# Supplementary material for: Transcriptomic and genetic analysis reveals a Zn2Cys6 transcription factor specifically required for conidiation in submerged cultures of Thermothelomyces thermophilus
Source: mBio. 2024 Nov 27;16(1):e03111-24. doi: 10.1128/mbio.03111-24 (PMC11708020; doi:10.1128/mbio.03111-24)
Supplement: Data set S2 — Differentially regulated genes during time course of the WT strain grown in submerged cultures. [file mbio.03111-24-s0002.xlsx]

## Sheet: WT14h_vs_WT11.5h
		GeneID	log2FC	unshrunk.logFC	logCPM	PValue	FDR	GO	GO term	EnsemblFungi annotation
		MYCTH_2309486	6.91057	7.13487	6.30499	2.21386e-11	1.58455e-09			AflR domain-containing protein.
		MYCTH_2307666	6.89248	7.03985	6.03047	5.39218e-13	7.21853e-11	GO:0003824	catalytic activity	Uncharacterized protein.
		MYCTH_73236	6.64926	6.70957	7.41325	1.61932e-14	3.54728e-12			Non-ribosomal peptide synthetase.
		MYCTH_107763	6.42263	6.49169	7.70627	1.35928e-14	3.27542e-12			General substrate transporter-like protein.
		MYCTH_52496	5.96309	6.00131	7.18888	2.95686e-14	5.77706e-12	GO:0110165	cellular anatomical entity	Uncharacterized protein.
		MYCTH_2294895	5.94268	6.01977	5.6666	1.49985e-12	1.57136e-10			Glyoxal oxidase like protein.
		MYCTH_78013	5.84071	5.98841	6.77699	2.22843e-09	5.71252e-08			Polyketide synthetase.
		MYCTH_114667	5.71057	5.79936	8.41873	3.43453e-15	9.85033e-13			Uncharacterized protein.
		MYCTH_2303048	5.46314	5.58561	6.46156	4.39953e-10	1.5982e-08			Uncharacterized protein.
		MYCTH_2299888	5.30048	5.88436	3.13383	1.40487e-07	1.52489e-06			Uncharacterized protein.
		MYCTH_2133058	5.16519	5.43944	3.02876	1.61362e-10	6.90227e-09	GO:1901605	alpha-amino acid metabolic process	PALP domain-containing protein.
		MYCTH_2133773	5.13703	5.24185	7.48157	1.29681e-11	9.99716e-10			Uncharacterized protein.
		MYCTH_2303344	5.10473	5.12987	6.89297	1.49847e-14	3.38513e-12			Phospholipase C-like protein.
		MYCTH_2310464	5.01011	5.04476	5.87456	2.2397e-14	4.76201e-12			Carbohydrate-binding WSC domain protein.
		MYCTH_114666	4.955	5.01746	8.39267	5.74658e-13	7.41822e-11			Alcohol dehydrogenase-like protein.
		MYCTH_2297743	4.93655	5.16212	3.9944	8.80224e-10	2.74273e-08	GO:0046914	transition metal ion binding	RBR-type E3 ubiquitin transferase.
		MYCTH_112362	4.92632	4.93287	8.78549	2.56541e-14	5.24784e-12			Uncharacterized protein.
		MYCTH_2080826	4.81774	4.98999	3.62244	1.07907e-10	5.13199e-09	GO:1901564	organonitrogen compound metabolic process	Uncharacterized protein.
		MYCTH_2297444	4.77663	5.01982	3.6524	1.90971e-08	3.24831e-07			Uncharacterized protein.
		MYCTH_78093	4.7538	4.84934	3.95956	1.11785e-14	2.80206e-12	GO:1901564	organonitrogen compound metabolic process	Metalloprotease.
		MYCTH_2121768	4.64294	5.24689	2.98015	1.65295e-07	1.73428e-06			Uncharacterized protein.
		MYCTH_61507	4.6192	4.62447	10.1499	2.64674e-19	6.14979e-16			ABC transporter.
		MYCTH_2308284	4.56631	4.58735	8.33286	4.50594e-11	2.62689e-09			Uncharacterized protein.
		MYCTH_2048966	4.54185	5.23287	2.91345	1.6039e-06	1.07457e-05	GO:1990904	ribonucleoprotein complex	Matrin-type domain-containing protein.
		MYCTH_37570	4.46954	4.70486	3.3099	1.35114e-12	1.45782e-10	GO:0110165	cellular anatomical entity	Glycoside hydrolase family 16 protein.
		MYCTH_2295298	4.46625	4.6551	5.3133	1.55188e-07	1.64978e-06			Uncharacterized protein.
		MYCTH_2313163	4.46543	4.53188	4.35278	7.46177e-11	3.93731e-09			Cnn_1N domain-containing protein.
		MYCTH_82981	4.43068	4.43605	10.3007	1.67115e-17	1.09825e-14	GO:1902600	proton transmembrane transport	ATP-synt_C domain-containing protein; Belongs to the ATPase C chain family.
		MYCTH_2294478	4.36995	4.40646	5.64617	7.20535e-10	2.34628e-08	GO:2000601	positive regulation of Arp2/3 complex-mediated actin nucleation	Uncharacterized protein; Belongs to the TRAFAC class myosin-kinesin ATPase superfamily. Myosin family.
		MYCTH_2295301	4.36809	4.39179	7.77663	1.19108e-13	1.9134e-11			ANK_REP_REGION domain-containing protein.
		MYCTH_2310241	4.33862	4.76055	2.78245	1.17248e-07	1.31821e-06	GO:1905039	carboxylic acid transmembrane transport	STAS domain-containing protein.
		MYCTH_2298909	4.29984	4.3546	5.22129	2.39151e-10	9.73408e-09	GO:0140352	export from cell	Uncharacterized protein; Belongs to the STXBP/unc-18/SEC1 family.
		MYCTH_2298852	4.29897	4.64034	3.11337	2.51546e-07	2.44412e-06			Uncharacterized protein.
		MYCTH_2306214	4.29424	4.72424	4.36715	1.32884e-06	9.28134e-06			Uncharacterized protein.
		MYCTH_2307990	4.29087	4.29857	11.4359	2.06576e-18	2.48889e-15			Uncharacterized protein.
		MYCTH_94171	4.29031	4.29372	7.64226	5.45928e-17	2.46657e-14			Uncharacterized protein.
		MYCTH_112714	4.28763	4.33966	5.30078	2.01285e-12	1.94012e-10			Pyridine nucleotide-disulfide oxidoreductase-like protein.
		MYCTH_2303011	4.26308	4.26698	10.9337	5.43875e-17	2.46657e-14			Serine protease; Belongs to the peptidase S8 family.
		MYCTH_19035	4.2621	4.41072	3.7379	1.39099e-08	2.59161e-07	GO:0047429	nucleoside-triphosphate diphosphatase activity	Bromo domain-containing protein.
		MYCTH_2295346	4.25335	4.28825	6.0756	2.42102e-11	1.68284e-09	GO:2001141	regulation of RNA biosynthetic process	BZIP domain-containing protein.
		MYCTH_2303088	4.21094	4.21893	6.96783	6.15779e-12	5.29936e-10	GO:1990748	cellular detoxification	Catalase-peroxidase; Belongs to the peroxidase family. Peroxidase/catalase subfamily.
		MYCTH_2307619	4.19088	5.44045	2.65398	0.000487714	0.00133853			Hce2 domain-containing protein.
		MYCTH_2308079	4.09891	4.11989	7.03378	3.40284e-19	6.14979e-16	GO:1901564	organonitrogen compound metabolic process	Serine protease; Belongs to the peptidase S8 family.
		MYCTH_2313040	4.07358	4.08171	6.47872	3.98587e-13	5.54113e-11	GO:0016747	transferase activity, transferring acyl groups other than amino-acyl groups	N-acetyltransferase domain-containing protein.
		MYCTH_2061852	4.07259	4.23797	3.28497	4.93689e-09	1.07821e-07			Uncharacterized protein.
		MYCTH_89669	4.0466	4.12694	4.32523	1.8642e-09	5.02847e-08	GO:0005515	protein binding	Uncharacterized protein.
		MYCTH_114497	4.02244	4.0832	6.84927	6.88334e-14	1.21365e-11	GO:0071704	organic substance metabolic process	Glycoside hydrolase family 2 protein.
		MYCTH_2140533	3.97978	4.1833	4.38316	6.24141e-08	8.02081e-07	GO:1901363	heterocyclic compound binding	FAD-binding PCMH-type domain-containing protein.
		MYCTH_109870	3.96315	3.97049	7.87993	7.95539e-20	2.87548e-16			FAD linked oxidase-like protein.
		MYCTH_2308852	3.95414	4.12775	3.0454	8.63795e-11	4.36669e-09			NmrA domain-containing protein.
		MYCTH_61486	3.94587	3.95714	6.70854	7.45651e-11	3.93731e-09	GO:0071704	organic substance metabolic process	Glycoside hydrolase family 16 protein.
		MYCTH_2307966	3.93915	4.0389	3.93156	1.43112e-08	2.65271e-07	GO:0110165	cellular anatomical entity	Uncharacterized protein.
		MYCTH_105128	3.9208	3.93195	8.48937	2.6805e-17	1.3841e-14	GO:0071704	organic substance metabolic process	Carbohydrate esterase family 3 protein.
		MYCTH_2142698	3.88973	3.9185	6.70503	2.60604e-18	2.69129e-15			Uncharacterized protein.
		MYCTH_111036	3.87334	3.90334	5.24658	1.58758e-11	1.14767e-09			Cyclic nucleotide-binding domain-containing protein.
		MYCTH_2302937	3.86111	3.90017	5.02348	4.35114e-08	6.03291e-07	GO:1901576	organic substance biosynthetic process	Uncharacterized protein.
		MYCTH_2051026	3.8573	3.91734	4.40175	2.36073e-08	3.76726e-07	GO:1990904	ribonucleoprotein complex	Uncharacterized protein.
		MYCTH_2299804	3.82881	3.84906	6.71243	9.65252e-15	2.58437e-12			Uncharacterized protein.
		MYCTH_2305586	3.82341	4.14884	2.92937	2.43643e-06	1.52098e-05			Uncharacterized protein.
		MYCTH_49818	3.78936	3.92317	3.35532	2.55309e-08	3.98624e-07	GO:1901360	organic cyclic compound metabolic process	WD_REPEATS_REGION domain-containing protein.
		MYCTH_107186	3.78834	3.81942	5.13962	2.75274e-09	6.7456e-08	GO:0016798	hydrolase activity, acting on glycosyl bonds	Uncharacterized protein.
		MYCTH_2311112	3.77274	3.82554	4.25241	1.80217e-12	1.80943e-10	GO:1901618	organic hydroxy compound transmembrane transporter activity	MFS domain-containing protein.
		MYCTH_2294197	3.77087	3.79964	5.29451	1.20941e-09	3.52533e-08			STAS domain-containing protein.
		MYCTH_2309909	3.77015	3.802	6.05408	4.43926e-11	2.62689e-09	GO:0016798	hydrolase activity, acting on glycosyl bonds	Uncharacterized protein.
		MYCTH_2074571	3.76996	3.90384	3.17135	9.88101e-09	1.95698e-07	GO:2000582	positive regulation of ATP-dependent microtubule motor activity, plus-end-directed	Uncharacterized protein.
		MYCTH_2308831	3.75797	3.82897	4.70611	1.30316e-10	5.96235e-09	GO:1901564	organonitrogen compound metabolic process	Amine oxidase.
		MYCTH_2303613	3.74627	3.78095	4.66671	2.97093e-10	1.14239e-08	GO:1901576	organic substance biosynthetic process	ATP-grasp domain-containing protein.
		MYCTH_111035	3.7091	3.75646	4.87819	3.54279e-15	9.85033e-13	GO:1901564	organonitrogen compound metabolic process	Carboxypeptidase.
		MYCTH_75296	3.70688	3.72949	4.97004	6.05119e-18	5.46801e-15			Multicopper oxidase; Belongs to the multicopper oxidase family.
		MYCTH_2310183	3.69407	3.73093	4.2365	5.32343e-11	2.98319e-09	GO:1901564	organonitrogen compound metabolic process	Uncharacterized protein.
		MYCTH_2298100	3.62764	3.65129	5.33942	2.95339e-12	2.80921e-10	GO:1901363	heterocyclic compound binding	FAD-binding FR-type domain-containing protein.
		MYCTH_2309903	3.61554	3.64385	5.30864	2.12513e-10	8.82908e-09			Uncharacterized protein.
		MYCTH_107095	3.61545	3.65276	5.24803	1.34794e-10	6.05234e-09			Uncharacterized protein.
		MYCTH_2305345	3.61518	3.86012	2.48715	1.46758e-06	1.0037e-05	GO:1901576	organic substance biosynthetic process	Flavokinase domain-containing protein.
		MYCTH_2302128	3.60368	3.62547	5.58034	8.7575e-10	2.74061e-08	GO:0140096	catalytic activity, acting on a protein	Protein transport protein sec16; Involved in the initiation of assembly of the COPII coat required for the formation of transport vesicles from the endoplasmic reticulum (ER) and the selection of cargo molecules. Also involved in autophagy; Belongs to the SEC16 family.
		MYCTH_2299089	3.59786	3.66073	3.92923	1.79491e-08	3.11162e-07			Uncharacterized protein.
		MYCTH_2304406	3.59393	3.7062	3.77071	8.09333e-08	9.84735e-07	GO:1901642	nucleoside transmembrane transport	Uncharacterized protein.
		MYCTH_2306020	3.57903	3.58429	6.86759	7.24828e-11	3.91029e-09	GO:1901564	organonitrogen compound metabolic process	Uncharacterized protein; Belongs to the peptidase S8 family.
		MYCTH_2302919	3.57592	3.59197	6.45242	5.46554e-10	1.89018e-08	GO:1903047	mitotic cell cycle process	C2 domain-containing protein.
		MYCTH_2305657	3.57323	3.58091	8.20627	7.9287e-14	1.36468e-11			Uncharacterized protein.
		MYCTH_74816	3.56054	3.75713	3.01762	2.64507e-07	2.53597e-06			Uncharacterized protein.
		MYCTH_2300351	3.54631	3.69434	2.81554	1.14715e-08	2.21834e-07			Uncharacterized protein.
		MYCTH_104570	3.54459	3.73147	7.98225	1.78826e-07	1.85471e-06	GO:0003824	catalytic activity	Glycoside hydrolase family 76 protein.
		MYCTH_2295846	3.51056	3.74128	2.68542	2.58139e-06	1.59905e-05			Uncharacterized protein.
		MYCTH_44689	3.49752	3.52899	4.84951	2.44794e-08	3.88074e-07			Uncharacterized protein.
		MYCTH_2308135	3.49738	3.53432	4.21257	9.71831e-09	1.94071e-07	GO:0016810	hydrolase activity, acting on carbon-nitrogen (but not peptide) bonds	Amidohydro-rel domain-containing protein.
		MYCTH_2312952	3.49689	3.66214	2.8806	7.50672e-08	9.30808e-07	GO:0140096	catalytic activity, acting on a protein	Uncharacterized protein.
		MYCTH_2046198	3.48221	3.56942	3.47617	3.18334e-09	7.54505e-08	GO:1990316	Atg1/ULK1 kinase complex	Autophagy-related protein 13; Belongs to the ATG13 family. Fungi subfamily.
		MYCTH_2300931	3.47697	3.5073	5.30394	1.03135e-09	3.1065e-08	GO:1901363	heterocyclic compound binding	Uncharacterized protein; Belongs to the peroxidase family.
		MYCTH_2306612	3.47567	3.53433	4.3415	9.83211e-09	1.95265e-07	GO:0140097	catalytic activity, acting on DNA	Drf_GBD domain-containing protein.
		MYCTH_2298867	3.47537	3.51666	4.73439	2.65136e-08	4.11302e-07	GO:0046914	transition metal ion binding	Uncharacterized protein.
		MYCTH_2297802	3.47426	3.47531	9.79065	1.39135e-15	4.78954e-13	GO:0016798	hydrolase activity, acting on glycosyl bonds	CFEM domain-containing protein.
		MYCTH_2297783	3.47331	3.50626	4.85899	8.28184e-09	1.68173e-07	GO:1990778	protein localization to cell periphery	Uncharacterized protein.
		MYCTH_115886	3.45526	3.5217	4.29653	1.51015e-07	1.61493e-06	GO:0047429	nucleoside-triphosphate diphosphatase activity	ING domain-containing protein.
		MYCTH_2096317	3.43851	3.45474	6.04774	1.48765e-14	3.38513e-12	GO:0140101	catalytic activity, acting on a tRNA	Uncharacterized protein.
		MYCTH_2308266	3.43572	3.53978	3.414	1.0079e-08	1.98532e-07			Uncharacterized protein.
		MYCTH_2142867	3.42279	3.47127	4.264	7.95201e-08	9.73363e-07	GO:2001252	positive regulation of chromosome organization	SCD domain-containing protein.
		MYCTH_2295747	3.41859	3.45134	4.90342	1.9552e-08	3.30406e-07	GO:2001251	negative regulation of chromosome organization	DNA helicase; Belongs to the MCM family.
		MYCTH_2308183	3.41672	3.44751	4.46822	4.57058e-10	1.64382e-08			Uncharacterized protein.
		MYCTH_2306826	3.40482	3.54694	3.15263	3.97894e-08	5.68454e-07	GO:2001141	regulation of RNA biosynthetic process	Zf-primase domain-containing protein.
		MYCTH_2296328	3.40441	3.4272	5.33617	3.02869e-11	1.95486e-09	GO:2001141	regulation of RNA biosynthetic process	Homeobox domain-containing protein.
		MYCTH_2311902	3.39865	3.55073	2.955	1.05282e-07	1.21192e-06	GO:0052689	carboxylic ester hydrolase activity	COesterase domain-containing protein; Belongs to the type-B carboxylesterase/lipase family.
		MYCTH_2071905	3.38972	3.53904	2.9129	9.48361e-08	1.10934e-06	GO:1901575	organic substance catabolic process	DBR1 domain-containing protein.
		MYCTH_2303256	3.38955	3.39303	7.60314	1.23663e-15	4.46979e-13			Uncharacterized protein.
		MYCTH_2298343	3.38119	3.49725	3.00706	3.29736e-08	4.95564e-07			TFIIIC_delta domain-containing protein.
		MYCTH_2313073	3.37079	3.39396	5.74078	6.8761e-09	1.44919e-07	GO:0140096	catalytic activity, acting on a protein	Uncharacterized protein.
		MYCTH_75351	3.36508	3.36762	10.6391	1.16718e-17	8.43757e-15			Non-ribosomal peptide synthetase.
		MYCTH_2311974	3.36294	3.46607	3.37974	2.99201e-07	2.81264e-06	GO:0140096	catalytic activity, acting on a protein	Uncharacterized protein.
		MYCTH_2303722	3.35598	3.41005	4.30425	1.19848e-07	1.34062e-06	GO:2001141	regulation of RNA biosynthetic process	Zn(2)-C6 fungal-type domain-containing protein.
		MYCTH_2304498	3.34754	3.38076	4.9533	2.63116e-09	6.4917e-08	GO:1990778	protein localization to cell periphery	Uncharacterized protein.
		MYCTH_73480	3.34569	3.38002	5.15772	1.66217e-12	1.71655e-10	GO:1901564	organonitrogen compound metabolic process	Uncharacterized protein.
		MYCTH_46530	3.34451	3.42965	3.41255	3.82275e-09	8.7729e-08	GO:2001141	regulation of RNA biosynthetic process	NDT80 domain-containing protein.
		MYCTH_2125469	3.34103	3.36151	5.14782	7.06363e-09	1.47581e-07	GO:0016652	oxidoreductase activity, acting on NAD(P)H, NAD(P) as acceptor	Uncharacterized protein.
		MYCTH_68564	3.33933	3.7085	4.54662	0.00344713	0.00760199			WW domain-containing protein.
		MYCTH_2310174	3.3393	3.3414	8.49192	3.55711e-11	2.21676e-09	GO:0110165	cellular anatomical entity	Uncharacterized protein.
		MYCTH_2034994	3.33271	3.4725	2.67142	9.30923e-08	1.09247e-06	GO:2000243	positive regulation of reproductive process	MPN domain-containing protein.
		MYCTH_2307015	3.33153	3.36506	4.43537	8.48566e-11	4.31992e-09	GO:1901564	organonitrogen compound metabolic process	Uncharacterized protein.
		MYCTH_89534	3.32323	3.47044	2.87193	2.02245e-07	2.04479e-06	GO:1901363	heterocyclic compound binding	Uncharacterized protein.
		MYCTH_39133	3.31772	3.43675	2.95511	1.22383e-07	1.36109e-06	GO:1901564	organonitrogen compound metabolic process	FAD dependent oxidoreductase-like protein.
		MYCTH_90354	3.3172	3.48045	5.05385	0.000402056	0.00113004			Uncharacterized protein.
		MYCTH_72393	3.29709	3.3111	7.67847	2.1126e-09	5.51336e-08			Glycoside hydrolase family 15 protein.
		MYCTH_2297167	3.29532	3.35955	4.26725	1.10099e-09	3.27533e-08	GO:1901575	organic substance catabolic process	Beta-lactamase domain-containing protein.
		MYCTH_73708	3.29495	3.32013	5.66541	3.04613e-09	7.26748e-08	GO:2001141	regulation of RNA biosynthetic process	Fungal transcriptional regulatory-like protein.
		MYCTH_105482	3.29365	5.00414	1.71342	0.0247185	0.0433398			Polyketide synthase.
		MYCTH_2300837	3.2901	3.43028	2.7802	1.7721e-07	1.84059e-06	GO:1990234	transferase complex	WD_REPEATS_REGION domain-containing protein.
		MYCTH_2295037	3.28606	3.32042	4.52449	1.25672e-08	2.38446e-07			Uncharacterized protein.
		MYCTH_2295744	3.28498	3.39375	3.3418	5.92559e-09	1.2711e-07	GO:1901564	organonitrogen compound metabolic process	Protein kinase domain-containing protein.
		MYCTH_2310333	3.28145	3.31905	4.36888	4.62844e-08	6.34895e-07			Uncharacterized protein.
		MYCTH_2297575	3.27919	3.31081	4.72667	1.29896e-08	2.45174e-07	GO:2001252	positive regulation of chromosome organization	Protein kinase domain-containing protein.
		MYCTH_2312112	3.26969	3.32792	3.84973	5.66326e-08	7.43007e-07	GO:0140096	catalytic activity, acting on a protein	Uncharacterized protein.
		MYCTH_2306456	3.25667	3.26042	7.07024	2.64385e-10	1.05593e-08			PH domain-containing protein.
		MYCTH_2304324	3.25269	3.37991	2.85806	9.00904e-08	1.07292e-06	GO:0110165	cellular anatomical entity	Uncharacterized protein.
		MYCTH_2310379	3.24896	3.2669	7.2784	5.23567e-19	7.56974e-16			Uncharacterized protein.
		MYCTH_2304978	3.24707	3.27851	4.38666	4.55676e-12	4.04332e-10			HeLo domain-containing protein.
		MYCTH_2295909	3.24591	3.25105	7.59646	3.6755e-11	2.27096e-09			Uncharacterized protein.
		MYCTH_2297082	3.24249	3.29779	4.33961	2.15118e-08	3.54269e-07			Uncharacterized protein.
		MYCTH_2295799	3.24155	3.65116	2.43251	0.000997584	0.00251624	GO:1905039	carboxylic acid transmembrane transport	Uncharacterized protein.
		MYCTH_78019	3.2295	3.23567	7.96875	2.07685e-08	3.45139e-07			MFS general substrate transporter-like protein.
		MYCTH_2312075	3.22499	3.25421	4.80704	1.54738e-10	6.66922e-09			Uncharacterized protein.
		MYCTH_106502	3.21885	3.22746	9.36558	7.29066e-12	5.98911e-10			Uncharacterized protein.
		MYCTH_2136757	3.21865	3.43046	3.7456	2.35189e-05	9.91938e-05	GO:0110165	cellular anatomical entity	BHLH domain-containing protein.
		MYCTH_2313270	3.21641	3.28538	4.24477	8.33683e-07	6.37071e-06			Uncharacterized protein.
		MYCTH_2303494	3.20901	3.29111	3.84148	1.314e-07	1.44141e-06			Uncharacterized protein.
		MYCTH_2306484	3.20678	3.36714	2.86889	2.27775e-06	1.43932e-05	GO:0016787	hydrolase activity	Abhydrolase_3 domain-containing protein.
		MYCTH_2117988	3.1915	3.28254	2.98448	1.26202e-07	1.39285e-06	GO:1990520	separase-securin complex	Peptidase C50 domain-containing protein.
		MYCTH_2312474	3.18408	3.18736	7.41891	7.03282e-10	2.31092e-08	GO:1901576	organic substance biosynthetic process	3-phosphoshikimate 1-carboxyvinyltransferase; The AROM polypeptide catalyzes 5 consecutive enzymatic reactions in prechorismate polyaromatic amino acid biosynthesis. In the 2nd section; belongs to the EPSP synthase family. In the 4th section; belongs to the type-I 3-dehydroquinase family. In the N-terminal section; belongs to the dehydroquinate synthase family.
		MYCTH_109790	3.18089	3.19919	6.04911	1.3025e-13	2.04691e-11			Uncharacterized protein.
		MYCTH_2307935	3.17493	3.21367	4.08831	3.85692e-10	1.42983e-08	GO:1904263	positive regulation of TORC1 signaling	WD_REPEATS_REGION domain-containing protein.
		MYCTH_103818	3.17201	3.43275	2.8211	0.000149024	0.000477525	GO:0110165	cellular anatomical entity	Uncharacterized protein.
		MYCTH_98157	3.16728	3.30919	3.17178	1.0455e-06	7.59592e-06			Uncharacterized protein.
		MYCTH_104959	3.16113	3.19023	5.03163	7.72334e-09	1.59066e-07			Uncharacterized protein.
		MYCTH_2295845	3.15369	3.22024	3.83705	4.6492e-07	3.95401e-06	GO:0110165	cellular anatomical entity	Uncharacterized protein.
		MYCTH_2312612	3.15108	3.23794	2.97248	1.91627e-09	5.09292e-08	GO:0016491	oxidoreductase activity	Aldo_ket_red domain-containing protein.
		MYCTH_2296271	3.14972	3.18402	4.8103	6.67993e-09	1.41196e-07			Uncharacterized protein.
		MYCTH_2298337	3.14633	3.16255	8.31307	1.86892e-12	1.82842e-10			Uncharacterized protein.
		MYCTH_2308541	3.13273	3.16751	7.63277	8.10509e-08	9.84735e-07			DUF676 domain-containing protein.
		MYCTH_2301876	3.13184	3.25833	2.82105	4.66567e-07	3.96202e-06			Uncharacterized protein.
		MYCTH_2305458	3.12717	3.15872	6.36124	9.78826e-09	1.94929e-07	GO:0071704	organic substance metabolic process	Glycoside hydrolase family 31 protein; Belongs to the glycosyl hydrolase 31 family.
		MYCTH_2300574	3.12162	3.14751	4.62063	2.17254e-09	5.63582e-08	GO:1901363	heterocyclic compound binding	Uncharacterized protein.
		MYCTH_2299349	3.11956	3.12078	8.77751	3.81449e-13	5.40685e-11	GO:1902494	catalytic complex	Uncharacterized protein.
		MYCTH_2089588	3.11527	3.12438	7.4567	2.74421e-10	1.08404e-08			Uncharacterized protein.
		MYCTH_2134022	3.11031	3.17802	4.06763	5.24276e-05	0.000194695	GO:2000243	positive regulation of reproductive process	Uncharacterized protein.
		MYCTH_2301035	3.10044	3.15661	3.86467	1.90537e-08	3.24831e-07			Sec39 domain-containing protein.
		MYCTH_2066181	3.09987	3.20254	3.12077	5.63845e-08	7.41097e-07	GO:2001141	regulation of RNA biosynthetic process	Zn(2)-C6 fungal-type domain-containing protein.
		MYCTH_2295504	3.09661	3.19757	3.30238	4.73454e-08	6.46994e-07			Uncharacterized protein.
		MYCTH_2302321	3.09494	3.10144	6.71167	1.99217e-13	2.93906e-11			Carboxypeptidase; Belongs to the peptidase S10 family.
		MYCTH_78277	3.0895	3.09932	6.02534	1.63168e-08	2.90528e-07	GO:1903666	positive regulation of asexual reproduction	Glutamine synthetase-like protein; Belongs to the glutamine synthetase family.
		MYCTH_80104	3.08901	3.1414	3.12054	6.44522e-12	5.41773e-10	GO:0071704	organic substance metabolic process	Glycoside hydrolase family 43 protein; Belongs to the glycosyl hydrolase 43 family.
		MYCTH_2309360	3.08025	3.08945	5.97226	2.10811e-09	5.51336e-08	GO:2000112	regulation of cellular macromolecule biosynthetic process	Uncharacterized protein.
		MYCTH_2306257	3.07821	3.09012	5.93994	5.09437e-10	1.80525e-08			Uncharacterized protein.
		MYCTH_2300157	3.0757	3.08287	5.89417	2.81199e-10	1.10478e-08	GO:1990748	cellular detoxification	Uncharacterized protein.
		MYCTH_2121737	3.06086	3.15373	3.19643	1.2666e-07	1.39478e-06	GO:2001141	regulation of RNA biosynthetic process	Zn(2)-C6 fungal-type domain-containing protein.
		MYCTH_2305589	3.06051	3.16826	3.43984	1.09928e-06	7.89883e-06	GO:0140096	catalytic activity, acting on a protein	Uncharacterized protein.
		MYCTH_2301261	3.05576	3.06856	5.62998	1.23606e-09	3.58856e-08	GO:2000813	negative regulation of barbed-end actin filament capping	Uncharacterized protein.
		MYCTH_2295866	3.05518	3.16425	3.59417	3.94337e-06	2.26063e-05			Uncharacterized protein.
		MYCTH_102977	3.05462	3.07578	4.8485	4.74929e-09	1.04355e-07			Uncharacterized protein.
		MYCTH_2313432	3.04951	3.05437	7.93742	4.6658e-11	2.63508e-09			Uncharacterized protein.
		MYCTH_2300296	3.03397	3.16072	2.71359	1.71389e-06	1.13563e-05			Uncharacterized protein.
		MYCTH_108044	3.01802	3.08554	5.56234	5.24e-10	1.82995e-08	GO:0110165	cellular anatomical entity	MFS sugar transporter-like protein; Belongs to the major facilitator superfamily. Sugar transporter (TC 2.A.1.1) family.
		MYCTH_2296167	3.01661	3.03478	4.55386	2.30299e-09	5.86209e-08			Uncharacterized protein.
		MYCTH_2298597	3.01039	3.17753	2.61042	2.7052e-05	0.000110861	GO:0016798	hydrolase activity, acting on glycosyl bonds	Uncharacterized protein.
		MYCTH_2305456	3.01028	3.06311	4.86618	4.75139e-08	6.48072e-07	GO:0016787	hydrolase activity	Abhydrolase_3 domain-containing protein.
		MYCTH_2300653	3.00864	3.07684	3.25341	5.00377e-08	6.74856e-07	GO:1901659	glycosyl compound biosynthetic process	Queuine tRNA-ribosyltransferase accessory subunit 2; Non-catalytic subunit of the queuine tRNA-ribosyltransferase (TGT) that catalyzes the base-exchange of a guanine (G) residue with queuine (Q) at position 34 (anticodon wobble position) in tRNAs with GU(N) anticodons (tRNA-Asp, -Asn, -His and -Tyr), resulting in the hypermodified nucleoside queuosine (7-(((4,5-cis-dihydroxy-2- cyclopenten-1-yl)a…
		MYCTH_2296300	3.00007	3.03044	4.69728	1.15676e-08	2.22992e-07	GO:0110165	cellular anatomical entity	Uncharacterized protein.
		MYCTH_2293953	2.99249	3.04153	3.74056	5.17658e-08	6.94277e-07	GO:1901616	organic hydroxy compound catabolic process	PKS_ER domain-containing protein.
		MYCTH_2309943	2.99048	3.00767	5.73308	1.74704e-10	7.38557e-09			Uncharacterized protein.
		MYCTH_2296962	2.98949	3.12329	2.76996	4.9943e-06	2.74716e-05	GO:0071704	organic substance metabolic process	Carbohydrate esterase family 4 protein.
		MYCTH_2296915	2.98449	3.05594	3.57945	2.83238e-07	2.69412e-06	GO:1901363	heterocyclic compound binding	Exonuclease domain-containing protein.
		MYCTH_2308362	2.98403	3.08099	3.03695	2.09422e-07	2.09683e-06			Glycoside hydrolase family 115 protein.
		MYCTH_2297696	2.98323	3.00294	5.19117	1.84584e-08	3.16524e-07	GO:2001141	regulation of RNA biosynthetic process	Med12 domain-containing protein.
		MYCTH_2302198	2.97937	3.00494	4.83853	8.34028e-08	1.00823e-06	GO:0110165	cellular anatomical entity	IPPc domain-containing protein.
		MYCTH_2120753	2.97032	3.02483	4.48309	2.08028e-09	5.46849e-08	GO:1901363	heterocyclic compound binding	Uncharacterized protein; Belongs to the cytochrome P450 family.
		MYCTH_2297601	2.96999	3.05458	2.99234	4.86855e-08	6.61556e-07	GO:0016787	hydrolase activity	Uncharacterized protein.
		MYCTH_2303781	2.96951	3.00703	3.89906	6.18978e-08	8.00464e-07	GO:1902476	chloride transmembrane transport	Chloride channel protein.
		MYCTH_2295983	2.96866	2.99295	4.99011	7.49797e-09	1.54865e-07	GO:1901576	organic substance biosynthetic process	F-box domain-containing protein.
		MYCTH_2298116	2.94886	3.01729	3.29776	3.73082e-07	3.33788e-06			Uncharacterized protein.
		MYCTH_2306850	2.94794	2.95332	6.50665	1.38538e-11	1.0542e-09	GO:1903490	positive regulation of mitotic cytokinesis	Uncharacterized protein.
		MYCTH_2300913	2.94501	2.9874	3.88868	4.70481e-08	6.44149e-07	GO:2000243	positive regulation of reproductive process	Uncharacterized protein.
		MYCTH_2310222	2.93992	2.95417	5.51638	1.29969e-07	1.42788e-06	GO:1902905	positive regulation of supramolecular fiber organization	SH3 domain-containing protein.
		MYCTH_117150	2.93506	2.99293	3.34733	9.94e-10	3.01917e-08	GO:0044237	cellular metabolic process	Epimerase/hydratase.
		MYCTH_2302958	2.93276	3.05836	4.13889	0.000710202	0.00186557	GO:0110165	cellular anatomical entity	MFS domain-containing protein.
		MYCTH_2303934	2.93258	3.00818	3.05867	2.16384e-08	3.54703e-07			Uncharacterized protein.
		MYCTH_38313	2.92583	2.94258	5.10671	7.29947e-08	9.12939e-07	GO:2000785	regulation of autophagosome assembly	DEP domain-containing protein.
		MYCTH_2312863	2.92001	2.93075	6.05003	9.07371e-08	1.07595e-06	GO:1901363	heterocyclic compound binding	Uncharacterized protein.
		MYCTH_2305009	2.91903	2.92985	6.20225	4.33882e-09	9.71063e-08	GO:1901575	organic substance catabolic process	Uncharacterized protein.
		MYCTH_75070	2.91771	3.03396	3.3932	3.04814e-06	1.83167e-05	GO:1903394	protein localization to kinetochore involved in kinetochore assembly	Uncharacterized protein.
		MYCTH_2311917	2.91557	2.96556	3.88399	3.83987e-08	5.55168e-07	GO:1903322	positive regulation of protein modification by small protein conjugation or removal	HECT domain-containing protein.
		MYCTH_2303738	2.90813	3.08389	2.81918	0.000100151	0.00034038			Amidohydro-rel domain-containing protein; Belongs to the metallo-dependent hydrolases superfamily.
		MYCTH_2312896	2.90797	2.91957	5.02265	5.71262e-09	1.23273e-07			Uncharacterized protein.
		MYCTH_2298152	2.90794	2.97214	3.19786	6.26784e-07	4.98462e-06	GO:0110165	cellular anatomical entity	ABC1 domain-containing protein.
		MYCTH_2107828	2.90777	2.99844	2.89785	2.26985e-07	2.23462e-06			Uncharacterized protein.
		MYCTH_50142	2.8971	2.92247	4.32899	3.01413e-08	4.59364e-07	GO:2000242	negative regulation of reproductive process	Condensin subunit Cnd3-like protein.
		MYCTH_2106715	2.89665	3.40629	2.43696	0.0105619	0.0203768			Uncharacterized protein.
		MYCTH_2302980	2.89603	2.9117	4.60729	7.3278e-10	2.37546e-08			Uncharacterized protein.
		MYCTH_2304877	2.89503	2.96051	3.7129	1.08817e-07	1.24665e-06	GO:0016798	hydrolase activity, acting on glycosyl bonds	Uncharacterized protein.
		MYCTH_2298672	2.88805	2.9064	5.12802	1.44496e-08	2.67152e-07	GO:2001141	regulation of RNA biosynthetic process	DNA helicase; Belongs to the MCM family.
		MYCTH_2294309	2.88543	2.92376	4.1293	1.33149e-08	2.5001e-07	GO:0016491	oxidoreductase activity	MaoC-like domain-containing protein.
		MYCTH_2303950	2.88508	2.92198	4.15275	2.15408e-08	3.54269e-07	GO:1990904	ribonucleoprotein complex	MI domain-containing protein.
		MYCTH_2297636	2.87879	2.92157	4.18431	1.5962e-08	2.87754e-07	GO:1901363	heterocyclic compound binding	G-patch domain-containing protein.
		MYCTH_2312849	2.87153	2.90801	3.86447	6.65374e-08	8.49822e-07	GO:1901607	alpha-amino acid biosynthetic process	Uncharacterized protein; Belongs to the class-III pyridoxal-phosphate-dependent aminotransferase family.
		MYCTH_2307921	2.86842	2.96833	3.49842	1.21348e-06	8.58343e-06			Uncharacterized protein.
		MYCTH_2294067	2.86773	2.95262	3.62723	1.86622e-07	1.90549e-06			Uncharacterized protein.
		MYCTH_2058345	2.86707	2.95606	3.51866	1.08687e-05	5.21364e-05			CID domain-containing protein.
		MYCTH_2306991	2.86559	2.94014	3.57562	8.14366e-06	4.08823e-05			Uncharacterized protein.
		MYCTH_2121938	2.85775	2.85871	8.2575	1.87167e-12	1.82842e-10			Uncharacterized protein.
		MYCTH_2301769	2.85743	2.88068	5.26033	4.23919e-10	1.54773e-08	GO:0016491	oxidoreductase activity	TauD domain-containing protein.
		MYCTH_90482	2.85692	2.876	5.20514	1.60837e-08	2.8876e-07	GO:0140096	catalytic activity, acting on a protein	Uncharacterized protein.
		MYCTH_2311488	2.8546	2.89484	4.40627	4.16621e-07	3.62394e-06			Uncharacterized protein.
		MYCTH_2307871	2.84524	2.85182	6.76433	3.60748e-14	6.68679e-12			Uncharacterized protein.
		MYCTH_2306800	2.8413	2.86976	4.27361	8.70844e-09	1.75357e-07	GO:0016997	alpha-sialidase activity	Uncharacterized protein.
		MYCTH_2305582	2.83923	2.91686	3.45745	1.34791e-07	1.47413e-06	GO:2001141	regulation of RNA biosynthetic process	Zn(2)-C6 fungal-type domain-containing protein.
		MYCTH_79026	2.82661	2.8473	4.71814	1.43955e-13	2.21415e-11	GO:1901564	organonitrogen compound metabolic process	Peptidase-like protein.
		MYCTH_2294942	2.82375	2.84507	4.77825	1.98652e-07	2.0141e-06	GO:0110165	cellular anatomical entity	Uncharacterized protein; Belongs to the Ca(2+):cation antiporter (CaCA) (TC 2.A.19) family.
		MYCTH_92449	2.81766	2.82185	7.26919	1.91017e-15	6.00374e-13	GO:2001141	regulation of RNA biosynthetic process	C2H2 transcription factor.
		MYCTH_2295120	2.81669	2.83813	5.40067	1.33494e-06	9.30597e-06	GO:0140096	catalytic activity, acting on a protein	Uncharacterized protein.
		MYCTH_2143764	2.80983	2.8535	4.57985	4.63194e-09	1.02398e-07			Uncharacterized protein.
		MYCTH_2054555	2.80936	2.8423	3.58443	9.88737e-14	1.66223e-11			Uncharacterized protein.
		MYCTH_2305531	2.80765	2.84876	3.90547	2.24503e-08	3.61454e-07			Uncharacterized protein.
		MYCTH_2298194	2.7991	2.87265	3.16477	9.07909e-08	1.07595e-06			Uncharacterized protein.
		MYCTH_2303731	2.79734	2.83723	3.77487	1.97701e-07	2.0101e-06	GO:2001141	regulation of RNA biosynthetic process	Septin-type G domain-containing protein.
		MYCTH_105966	2.79249	2.82788	4.05334	3.99732e-09	9.08699e-08	GO:0140096	catalytic activity, acting on a protein	Uncharacterized protein.
		MYCTH_2297169	2.79186	3.20083	3.66283	0.00896102	0.017603			Uncharacterized protein.
		MYCTH_2299008	2.78928	2.82169	4.43172	3.92683e-07	3.44503e-06	GO:1990904	ribonucleoprotein complex	RNase III domain-containing protein.
		MYCTH_2306767	2.78897	2.79917	5.93914	8.2427e-11	4.22599e-09			Uncharacterized protein.
		MYCTH_2308145	2.78879	2.88121	2.64719	1.558e-06	1.0526e-05	GO:1905039	carboxylic acid transmembrane transport	AA_permease domain-containing protein.
		MYCTH_2059579	2.78868	2.99653	5.13839	0.000679412	0.00179579	GO:1901564	organonitrogen compound metabolic process	Beta-glucosidase; Belongs to the glycosyl hydrolase 3 family.
		MYCTH_2121672	2.78319	2.88427	2.86731	4.1402e-06	2.3511e-05			Uncharacterized protein.
		MYCTH_2297594	2.78218	2.8034	4.85502	1.1812e-08	2.26268e-07			Uncharacterized protein.
		MYCTH_2301911	2.78083	2.78557	6.66808	8.33863e-09	1.68851e-07	GO:0110165	cellular anatomical entity	Uncharacterized protein.
		MYCTH_2304880	2.77813	2.81653	4.16677	7.99121e-08	9.75819e-07	GO:1903322	positive regulation of protein modification by small protein conjugation or removal	ThiF domain-containing protein.
		MYCTH_117073	2.7744	2.87438	2.96956	4.1564e-06	2.35844e-05	GO:0110165	cellular anatomical entity	Acyl_CoA_acyltransferase-like protein.
		MYCTH_2301100	2.77397	2.79357	5.62922	3.34179e-08	5.00161e-07	GO:2001141	regulation of RNA biosynthetic process	Zn(2)-C6 fungal-type domain-containing protein.
		MYCTH_2295798	2.77367	3.05634	2.28496	0.00291773	0.00654025			Uncharacterized protein.
		MYCTH_2311680	2.76779	2.8461	3.45109	2.18956e-06	1.39457e-05			Uncharacterized protein.
		MYCTH_2072388	2.76764	2.86772	3.03187	4.56966e-06	2.5509e-05	GO:1901575	organic substance catabolic process	Beta-lactamase domain-containing protein.
		MYCTH_2300760	2.75056	2.80983	3.49219	9.2639e-07	6.91826e-06			Uncharacterized protein.
		MYCTH_2305621	2.74232	2.74545	7.18212	8.43223e-09	1.7027e-07	GO:0042578	phosphoric ester hydrolase activity	Uncharacterized protein.
		MYCTH_66804	2.73744	2.95936	3.10143	0.0013105	0.00318869			Glycoside hydrolase family 3 protein.
		MYCTH_2311970	2.73337	2.73713	7.04911	1.25527e-08	2.38446e-07	GO:0120025	plasma membrane bounded cell projection	WD_REPEATS_REGION domain-containing protein.
		MYCTH_2300329	2.73303	2.81689	3.27538	1.68577e-06	1.1211e-05	GO:1903047	mitotic cell cycle process	Uncharacterized protein.
		MYCTH_2308077	2.73056	2.87305	3.43275	0.000116827	0.000387937			Uncharacterized protein.
		MYCTH_80916	2.7292	2.84522	4.68043	0.00012066	0.000398952			Catalase; Occurs in almost all aerobically respiring organisms and serves to protect cells from the toxic effects of hydrogen peroxide. Belongs to the catalase family.
		MYCTH_76450	2.72295	2.75471	3.90065	4.53039e-10	1.63751e-08	GO:1901363	heterocyclic compound binding	Uncharacterized protein.
		MYCTH_2296224	2.7209	2.74021	4.54145	5.85958e-09	1.26068e-07	GO:2000251	positive regulation of actin cytoskeleton reorganization	Uncharacterized protein.
		MYCTH_2294760	2.71733	2.73781	4.82297	9.65321e-07	7.15103e-06	GO:1901576	organic substance biosynthetic process	Amino_oxidase domain-containing protein.
		MYCTH_2298511	2.7122	2.74136	4.45539	1.73288e-08	3.04052e-07	GO:1901363	heterocyclic compound binding	C2H2-type domain-containing protein.
		MYCTH_101107	2.7088	3.10947	2.20239	0.011878	0.0225786	GO:0110165	cellular anatomical entity	MFS domain-containing protein.
		MYCTH_2302623	2.70826	2.72755	4.35784	1.18534e-08	2.26268e-07	GO:1990904	ribonucleoprotein complex	Aconitate hydratase, mitochondrial; Belongs to the aconitase/IPM isomerase family.
		MYCTH_2139914	2.70576	2.74016	4.48656	2.89536e-08	4.44385e-07	GO:0005515	protein binding	Uncharacterized protein.
		MYCTH_2305454	2.69575	2.93162	4.51314	0.0021985	0.00505179			Uncharacterized protein.
		MYCTH_2297595	2.69566	2.70806	7.95309	3.95958e-11	2.38532e-09			Uncharacterized protein.
		MYCTH_2311581	2.69444	2.88846	2.67747	0.000919296	0.00234412			KxDL domain-containing protein.
		MYCTH_2311995	2.69254	2.72052	4.23552	1.46696e-08	2.69839e-07	GO:2001141	regulation of RNA biosynthetic process	Uncharacterized protein.
		MYCTH_96141	2.68836	2.76929	2.63218	1.53342e-06	1.03696e-05	GO:1901576	organic substance biosynthetic process	Alpha-glucuronidase; Alpha-glucuronidase involved in the hydrolysis of xylan, a major structural heterogeneous polysaccharide found in plant biomass representing the second most abundant polysaccharide in the biosphere, after cellulose. Releases 4-O-methylglucuronic acid from xylan.
		MYCTH_56561	2.68448	2.71116	4.40002	3.5965e-08	5.28438e-07			Uncharacterized protein.
		MYCTH_2311559	2.68195	2.71277	4.48824	2.8701e-06	1.74499e-05	GO:1901363	heterocyclic compound binding	RRM domain-containing protein.
		MYCTH_2307827	2.67717	2.77912	3.83252	1.58801e-05	7.117e-05			Uncharacterized protein.
		MYCTH_2312796	2.67468	2.69161	5.31485	1.70021e-08	2.99776e-07	GO:1901576	organic substance biosynthetic process	WD_REPEATS_REGION domain-containing protein.
		MYCTH_2302213	2.66833	2.76955	3.36762	1.65092e-05	7.34885e-05			Uncharacterized protein.
		MYCTH_2314770	2.66384	2.71761	3.87105	4.21181e-07	3.65512e-06	GO:1990904	ribonucleoprotein complex	SF1-HH domain-containing protein.
		MYCTH_2294200	2.66272	2.73999	3.62142	2.45745e-06	1.53005e-05	GO:2001251	negative regulation of chromosome organization	Rab-GAP TBC domain-containing protein.
		MYCTH_2303253	2.66003	2.83151	2.73089	0.000624901	0.00166756	GO:2001141	regulation of RNA biosynthetic process	Uncharacterized protein.
		MYCTH_2294705	2.65765	2.66653	5.60297	2.34179e-10	9.67359e-09	GO:0003824	catalytic activity	Uncharacterized protein.
		MYCTH_2301077	2.64926	2.6674	4.7254	3.38304e-07	3.0801e-06			Uncharacterized protein.
		MYCTH_2303583	2.64837	2.66449	4.98678	4.96664e-08	6.711e-07	GO:0030729	acetoacetate-CoA ligase activity	Multifunctional tryptophan biosynthesis protein; Trifunctional enzyme bearing the Gln amidotransferase (GATase) domain of anthranilate synthase, indole-glycerolphosphate synthase, and phosphoribosylanthranilate isomerase activities.
		MYCTH_2296038	2.63589	2.64378	7.15699	1.12391e-17	8.43757e-15	GO:1902494	catalytic complex	Uncharacterized protein.
		MYCTH_2310402	2.63401	2.65427	4.5918	3.90713e-08	5.6073e-07	GO:1901615	organic hydroxy compound metabolic process	Uncharacterized protein.
		MYCTH_2297532	2.6293	2.64604	4.46864	9.14818e-11	4.50644e-09	GO:0072593	reactive oxygen species metabolic process	Amidohydro-rel domain-containing protein.
		MYCTH_46579	2.62881	2.65554	4.49777	4.36671e-07	3.77595e-06			MRC1 domain-containing protein.
		MYCTH_2295908	2.62672	2.63268	6.3787	3.21106e-08	4.84608e-07	GO:0016810	hydrolase activity, acting on carbon-nitrogen (but not peptide) bonds	Zn(2)-C6 fungal-type domain-containing protein.
		MYCTH_2299077	2.62497	2.67159	3.32266	3.29423e-06	1.94987e-05	GO:2001141	regulation of RNA biosynthetic process	Uncharacterized protein.
		MYCTH_2298661	2.61875	2.66814	3.52758	7.17586e-07	5.62018e-06	GO:2001141	regulation of RNA biosynthetic process	NADPH:adrenodoxin oxidoreductase, mitochondrial.
		MYCTH_2122615	2.61646	2.71822	2.71499	3.06915e-05	0.000123124	GO:1990904	ribonucleoprotein complex	Uncharacterized protein.
		MYCTH_2308649	2.6163	2.6221	6.24142	2.85898e-09	6.98229e-08	GO:1901663	quinone biosynthetic process	Uncharacterized protein.
		MYCTH_2294706	2.61622	2.64301	4.09774	1.14532e-07	1.2957e-06			AAA domain-containing protein.
		MYCTH_53224	2.61616	2.69111	3.13218	1.88563e-06	1.22914e-05	GO:0120025	plasma membrane bounded cell projection	Zn(2)-C6 fungal-type domain-containing protein.
		MYCTH_2130929	2.6127	2.69719	2.90944	1.7698e-05	7.79637e-05	GO:1904680	peptide transmembrane transporter activity	Uncharacterized protein.
		MYCTH_95427	2.61236	2.7368	3.37197	0.000138151	0.000448245	GO:2001141	regulation of RNA biosynthetic process	Sugar transporter-like protein; Belongs to the major facilitator superfamily. Sugar transporter (TC 2.A.1.1) family.
		MYCTH_2309700	2.60612	2.63915	4.27827	2.54428e-07	2.4589e-06			Rtt106 domain-containing protein.
		MYCTH_2310263	2.60548	2.68975	2.81625	6.90004e-06	3.55534e-05	GO:0110165	cellular anatomical entity	Uncharacterized protein.
		MYCTH_2303685	2.60482	2.635	4.13866	1.6755e-07	1.75032e-06	GO:2001141	regulation of RNA biosynthetic process	Uncharacterized protein.
		MYCTH_2301374	2.59645	2.60595	5.63551	3.8513e-12	3.48013e-10			Uncharacterized protein.
		MYCTH_2312683	2.59467	2.65035	3.42527	7.95764e-08	9.73363e-07	GO:1990542	mitochondrial transmembrane transport	Uncharacterized protein.
		MYCTH_2294755	2.59414	2.60107	6.35532	3.89656e-08	5.6073e-07	GO:1901360	organic cyclic compound metabolic process	Beta-hexosaminidase.
		MYCTH_2138875	2.58292	2.62546	3.52563	2.56548e-08	3.99696e-07			Uncharacterized protein.
		MYCTH_2308030	2.57994	2.65693	2.87249	4.06882e-06	2.31785e-05	GO:0071704	organic substance metabolic process	Glycoside hydrolase family 94 protein.
		MYCTH_2295813	2.57809	2.59832	4.49251	2.96568e-11	1.93144e-09	GO:2001141	regulation of RNA biosynthetic process	DUF1708 domain-containing protein.
		MYCTH_2127287	2.57017	2.648	2.83304	5.13725e-06	2.80917e-05	GO:1901575	organic substance catabolic process	Uncharacterized protein.
		MYCTH_112080	2.56911	2.57225	7.08233	2.6134e-14	5.24784e-12	GO:0030010	establishment of cell polarity	Uncharacterized protein.
		MYCTH_2294810	2.56795	2.61641	3.85522	7.15467e-08	8.99042e-07			RRM domain-containing protein.
		MYCTH_2299014	2.56744	2.59366	4.25987	3.22737e-09	7.59957e-08			Serine/threonine-protein phosphatase.
		MYCTH_2312411	2.5663	2.63265	3.14452	1.05712e-06	7.66434e-06	GO:1903311	regulation of mRNA metabolic process	Uncharacterized protein.
		MYCTH_2296336	2.56587	2.60082	3.9618	3.87061e-08	5.58496e-07	GO:2001251	negative regulation of chromosome organization	Uncharacterized protein.
		MYCTH_2310076	2.56131	2.6466	2.79569	1.32547e-05	6.14221e-05			DAGKc domain-containing protein.
		MYCTH_2310703	2.56023	2.56178	9.329	3.25802e-10	1.23959e-08			Uncharacterized protein.
		MYCTH_2306544	2.55656	2.59494	3.41403	1.38462e-08	2.58641e-07	GO:0065007	biological regulation	Uncharacterized protein.
		MYCTH_2312835	2.55649	2.61942	3.51938	1.66431e-06	1.1099e-05			Uncharacterized protein.
		MYCTH_2306691	2.55343	2.57801	4.9563	1.08378e-08	2.11746e-07			Protein HIR; Required for replication-independent chromatin assembly and for the periodic repression of histone gene transcription during the cell cycle; Belongs to the WD repeat HIR1 family.
		MYCTH_2293962	2.5504	2.59574	3.86581	7.84747e-06	3.96837e-05	GO:0042578	phosphoric ester hydrolase activity	Uncharacterized protein.
		MYCTH_2294752	2.55039	2.62692	4.57869	0.00012587	0.000413409	GO:2001141	regulation of RNA biosynthetic process	Uncharacterized protein; Belongs to the cytochrome P450 family.
		MYCTH_75334	2.54826	2.58536	5.16573	1.43665e-05	6.57313e-05			Cytochrome P450 monooxygenase.
		MYCTH_116157	2.54568	2.57694	3.35688	3.39855e-08	5.06786e-07	GO:1901363	heterocyclic compound binding	Glucanase; Belongs to the glycosyl hydrolase 7 (cellulase C) family.
		MYCTH_102797	2.54474	2.61591	3.50061	0.000133803	0.000435704	GO:1901363	heterocyclic compound binding	ATPase, P type cation/copper-transporter.
		MYCTH_2299608	2.54341	2.60817	3.84986	0.000560373	0.00151494	GO:0051704	multi-organism process	Uncharacterized protein.
		MYCTH_2299559	2.53976	2.59503	3.42028	5.7978e-07	4.68294e-06	GO:1901363	heterocyclic compound binding	Uncharacterized protein.
		MYCTH_2111519	2.53385	2.74841	3.9164	0.00380206	0.00826372			Uncharacterized protein.
		MYCTH_2308347	2.53121	2.59509	5.50243	4.34903e-06	2.45044e-05	GO:2001141	regulation of RNA biosynthetic process	Uncharacterized protein.
		MYCTH_2297244	2.52802	2.55369	4.3943	1.67171e-13	2.51766e-11			Uncharacterized protein.
		MYCTH_2305158	2.52722	2.53766	5.25016	4.35631e-08	6.03291e-07			Uncharacterized protein.
		MYCTH_2311782	2.5243	2.61611	3.15167	3.72374e-05	0.000144971			Uncharacterized protein.
		MYCTH_18938	2.51941	2.62324	2.68286	9.73158e-05	0.000331681	GO:2001255	positive regulation of histone H3-K36 trimethylation	Rab-GAP TBC domain-containing protein.
		MYCTH_2064467	2.51879	2.53892	4.41498	7.0851e-07	5.55512e-06			Uncharacterized protein.
		MYCTH_2304842	2.51807	2.52547	5.92091	5.55135e-08	7.34994e-07	GO:0110165	cellular anatomical entity	Cytochrome b561 domain-containing protein.
		MYCTH_81347	2.51711	2.54183	5.79389	4.58642e-12	4.04332e-10			Oxygenase; Belongs to the iron/ascorbate-dependent oxidoreductase family.
		MYCTH_2293998	2.51498	2.53967	4.36857	2.18079e-08	3.55867e-07			P/Homo B domain-containing protein.
		MYCTH_2297467	2.50959	2.57278	2.91207	1.45956e-06	9.99553e-06			Uncharacterized protein.
		MYCTH_92805	2.5085	2.56219	3.74319	8.53338e-05	0.000295723	GO:2000243	positive regulation of reproductive process	Uncharacterized protein.
		MYCTH_2308652	2.50801	2.52716	4.64332	3.03871e-07	2.84189e-06	GO:0005515	protein binding	Cleavage and polyadenylation specificity factor subunit 2.
		MYCTH_94652	2.50679	2.65822	3.86636	0.00100191	0.00252626			Non-ribosomal peptide synthetase.
		MYCTH_110298	2.50024	2.5076	6.34063	5.27129e-09	1.14433e-07	GO:1901363	heterocyclic compound binding	Uncharacterized protein.
		MYCTH_2311247	2.49466	2.54119	3.38314	2.19726e-07	2.18487e-06			Uncharacterized protein.
		MYCTH_112051	2.49436	2.49693	7.60312	5.14403e-13	7.01626e-11			Cytochrome P450-like protein; Belongs to the cytochrome P450 family.
		MYCTH_2295812	2.49209	2.51024	5.03161	1.86344e-07	1.90549e-06			Uracil-DNA glycosylase; Excises uracil residues from the DNA which can arise as a result of misincorporation of dUMP residues by DNA polymerase or due to deamination of cytosine.
		MYCTH_2304423	2.4893	2.86156	2.31866	0.0227316	0.0401482	GO:1901363	heterocyclic compound binding	MFS domain-containing protein.
		MYCTH_2305992	2.48717	2.5354	3.20652	8.43216e-08	1.01763e-06	GO:1901360	organic cyclic compound metabolic process	Uncharacterized protein.
		MYCTH_12812	2.48616	2.59302	2.60679	0.000162589	0.000516496			SIS domain-containing protein.
		MYCTH_95226	2.48452	2.48817	6.36011	5.12986e-12	4.46792e-10			Glycoside hydrolase family 18 protein.
		MYCTH_2311684	2.48013	2.59022	2.58167	0.000208145	0.000640291	GO:0071704	organic substance metabolic process	Uncharacterized protein; Belongs to the thiolase-like superfamily. Thiolase family.
		MYCTH_2294336	2.47599	2.52396	3.23814	9.6757e-08	1.12816e-06	GO:1901575	organic substance catabolic process	Uncharacterized protein.
		MYCTH_2308407	2.47307	2.48259	5.62611	1.40886e-07	1.52694e-06	GO:0016747	transferase activity, transferring acyl groups other than amino-acyl groups	Transcription elongation factor SPT5; The SPT4-SPT5 complex mediates both activation and inhibition of transcription elongation, and plays a role in pre-mRNA processing. This complex seems to be important for the stability of the RNA polymerase II elongation machinery on the chromatin template but not for the inherent ability of this machinery to translocate down the gene.
		MYCTH_100809	2.4724	2.49774	4.42509	2.47944e-06	1.54118e-05			Uncharacterized protein.
		MYCTH_2306302	2.4717	2.52133	3.29968	1.62164e-07	1.70887e-06	GO:2001209	positive regulation of transcription elongation from RNA polymerase I promoter	Uncharacterized protein.
		MYCTH_2305422	2.47163	2.49047	5.37685	1.02431e-12	1.17536e-10	GO:0110165	cellular anatomical entity	FSH1 domain-containing protein.
		MYCTH_2294540	2.47001	2.51253	3.28654	5.5861e-06	3.00684e-05	GO:0110165	cellular anatomical entity	Uncharacterized protein.
		MYCTH_2308851	2.46948	2.52795	2.71838	1.15893e-06	8.2219e-06			Uncharacterized protein.
		MYCTH_2310825	2.4655	2.49872	3.8168	1.94864e-09	5.15996e-08	GO:0065009	regulation of molecular function	Uncharacterized protein.
		MYCTH_2306344	2.46462	2.47093	6.29053	3.79589e-07	3.37107e-06			Uncharacterized protein.
		MYCTH_2294367	2.46263	2.4842	4.29146	8.99616e-09	1.80648e-07	GO:1904680	peptide transmembrane transporter activity	Vps53_N domain-containing protein.
		MYCTH_2308163	2.45851	2.50975	3.41314	3.03582e-07	2.84189e-06	GO:1901363	heterocyclic compound binding	Uncharacterized protein.
		MYCTH_2294483	2.45844	2.52762	2.92817	7.38437e-06	3.76723e-05	GO:0110165	cellular anatomical entity	Palmitoyltransferase PFA4; Mediates the reversible addition of palmitate to target proteins, thereby regulating their membrane association and biological function; Belongs to the DHHC palmitoyltransferase family. PFA4 subfamily.
		MYCTH_2303159	2.45723	2.47367	4.34222	6.65523e-11	3.67257e-09			Uncharacterized protein.
		MYCTH_2308872	2.45708	2.53386	2.78173	1.8881e-05	8.23721e-05	GO:1901576	organic substance biosynthetic process	AB hydrolase-1 domain-containing protein.
		MYCTH_2295071	2.45693	2.46827	5.5967	3.39341e-16	1.2911e-13			Uncharacterized protein; Belongs to the short-chain dehydrogenases/reductases (SDR) family.
		MYCTH_102871	2.4559	2.55543	2.74164	0.000135348	0.000439744			Zn(2)-C6 fungal-type domain-containing protein.
		MYCTH_2051745	2.45585	2.49297	3.3017	3.03221e-09	7.25823e-08	GO:0016747	transferase activity, transferring acyl groups other than amino-acyl groups	WD_REPEATS_REGION domain-containing protein.
		MYCTH_2308011	2.45502	2.47647	4.2879	3.27616e-07	3.00932e-06			Uncharacterized protein.
		MYCTH_2312551	2.45134	2.4583	5.5853	4.39384e-11	2.62505e-09	GO:0110165	cellular anatomical entity	Uncharacterized protein.
		MYCTH_2303271	2.45128	2.45836	5.93063	1.44497e-10	6.29286e-09	GO:0016798	hydrolase activity, acting on glycosyl bonds	Carboxylic ester hydrolase; Belongs to the type-B carboxylesterase/lipase family.
		MYCTH_83864	2.4505	2.46279	4.36856	2.9127e-10	1.13204e-08	GO:1901564	organonitrogen compound metabolic process	Alcohol dehydrogenase-like protein.
		MYCTH_108836	2.45038	2.50629	4.60336	8.08846e-06	4.06617e-05	GO:0052689	carboxylic ester hydrolase activity	Oxidoreductase-like protein.
		MYCTH_2295034	2.44971	2.52371	3.13204	1.50756e-05	6.83697e-05	GO:0016655	oxidoreductase activity, acting on NAD(P)H, quinone or similar compound as acceptor	WD_REPEATS_REGION domain-containing protein.
		MYCTH_2308558	2.44584	2.45222	6.36522	6.65146e-07	5.25502e-06			Eukaryotic translation initiation factor 2A; Functions in the early steps of protein synthesis of a small number of specific mRNAs. Acts by directing the binding of methionyl- tRNAi to 40S ribosomal subunits. In contrast to the eIF-2 complex, it binds methionyl-tRNAi to 40S subunits in a codon-dependent manner, whereas the eIF-2 complex binds methionyl-tRNAi to 40S subunits in a GTP-dependent man…
		MYCTH_2078041	2.43818	2.54965	2.9431	0.000325959	0.000939912	GO:1990904	ribonucleoprotein complex	Uncharacterized protein.
		MYCTH_2301578	2.43704	2.64969	2.62949	0.00617854	0.0127395	GO:1990904	ribonucleoprotein complex	Uncharacterized protein.
		MYCTH_2308997	2.43688	2.44635	5.46028	1.98049e-07	2.01081e-06	GO:1990904	ribonucleoprotein complex	Uncharacterized protein.
		MYCTH_2311673	2.43663	2.44681	5.13707	4.85206e-09	1.0629e-07			Uncharacterized protein.
		MYCTH_2054613	2.43477	2.44725	4.89709	1.24884e-09	3.61049e-08	GO:2000243	positive regulation of reproductive process	ACPS domain-containing protein.
		MYCTH_2055104	2.43346	2.49284	2.98632	2.35052e-06	1.47756e-05	GO:1902716	cell cortex of growing cell tip	Aminotran_5 domain-containing protein.
		MYCTH_2303693	2.43252	2.49629	3.32706	4.85191e-06	2.68564e-05	GO:1901607	alpha-amino acid biosynthetic process	Uncharacterized protein.
		MYCTH_2302135	2.42682	2.48521	3.50756	2.18037e-06	1.39e-05	GO:0016769	transferase activity, transferring nitrogenous groups	Uncharacterized protein.
		MYCTH_2296969	2.42213	2.46513	3.6608	6.23772e-08	8.02081e-07			Uncharacterized protein.
		MYCTH_87557	2.42165	2.60021	3.20865	0.00357672	0.00783757	GO:0110165	cellular anatomical entity	L-threo-3-deoxy-hexulosonate aldolase; Belongs to the DapA family.
		MYCTH_2306121	2.42163	2.42565	6.59492	6.27461e-13	7.82055e-11			PBP_domain domain-containing protein.
		MYCTH_2307840	2.42084	2.48927	3.60652	1.09122e-05	5.23103e-05	GO:0016836	hydro-lyase activity	Rho-GAP domain-containing protein.
		MYCTH_2294350	2.41849	2.51247	3.03075	0.000132437	0.00043223			Uncharacterized protein.
		MYCTH_2304856	2.41589	2.44792	3.96719	2.44288e-07	2.38321e-06	GO:0110165	cellular anatomical entity	SCA7 domain-containing protein.
		MYCTH_2297705	2.41562	2.42941	4.8587	1.71449e-08	3.01557e-07			Rab-GAP TBC domain-containing protein.
		MYCTH_2053489	2.41549	2.46378	3.22542	3.11308e-07	2.90006e-06	GO:2001141	regulation of RNA biosynthetic process	Clr5 domain-containing protein.
		MYCTH_2061546	2.40949	2.50759	2.87717	0.000191687	0.000595491	GO:0110165	cellular anatomical entity	Uncharacterized protein.
		MYCTH_2305054	2.40494	2.44415	3.80633	6.37948e-06	3.33941e-05	GO:0042578	phosphoric ester hydrolase activity	Uncharacterized protein.
		MYCTH_2297782	2.40398	2.49151	3.20395	9.38091e-05	0.00032094			FAD-binding PCMH-type domain-containing protein.
		MYCTH_2300116	2.40127	2.40551	6.56152	1.17823e-10	5.45988e-09	GO:1901564	organonitrogen compound metabolic process	Uncharacterized protein.
		MYCTH_2296009	2.40068	2.4095	5.30634	3.03865e-08	4.61479e-07	GO:0110165	cellular anatomical entity	Dopey_N domain-containing protein.
		MYCTH_2106723	2.39846	2.47762	2.91775	4.75905e-05	0.000179183			Uncharacterized protein.
		MYCTH_2298347	2.39771	2.46935	2.83145	2.16492e-05	9.26596e-05			zf-TFIIIC domain-containing protein.
		MYCTH_2312860	2.39361	2.41043	5.01952	1.03765e-06	7.55407e-06	GO:2000243	positive regulation of reproductive process	AIP3 domain-containing protein.
		MYCTH_2300761	2.39295	2.39789	6.10995	4.21212e-08	5.92401e-07			Uncharacterized protein.
		MYCTH_59388	2.38952	2.4105	4.33828	4.55629e-07	3.89591e-06			Uncharacterized protein.
		MYCTH_2062179	2.38618	2.39556	5.27948	5.31109e-07	4.39289e-06	GO:2000251	positive regulation of actin cytoskeleton reorganization	Uncharacterized protein.
		MYCTH_2297644	2.38421	2.39641	4.79721	6.62422e-08	8.47548e-07	GO:1901575	organic substance catabolic process	Methyltransf_2 domain-containing protein.
		MYCTH_2057956	2.38209	2.41379	3.95352	4.89839e-08	6.63397e-07	GO:2001141	regulation of RNA biosynthetic process	Protein kinase domain-containing protein.
		MYCTH_81645	2.37943	2.39118	5.06955	1.50534e-11	1.11042e-09	GO:0110165	cellular anatomical entity	MFS domain-containing protein.
		MYCTH_2106471	2.37623	2.69104	2.75511	0.0236926	0.0416319	GO:0016741	transferase activity, transferring one-carbon groups	Uncharacterized protein.
		MYCTH_2296994	2.37362	2.38941	4.87951	2.46302e-08	3.88759e-07			APH domain-containing protein.
		MYCTH_83041	2.37197	2.39163	4.75142	7.74439e-06	3.92596e-05	GO:1905508	protein localization to microtubule organizing center	Mannan endo-1,6-alpha-mannosidase.
		MYCTH_2302074	2.37035	2.39348	4.44649	8.6814e-08	1.04076e-06	GO:0110165	cellular anatomical entity	Uncharacterized protein.
		MYCTH_2072543	2.3692	2.40517	3.42431	3.52055e-08	5.19388e-07			Glycosyltransferase family 90 protein.
		MYCTH_2311486	2.36904	2.40585	4.30453	1.5334e-05	6.93242e-05	GO:1901564	organonitrogen compound metabolic process	Protein kinase domain-containing protein.
		MYCTH_2306707	2.36705	2.39665	3.82627	4.80423e-08	6.54045e-07	GO:0016798	hydrolase activity, acting on glycosyl bonds	Uncharacterized protein; Belongs to the DEAD box helicase family.
		MYCTH_2302538	2.3642	2.3736	5.64776	1.71318e-09	4.69113e-08			Glyco_trans_2-like domain-containing protein.
		MYCTH_2301997	2.36217	2.41898	3.06374	4.25768e-06	2.40836e-05			SAP domain-containing protein.
		MYCTH_2305371	2.36045	2.37465	4.88119	4.16436e-07	3.62394e-06			Palmitoyltransferase; Belongs to the DHHC palmitoyltransferase family.
		MYCTH_2302529	2.35851	2.44683	2.92694	0.000157742	0.000502786	GO:1901363	heterocyclic compound binding	Uncharacterized protein.
		MYCTH_2086451	2.35723	2.37152	5.32483	1.4993e-07	1.61046e-06	GO:0051234	establishment of localization	DNA_mis_repair domain-containing protein.
		MYCTH_2294300	2.35693	2.37966	4.57344	1.19221e-07	1.3362e-06	GO:1901363	heterocyclic compound binding	Uncharacterized protein.
		MYCTH_2300185	2.35608	2.37749	4.35369	2.59643e-07	2.49928e-06	GO:2000243	positive regulation of reproductive process	Uncharacterized protein.
		MYCTH_2138690	2.35537	2.59863	2.58266	0.013688	0.0255819			ATP-grasp domain-containing protein.
		MYCTH_2297170	2.3548	2.38737	3.99203	3.95965e-09	9.02975e-08	GO:1990391	DNA repair complex	Uncharacterized protein.
		MYCTH_2312316	2.35326	2.35588	7.01391	1.50467e-07	1.61223e-06			Uncharacterized protein; Belongs to the complex I 75 kDa subunit family.
		MYCTH_113066	2.35279	2.36672	5.37585	1.59525e-06	1.07175e-05	GO:1990528	Rvs161p-Rvs167p complex	FNIP_N domain-containing protein.
		MYCTH_2298894	2.35268	2.38333	3.9267	3.92113e-07	3.44421e-06	GO:1901363	heterocyclic compound binding	Lon protease homolog 2, peroxisomal; ATP-dependent serine protease that mediates the selective degradation of misfolded and unassembled polypeptides in the peroxisomal matrix. Necessary for type 2 peroxisome targeting signal (PTS2)-containing protein processing and facilitates peroxisome matrix protein import; Belongs to the peptidase S16 family. ECO:0000256|PROSITE-.
		MYCTH_2296309	2.34939	2.36144	5.4764	4.15586e-08	5.86152e-07			Uncharacterized protein.
		MYCTH_2294022	2.34873	2.35776	5.32045	9.22905e-11	4.50789e-09	GO:1990204	oxidoreductase complex	PAS domain-containing protein.
		MYCTH_2306830	2.34775	2.35158	7.50283	1.10131e-07	1.25179e-06			Uncharacterized protein.
		MYCTH_2296151	2.34408	2.35725	6.05112	4.26488e-06	2.41054e-05	GO:1901564	organonitrogen compound metabolic process	Lysophospholipase.
		MYCTH_2309516	2.34183	2.36764	3.10271	7.46149e-11	3.93731e-09			Glycoside hydrolase family 55 protein.
		MYCTH_2302452	2.34169	2.37656	4.46817	8.17579e-07	6.26089e-06	GO:2001141	regulation of RNA biosynthetic process	Uncharacterized protein.
		MYCTH_2311903	2.34118	2.40803	2.98208	2.43192e-05	0.000102152			Uncharacterized protein.
		MYCTH_2300674	2.33794	2.34213	6.64344	4.60447e-11	2.63508e-09	GO:1901575	organic substance catabolic process	Uncharacterized protein.
		MYCTH_2295092	2.33403	2.3596	3.95288	2.91489e-08	4.46435e-07	GO:1901363	heterocyclic compound binding	Uncharacterized protein; Belongs to the mitochondrial carrier (TC 2.A.29) family.
		MYCTH_2307339	2.33372	2.34839	7.20504	7.11087e-09	1.4814e-07	GO:0110165	cellular anatomical entity	Uncharacterized protein.
		MYCTH_2304976	2.33353	2.34592	4.73247	8.96553e-11	4.50082e-09			Carboxylic ester hydrolase; Belongs to the type-B carboxylesterase/lipase family.
		MYCTH_2297882	2.33303	2.41371	2.83561	0.000110581	0.000369745			SET domain-containing protein.
		MYCTH_2310831	2.33114	2.3998	2.91446	3.40796e-05	0.000134805	GO:1905039	carboxylic acid transmembrane transport	Sld5 domain-containing protein.
		MYCTH_2309422	2.33031	2.59146	1.81985	0.0182779	0.0331755	GO:0003824	catalytic activity	Uncharacterized protein; Belongs to the class-III pyridoxal-phosphate-dependent aminotransferase family.
		MYCTH_2311789	2.33	2.36266	3.61163	1.47731e-06	1.00845e-05	GO:0052689	carboxylic ester hydrolase activity	Uncharacterized protein.
		MYCTH_2309011	2.32938	2.32987	8.91923	4.37432e-08	6.04627e-07	GO:1901564	organonitrogen compound metabolic process	GMC_OxRdtase_N domain-containing protein.
		MYCTH_2309630	2.32702	2.3299	6.75672	3.59002e-14	6.68679e-12	GO:1903047	mitotic cell cycle process	Uncharacterized protein.
		MYCTH_2302071	2.32384	2.33196	5.57949	5.64252e-07	4.58828e-06	GO:1901576	organic substance biosynthetic process	CNH domain-containing protein.
		MYCTH_2296180	2.31632	2.3205	6.65622	1.37451e-07	1.49418e-06	GO:1901576	organic substance biosynthetic process	HMG box domain-containing protein.
		MYCTH_2089049	2.3159	2.3621	3.06159	1.01257e-06	7.41626e-06			TNase-like domain-containing protein.
		MYCTH_2310816	2.31464	2.33723	6.86863	7.23473e-07	5.65526e-06			Uncharacterized protein.
		MYCTH_2298367	2.31447	2.33117	5.38232	7.16348e-08	8.99042e-07	GO:1990904	ribonucleoprotein complex	PAS domain-containing protein.
		MYCTH_2296320	2.31213	2.35018	4.05931	2.40929e-06	1.50925e-05	GO:2001141	regulation of RNA biosynthetic process	CP-type G domain-containing protein.
		MYCTH_2304509	2.30818	2.32758	4.43274	1.09713e-07	1.25143e-06	GO:1901575	organic substance catabolic process	Sodium/hydrogen exchanger; Belongs to the monovalent cation:proton antiporter 1 (CPA1) transporter (TC 2.A.36) family.
		MYCTH_2311140	2.30683	2.34858	3.1673	3.68255e-07	3.30288e-06	GO:1901701	cellular response to oxygen-containing compound	APH domain-containing protein.
		MYCTH_2302391	2.30609	2.33996	3.76765	2.67077e-06	1.64887e-05			Uncharacterized protein.
		MYCTH_2294343	2.30432	2.31414	5.01521	3.32124e-09	7.76999e-08	GO:1990904	ribonucleoprotein complex	Importin N-terminal domain-containing protein.
		MYCTH_2135399	2.30318	2.3279	4.0243	1.36423e-08	2.55493e-07	GO:1902600	proton transmembrane transport	Uncharacterized protein.
		MYCTH_2312844	2.30271	2.35426	3.35694	3.90175e-06	2.24389e-05			Uncharacterized protein.
		MYCTH_2295268	2.30231	2.34947	3.20328	1.5766e-06	1.06218e-05	GO:1990904	ribonucleoprotein complex	Glycoside hydrolase family 36 protein.
		MYCTH_2309368	2.30216	2.31174	5.14833	8.02839e-08	9.78706e-07	GO:0140513	nuclear protein-containing complex	SEC7 domain-containing protein.
		MYCTH_2031268	2.30189	2.35063	3.7906	9.12179e-06	4.50112e-05			Ima1_N domain-containing protein.
		MYCTH_2117572	2.30172	2.32748	4.26825	2.12862e-07	2.12245e-06			Uncharacterized protein.
		MYCTH_95623	2.30116	2.4157	2.82703	0.00114431	0.0028319			Uncharacterized protein.
		MYCTH_2299518	2.29761	2.36655	2.82048	5.2019e-05	0.000193439	GO:1902531	regulation of intracellular signal transduction	Endo/exonuclease/phosphatase domain-containing protein.
		MYCTH_2304628	2.29575	2.30964	4.77724	2.84479e-07	2.70232e-06	GO:0110165	cellular anatomical entity	Uncharacterized protein.
		MYCTH_2296164	2.29411	2.29983	5.42172	2.17529e-09	5.63582e-08			Amino acid oxidase.
		MYCTH_2071908	2.29379	2.4478	3.20763	0.00431141	0.00924567			HET domain-containing protein.
		MYCTH_2299830	2.29365	2.29423	9.07452	2.66089e-10	1.0569e-08	GO:1901363	heterocyclic compound binding	Methyltransf_2 domain-containing protein.
		MYCTH_2315630	2.29231	2.29916	8.27298	2.59062e-09	6.4356e-08			Uncharacterized protein.
		MYCTH_2308694	2.28545	2.31048	4.05615	5.1156e-07	4.2409e-06			Pyr_redox_2 domain-containing protein.
		MYCTH_2312089	2.28333	2.38044	6.06374	0.000677304	0.00179218			Uncharacterized protein.
		MYCTH_2299142	2.27881	2.35444	3.43101	0.000124496	0.000409827			Zn(2)-C6 fungal-type domain-containing protein.
		MYCTH_2133103	2.27847	2.29886	4.52828	2.79517e-08	4.30838e-07	GO:0016641	oxidoreductase activity, acting on the CH-NH2 group of donors, oxygen as acceptor	Uncharacterized protein.
		MYCTH_2308893	2.27805	2.28805	5.23367	3.60775e-08	5.29014e-07			Uncharacterized protein; Belongs to the cytochrome P450 family.
		MYCTH_2296814	2.27642	2.30172	4.53515	6.58465e-07	5.20793e-06			Carboxylic ester hydrolase; Belongs to the type-B carboxylesterase/lipase family.
		MYCTH_2066447	2.27484	2.31488	3.50508	0.000149454	0.000478479			Uncharacterized protein.
		MYCTH_2312386	2.27317	2.31123	3.7296	3.71292e-06	2.15415e-05			AAA domain-containing protein.
		MYCTH_2294445	2.2712	2.30437	4.22329	2.28868e-07	2.2449e-06			Protein kinase domain-containing protein.
		MYCTH_104802	2.26631	2.28951	4.2644	2.75083e-08	4.24909e-07	GO:2001141	regulation of RNA biosynthetic process	Formylmethionine deformylase-like protein.
		MYCTH_2298745	2.26572	2.26947	6.01736	7.88204e-10	2.5101e-08			Uncharacterized protein; Belongs to the short-chain dehydrogenases/reductases (SDR) family.
		MYCTH_2061829	2.26338	2.28	4.74974	2.23869e-06	1.41836e-05			DNA polymerase.
		MYCTH_2298988	2.25894	2.29761	3.40827	3.4999e-07	3.16656e-06	GO:0052689	carboxylic ester hydrolase activity	Uncharacterized protein.
		MYCTH_2295250	2.25876	2.28377	3.64292	2.19071e-09	5.63582e-08			D-ser_dehydrat domain-containing protein.
		MYCTH_2293965	2.25842	2.27699	4.33639	3.50446e-07	3.16672e-06	GO:1901363	heterocyclic compound binding	Kinesin motor domain-containing protein; Belongs to the TRAFAC class myosin-kinesin ATPase superfamily. Kinesin family.
		MYCTH_2095639	2.25725	2.2609	6.93132	5.66634e-11	3.15092e-09	GO:2001141	regulation of RNA biosynthetic process	Uncharacterized protein.
		MYCTH_2296057	2.25459	2.26538	4.9417	2.06771e-07	2.07604e-06			Uncharacterized protein.
		MYCTH_2063591	2.25404	2.34042	2.61854	0.000369489	0.00105035	GO:0065009	regulation of molecular function	Tyrosinase_Cu-bd domain-containing protein.
		MYCTH_2299749	2.25323	2.25763	5.91548	5.58516e-08	7.37082e-07	GO:1990837	sequence-specific double-stranded DNA binding	GMC oxidoreductase-like protein.
		MYCTH_2071057	2.25017	2.27672	3.25053	4.29146e-08	5.97744e-07			Uncharacterized protein.
		MYCTH_2304416	2.24907	2.28578	4.04189	9.40746e-06	4.61687e-05			Uncharacterized protein.
		MYCTH_2300968	2.24685	2.26957	4.18835	6.24667e-08	8.02081e-07	GO:1990939	ATP-dependent microtubule motor activity	Uncharacterized protein.
		MYCTH_2299309	2.24645	2.31729	2.65796	0.000111717	0.000372854			OBG-type G domain-containing protein.
		MYCTH_2310248	2.24515	2.27473	4.65062	8.405e-06	4.19611e-05	GO:0016798	hydrolase activity, acting on glycosyl bonds	Uncharacterized protein.
		MYCTH_2301575	2.2446	2.26855	4.88171	3.02205e-06	1.81902e-05			Uncharacterized protein.
		MYCTH_2306300	2.24456	2.26031	4.36852	3.46927e-08	5.13922e-07			FAD-binding FR-type domain-containing protein.
		MYCTH_2300287	2.24193	2.29682	3.15797	1.63502e-05	7.29851e-05			OTU domain-containing protein.
		MYCTH_2313036	2.2395	2.29821	2.90346	2.95874e-05	0.00011949			HET domain-containing protein.
		MYCTH_2304112	2.23925	2.27756	3.3345	2.38749e-06	1.49689e-05			Uncharacterized protein.
		MYCTH_2294366	2.23899	2.24869	5.48695	9.77336e-08	1.13588e-06	GO:1901576	organic substance biosynthetic process	Uncharacterized protein.
		MYCTH_2294415	2.23826	2.25137	4.6596	7.51718e-11	3.9378e-09	GO:0140098	catalytic activity, acting on RNA	Uncharacterized protein.
		MYCTH_2311932	2.23778	2.28038	3.36855	1.51788e-06	1.02837e-05			Endo/exonuclease/phosphatase domain-containing protein.
		MYCTH_2312360	2.23735	2.26464	3.867	4.51737e-07	3.87379e-06	GO:0140535	intracellular protein-containing complex	PSP domain-containing protein.
		MYCTH_2302494	2.23689	2.3078	3.28092	0.000124655	0.000410164	GO:1901698	response to nitrogen compound	Uds1 domain-containing protein.
		MYCTH_2300639	2.23601	2.26211	4.04006	4.28711e-08	5.97744e-07			Uncharacterized protein.
		MYCTH_2298599	2.23568	2.25481	4.3102	9.19489e-08	1.08789e-06			F-box domain-containing protein.
		MYCTH_38365	2.23529	2.30661	2.79099	0.000131742	0.000430154	GO:0140096	catalytic activity, acting on a protein	Vacuolar calcium ion transporter; Has a role in promoting intracellular calcium ion sequestration via the exchange of calcium ions for hydrogen ions across the vacuolar membrane. Involved also in manganese ion homeostasis via its uptake into the vacuole; Belongs to the Ca(2+):cation antiporter (CaCA) (TC 2.A.19) family.
		MYCTH_2303887	2.23481	2.2581	4.29187	2.47394e-07	2.40701e-06	GO:0016788	hydrolase activity, acting on ester bonds	Uncharacterized protein.
		MYCTH_105157	2.23472	2.2416	6.37811	3.73309e-08	5.44083e-07			SH3 domain-containing protein.
		MYCTH_2307978	2.23305	2.23917	5.54256	5.31373e-10	1.84678e-08	GO:1990904	ribonucleoprotein complex	GST N-terminal domain-containing protein.
		MYCTH_53288	2.2312	2.23403	9.25827	1.15973e-12	1.2898e-10			Tyrosinase-like protein.
		MYCTH_2306161	2.23113	2.24347	5.05243	1.60814e-07	1.69712e-06	GO:0052745	inositol phosphate phosphatase activity	Peptidase A1 domain-containing protein; Belongs to the peptidase A1 family.
		MYCTH_2309471	2.23067	2.23941	5.24973	1.82789e-09	4.94899e-08	GO:0016798	hydrolase activity, acting on glycosyl bonds	Pyr_redox_2 domain-containing protein.
		MYCTH_2313110	2.22934	2.31203	2.88423	0.00035815	0.00102221	GO:0110165	cellular anatomical entity	Metallophos domain-containing protein.
		MYCTH_2301622	2.22887	2.24896	4.3887	1.85123e-06	1.21109e-05			Uncharacterized protein.
		MYCTH_2297119	2.22817	2.23396	6.17698	1.49034e-11	1.11042e-09			Uncharacterized protein.
		MYCTH_2311391	2.2244	2.26235	3.56058	1.97189e-06	1.27754e-05			Uncharacterized protein.
		MYCTH_2308622	2.22435	2.26971	4.28423	7.88396e-05	0.000276397			HUN domain-containing protein.
		MYCTH_2305668	2.22411	2.23174	5.86248	2.81354e-07	2.68325e-06			GYF domain-containing protein.
		MYCTH_2315197	2.22362	2.22574	7.95672	1.98777e-08	3.33401e-07	GO:1901564	organonitrogen compound metabolic process	FAD-binding FR-type domain-containing protein.
		MYCTH_2312598	2.22178	2.25014	4.04741	4.80604e-07	4.05401e-06	GO:0065009	regulation of molecular function	Uncharacterized protein.
		MYCTH_2301919	2.22157	2.47503	3.29942	0.0261159	0.0454372			Uncharacterized protein.
		MYCTH_2304596	2.22069	2.23638	5.19712	7.61523e-08	9.42646e-07	GO:0110165	cellular anatomical entity	Uncharacterized protein.
		MYCTH_2313151	2.22009	2.261	3.42095	3.47626e-06	2.03646e-05	GO:1901564	organonitrogen compound metabolic process	Uncharacterized protein.
		MYCTH_2298631	2.21764	2.26406	3.15396	4.98352e-06	2.74378e-05			Leucine carboxyl methyltransferase 1; Methylates the carboxyl group of the C-terminal leucine residue of protein phosphatase 2A catalytic subunits to form alpha- leucine ester residues; Belongs to the methyltransferase superfamily. LCMT family.
		MYCTH_2037035	2.21559	2.22357	5.39481	2.31182e-11	1.63845e-09	GO:2001141	regulation of RNA biosynthetic process	Abhydro_lipase domain-containing protein.
		MYCTH_2310240	2.21553	2.24037	5.17364	1.77292e-05	7.80385e-05	GO:0110165	cellular anatomical entity	AAA domain-containing protein.
		MYCTH_2315403	2.2143	2.21975	7.55715	4.02455e-14	7.27336e-12			Uncharacterized protein.
		MYCTH_2313038	2.21411	2.26503	3.0428	1.23717e-05	5.81123e-05			DUF1992 domain-containing protein.
		MYCTH_2311554	2.21363	2.22377	5.69673	5.59191e-08	7.37082e-07			Uncharacterized protein.
		MYCTH_2298669	2.21118	2.23066	4.16719	3.40007e-08	5.06786e-07	GO:1990748	cellular detoxification	PfkB domain-containing protein.
		MYCTH_2311665	2.2072	2.23191	4.17432	2.89486e-06	1.75857e-05			Uncharacterized protein.
		MYCTH_2304395	2.20618	2.21576	5.21502	2.25065e-07	2.22267e-06	GO:1901564	organonitrogen compound metabolic process	Uncharacterized protein.
		MYCTH_2297503	2.20598	2.20739	7.34215	1.47385e-09	4.17822e-08	GO:1901615	organic hydroxy compound metabolic process	ATP-dependent 6-phosphofructokinase; Catalyzes the phosphorylation of D-fructose 6-phosphate to fructose 1,6-bisphosphate by ATP, the first committing step of glycolysis; Belongs to the phosphofructokinase type A (PFKA) family. ATP-dependent PFK group I subfamily. Eukaryotic two domain clade 'E' sub-subfamily.
		MYCTH_2112679	2.20356	2.25615	3.16624	1.88704e-05	8.23721e-05	GO:1903047	mitotic cell cycle process	Uncharacterized protein.
		MYCTH_2310612	2.20175	2.21859	5.1608	3.76529e-07	3.35626e-06			Uncharacterized protein.
		MYCTH_2302072	2.20147	2.23183	3.77214	5.21547e-06	2.84119e-05			CASP_C domain-containing protein.
		MYCTH_2065741	2.20045	2.31095	2.37815	0.00202391	0.0046984	GO:1902532	negative regulation of intracellular signal transduction	Uncharacterized protein.
		MYCTH_2304452	2.19671	2.21165	4.24522	2.00476e-08	3.35473e-07	GO:0110165	cellular anatomical entity	Uncharacterized protein.
		MYCTH_2307515	2.19667	2.21488	4.40985	1.07818e-09	3.22073e-08	GO:2000771	positive regulation of establishment or maintenance of cell polarity regulating cell shape	Glycosyltransferase family 69 protein.
		MYCTH_2297796	2.19581	2.24663	2.89057	1.56165e-05	7.02936e-05	GO:1901564	organonitrogen compound metabolic process	ANK_REP_REGION domain-containing protein.
		MYCTH_2305633	2.19451	2.44443	5.25125	0.0280456	0.0484333	GO:1990234	transferase complex	Uncharacterized protein.
		MYCTH_2297413	2.191	2.20407	4.62723	7.98877e-07	6.15833e-06			Uncharacterized protein.
		MYCTH_2301111	2.18954	2.20885	4.62108	9.28995e-07	6.9234e-06			Uncharacterized protein.
		MYCTH_2309919	2.18826	2.20633	4.26407	1.90841e-09	5.09292e-08	GO:0110165	cellular anatomical entity	Uncharacterized protein.
		MYCTH_2059413	2.18662	2.21671	3.69673	5.04961e-07	4.20217e-06			Nuclear pore complex protein Nup85; Functions as a component of the nuclear pore complex (NPC).
		MYCTH_2304259	2.18641	2.22164	3.73697	5.14327e-06	2.81033e-05			Uncharacterized protein.
		MYCTH_2311080	2.18596	2.19861	4.72333	2.01545e-06	1.30086e-05			WD_REPEATS_REGION domain-containing protein.
		MYCTH_2297460	2.18594	2.18887	6.32375	3.08798e-10	1.18111e-08	GO:1901698	response to nitrogen compound	Semialdhyde_dh domain-containing protein.
		MYCTH_2305336	2.18547	2.19119	5.95864	2.25232e-08	3.61823e-07			Uncharacterized protein.
		MYCTH_2300711	2.1833	2.20553	4.39443	1.19986e-07	1.34062e-06	GO:0031957	very long-chain fatty acid-CoA ligase activity	Uncharacterized protein.
		MYCTH_2294433	2.18239	2.19857	4.45785	3.74299e-08	5.44428e-07	GO:2000113	negative regulation of cellular macromolecule biosynthetic process	Uncharacterized protein.
		MYCTH_2296824	2.1815	2.18621	6.22765	3.99766e-08	5.68879e-07	GO:0046914	transition metal ion binding	Sortilin; Functions as a sorting receptor in the Golgi compartment required for the intracellular sorting and delivery of soluble vacuolar proteins, like carboxypeptidase Y (CPY) and proteinase A.
		MYCTH_2305407	2.18075	2.18493	7.73849	2.23959e-07	2.21781e-06			Glycoside hydrolase family 55 protein.
		MYCTH_2300652	2.18061	2.19886	4.54767	1.05764e-07	1.21553e-06	GO:0016997	alpha-sialidase activity	LCCL domain-containing protein.
		MYCTH_2301333	2.18016	2.23081	2.96063	1.87309e-05	8.18161e-05	GO:1990904	ribonucleoprotein complex	Uncharacterized protein.
		MYCTH_2305453	2.17856	2.1881	4.90592	1.35044e-07	1.47433e-06	GO:1901607	alpha-amino acid biosynthetic process	M20_dimer domain-containing protein.
		MYCTH_2304034	2.17365	2.24009	2.88676	0.000156746	0.000500271			GIDA_assoc domain-containing protein.
		MYCTH_2308595	2.17343	2.27748	2.8826	0.00187638	0.00439687			Uncharacterized protein.
		MYCTH_101105	2.17077	2.19195	4.05597	1.81193e-07	1.87388e-06	GO:1901363	heterocyclic compound binding	Uncharacterized protein.
		MYCTH_2300695	2.16927	2.17579	5.4767	2.48492e-10	9.97972e-09	GO:0110165	cellular anatomical entity	Arginine biosynthesis bifunctional protein ArgJ, mitochondrial; Catalyzes two activities which are involved in the cyclic version of arginine biosynthesis: the synthesis of acetylglutamate from glutamate and acetyl-CoA, and of ornithine by transacetylation between acetylornithine and glutamate; Belongs to the ArgJ family.
		MYCTH_2312247	2.16862	2.17835	5.4829	1.10031e-06	7.89883e-06			Uncharacterized protein.
		MYCTH_113600	2.16748	2.20533	3.75072	1.38671e-06	9.58365e-06	GO:0110165	cellular anatomical entity	ERG4/ERG24 ergosterol biosynthesis-like protein.
		MYCTH_2052748	2.16586	2.21179	3.43355	9.6581e-06	4.71427e-05			Uncharacterized protein.
		MYCTH_2299039	2.16485	2.1888	4.19205	4.84282e-07	4.0766e-06	GO:1901575	organic substance catabolic process	Uncharacterized protein.
		MYCTH_2306347	2.16414	2.19998	3.11246	8.03577e-07	6.17328e-06	GO:0016798	hydrolase activity, acting on glycosyl bonds	Uncharacterized protein.
		MYCTH_2304873	2.16215	2.26716	4.28956	0.00512857	0.01079	GO:1901576	organic substance biosynthetic process	Uncharacterized protein.
		MYCTH_2300938	2.16136	2.17071	5.75259	1.35846e-06	9.42451e-06	GO:1901363	heterocyclic compound binding	GAR domain-containing protein.
		MYCTH_2307628	2.1611	2.16698	5.91718	7.88619e-09	1.61499e-07			Methyltranfer_dom domain-containing protein.
		MYCTH_2299134	2.16096	2.17351	4.95889	7.90055e-08	9.71311e-07	GO:1901607	alpha-amino acid biosynthetic process	PAP-associated domain-containing protein.
		MYCTH_2306764	2.16071	2.22071	2.92068	8.94324e-05	0.00030786	GO:1903046	meiotic cell cycle process	Glycoside hydrolase family 33 protein.
		MYCTH_2298918	2.15946	2.18586	4.09888	3.39351e-06	1.99607e-05	GO:0110165	cellular anatomical entity	Uncharacterized protein.
		MYCTH_2311467	2.15888	2.16094	7.37104	1.73391e-09	4.72998e-08			Protein kinase domain-containing protein.
		MYCTH_2302476	2.15194	2.16444	5.07798	4.12643e-07	3.60266e-06	GO:1905354	exoribonuclease complex	Uncharacterized protein; Belongs to the TRAFAC class myosin-kinesin ATPase superfamily. Kinesin family.
		MYCTH_2303901	2.14725	2.17131	4.12379	5.84684e-08	7.60194e-07	GO:0003824	catalytic activity	Uncharacterized protein.
		MYCTH_2316580	2.14476	2.15987	6.54877	3.20011e-07	2.95071e-06			Uncharacterized protein.
		MYCTH_2298363	2.14189	2.14254	9.50941	2.94475e-16	1.18264e-13			Glycoside hydrolase family 92 protein.
		MYCTH_2107379	2.14054	2.33924	2.38361	0.0204403	0.0365478	GO:0016741	transferase activity, transferring one-carbon groups	Uncharacterized protein.
		MYCTH_2294147	2.13885	2.19636	3.27305	8.48765e-05	0.000294487	GO:1990074	polyuridylation-dependent mRNA catabolic process	ELMO domain-containing protein.
		MYCTH_2311330	2.13438	2.1476	4.57023	1.47246e-11	1.10879e-09	GO:0016997	alpha-sialidase activity	Guanine deaminase; Catalyzes the hydrolytic deamination of guanine, producing xanthine and ammonia; Belongs to the metallo-dependent hydrolases superfamily. ATZ/TRZ family.
		MYCTH_2297042	2.13417	2.14041	5.7119	7.91606e-08	9.71565e-07	GO:0110165	cellular anatomical entity	TOG domain-containing protein.
		MYCTH_2306712	2.1338	2.13631	6.70964	6.07154e-07	4.84985e-06	GO:2000112	regulation of cellular macromolecule biosynthetic process	NADH dehydrogenase [ubiquinone] flavoprotein 1, mitochondrial; Core subunit of the mitochondrial membrane respiratory chain NADH dehydrogenase (Complex I) that is believed to belong to the minimal assembly required for catalysis. Complex I functions in the transfer of electrons from NADH to the respiratory chain.
		MYCTH_2310338	2.13318	2.14502	6.04289	7.71827e-07	5.98021e-06	GO:1901363	heterocyclic compound binding	AB hydrolase-1 domain-containing protein.
		MYCTH_2062582	2.12906	2.14938	4.48	5.61165e-06	3.01387e-05	GO:1990468	NuA3b histone acetyltransferase complex	Uncharacterized protein.
		MYCTH_2294006	2.12767	2.14966	5.22017	1.71606e-07	1.7901e-06			Glycoside hydrolase family 76 protein.
		MYCTH_2305979	2.12762	2.14575	4.02576	1.91185e-09	5.09292e-08			Uncharacterized protein.
		MYCTH_2294713	2.12714	2.15299	4.17345	1.09675e-06	7.89863e-06			Uncharacterized protein.
		MYCTH_2295501	2.12684	2.13961	5.8614	5.99473e-07	4.80443e-06	GO:0005488	binding	MFS domain-containing protein.
		MYCTH_60685	2.12392	2.13319	4.80716	7.25701e-09	1.5075e-07	GO:0019239	deaminase activity	Tyrosinase-like protein.
		MYCTH_2294618	2.12079	2.14861	4.38074	5.35805e-07	4.41657e-06	GO:1990904	ribonucleoprotein complex	Uncharacterized protein.
		MYCTH_2303590	2.11994	2.13587	4.56697	9.71014e-07	7.16272e-06	GO:1901363	heterocyclic compound binding	Protein arginine methyltransferase NDUFAF7; Arginine methyltransferase involved in the assembly or stability of mitochondrial NADH:ubiquinone oxidoreductase complex (complex I).
		MYCTH_2312762	2.11869	2.12684	5.44167	4.09789e-07	3.58206e-06			Uncharacterized protein; Belongs to the helicase family. Dicer subfamily.
		MYCTH_2310172	2.11869	2.13035	5.26203	2.71555e-08	4.20358e-07			Zn(2)-C6 fungal-type domain-containing protein.
		MYCTH_2311416	2.11067	2.14423	3.72497	1.00308e-06	7.37664e-06	GO:0003824	catalytic activity	Uncharacterized protein.
		MYCTH_2141997	2.11044	2.15777	3.23083	2.70295e-05	0.000110832			Nbl1_Borealin_N domain-containing protein.
		MYCTH_2307549	2.10951	2.11646	5.26615	8.69661e-08	1.04086e-06	GO:1902600	proton transmembrane transport	Uncharacterized protein.
		MYCTH_2306820	2.10903	2.11945	4.84293	1.21341e-07	1.35157e-06	GO:0110165	cellular anatomical entity	SurE domain-containing protein.
		MYCTH_2297116	2.10759	2.14077	3.49461	0.000130725	0.000427799	GO:0016491	oxidoreductase activity	Epimerase domain-containing protein.
		MYCTH_2295777	2.10585	2.1216	4.42118	3.74599e-07	3.34318e-06			DNA mismatch repair protein; Component of the post-replicative DNA mismatch repair system (MMR).
		MYCTH_2311393	2.10517	2.11679	4.9579	4.07112e-08	5.78195e-07			Uncharacterized protein.
		MYCTH_2295768	2.10318	2.11103	5.5962	2.06265e-07	2.07384e-06	GO:1990904	ribonucleoprotein complex	DNA replication licensing factor MCM7; Acts as component of the mcm2-7 complex (mcm complex) which is the putative replicative helicase essential for 'once per cell cycle' DNA replication initiation and elongation in eukaryotic cells. The active ATPase sites in the mcm2-7 ring are formed through the interaction surfaces of two neighboring subunits such that a critical structure of a conserved arg…
		MYCTH_2308717	2.10285	2.12112	4.12451	4.76805e-07	4.02666e-06	GO:2001141	regulation of RNA biosynthetic process	Uncharacterized protein.
		MYCTH_2293995	2.10219	2.10961	5.53093	2.60325e-07	2.50251e-06			Uncharacterized protein.
		MYCTH_2294250	2.10078	2.10376	6.32102	8.21665e-11	4.22599e-09			Peptidase_S9 domain-containing protein.
		MYCTH_2298734	2.10034	2.1125	5.09933	5.63397e-06	3.02361e-05			Uncharacterized protein.
		MYCTH_2304243	2.10003	2.12367	3.95237	2.20782e-06	1.40249e-05	GO:1902494	catalytic complex	Uncharacterized protein.
		MYCTH_109046	2.09996	2.13288	3.51944	9.85935e-07	7.26536e-06	GO:1990904	ribonucleoprotein complex	Uncharacterized protein.
		MYCTH_2299575	2.0998	2.10608	5.83994	2.93974e-08	4.49289e-07	GO:0044237	cellular metabolic process	Uncharacterized protein.
		MYCTH_2297811	2.09449	2.10834	4.69849	1.39648e-06	9.64197e-06	GO:2000113	negative regulation of cellular macromolecule biosynthetic process	Uncharacterized protein.
		MYCTH_2312823	2.09384	2.10653	4.85528	3.45413e-06	2.02513e-05	GO:1990837	sequence-specific double-stranded DNA binding	Uncharacterized protein.
		MYCTH_109566	2.09246	2.13173	3.43321	6.78481e-06	3.52099e-05	GO:2001141	regulation of RNA biosynthetic process	Glucanase; Belongs to the glycosyl hydrolase 7 (cellulase C) family.
		MYCTH_115944	2.09036	2.12852	3.61695	5.33818e-06	2.89767e-05	GO:0140096	catalytic activity, acting on a protein	Uncharacterized protein; Belongs to the DEAD box helicase family.
		MYCTH_2302133	2.08958	2.10327	4.45129	3.6314e-07	3.2651e-06	GO:0110165	cellular anatomical entity	Uncharacterized protein; Belongs to the class-I aminoacyl-tRNA synthetase family.
		MYCTH_2127034	2.08895	2.12072	3.35314	2.94141e-06	1.77937e-05	GO:1901564	organonitrogen compound metabolic process	Uncharacterized protein.
		MYCTH_2310189	2.08863	2.093	6.50271	1.44425e-07	1.55828e-06	GO:1990234	transferase complex	Uncharacterized protein.
		MYCTH_2294923	2.08565	2.10152	4.2421	3.83809e-07	3.40236e-06			AB hydrolase-1 domain-containing protein.
		MYCTH_2295923	2.08472	2.11198	3.91055	8.62746e-07	6.57196e-06			Mitochondrial intermediate peptidase.
		MYCTH_2307698	2.07753	2.08164	6.81569	1.1268e-06	8.04108e-06			Uncharacterized protein.
		MYCTH_2301067	2.07189	2.09801	4.08774	1.23501e-06	8.70163e-06	GO:1990234	transferase complex	Uncharacterized protein.
		MYCTH_2303657	2.06837	2.08114	5.51339	2.00865e-07	2.03369e-06	GO:1903047	mitotic cell cycle process	Uncharacterized protein.
		MYCTH_97310	2.06836	2.07204	6.86294	2.22876e-08	3.60441e-07	GO:0110165	cellular anatomical entity	Non-ribosomal peptide synthetase.
		MYCTH_2295254	2.06813	2.07619	5.44841	4.86556e-06	2.69113e-05	GO:1990904	ribonucleoprotein complex	Vps8 domain-containing protein.
		MYCTH_2307233	2.06698	2.07441	5.55479	1.15265e-10	5.41073e-09	GO:1901576	organic substance biosynthetic process	MFS domain-containing protein; Belongs to the major facilitator superfamily. Sugar transporter (TC 2.A.1.1) family.
		MYCTH_2094824	2.0656	2.11557	4.59827	0.000282453	0.00083205			Uncharacterized protein.
		MYCTH_2133149	2.06524	2.10799	3.66841	2.14564e-05	9.19433e-05	GO:2001209	positive regulation of transcription elongation from RNA polymerase I promoter	Uncharacterized protein.
		MYCTH_2303668	2.06434	2.0686	5.81114	1.09618e-07	1.25143e-06	GO:1990904	ribonucleoprotein complex	Uncharacterized protein; Belongs to the peptidase M18 family.
		MYCTH_47699	2.06433	2.09783	2.95876	2.23148e-06	1.41503e-05	GO:1901564	organonitrogen compound metabolic process	Uncharacterized protein.
		MYCTH_2307610	2.06198	2.08958	3.44042	2.29306e-07	2.24614e-06			Uncharacterized protein.
		MYCTH_2301462	2.06133	2.09321	4.13672	1.4175e-05	6.49785e-05	GO:2001141	regulation of RNA biosynthetic process	Uncharacterized protein.
		MYCTH_2295721	2.05788	2.09464	3.70867	6.21996e-06	3.27966e-05	GO:2001141	regulation of RNA biosynthetic process	Zn(2)-C6 fungal-type domain-containing protein.
		MYCTH_2294490	2.05698	2.06446	5.36749	4.50194e-07	3.86515e-06	GO:0031957	very long-chain fatty acid-CoA ligase activity	Uncharacterized protein.
		MYCTH_2296965	2.05635	2.08152	3.30183	7.20245e-08	9.02366e-07	GO:1904091	peptidyl carrier protein activity	Uncharacterized protein.
		MYCTH_2306135	2.05586	2.08754	3.52023	1.42869e-06	9.82534e-06	GO:0110165	cellular anatomical entity	MFS domain-containing protein; Belongs to the major facilitator superfamily. Sugar transporter (TC 2.A.1.1) family.
		MYCTH_2097277	2.05576	2.07887	4.17938	4.73199e-07	4.00557e-06	GO:0110165	cellular anatomical entity	Uncharacterized protein.
		MYCTH_2300935	2.05332	2.09483	3.3466	9.59676e-05	0.000327859	GO:1901363	heterocyclic compound binding	Zn(2)-C6 fungal-type domain-containing protein.
		MYCTH_2306297	2.05295	2.05879	5.87496	2.86817e-07	2.71743e-06	GO:1901360	organic cyclic compound metabolic process	Sec3-PIP2_bind domain-containing protein.
		MYCTH_78828	2.04684	2.05014	7.60131	2.41955e-07	2.36364e-06	GO:1901564	organonitrogen compound metabolic process	Uncharacterized protein.
		MYCTH_2312088	2.0467	2.0531	6.05083	4.4457e-08	6.12151e-07			Uncharacterized protein.
		MYCTH_2296040	2.04504	2.05626	6.18386	2.61877e-05	0.000108116			Uncharacterized protein.
		MYCTH_2316248	2.04411	2.04664	7.50309	1.02196e-10	4.92515e-09	GO:1901363	heterocyclic compound binding	Uncharacterized protein.
		MYCTH_2134470	2.04367	2.04862	6.48547	7.75511e-09	1.59266e-07	GO:2001141	regulation of RNA biosynthetic process	Uncharacterized protein.
		MYCTH_102290	2.04309	2.08575	2.8167	2.86337e-05	0.000116158	GO:1901698	response to nitrogen compound	Dehydrogenase-like protein.
		MYCTH_96765	2.0429	2.08496	3.16897	2.55506e-05	0.000106153	GO:1901607	alpha-amino acid biosynthetic process	Uncharacterized protein.
		MYCTH_2051357	2.0411	2.06718	3.51437	1.09792e-06	7.89863e-06			Uncharacterized protein.
		MYCTH_99435	2.04068	2.06998	4.40501	4.09712e-05	0.000157662			WH2 domain-containing protein.
		MYCTH_2301729	2.04036	2.05411	4.50429	2.28309e-07	2.24245e-06	GO:2001141	regulation of RNA biosynthetic process	Uncharacterized protein; Belongs to the D-isomer specific 2-hydroxyacid dehydrogenase family.
		MYCTH_2308596	2.03957	2.05499	4.59877	3.56766e-08	5.25266e-07			AMMECR1 domain-containing protein.
		MYCTH_2296360	2.03882	2.0539	4.52934	2.91741e-07	2.76046e-06			Uncharacterized protein.
		MYCTH_2313070	2.0378	2.08803	3.44861	0.000105371	0.000354623			Uncharacterized protein.
		MYCTH_2060942	2.03714	2.15949	2.50087	0.00847113	0.0167775	GO:1902531	regulation of intracellular signal transduction	Zn(2)-C6 fungal-type domain-containing protein.
		MYCTH_2304947	2.03657	2.06543	3.70632	6.91825e-07	5.43609e-06	GO:0110165	cellular anatomical entity	Nudix hydrolase domain-containing protein.
		MYCTH_2300672	2.03647	2.05315	4.35316	3.60264e-06	2.10028e-05			Uncharacterized protein.
		MYCTH_2303937	2.0337	2.06704	3.64993	4.87937e-06	2.69383e-05	GO:1903509	liposaccharide metabolic process	Uncharacterized protein.
		MYCTH_2305337	2.03284	2.12816	2.69593	0.00349615	0.00770068	GO:0033764	steroid dehydrogenase activity, acting on the CH-OH group of donors, NAD or NADP as acceptor	Uncharacterized protein.
		MYCTH_2117187	2.02982	2.05911	4.15828	9.50323e-07	7.06156e-06	GO:1903046	meiotic cell cycle process	MFS domain-containing protein.
		MYCTH_2068129	2.02939	2.09407	3.41008	0.000564226	0.00152478	GO:1901576	organic substance biosynthetic process	DUF2235 domain-containing protein.
		MYCTH_2305813	2.02905	2.04859	4.1728	1.57898e-07	1.67122e-06	GO:0140096	catalytic activity, acting on a protein	Uncharacterized protein.
		MYCTH_2313184	2.02855	2.13808	3.53689	0.00609826	0.0125883	GO:1901363	heterocyclic compound binding	MFS domain-containing protein.
		MYCTH_2302556	2.02809	2.04645	3.92411	2.75604e-06	1.69273e-05	GO:0110165	cellular anatomical entity	Uncharacterized protein.
		MYCTH_90655	2.02534	2.06416	3.07222	1.66737e-05	7.4038e-05			Glycoside hydrolase family 2 protein.
		MYCTH_2297279	2.02354	2.15983	3.09106	0.0127537	0.0239782			Uncharacterized protein.
		MYCTH_114691	2.02161	2.16237	2.76647	0.0141414	0.0263406	GO:2001141	regulation of RNA biosynthetic process	FAD_binding_3 domain-containing protein.
		MYCTH_2312925	2.01834	2.09603	4.3005	0.00159266	0.00381995	GO:1901576	organic substance biosynthetic process	Uncharacterized protein; Belongs to the cytochrome P450 family.
		MYCTH_2062719	2.01824	2.08158	2.84921	0.000557379	0.00150853	GO:1901575	organic substance catabolic process	Inositol-pentakisphosphate 2-kinase; Phosphorylates Ins(1,3,4,5,6)P5 at position 2 to form Ins(1,2,3,4,5,6)P6 (InsP6 or phytate).
		MYCTH_2115670	2.01789	2.08274	2.66121	0.000637359	0.00169767	GO:1990904	ribonucleoprotein complex	Amidase domain-containing protein.
		MYCTH_2311498	2.01687	2.03204	4.28114	1.58547e-06	1.06617e-05	GO:0140056	organelle localization by membrane tethering	Uncharacterized protein.
		MYCTH_2309491	2.01655	2.08003	4.52421	0.000573652	0.00154621	GO:1990822	basic amino acid transmembrane transport	Uncharacterized protein.
		MYCTH_112322	2.01335	2.13176	3.18154	0.0116799	0.0222541	GO:0016997	alpha-sialidase activity	Oxidoreductase-like protein; Belongs to the globin family.
		MYCTH_2301271	2.01283	2.01968	5.3806	8.56692e-08	1.03217e-06			Uncharacterized protein.
		MYCTH_2310143	2.01231	2.08575	2.76843	0.00127681	0.00311615	GO:1901363	heterocyclic compound binding	Uncharacterized protein.
		MYCTH_2299064	2.01103	2.02077	4.86164	7.31252e-08	9.12991e-07			ARP5-like protein; Belongs to the actin family.
		MYCTH_2310392	2.00824	2.02919	4.54857	1.66938e-08	2.95783e-07	GO:0071704	organic substance metabolic process	Uncharacterized protein.
		MYCTH_2295868	2.00701	2.0133	5.95558	2.49903e-06	1.55097e-05			Uncharacterized protein.
		MYCTH_2296183	2.00652	2.00696	8.92701	1.02243e-08	2.00846e-07	GO:0071704	organic substance metabolic process	Uncharacterized protein.
		MYCTH_2107516	2.00619	2.02947	4.09838	1.49383e-05	6.79175e-05			Uncharacterized protein.
		MYCTH_83019	2.00552	2.04843	3.24237	4.94138e-05	0.000184768	GO:0018658	salicylate 1-monooxygenase activity	Glycoside hydrolase family 51 protein.
		MYCTH_2118236	2.00484	2.07101	3.22652	0.000800969	0.00207609	GO:1901363	heterocyclic compound binding	Uncharacterized protein.
		MYCTH_68011	2.00471	2.00609	7.61098	3.73945e-07	3.34147e-06			Eukaryotic translation initiation factor 3 subunit A; RNA-binding component of the eukaryotic translation initiation factor 3 (eIF-3) complex, which is involved in protein synthesis of a specialized repertoire of mRNAs and, together with other initiation factors, stimulates binding of mRNA and methionyl-tRNAi to the 40S ribosome. The eIF-3 complex specifically targets and initiates translation of…
		MYCTH_2306422	1.99615	2.00316	5.55683	2.27202e-07	2.23462e-06	GO:0140101	catalytic activity, acting on a tRNA	Atx10homo_assoc domain-containing protein.
		MYCTH_94937	1.99536	2.03138	3.33959	1.35397e-05	6.25024e-05	GO:1990904	ribonucleoprotein complex	UPF0029 domain-containing protein.
		MYCTH_2296145	1.99522	2.01467	4.11512	7.05182e-09	1.47581e-07			Uncharacterized protein.
		MYCTH_2301934	1.99515	1.99875	6.40312	9.54058e-10	2.92241e-08	GO:1901363	heterocyclic compound binding	Uncharacterized protein.
		MYCTH_107178	1.99433	1.99946	5.94151	5.18781e-07	4.29584e-06	GO:1990071	TRAPPII protein complex	Glycoside hydrolase family 16 protein.
		MYCTH_2304008	1.99346	2.03413	3.4052	3.82314e-05	0.000148509			Uncharacterized protein.
		MYCTH_2299806	1.9914	2.01495	6.13606	1.82454e-07	1.87886e-06	GO:1904949	ATPase complex	MFS domain-containing protein.
		MYCTH_2308630	1.9899	2.00495	4.49098	4.53134e-06	2.53901e-05			Uncharacterized protein.
		MYCTH_2306564	1.98889	1.99979	4.76982	5.93317e-07	4.77096e-06	GO:0035091	phosphatidylinositol binding	Uncharacterized protein.
		MYCTH_2302030	1.98881	2.02529	3.09336	1.6661e-05	7.40273e-05			Uncharacterized protein.
		MYCTH_2296229	1.98759	1.99871	4.7012	9.56104e-08	1.11659e-06	GO:0110165	cellular anatomical entity	SH3 domain-containing protein.
		MYCTH_2303939	1.9874	2.03707	3.15627	0.000174818	0.000548983			Glycoside hydrolase family 16 protein.
		MYCTH_2307269	1.98733	1.99375	6.36883	2.7812e-11	1.84452e-09	GO:0110165	cellular anatomical entity	Peptide hydrolase; Belongs to the peptidase M28 family.
		MYCTH_85534	1.98662	2.003	5.57518	3.27596e-06	1.94273e-05	GO:1990904	ribonucleoprotein complex	Uncharacterized protein.
		MYCTH_2304000	1.98471	1.99743	5.00569	1.03492e-06	7.54175e-06			Zinc_ribbon_16 domain-containing protein.
		MYCTH_2302552	1.98268	2.01009	3.96993	1.06623e-06	7.70774e-06			Uncharacterized protein; Belongs to the cytochrome P450 family.
		MYCTH_2299569	1.98137	1.99566	4.55015	6.11152e-08	7.9176e-07			Uncharacterized protein.
		MYCTH_2091985	1.98136	2.00462	4.32967	3.13099e-06	1.87057e-05	GO:1901607	alpha-amino acid biosynthetic process	Uncharacterized protein.
		MYCTH_108627	1.97633	2.00229	3.50473	6.20098e-07	4.93688e-06			Uncharacterized protein.
		MYCTH_2302755	1.97558	1.9898	4.64049	4.46347e-06	2.50516e-05	GO:1901564	organonitrogen compound metabolic process	Spindle pole body component.
		MYCTH_2314882	1.97548	1.98621	4.69519	7.76109e-10	2.48252e-08			Uncharacterized protein.
		MYCTH_2053975	1.97402	1.98397	4.88389	5.3749e-07	4.42542e-06	GO:0140096	catalytic activity, acting on a protein	Uncharacterized protein.
		MYCTH_2312616	1.9738	1.98864	3.82713	1.32448e-10	6.02181e-09	GO:1990854	vacuole-ER tethering	Methyltransf_11 domain-containing protein.
		MYCTH_2302870	1.97345	1.98547	5.14046	1.84296e-06	1.20677e-05	GO:0016747	transferase activity, transferring acyl groups other than amino-acyl groups	Uncharacterized protein.
		MYCTH_2294398	1.97131	1.99927	3.88688	1.69093e-06	1.12351e-05	GO:1902532	negative regulation of intracellular signal transduction	Mitochondrial distribution and morphology protein 12; Component of the ERMES/MDM complex, which serves as a molecular tether to connect the endoplasmic reticulum (ER) and mitochondria. Components of this complex are involved in the control of mitochondrial shape and protein biogenesis, and function in nonvesicular lipid trafficking between the ER and mitochondria. MDM12 is required for the intera…
		MYCTH_80274	1.96976	2.12655	2.19881	0.0239592	0.04208	GO:0071704	organic substance metabolic process	Uncharacterized protein; Belongs to the peptidase S9B family.
		MYCTH_2310013	1.96923	2.03439	4.40656	0.00101766	0.00256062	GO:1901564	organonitrogen compound metabolic process	Uncharacterized protein.
		MYCTH_2305048	1.96754	1.97084	6.8177	1.94409e-06	1.26156e-05	GO:1990837	sequence-specific double-stranded DNA binding	Uncharacterized protein.
		MYCTH_2308168	1.96353	1.97855	4.37621	1.26763e-07	1.39478e-06	GO:1904263	positive regulation of TORC1 signaling	Asparaginase.
		MYCTH_2309725	1.96224	1.98469	3.74006	5.61806e-07	4.57764e-06	GO:1901363	heterocyclic compound binding	DUF2263 domain-containing protein.
		MYCTH_2309829	1.96174	2.02213	2.88557	0.000731563	0.00191609	GO:1901605	alpha-amino acid metabolic process	Avl9 domain-containing protein.
		MYCTH_2305642	1.96069	1.96888	4.97766	1.07742e-09	3.22073e-08			MFS domain-containing protein.
		MYCTH_2312134	1.95924	1.9709	4.87913	2.86372e-06	1.74258e-05			WD_REPEATS_REGION domain-containing protein.
		MYCTH_2304073	1.95923	1.99788	3.17699	4.07327e-05	0.00015696			Uncharacterized protein.
		MYCTH_2310362	1.95916	1.97517	4.67376	3.85761e-07	3.40913e-06	GO:1903047	mitotic cell cycle process	FAD_binding_3 domain-containing protein.
		MYCTH_80023	1.9582	1.96213	6.26035	6.6307e-10	2.20891e-08	GO:1901607	alpha-amino acid biosynthetic process	Uncharacterized protein.
		MYCTH_2093133	1.95733	1.96944	4.09449	4.50976e-08	6.19791e-07			Nickel/cobalt efflux system; Belongs to the NiCoT transporter (TC 2.A.52) family.
		MYCTH_2301452	1.95489	2.00473	4.29474	0.0157396	0.0289815	GO:2000112	regulation of cellular macromolecule biosynthetic process	Plastocyanin-like domain-containing protein.
		MYCTH_2304022	1.95357	1.96487	5.01203	3.77143e-07	3.35759e-06			F-box domain-containing protein.
		MYCTH_2302042	1.95123	1.98889	4.15244	6.12813e-05	0.000221723	GO:1990456	mitochondrion-endoplasmic reticulum membrane tethering	Uncharacterized protein.
		MYCTH_2302369	1.95056	1.95715	5.57468	1.18735e-07	1.33281e-06	GO:1901575	organic substance catabolic process	SH3 domain-containing protein.
		MYCTH_2311238	1.94668	2.07369	3.07098	0.0154218	0.0284398			Uncharacterized protein.
		MYCTH_2308352	1.94559	1.96343	4.13291	2.13818e-06	1.36666e-05	GO:2000601	positive regulation of Arp2/3 complex-mediated actin nucleation	Protoheme IX farnesyltransferase, mitochondrial; Converts protoheme IX and farnesyl diphosphate to heme O. Belongs to the ubiA prenyltransferase family.
		MYCTH_2310829	1.94502	1.98315	3.29868	4.45608e-05	0.000169235	GO:1901575	organic substance catabolic process	Uncharacterized protein.
		MYCTH_2303798	1.94307	1.97706	3.41123	3.60281e-05	0.000140859			Uncharacterized protein.
		MYCTH_2303816	1.94296	1.96264	3.86505	4.37682e-06	2.46226e-05			Uncharacterized protein.
		MYCTH_2297855	1.93873	1.94333	6.02385	2.12283e-07	2.1196e-06	GO:0110165	cellular anatomical entity	WD_REPEATS_REGION domain-containing protein.
		MYCTH_2309899	1.93786	1.94908	4.80639	6.57189e-07	5.20353e-06	GO:2001141	regulation of RNA biosynthetic process	Uncharacterized protein; Belongs to the actin family.
		MYCTH_2305754	1.93493	1.9518	4.40394	1.2213e-06	8.62187e-06			Cation_ATPase_N domain-containing protein; Belongs to the cation transport ATPase (P-type) (TC 3.A.3) family.
		MYCTH_2307630	1.93384	1.9406	5.76322	1.37541e-09	3.94558e-08			Uncharacterized protein.
		MYCTH_2300225	1.93081	1.95791	4.04337	2.85008e-05	0.000115689	GO:0016798	hydrolase activity, acting on glycosyl bonds	Pex24p domain-containing protein.
		MYCTH_2307785	1.9306	1.9427	4.80031	4.74932e-07	4.01554e-06	GO:0110165	cellular anatomical entity	Uncharacterized protein.
		MYCTH_2295930	1.93032	1.94747	4.06075	1.30883e-06	9.16818e-06			IU_nuc_hydro domain-containing protein.
		MYCTH_2302939	1.92748	1.96441	3.33407	4.41276e-05	0.000167982	GO:0005515	protein binding	Uncharacterized protein.
		MYCTH_2295800	1.92744	1.93981	5.35601	3.80686e-06	2.20335e-05			Autophagy-related protein; Vacuolar effluxer which mediate the efflux of amino acids resulting from autophagic degradation. The release of autophagic amino acids allows the maintenance of protein synthesis and viability during nitrogen starvation; Belongs to the ATG22 family.
		MYCTH_2293968	1.92715	1.97555	2.90581	0.00028944	0.000848139	GO:1903047	mitotic cell cycle process	C2H2-type domain-containing protein.
		MYCTH_2314252	1.92454	1.94845	4.27077	1.14574e-05	5.46341e-05			Uncharacterized protein.
		MYCTH_2311011	1.92353	1.96036	3.39311	4.55963e-05	0.000172664	GO:1901576	organic substance biosynthetic process	F-box domain-containing protein.
		MYCTH_42071	1.92232	1.9636	3.29888	0.00010727	0.000360007			Glycoside hydrolase family 51 protein.
		MYCTH_2311889	1.92117	1.94038	4.13239	1.88171e-06	1.2277e-05	GO:1901576	organic substance biosynthetic process	Uncharacterized protein.
		MYCTH_105786	1.92089	1.94651	3.96585	1.48937e-05	6.78003e-05			Chromatin modification-related protein.
		MYCTH_2310160	1.91489	1.98721	2.82612	0.00260641	0.00589357	GO:1904263	positive regulation of TORC1 signaling	Clr5 domain-containing protein.
		MYCTH_112471	1.91379	1.91626	5.68516	2.12123e-08	3.51706e-07	GO:2001141	regulation of RNA biosynthetic process	NADP:D-xylose dehydrogenase.
		MYCTH_2297465	1.91219	1.91968	5.16088	8.33363e-08	1.00823e-06	GO:1901363	heterocyclic compound binding	EMC1_C domain-containing protein.
		MYCTH_2312908	1.91123	1.91633	5.67124	3.40407e-07	3.09146e-06			E3 ubiquitin-protein ligase PEP5.
		MYCTH_2306799	1.91092	1.98178	2.66814	0.00245814	0.00558803	GO:0110165	cellular anatomical entity	Rieske domain-containing protein.
		MYCTH_2308681	1.91013	1.91611	5.63949	1.62997e-08	2.90528e-07			Protein kinase domain-containing protein; Belongs to the protein kinase superfamily.
		MYCTH_2312361	1.90796	1.91715	5.11867	6.42108e-06	3.35875e-05	GO:0016799	hydrolase activity, hydrolyzing N-glycosyl compounds	TPT domain-containing protein.
		MYCTH_2296179	1.90716	1.9143	5.06341	5.66395e-07	4.60053e-06	GO:0016740	transferase activity	Urease; In the C-terminal section; belongs to the metallo-dependent hydrolases superfamily. Urease alpha subunit family.
		MYCTH_2142854	1.90585	1.94819	3.46589	0.000156034	0.000498219	GO:1905039	carboxylic acid transmembrane transport	GP-PDE domain-containing protein.
		MYCTH_2294347	1.90582	1.91894	4.47279	1.03443e-06	7.54175e-06	GO:0140096	catalytic activity, acting on a protein	alpha-1,2-Mannosidase; Belongs to the glycosyl hydrolase 47 family.
		MYCTH_63795	1.90581	1.92627	3.80734	2.34637e-06	1.47623e-05			TMF_TATA_bd domain-containing protein.
		MYCTH_2301979	1.90482	1.92372	4.49129	2.20482e-05	9.39777e-05			Uncharacterized protein.
		MYCTH_2312007	1.90285	1.92482	4.72283	1.84069e-06	1.20638e-05	GO:0071704	organic substance metabolic process	Rab-GAP TBC domain-containing protein.
		MYCTH_43573	1.90204	1.91897	3.83492	1.49818e-07	1.61046e-06	GO:1901657	glycosyl compound metabolic process	PfkB domain-containing protein.
		MYCTH_108890	1.90019	1.90525	5.79775	4.72438e-09	1.04124e-07	GO:0046914	transition metal ion binding	MFS sugar transporter-like protein; Belongs to the major facilitator superfamily. Sugar transporter (TC 2.A.1.1) family.
		MYCTH_2120042	1.90004	1.94391	3.40927	0.000211053	0.000647308			CLP1_P domain-containing protein.
		MYCTH_2307037	1.89984	1.91231	4.85509	1.10141e-05	5.27292e-05	GO:0047115	trans-1,2-dihydrobenzene-1,2-diol dehydrogenase activity	Uncharacterized protein.
		MYCTH_2308129	1.8968	1.99293	5.2762	0.00865972	0.017082	GO:1990456	mitochondrion-endoplasmic reticulum membrane tethering	Uncharacterized protein.
		MYCTH_2300384	1.89262	1.90647	4.31564	1.2922e-05	6.01888e-05	GO:1902500	vacuolar HOPS complex	Uncharacterized protein.
		MYCTH_2310539	1.89135	1.89947	4.70963	2.07061e-08	3.44894e-07	GO:2001057	reactive nitrogen species metabolic process	Uncharacterized protein.
		MYCTH_2308140	1.89044	1.90069	4.8503	2.45149e-07	2.38838e-06	GO:2001141	regulation of RNA biosynthetic process	Kinesin motor domain-containing protein; Belongs to the TRAFAC class myosin-kinesin ATPase superfamily. Kinesin family.
		MYCTH_2304593	1.88783	1.92092	3.23257	3.23923e-05	0.000128803	GO:1990536	phosphoenolpyruvate transmembrane import into Golgi lumen	Lactamase_B domain-containing protein.
		MYCTH_2305317	1.88773	1.91071	3.52245	1.6433e-05	7.32395e-05	GO:1901564	organonitrogen compound metabolic process	Uncharacterized protein.
		MYCTH_2303238	1.8875	1.94785	2.89062	0.00142613	0.00344685	GO:1901615	organic hydroxy compound metabolic process	MFS domain-containing protein.
		MYCTH_74573	1.88731	1.91319	4.26256	3.45167e-06	2.02513e-05	GO:1904587	response to glycoprotein	Uncharacterized protein.
		MYCTH_113715	1.88709	1.89672	5.5515	1.51529e-07	1.61803e-06	GO:0110165	cellular anatomical entity	Uncharacterized protein; Belongs to the TRAFAC class dynamin-like GTPase superfamily. Dynamin/Fzo/YdjA family.
		MYCTH_2310255	1.887	1.91918	3.89935	3.6108e-05	0.000141095	GO:1990904	ribonucleoprotein complex	RNA helicase.
		MYCTH_2060709	1.88578	1.92712	3.05309	0.00016938	0.000534937	GO:0110165	cellular anatomical entity	Uncharacterized protein.
		MYCTH_2306947	1.88238	1.92821	3.53949	0.00033798	0.000970316	GO:1901657	glycosyl compound metabolic process	Uncharacterized protein; Belongs to the thiolase-like superfamily. Chalcone/stilbene synthases family.
		MYCTH_66783	1.88115	1.89136	4.66753	3.83265e-06	2.21472e-05	GO:0110165	cellular anatomical entity	FAD linked oxidase-like protein; Belongs to the oxygen-dependent FAD-linked oxidoreductase family.
		MYCTH_2306275	1.87798	1.89225	5.72683	5.81433e-06	3.10427e-05	GO:2001141	regulation of RNA biosynthetic process	Amidase domain-containing protein.
		MYCTH_2312518	1.87735	1.88215	6.0101	2.80839e-06	1.71904e-05	GO:1904669	ATP export	Uncharacterized protein.
		MYCTH_2296741	1.87566	1.88251	5.65882	3.94179e-06	2.26063e-05			Uncharacterized protein.
		MYCTH_2306093	1.87377	1.88219	5.38142	1.4889e-07	1.60406e-06	GO:2001141	regulation of RNA biosynthetic process	Uncharacterized protein.
		MYCTH_2312114	1.87368	1.87834	5.85498	9.28945e-07	6.9234e-06			Uncharacterized protein.
		MYCTH_2303813	1.8697	1.88581	3.98345	2.76304e-07	2.64207e-06			PALP domain-containing protein.
		MYCTH_2311813	1.86839	1.89667	3.51401	1.15029e-05	5.47789e-05			Uncharacterized protein.
		MYCTH_2308922	1.86624	1.87671	4.86849	2.03478e-07	2.05152e-06	GO:1990180	mitochondrial tRNA 3'-end processing	RING-type domain-containing protein.
		MYCTH_2302437	1.86493	1.91569	3.63625	0.000726584	0.00190514	GO:1990822	basic amino acid transmembrane transport	Uncharacterized protein.
		MYCTH_71014	1.86465	1.87374	5.07195	9.49981e-07	7.06156e-06			Uncharacterized protein.
		MYCTH_2297454	1.86427	1.90055	2.99143	8.99218e-05	0.000309103	GO:0110165	cellular anatomical entity	Uncharacterized protein.
		MYCTH_2299273	1.86387	1.89869	3.52582	6.70216e-05	0.000239614	GO:1990904	ribonucleoprotein complex	Nitrate reductase; Nitrate reductase is a key enzyme involved in the first step of nitrate assimilation in plants, fungi and bacteria.
		MYCTH_2297737	1.86184	1.88819	3.71228	6.71244e-06	3.48844e-05	GO:0110165	cellular anatomical entity	C2 NT-type domain-containing protein.
		MYCTH_2301089	1.85951	1.86275	6.36595	2.18046e-06	1.39e-05	GO:0016747	transferase activity, transferring acyl groups other than amino-acyl groups	Uncharacterized protein.
		MYCTH_2303754	1.85879	1.90185	2.89371	0.000299986	0.000876911			Uncharacterized protein.
		MYCTH_2309006	1.85772	1.86535	5.25181	1.09809e-06	7.89863e-06	GO:0016884	carbon-nitrogen ligase activity, with glutamine as amido-N-donor	Uncharacterized protein.
		MYCTH_2308895	1.85726	1.87904	3.6346	3.27883e-06	1.94284e-05	GO:0098772	molecular function regulator	Uncharacterized protein; Belongs to the cytochrome P450 family.
		MYCTH_2310830	1.85718	1.89073	3.05772	5.55963e-05	0.000204428	GO:2000242	negative regulation of reproductive process	alpha-1,2-Mannosidase; Belongs to the glycosyl hydrolase 47 family.
		MYCTH_2315189	1.85573	1.85788	6.7934	1.94364e-10	8.12171e-09	GO:0110165	cellular anatomical entity	DUF1996 domain-containing protein.
		MYCTH_2305005	1.85566	1.87026	4.30357	7.90262e-06	3.98939e-05			PHD-type domain-containing protein.
		MYCTH_2118030	1.85382	1.8875	3.26313	5.99728e-05	0.000217642	GO:1901607	alpha-amino acid biosynthetic process	Uncharacterized protein.
		MYCTH_101406	1.85336	1.87374	4.07177	6.3074e-06	3.31109e-05			Uncharacterized protein.
		MYCTH_2293982	1.85281	1.87882	3.37884	6.92262e-06	3.56436e-05	GO:2000765	regulation of cytoplasmic translation	Uncharacterized protein; Belongs to the class-I aminoacyl-tRNA synthetase family.
		MYCTH_2314451	1.8503	1.85034	12.9915	9.05965e-11	4.50644e-09			Uncharacterized protein.
		MYCTH_74236	1.8497	1.85121	7.59526	2.21657e-06	1.40681e-05	GO:1901363	heterocyclic compound binding	CUE domain-containing protein.
		MYCTH_2306813	1.84922	1.85406	5.65714	1.06178e-06	7.6833e-06	GO:0016616	oxidoreductase activity, acting on the CH-OH group of donors, NAD or NADP as acceptor	Branched-chain-amino-acid aminotransferase; Belongs to the class-IV pyridoxal-phosphate-dependent aminotransferase family.
		MYCTH_2295324	1.84869	1.86428	4.75531	7.99927e-07	6.15833e-06	GO:1901363	heterocyclic compound binding	Fungal_trans domain-containing protein.
		MYCTH_67060	1.84776	1.86192	4.11881	4.90703e-06	2.70579e-05			Xylulose kinase-like protein.
		MYCTH_2310254	1.8449	1.85636	4.71044	5.99453e-07	4.80443e-06	GO:1901576	organic substance biosynthetic process	SUN domain-containing protein.
		MYCTH_2140820	1.84449	1.84542	8.29876	1.46725e-09	4.17588e-08	GO:0140096	catalytic activity, acting on a protein	Aldedh domain-containing protein; Belongs to the aldehyde dehydrogenase family.
		MYCTH_54466	1.84421	1.92414	2.67682	0.00641679	0.0131594	GO:1905369	endopeptidase complex	Peptide hydrolase; Belongs to the peptidase M28 family.
		MYCTH_2301123	1.84018	1.85954	3.83969	6.85344e-07	5.39103e-06			Uncharacterized protein.
		MYCTH_2303567	1.83689	1.84686	5.67977	4.86783e-07	4.08545e-06			Protein kinase domain-containing protein.
		MYCTH_2113181	1.83521	1.84256	5.1268	3.33745e-07	3.05012e-06			Uncharacterized protein; Belongs to the ABC transporter superfamily. ABCG family. PDR (TC 3.A.1.205) subfamily.
		MYCTH_2294503	1.83507	1.84636	4.68132	2.25844e-06	1.42962e-05	GO:2001141	regulation of RNA biosynthetic process	CPSF_A domain-containing protein.
		MYCTH_2312847	1.83373	1.85707	3.8609	3.06268e-06	1.83888e-05			Zn(2)-C6 fungal-type domain-containing protein.
		MYCTH_2294077	1.83338	1.83844	5.50682	2.41906e-06	1.51275e-05	GO:0016997	alpha-sialidase activity	Succinate-semialdehyde dehydrogenase.
		MYCTH_2299548	1.83336	1.84392	6.92207	1.11205e-07	1.26201e-06	GO:1901576	organic substance biosynthetic process	Uncharacterized protein.
		MYCTH_2306973	1.83299	1.84737	4.49897	7.99802e-07	6.15833e-06			Glycoside hydrolase family 92 protein.
		MYCTH_2312381	1.83257	1.84151	5.03318	1.22603e-05	5.77767e-05	GO:1901575	organic substance catabolic process	Uncharacterized protein.
		MYCTH_2306804	1.83161	1.83689	5.34562	3.63445e-08	5.31851e-07	GO:1901607	alpha-amino acid biosynthetic process	Uncharacterized protein.
		MYCTH_2303936	1.8314	1.85186	3.96861	3.18583e-06	1.89706e-05			RIX1 domain-containing protein.
		MYCTH_2306935	1.82892	1.84282	4.77631	1.83449e-06	1.2056e-05	GO:0110165	cellular anatomical entity	Uncharacterized protein.
		MYCTH_2312743	1.82823	1.8381	4.81935	1.41145e-07	1.52745e-06			Uncharacterized protein.
		MYCTH_2307709	1.82772	1.87217	2.80498	0.000507656	0.00138746	GO:0140097	catalytic activity, acting on DNA	Uncharacterized protein.
		MYCTH_2307522	1.82715	1.83121	6.2636	6.28411e-07	4.99081e-06	GO:1901616	organic hydroxy compound catabolic process	Uncharacterized protein.
		MYCTH_2298352	1.82671	1.83781	4.58469	6.80143e-08	8.61078e-07	GO:1901564	organonitrogen compound metabolic process	Glycosyltransferase family 33 protein.
		MYCTH_2310652	1.82619	1.83472	5.27409	6.67287e-07	5.26618e-06			Uncharacterized protein.
		MYCTH_112996	1.82599	1.85026	3.2731	5.40905e-06	2.92627e-05	GO:0140352	export from cell	Uncharacterized protein.
		MYCTH_2301875	1.82498	1.83198	5.25182	2.11621e-07	2.11591e-06			Uncharacterized protein.
		MYCTH_105063	1.82396	1.82926	5.32615	2.29178e-06	1.44566e-05	GO:1990316	Atg1/ULK1 kinase complex	Uncharacterized protein.
		MYCTH_2308314	1.82289	1.87063	3.53332	0.000791675	0.00205642	GO:1901363	heterocyclic compound binding	Uncharacterized protein.
		MYCTH_2308165	1.82132	1.82406	6.56105	1.93546e-06	1.25822e-05	GO:1901576	organic substance biosynthetic process	AP complex subunit beta; Adaptins are components of the adaptor complexes which link clathrin to receptors in coated vesicles. Clathrin-associated protein complexes are believed to interact with the cytoplasmic tails of membrane proteins, leading to their selection and concentration.
		MYCTH_2301959	1.82082	1.83094	5.4615	4.09847e-06	2.32927e-05	GO:2001141	regulation of RNA biosynthetic process	Protein kinase domain-containing protein.
		MYCTH_2309896	1.81966	1.85107	3.87739	5.7015e-05	0.000209325	GO:0016903	oxidoreductase activity, acting on the aldehyde or oxo group of donors	F-box domain-containing protein.
		MYCTH_2302605	1.8168	1.81898	7.01117	2.44609e-08	3.88074e-07			Uncharacterized protein.
		MYCTH_2302825	1.81601	1.84074	3.73869	7.93288e-06	4.00187e-05			ENDO3c domain-containing protein.
		MYCTH_2311637	1.81424	1.825	4.85299	8.76088e-06	4.35378e-05	GO:1990542	mitochondrial transmembrane transport	Uncharacterized protein.
		MYCTH_2308393	1.81249	1.84818	2.96451	0.000155565	0.000496942			AB hydrolase-1 domain-containing protein.
		MYCTH_2312385	1.81229	1.84215	4.81359	0.000137271	0.000445593	GO:2001141	regulation of RNA biosynthetic process	Uncharacterized protein.
		MYCTH_2309727	1.81225	1.90037	2.47852	0.0108892	0.020958			APH domain-containing protein.
		MYCTH_2060153	1.81178	1.82081	5.17639	1.603e-06	1.07457e-05			Uncharacterized protein.
		MYCTH_2313137	1.80951	1.89123	3.52944	0.008672	0.0170957			Alpha-galactosidase.
		MYCTH_2306759	1.8074	1.81199	5.98421	4.57535e-06	2.5521e-05	GO:0140096	catalytic activity, acting on a protein	Non-specific serine/threonine protein kinase.
		MYCTH_107866	1.80501	1.80526	9.59404	2.86674e-10	1.1202e-08	GO:1901576	organic substance biosynthetic process	Lysozyme.
		MYCTH_2302052	1.80173	1.809	6.1928	5.33919e-06	2.89767e-05			Uncharacterized protein.
		MYCTH_2137000	1.80167	1.81178	4.32483	4.90045e-08	6.63397e-07	GO:1901363	heterocyclic compound binding	FMN hydroxy acid dehydrogenase domain-containing protein.
		MYCTH_77970	1.80138	1.84867	3.45445	0.00110816	0.00275193			Glutamate decarboxylase; Belongs to the group II decarboxylase family.
		MYCTH_2309706	1.80082	1.83916	2.98211	0.000284334	0.00083555	GO:1901607	alpha-amino acid biosynthetic process	Uncharacterized protein.
		MYCTH_2298369	1.79947	1.81535	4.21069	1.99584e-05	8.6453e-05			Lactamase_B domain-containing protein.
		MYCTH_2302541	1.79888	1.87854	2.80936	0.00851632	0.0168439	GO:0110165	cellular anatomical entity	Uncharacterized protein.
		MYCTH_2295809	1.79802	1.81024	4.493	1.65946e-07	1.73859e-06	GO:2001141	regulation of RNA biosynthetic process	Metallophos domain-containing protein.
		MYCTH_2313064	1.79783	1.82475	3.57803	2.32712e-05	9.83212e-05			Uncharacterized protein.
		MYCTH_2139749	1.7976	1.82939	5.15485	8.43333e-05	0.000292991	GO:0016997	alpha-sialidase activity	Uncharacterized protein.
		MYCTH_104551	1.7943	1.82094	3.70871	2.24971e-05	9.55534e-05	GO:1901363	heterocyclic compound binding	Uncharacterized protein; Belongs to the histidine acid phosphatase family.
		MYCTH_60632	1.79329	1.80338	4.76535	9.39606e-08	1.10088e-06	GO:2001141	regulation of RNA biosynthetic process	D-amino acid oxidase-like protein.
		MYCTH_2029812	1.79208	1.81164	3.87986	9.67685e-07	7.15276e-06	GO:0016997	alpha-sialidase activity	Uncharacterized protein.
		MYCTH_2309223	1.79182	1.82828	3.14922	0.000230289	0.0006986			Uncharacterized protein.
		MYCTH_2296894	1.78891	1.82955	3.08204	0.000460952	0.00127039	GO:2001141	regulation of RNA biosynthetic process	Uncharacterized protein.
		MYCTH_2301415	1.78754	1.79436	5.92845	8.97669e-06	4.44469e-05			Uncharacterized protein.
		MYCTH_2298055	1.78714	1.79482	5.87829	3.40882e-05	0.000134805	GO:0140535	intracellular protein-containing complex	Uncharacterized protein.
		MYCTH_2299739	1.78488	1.80793	5.53441	0.00482974	0.0102208			Catalase; Occurs in almost all aerobically respiring organisms and serves to protect cells from the toxic effects of hydrogen peroxide. Belongs to the catalase family.
		MYCTH_2294386	1.78342	1.79756	4.58975	4.21085e-06	2.38373e-05	GO:1990873	intrinsic component of plasma membrane of cell tip	Histone acetyltransferase subunit 3-like protein.
		MYCTH_2309812	1.78268	1.7935	4.5195	8.05615e-07	6.17582e-06	GO:1901575	organic substance catabolic process	DNA helicase; Belongs to the MCM family.
		MYCTH_2311492	1.78239	1.79047	5.15074	8.694e-07	6.59485e-06	GO:1901363	heterocyclic compound binding	Zn(2)-C6 fungal-type domain-containing protein.
		MYCTH_2064870	1.78187	1.79475	4.43141	3.37005e-06	1.9855e-05	GO:0016898	oxidoreductase activity, acting on the CH-OH group of donors, cytochrome as acceptor	Uncharacterized protein.
		MYCTH_115198	1.78164	1.81803	3.04769	0.00025723	0.000767444	GO:1901606	alpha-amino acid catabolic process	Uncharacterized protein.
		MYCTH_98264	1.78146	1.78577	6.25494	5.33825e-07	4.40528e-06	GO:2000786	positive regulation of autophagosome assembly	EGF-like domain-containing protein.
		MYCTH_2311479	1.78118	1.78993	5.02393	3.38772e-06	1.99428e-05	GO:1901615	organic hydroxy compound metabolic process	Uncharacterized protein.
		MYCTH_2304104	1.78037	1.82035	2.801	0.000460441	0.00126994	GO:0016627	oxidoreductase activity, acting on the CH-CH group of donors	Uncharacterized protein.
		MYCTH_2312426	1.77976	1.80828	3.23234	4.84513e-05	0.000181856	GO:1903509	liposaccharide metabolic process	Uncharacterized protein.
		MYCTH_2061764	1.77951	1.78897	4.6714	1.4309e-10	6.29286e-09	GO:2001020	regulation of response to DNA damage stimulus	A_deaminase domain-containing protein.
		MYCTH_2311282	1.77884	1.79895	3.66664	1.74913e-06	1.15626e-05			Uncharacterized protein.
		MYCTH_2304823	1.77821	1.78318	5.93895	2.07605e-05	8.95449e-05			MFS domain-containing protein.
		MYCTH_2294749	1.7782	1.7925	3.88706	3.60187e-06	2.10028e-05			Aminotran_1_2 domain-containing protein.
		MYCTH_2294253	1.77798	1.78176	6.09899	2.50163e-06	1.55097e-05			Cation_ATPase_N domain-containing protein; Belongs to the cation transport ATPase (P-type) (TC 3.A.3) family.
		MYCTH_2300559	1.77502	1.79442	3.7677	1.84521e-05	8.08917e-05			Uncharacterized protein.
		MYCTH_2300156	1.77447	1.78052	5.35301	1.42728e-06	9.82534e-06			PH domain-containing protein.
		MYCTH_2306903	1.77345	1.80463	4.34833	0.000102161	0.000345589			Uncharacterized protein; Belongs to the mitochondrial carrier (TC 2.A.29) family.
		MYCTH_2308759	1.77289	1.81854	3.16929	0.0010241	0.00257234			Uncharacterized protein.
		MYCTH_2302897	1.7713	1.7979	3.7291	3.1862e-05	0.000126974	GO:1990748	cellular detoxification	WD_REPEATS_REGION domain-containing protein.
		MYCTH_37566	1.77041	1.77742	5.77651	1.09039e-11	8.71465e-10	GO:2001141	regulation of RNA biosynthetic process	P53-like transcription factor.
		MYCTH_2295561	1.7704	1.77969	4.81534	5.86849e-07	4.73475e-06	GO:1990837	sequence-specific double-stranded DNA binding	Uncharacterized protein.
		MYCTH_2035984	1.77009	1.828	2.77824	0.00316185	0.00703077	GO:2001141	regulation of RNA biosynthetic process	MFS domain-containing protein.
		MYCTH_2301914	1.76903	1.77336	5.7733	1.17251e-07	1.31821e-06			Methyltransf_25 domain-containing protein.
		MYCTH_2310137	1.76882	1.79169	3.61904	8.43364e-06	4.20751e-05	GO:1901360	organic cyclic compound metabolic process	TPR_REGION domain-containing protein.
		MYCTH_2069205	1.76867	1.77357	6.04261	6.88085e-08	8.68091e-07	GO:0016997	alpha-sialidase activity	Lipase_3 domain-containing protein.
		MYCTH_2300136	1.76684	1.78922	3.79741	7.00802e-06	3.59808e-05			Uncharacterized protein.
		MYCTH_2302779	1.76644	1.77234	6.14031	3.0972e-06	1.85498e-05			Uncharacterized protein.
		MYCTH_2303215	1.76595	1.78211	4.40869	3.86817e-07	3.41428e-06	GO:0072594	establishment of protein localization to organelle	Uncharacterized protein.
		MYCTH_2116566	1.7648	1.82187	2.90687	0.00310281	0.00691651	GO:1901576	organic substance biosynthetic process	Amine oxidase.
		MYCTH_2297332	1.76445	1.77504	4.90188	3.00786e-05	0.000121271	GO:0042578	phosphoric ester hydrolase activity	Uncharacterized protein.
		MYCTH_51411	1.76303	1.77186	5.18739	3.24524e-06	1.92609e-05	GO:1901678	iron coordination entity transport	Endonuclease.
		MYCTH_2298798	1.76282	1.8247	3.07463	0.00437494	0.00936271	GO:1901575	organic substance catabolic process	Uncharacterized protein.
		MYCTH_2299308	1.7597	1.76363	6.05896	5.41617e-06	2.92627e-05	GO:1901363	heterocyclic compound binding	SAM_MT_RSMB_NOP domain-containing protein; Belongs to the class I-like SAM-binding methyltransferase superfamily. RsmB/NOP family.
		MYCTH_40930	1.75963	1.77633	4.05462	2.34345e-05	9.88957e-05			Uncharacterized protein.
		MYCTH_102522	1.759	1.83588	6.2823	0.00977035	0.0190018	GO:1901360	organic cyclic compound metabolic process	Glycoside hydrolase family 55 protein.
		MYCTH_52160	1.7579	1.80546	2.61269	0.00144952	0.00349986	GO:1905039	carboxylic acid transmembrane transport	Glycoside hydrolase family 105 protein.
		MYCTH_2301690	1.75633	1.7658	4.98711	1.02651e-07	1.18879e-06	GO:1990837	sequence-specific double-stranded DNA binding	Uncharacterized protein.
		MYCTH_86143	1.75581	1.82909	2.78357	0.00849741	0.0168157	GO:2001141	regulation of RNA biosynthetic process	3-hydroxyacyl-CoA dehydrogenase-like protein.
		MYCTH_2295769	1.75573	1.7669	4.31938	0.000146799	0.000471852	GO:0140110	transcription regulator activity	Uncharacterized protein.
		MYCTH_2298994	1.755	1.76292	5.09243	5.80644e-08	7.57667e-07	GO:1901564	organonitrogen compound metabolic process	Zn(2)-C6 fungal-type domain-containing protein.
		MYCTH_2305349	1.75439	1.7719	3.94378	1.33336e-06	9.3039e-06			Uncharacterized protein.
		MYCTH_2302694	1.75325	1.75952	5.57581	9.82713e-11	4.76781e-09	GO:0016741	transferase activity, transferring one-carbon groups	PRK domain-containing protein.
		MYCTH_2314963	1.75152	1.75547	8.15354	3.69753e-06	2.14867e-05	GO:1903293	phosphatase complex	Uncharacterized protein.
		MYCTH_2058349	1.74855	1.8022	2.6668	0.00272472	0.00613805	GO:0071704	organic substance metabolic process	FCP1 homology domain-containing protein.
		MYCTH_2300183	1.7483	1.75742	4.47564	7.75692e-08	9.56908e-07	GO:0016997	alpha-sialidase activity	Uncharacterized protein.
		MYCTH_2309927	1.74815	1.75976	4.66384	1.76884e-06	1.16728e-05	GO:1905037	autophagosome organization	Uncharacterized protein.
		MYCTH_2144658	1.74609	1.77328	3.71126	5.52496e-05	0.000203567			Uncharacterized protein.
		MYCTH_43356	1.74536	1.81968	3.77312	0.00952	0.0185763	GO:0016491	oxidoreductase activity	Glycoside hydrolase family 5 protein; Belongs to the glycosyl hydrolase 5 (cellulase A) family.
		MYCTH_2296956	1.74226	1.75367	5.376	1.23314e-05	5.79984e-05	GO:1990904	ribonucleoprotein complex	Methyltransf_11 domain-containing protein.
		MYCTH_2307857	1.74128	1.74374	6.6716	4.26378e-08	5.97342e-07	GO:1901575	organic substance catabolic process	Uncharacterized protein.
		MYCTH_2306990	1.74022	1.77322	3.20058	0.000229102	0.000696164			Uncharacterized protein.
		MYCTH_2313164	1.73936	1.75422	6.4722	5.97571e-06	3.17869e-05	GO:1901701	cellular response to oxygen-containing compound	Peptidase A1 domain-containing protein; Belongs to the peptidase A1 family.
		MYCTH_2294148	1.73893	1.73927	9.8484	3.41407e-10	1.29216e-08	GO:2001141	regulation of RNA biosynthetic process	Uncharacterized protein.
		MYCTH_2297740	1.73857	1.7496	4.99465	3.30124e-07	3.02467e-06			Uncharacterized protein.
		MYCTH_2294074	1.73778	1.74494	5.2794	1.37383e-07	1.49418e-06	GO:0003824	catalytic activity	Glycoside hydrolase family 79 protein.
		MYCTH_2295883	1.73761	1.77629	3.76262	0.000608459	0.00162789			Uncharacterized protein.
		MYCTH_82189	1.73635	1.75913	3.97091	5.8011e-05	0.000211906	GO:0071704	organic substance metabolic process	Uncharacterized protein.
		MYCTH_2310623	1.73607	1.74518	5.00386	1.09813e-07	1.25143e-06	GO:1990904	ribonucleoprotein complex	Acyl_transf_3 domain-containing protein.
		MYCTH_2293957	1.73539	1.73977	5.55073	8.93801e-06	4.43161e-05	GO:2001141	regulation of RNA biosynthetic process	MICOS complex subunit MIC60; Component of the MICOS complex, a large protein complex of the mitochondrial inner membrane that plays crucial roles in the maintenance of crista junctions, inner membrane architecture, and formation of contact sites to the outer membrane.
		MYCTH_2137429	1.73516	1.76639	3.57321	0.000170715	0.000538203			Zn(2)-C6 fungal-type domain-containing protein.
		MYCTH_114482	1.73309	1.74019	4.78932	1.89494e-08	3.23843e-07	GO:0016773	phosphotransferase activity, alcohol group as acceptor	Cytochrome b5-like protein.
		MYCTH_97470	1.73234	1.75324	4.23192	0.000255138	0.000761516			Uncharacterized protein.
		MYCTH_2304247	1.73172	1.74848	4.33663	3.79234e-05	0.000147471			Uncharacterized protein.
		MYCTH_2296812	1.72633	1.73838	4.10717	9.08651e-09	1.81957e-07	GO:1901363	heterocyclic compound binding	Diphthami_syn_2 domain-containing protein.
		MYCTH_2299819	1.72587	1.73494	4.11555	2.50019e-06	1.55097e-05	GO:1990904	ribonucleoprotein complex	Uncharacterized protein; Belongs to the D-isomer specific 2-hydroxyacid dehydrogenase family.
		MYCTH_2123303	1.72505	1.7733	2.77608	0.00208774	0.00482799			Uncharacterized protein.
		MYCTH_2294137	1.72501	1.75102	3.39186	5.38661e-05	0.00019918	GO:0071704	organic substance metabolic process	Serine/threonine-protein phosphatase 2A activator; PPIases accelerate the folding of proteins. It catalyzes the cis-trans isomerization of proline imidic peptide bonds in oligopeptides.
		MYCTH_2304549	1.72348	1.73068	5.55161	5.93552e-06	3.15964e-05	GO:0016741	transferase activity, transferring one-carbon groups	Alkaline phosphatase.
		MYCTH_2298562	1.72173	1.72678	5.15883	5.41125e-07	4.44614e-06			Molybdopterin molybdenumtransferase; Catalyzes two steps in the biosynthesis of the molybdenum cofactor. In the first step, molybdopterin is adenylated. Subsequently, molybdate is inserted into adenylated molybdopterin and AMP is released.
		MYCTH_2141088	1.71992	1.72696	5.22177	5.06068e-07	4.20217e-06			Uncharacterized protein.
		MYCTH_2298190	1.71952	1.72065	7.45811	7.23629e-07	5.65526e-06			Sulfate adenylyltransferase; Catalyzes the first intracellular reaction of sulfate assimilation, forming adenosine-5'-phosphosulfate (APS) from inorganic sulfate and ATP. Plays an important role in sulfate activation as a component of the biosynthesis pathway of sulfur-containing amino acids. In the N-terminal section; belongs to the sulfate adenylyltransferase family.
		MYCTH_2300757	1.71922	1.76038	2.8632	0.00102679	0.0025782	GO:1903725	regulation of phospholipid metabolic process	NMO domain-containing protein.
		MYCTH_106819	1.71829	1.71872	9.80126	3.93616e-06	2.26009e-05	GO:1990904	ribonucleoprotein complex	1,3-beta-glucanosyltransferase; Splits internally a 1,3-beta-glucan molecule and transfers the newly generated reducing end (the donor) to the non-reducing end of another 1,3-beta-glucan molecule (the acceptor) forming a 1,3-beta linkage, resulting in the elongation of 1,3-beta-glucan chains in the cell wall; Belongs to the glycosyl hydrolase 72 family.
		MYCTH_2310832	1.7158	1.73667	3.74555	8.93344e-06	4.43161e-05			Uncharacterized protein; Belongs to the enoyl-CoA hydratase/isomerase family.
		MYCTH_2297445	1.71463	1.74239	3.47159	0.000100694	0.000341585	GO:1901564	organonitrogen compound metabolic process	Zn(2)-C6 fungal-type domain-containing protein.
		MYCTH_2295445	1.7134	1.71863	5.35892	2.52225e-08	3.96568e-07			Glycoside hydrolase family 2 protein; Belongs to the glycosyl hydrolase 2 family.
		MYCTH_2294635	1.7128	1.72697	4.51597	2.45943e-06	1.53005e-05			BTB domain-containing protein.
		MYCTH_2301014	1.71193	1.7155	6.1896	4.33012e-06	2.44169e-05			Uncharacterized protein; Belongs to the peptidase M18 family.
		MYCTH_2139585	1.71107	1.71464	7.95563	1.16625e-08	2.24224e-07	GO:2001141	regulation of RNA biosynthetic process	alpha-1,2-Mannosidase; Belongs to the glycosyl hydrolase 47 family.
		MYCTH_2303682	1.70958	1.71838	5.26802	7.51663e-06	3.8266e-05	GO:1901363	heterocyclic compound binding	Uncharacterized protein.
		MYCTH_2300555	1.70932	1.73822	3.77885	0.00014294	0.000462332			Uncharacterized protein; Belongs to the Orn/Lys/Arg decarboxylase class-II family.
		MYCTH_2300738	1.70891	1.76121	3.29947	0.00339295	0.00749164			DNA polymerase; DNA polymerase that functions in several pathways of DNA repair. Involved in base excision repair (BER) responsible for repair of lesions that give rise to abasic (AP) sites in DNA. Also contributes to DNA double-strand break repair by non-homologous end joining and homologous recombination. Has both template-dependent and template- independent (terminal transferase) DNA polymeras…
		MYCTH_2312900	1.70752	1.72034	6.36404	9.79214e-06	4.77326e-05	GO:2000765	regulation of cytoplasmic translation	Uncharacterized protein.
		MYCTH_2019108	1.70718	1.73675	3.02998	0.000171436	0.000539777	GO:0016616	oxidoreductase activity, acting on the CH-OH group of donors, NAD or NADP as acceptor	UDG domain-containing protein.
		MYCTH_86350	1.70539	1.79455	4.20908	0.0205432	0.0367043			Uncharacterized protein.
		MYCTH_2072958	1.70485	1.71406	4.69892	1.34144e-06	9.33326e-06	GO:1903293	phosphatase complex	Uncharacterized protein.
		MYCTH_2296160	1.70462	1.71229	5.29085	8.67406e-07	6.58731e-06	GO:1901564	organonitrogen compound metabolic process	Fibronectin type-III domain-containing protein.
		MYCTH_2293986	1.70022	1.72533	3.58185	6.99852e-05	0.0002491	GO:1901576	organic substance biosynthetic process	Uncharacterized protein.
		MYCTH_2299355	1.69917	1.71117	4.46844	2.12205e-06	1.35829e-05	GO:1903047	mitotic cell cycle process	Uncharacterized protein.
		MYCTH_2301184	1.69833	1.70231	5.70639	3.84228e-06	2.21707e-05	GO:1990234	transferase complex	Signal recognition particle subunit SRP72; Signal-recognition-particle assembly has a crucial role in targeting secretory proteins to the rough endoplasmic reticulum membrane; Belongs to the SRP72 family.
		MYCTH_2301004	1.698	1.7055	4.94084	5.45562e-07	4.47658e-06	GO:0016491	oxidoreductase activity	Uncharacterized protein.
		MYCTH_2299718	1.69702	1.70302	5.86724	3.29947e-07	3.02467e-06			NUDE_C domain-containing protein.
		MYCTH_2311613	1.69616	1.70974	4.36629	1.20108e-05	5.68235e-05			Zn(2)-C6 fungal-type domain-containing protein.
		MYCTH_2305667	1.69615	1.70078	5.71355	2.64868e-08	4.11302e-07			TPR_REGION domain-containing protein.
		MYCTH_2311557	1.69518	1.69733	7.30807	1.46283e-08	2.69766e-07	GO:1902494	catalytic complex	Uncharacterized protein.
		MYCTH_2310586	1.69296	1.70672	5.34131	6.06055e-07	4.84643e-06	GO:0005515	protein binding	Zn(2)-C6 fungal-type domain-containing protein.
		MYCTH_2295290	1.69153	1.69548	5.6769	3.79315e-07	3.37107e-06	GO:1901575	organic substance catabolic process	Iso_dh domain-containing protein.
		MYCTH_2295666	1.68966	1.71121	3.64945	1.95628e-05	8.509e-05	GO:1904587	response to glycoprotein	ATP-dependent (S)-NAD(P)H-hydrate dehydratase; Catalyzes the dehydration of the S-form of NAD(P)HX at the expense of ATP, which is converted to ADP. Together with NAD(P)HX epimerase, which catalyzes the epimerization of the S-and R-forms, the enzyme allows the repair of both epimers of NAD(P)HX, a damaged form of NAD(P)H that is a result of enzymatic or heat-dependent hydration. Belongs to the Nn…
		MYCTH_2301045	1.68823	1.71679	3.34864	0.000174488	0.000548185	GO:0110165	cellular anatomical entity	Uncharacterized protein.
		MYCTH_2298688	1.6863	1.69213	4.61434	2.55091e-08	3.98624e-07	GO:1901576	organic substance biosynthetic process	Methyltransf_2 domain-containing protein.
		MYCTH_99838	1.68486	1.70373	4.00196	1.22736e-05	5.78019e-05	GO:1990506	mitotic DNA-dependent DNA replication	Homoserine O-acetyltransferase-like protein.
		MYCTH_2297711	1.68386	1.70573	3.67992	2.48983e-05	0.000104161			IPPc domain-containing protein.
		MYCTH_2296171	1.6828	1.70979	5.0659	0.000857683	0.00220647	GO:1901360	organic cyclic compound metabolic process	alpha-1,2-Mannosidase; Belongs to the glycosyl hydrolase 47 family.
		MYCTH_2083946	1.68246	1.69512	4.55462	1.07685e-06	7.77679e-06			Phospholipid-transporting ATPase; Belongs to the cation transport ATPase (P-type) (TC 3.A.3) family. Type IV subfamily.
		MYCTH_2312493	1.68177	1.69654	3.76353	4.27196e-07	3.70288e-06			Uncharacterized protein.
		MYCTH_2308878	1.68145	1.69861	3.61976	2.31774e-06	1.46076e-05	GO:0110165	cellular anatomical entity	Uncharacterized protein.
		MYCTH_2298606	1.68052	1.6907	4.56247	4.44478e-07	3.82516e-06			Uncharacterized protein.
		MYCTH_2300709	1.67935	1.68818	5.01	1.65262e-05	7.35188e-05	GO:2001141	regulation of RNA biosynthetic process	Uncharacterized protein.
		MYCTH_2302215	1.6782	1.68684	4.59062	2.62006e-06	1.62022e-05	GO:1990904	ribonucleoprotein complex	ANK_REP_REGION domain-containing protein.
		MYCTH_2299735	1.67753	1.70653	3.08426	0.00022196	0.000677882	GO:0140030	modification-dependent protein binding	AB hydrolase-1 domain-containing protein.
		MYCTH_2295405	1.67263	1.70962	3.55193	0.000953847	0.00241858	GO:1903047	mitotic cell cycle process	Beta-lactamase domain-containing protein.
		MYCTH_2294062	1.67249	1.67311	8.91681	3.09459e-07	2.88655e-06	GO:2001141	regulation of RNA biosynthetic process	PH domain-containing protein.
		MYCTH_2298042	1.67239	1.67833	5.35042	1.38649e-05	6.36911e-05	GO:0110165	cellular anatomical entity	MFS domain-containing protein.
		MYCTH_83111	1.67231	1.69017	3.98549	7.22604e-06	3.69167e-05	GO:1901607	alpha-amino acid biosynthetic process	Kinesin motor domain-containing protein; Belongs to the TRAFAC class myosin-kinesin ATPase superfamily. Kinesin family.
		MYCTH_2049292	1.67089	1.68166	4.61676	1.49127e-05	6.7844e-05			Uncharacterized protein.
		MYCTH_2305106	1.6705	1.68061	4.40758	6.28504e-05	0.000226606	GO:1901607	alpha-amino acid biosynthetic process	Uncharacterized protein.
		MYCTH_2300236	1.669	1.68205	4.23508	1.64465e-06	1.09882e-05	GO:1901564	organonitrogen compound metabolic process	Aldedh domain-containing protein.
		MYCTH_2306709	1.66898	1.68917	3.98053	5.39291e-05	0.000199311	GO:1990234	transferase complex	Flavoprotein domain-containing protein.
		MYCTH_2297588	1.66873	1.68245	4.3835	5.06306e-07	4.20217e-06	GO:0016741	transferase activity, transferring one-carbon groups	PHD-type domain-containing protein.
		MYCTH_2311192	1.66771	1.6763	5.22279	5.84066e-08	7.60194e-07	GO:1901607	alpha-amino acid biosynthetic process	Aa_trans domain-containing protein.
		MYCTH_2304071	1.66544	1.68466	3.65486	1.02148e-05	4.9592e-05	GO:0110165	cellular anatomical entity	Uncharacterized protein.
		MYCTH_2303672	1.66441	1.66579	7.60235	7.40579e-08	9.23043e-07	GO:0110165	cellular anatomical entity	Uncharacterized protein.
		MYCTH_2308034	1.66372	1.68323	4.78494	1.22986e-05	5.7882e-05	GO:2000243	positive regulation of reproductive process	Uncharacterized protein.
		MYCTH_2294267	1.66309	1.66946	5.4867	2.72633e-05	0.000111664	GO:0110165	cellular anatomical entity	Uncharacterized protein.
		MYCTH_2305436	1.66211	1.69768	3.209	0.000868862	0.00223126			Uncharacterized protein; Belongs to the cytochrome P450 family.
		MYCTH_2312817	1.66143	1.68642	3.63429	0.000101735	0.000344471	GO:1901363	heterocyclic compound binding	TRAM domain-containing protein; Belongs to the class I-like SAM-binding methyltransferase superfamily. RNA M5U methyltransferase family.
		MYCTH_2304831	1.66046	1.67399	4.56815	5.33007e-07	4.40355e-06	GO:1903311	regulation of mRNA metabolic process	Uncharacterized protein.
		MYCTH_2302831	1.65936	1.67559	3.83612	2.04188e-06	1.31441e-05	GO:1901564	organonitrogen compound metabolic process	Uncharacterized protein.
		MYCTH_2302105	1.65774	1.66745	4.45483	1.12118e-06	8.01683e-06			Uncharacterized protein.
		MYCTH_2302657	1.65744	1.68144	3.52948	8.08026e-05	0.000282321	GO:1901575	organic substance catabolic process	Uncharacterized protein.
		MYCTH_2309668	1.65679	1.67734	3.988	2.25974e-05	9.5923e-05			Zn(2)-C6 fungal-type domain-containing protein.
		MYCTH_2311587	1.6563	1.66037	5.97265	3.91361e-06	2.24892e-05	GO:0110165	cellular anatomical entity	Uncharacterized protein.
		MYCTH_2298883	1.6557	1.66466	4.44982	1.26279e-05	5.90853e-05	GO:1990939	ATP-dependent microtubule motor activity	Uncharacterized protein.
		MYCTH_2306777	1.65542	1.66438	5.75273	1.82993e-05	8.02702e-05			Phosphotransferase.
		MYCTH_2095369	1.64875	1.67575	3.19916	0.000204095	0.000629547	GO:0042578	phosphoric ester hydrolase activity	MFS domain-containing protein.
		MYCTH_2302880	1.6482	1.6549	5.96918	6.79229e-06	3.52234e-05	GO:1901607	alpha-amino acid biosynthetic process	Uncharacterized protein.
		MYCTH_2143420	1.64789	1.67049	3.77184	5.98605e-05	0.000217453	GO:0003824	catalytic activity	Epimerase domain-containing protein.
		MYCTH_2082522	1.64754	1.64904	7.78832	9.55714e-06	4.67446e-05	GO:0046914	transition metal ion binding	CP2 domain-containing protein.
		MYCTH_106293	1.64405	1.64708	6.49749	1.40826e-06	9.71403e-06	GO:1990822	basic amino acid transmembrane transport	Uncharacterized protein.
		MYCTH_2294520	1.64385	1.65969	4.11027	2.19396e-06	1.39614e-05	GO:1990400	mitochondrial ribosomal large subunit rRNA binding	SWD1-like protein.
		MYCTH_2307498	1.64191	1.68217	5.13832	0.00194976	0.00455112			Uncharacterized protein.
		MYCTH_2296382	1.64065	1.64082	10.5465	3.57281e-06	2.08626e-05			Glycoside hydrolase family 17 protein.
		MYCTH_2312792	1.64015	1.65427	4.20952	5.55177e-05	0.000204347	GO:1901576	organic substance biosynthetic process	Uncharacterized protein.
		MYCTH_2297287	1.63691	1.64371	5.53113	5.16088e-06	2.81782e-05	GO:1901363	heterocyclic compound binding	Uncharacterized protein.
		MYCTH_2296986	1.63551	1.65199	4.12941	3.95097e-06	2.2632e-05	GO:1901360	organic cyclic compound metabolic process	CULLIN_2 domain-containing protein; Belongs to the cullin family.
		MYCTH_78540	1.63375	1.6509	4.02878	6.15333e-06	3.2564e-05	GO:2001141	regulation of RNA biosynthetic process	Mannan endo-1,6-alpha-mannosidase.
		MYCTH_2304984	1.6318	1.64943	4.23997	5.12236e-05	0.000190776	GO:1904680	peptide transmembrane transporter activity	Calponin-homology (CH) domain-containing protein.
		MYCTH_2308206	1.62918	1.67631	4.00644	0.00427316	0.00917182	GO:1990542	mitochondrial transmembrane transport	Uncharacterized protein.
		MYCTH_2294518	1.62758	1.66092	3.31523	0.000896591	0.00229351			Uncharacterized protein.
		MYCTH_2297204	1.62642	1.62715	8.43579	1.65909e-08	2.94682e-07			Uncharacterized protein.
		MYCTH_2294310	1.62624	1.63713	4.50299	4.82244e-06	2.67793e-05	GO:1901363	heterocyclic compound binding	CAP-Gly domain-containing protein.
		MYCTH_2294340	1.62475	1.63437	4.5911	1.11966e-07	1.26866e-06	GO:1990778	protein localization to cell periphery	MFS domain-containing protein.
		MYCTH_2090608	1.62377	1.64921	3.24425	0.000193983	0.00060159	GO:0110165	cellular anatomical entity	Uncharacterized protein.
		MYCTH_2142129	1.62235	1.62502	5.93758	1.43246e-06	9.83402e-06	GO:1901576	organic substance biosynthetic process	Mediator of RNA polymerase II transcription subunit 17; Component of the Mediator complex, a coactivator involved in the regulated transcription of nearly all RNA polymerase II-dependent genes. Mediator functions as a bridge to convey information from gene- specific regulatory proteins to the basal RNA polymerase II transcription machinery. Mediator is recruited to promoters by direct interaction…
		MYCTH_109914	1.6222	1.66421	4.4486	0.00945576	0.0184631	GO:0110165	cellular anatomical entity	Uncharacterized protein.
		MYCTH_2310664	1.6217	1.62899	5.01418	1.50869e-05	6.83782e-05			Uncharacterized protein.
		MYCTH_2306295	1.62149	1.63561	4.61446	2.85022e-05	0.000115689			Uncharacterized protein.
		MYCTH_2296246	1.62099	1.63203	4.66957	3.35982e-05	0.000133232			Uncharacterized protein.
		MYCTH_2294844	1.62081	1.63656	4.02587	0.000145697	0.00046915	GO:0140096	catalytic activity, acting on a protein	Uncharacterized protein.
		MYCTH_2305988	1.61879	1.69153	2.71003	0.0191816	0.0345795	GO:2001141	regulation of RNA biosynthetic process	CRAL-TRIO domain-containing protein.
		MYCTH_2294143	1.61725	1.61959	6.63975	1.01462e-06	7.42381e-06	GO:0110165	cellular anatomical entity	Uncharacterized protein.
		MYCTH_2116212	1.61553	1.68243	2.56528	0.0154562	0.0284887			Uncharacterized protein.
		MYCTH_2304982	1.61464	1.61882	5.94167	6.47739e-08	8.30232e-07	GO:0110165	cellular anatomical entity	Zn(2)-C6 fungal-type domain-containing protein.
		MYCTH_2090897	1.61414	1.64543	3.44669	0.000742231	0.00193914	GO:1902494	catalytic complex	Uncharacterized protein.
		MYCTH_2307864	1.61298	1.68049	3.31469	0.016113	0.0296012	GO:0140096	catalytic activity, acting on a protein	Uncharacterized protein.
		MYCTH_2298349	1.6108	1.63137	4.02055	0.00045846	0.00126641	GO:2001252	positive regulation of chromosome organization	Uncharacterized protein; Belongs to the mitochondrial carrier (TC 2.A.29) family.
		MYCTH_41366	1.60776	1.61846	5.4932	0.000417672	0.00116758	GO:0016798	hydrolase activity, acting on glycosyl bonds	Fasciclin domain protein.
		MYCTH_2295366	1.60761	1.63076	3.97203	0.000424893	0.00118501	GO:1903047	mitotic cell cycle process	Uncharacterized protein.
		MYCTH_2304446	1.60529	1.62176	3.71813	9.14924e-06	4.50851e-05			Calpain catalytic domain-containing protein; Belongs to the peptidase C2 family.
		MYCTH_2303695	1.60239	1.67734	2.76043	0.0227478	0.040167			Peptidase_S8 domain-containing protein.
		MYCTH_2297182	1.60038	1.6091	4.91216	0.00228836	0.00523333			Uncharacterized protein.
		MYCTH_2303954	1.59962	1.60423	6.15117	1.27875e-05	5.96777e-05	GO:1990727	tubulin folding cofactor complex	Uncharacterized protein.
		MYCTH_2300531	1.59908	1.62824	3.83494	0.000600606	0.00160926	GO:0110165	cellular anatomical entity	DUF676 domain-containing protein.
		MYCTH_2294039	1.59853	1.60264	6.12401	3.14716e-07	2.91677e-06	GO:0016997	alpha-sialidase activity	Protein kinase domain-containing protein.
		MYCTH_2296042	1.59739	1.60978	4.6004	2.15429e-05	9.22593e-05	GO:2001141	regulation of RNA biosynthetic process	Uncharacterized protein.
		MYCTH_108493	1.59734	1.62968	7.54953	0.00105141	0.0026314			Necrosis inducing factor.
		MYCTH_2296381	1.59696	1.60767	4.66551	1.6732e-05	7.42514e-05	GO:1901363	heterocyclic compound binding	RNB domain-containing protein.
		MYCTH_2300974	1.59665	1.60355	4.97987	2.97529e-06	1.79479e-05	GO:0140097	catalytic activity, acting on DNA	Methylenetetrahydrofolate reductase; Belongs to the methylenetetrahydrofolate reductase family.
		MYCTH_2299373	1.59573	1.62381	2.93112	0.000505929	0.00138432	GO:2001141	regulation of RNA biosynthetic process	WD_REPEATS_REGION domain-containing protein; Belongs to the WD repeat SEC13 family.
		MYCTH_2306548	1.59544	1.62193	4.86151	0.00036132	0.00102915	GO:0110165	cellular anatomical entity	Uncharacterized protein.
		MYCTH_39555	1.59508	1.6204	3.29629	0.000275408	0.000813619			Glycoside hydrolase family 43 protein; Belongs to the glycosyl hydrolase 43 family.
		MYCTH_2300649	1.59304	1.60201	4.38902	4.46711e-06	2.50526e-05	GO:1901576	organic substance biosynthetic process	Uncharacterized protein.
		MYCTH_2304940	1.59251	1.59947	4.84276	6.87817e-06	3.55116e-05	GO:0016798	hydrolase activity, acting on glycosyl bonds	CULLIN_2 domain-containing protein; Belongs to the cullin family.
		MYCTH_2124903	1.592	1.65585	2.9464	0.0155827	0.0287072	GO:2001141	regulation of RNA biosynthetic process	Uncharacterized protein.
		MYCTH_2304387	1.59167	1.62746	2.9438	0.0018394	0.00432142	GO:1901576	organic substance biosynthetic process	Uncharacterized protein.
		MYCTH_2300662	1.59072	1.59416	6.32617	1.29788e-08	2.45174e-07			Uncharacterized protein.
		MYCTH_2299288	1.58874	1.60287	4.16003	1.38677e-05	6.36911e-05	GO:1902603	carnitine transmembrane transport	Protein YIP.
		MYCTH_2302191	1.58856	1.60553	4.99239	0.00230004	0.00525506			Uncharacterized protein.
		MYCTH_108098	1.58812	1.60052	4.76165	3.1944e-05	0.00012723			Uncharacterized protein.
		MYCTH_2294455	1.58738	1.61661	3.19646	0.000696335	0.00183314	GO:1990234	transferase complex	Amidase domain-containing protein.
		MYCTH_2307107	1.58732	1.59357	5.48252	6.73344e-06	3.49684e-05			Uncharacterized protein.
		MYCTH_2294928	1.58713	1.58901	7.51386	5.24777e-08	7.02521e-07	GO:1901576	organic substance biosynthetic process	Uncharacterized protein.
		MYCTH_2297012	1.5871	1.61664	3.25758	0.000740402	0.00193506			BZIP domain-containing protein.
		MYCTH_2307847	1.58541	1.59865	4.13635	2.67094e-06	1.64887e-05			Uncharacterized protein.
		MYCTH_2306980	1.58421	1.61662	3.03199	0.0012348	0.00302897	GO:0016798	hydrolase activity, acting on glycosyl bonds	Uncharacterized protein.
		MYCTH_2309802	1.58397	1.58869	5.89754	9.86202e-06	4.79761e-05			Uncharacterized protein.
		MYCTH_2312689	1.58288	1.59843	3.92998	0.000358175	0.00102221	GO:2001251	negative regulation of chromosome organization	Uncharacterized protein.
		MYCTH_2312382	1.58287	1.59153	4.33683	7.91875e-07	6.11588e-06	GO:2000242	negative regulation of reproductive process	Probable cytosolic iron-sulfur protein assembly protein 1; Essential component of the cytosolic iron-sulfur (Fe/S) protein assembly machinery. Required for the maturation of extramitochondrial Fe/S proteins.
		MYCTH_2311424	1.58211	1.63987	3.06121	0.0123051	0.0232619			Uncharacterized protein.
		MYCTH_2302675	1.58165	1.58667	5.33634	7.84675e-08	9.6634e-07	GO:1990904	ribonucleoprotein complex	Uncharacterized protein.
		MYCTH_2061596	1.58142	1.6326	2.76872	0.00834828	0.0165659	GO:1901607	alpha-amino acid biosynthetic process	Uncharacterized protein.
		MYCTH_2304836	1.58112	1.59358	4.14948	1.97376e-05	8.56956e-05			Uncharacterized protein.
		MYCTH_2294496	1.57995	1.58159	6.79066	1.13916e-08	2.21371e-07			Uncharacterized protein.
		MYCTH_2299034	1.57928	1.61377	3.78998	0.0017504	0.0041406	GO:0071704	organic substance metabolic process	Uncharacterized protein; Belongs to the helicase family. Dicer subfamily.
		MYCTH_2311879	1.57878	1.58133	5.90409	8.65663e-08	1.03951e-06			cobW domain-containing protein.
		MYCTH_2308666	1.57807	1.5848	5.12318	9.74963e-06	4.75574e-05	GO:2001141	regulation of RNA biosynthetic process	WD_REPEATS_REGION domain-containing protein.
		MYCTH_2312904	1.57737	1.59213	4.53635	2.41494e-05	0.000101498			Uncharacterized protein.
		MYCTH_2312293	1.57566	1.59885	4.80401	0.000204386	0.000630065	GO:1990143	CoA-synthesizing protein complex	Uncharacterized protein.
		MYCTH_2109594	1.57539	1.60041	2.88562	0.0003311	0.000952834			Uncharacterized protein.
		MYCTH_2297367	1.57534	1.58643	4.52061	1.50388e-05	6.82459e-05	GO:0110165	cellular anatomical entity	N-acetyltransferase domain-containing protein.
		MYCTH_73182	1.57508	1.57746	6.95933	5.88232e-08	7.63434e-07			Cytochrome P450 monooxygenase; Belongs to the cytochrome P450 family.
		MYCTH_2138765	1.575	1.57804	6.44417	9.01711e-10	2.78567e-08			Protein kinase domain-containing protein.
		MYCTH_2297440	1.57417	1.58235	4.91972	1.54335e-05	6.95566e-05	GO:0140097	catalytic activity, acting on DNA	Uncharacterized protein.
		MYCTH_2049934	1.57377	1.5989	3.12552	0.000346962	0.000993735			Uncharacterized protein.
		MYCTH_2058328	1.57282	1.58912	6.08117	1.25681e-05	5.8844e-05	GO:2001141	regulation of RNA biosynthetic process	RING-type domain-containing protein.
		MYCTH_2301053	1.57181	1.57325	6.95102	2.52184e-07	2.44703e-06	GO:2001141	regulation of RNA biosynthetic process	Glycoside hydrolase family 31 protein; Belongs to the glycosyl hydrolase 31 family.
		MYCTH_2297296	1.57108	1.60168	3.19789	0.0010625	0.00265495	GO:1903509	liposaccharide metabolic process	Nudix hydrolase domain-containing protein.
		MYCTH_2308345	1.57085	1.58236	5.00713	2.77579e-05	0.00011324	GO:2001141	regulation of RNA biosynthetic process	Cytochrome b5 heme-binding domain-containing protein.
		MYCTH_2299031	1.57037	1.57517	6.37522	4.84924e-06	2.68564e-05	GO:0140096	catalytic activity, acting on a protein	Uncharacterized protein.
		MYCTH_2300285	1.56933	1.57421	6.16197	4.39332e-06	2.46962e-05			Mcp5_PH domain-containing protein.
		MYCTH_2306837	1.56916	1.57923	4.48617	3.86243e-06	2.22482e-05	GO:1901360	organic cyclic compound metabolic process	Uncharacterized protein.
		MYCTH_80304	1.569	1.57507	5.95886	0.000186912	0.000583665	GO:0016863	intramolecular oxidoreductase activity, transposing C=C bonds	Glycoside hydrolase family 3 protein.
		MYCTH_2297337	1.5666	1.6094	2.56556	0.00490009	0.0103575	GO:0110165	cellular anatomical entity	Uncharacterized protein.
		MYCTH_2057284	1.5647	1.5753	4.47663	2.57183e-05	0.000106604			TPR_REGION domain-containing protein.
		MYCTH_2303940	1.56453	1.56917	5.53959	3.52783e-06	2.06489e-05	GO:1990904	ribonucleoprotein complex	Uncharacterized protein.
		MYCTH_2310099	1.56309	1.56959	4.85916	1.37008e-05	6.31248e-05	GO:1901576	organic substance biosynthetic process	Arf-GAP domain-containing protein.
		MYCTH_2300793	1.56003	1.57115	4.49532	7.45591e-06	3.79836e-05	GO:2001141	regulation of RNA biosynthetic process	Uncharacterized protein.
		MYCTH_108304	1.56001	1.56104	8.22596	1.72894e-06	1.14455e-05	GO:1901564	organonitrogen compound metabolic process	Uncharacterized protein.
		MYCTH_2301715	1.55948	1.57616	3.68209	1.98453e-05	8.61114e-05	GO:1903530	regulation of secretion by cell	Uncharacterized protein; Belongs to the cytochrome P450 family.
		MYCTH_2031956	1.55868	1.59461	3.0334	0.00256679	0.00581308			Uncharacterized protein.
		MYCTH_104887	1.55822	1.58002	3.78774	0.000175327	0.000550342			Uncharacterized protein.
		MYCTH_82782	1.55748	1.58019	4.56971	0.00272784	0.00614126			General substrate transporter.
		MYCTH_2308837	1.55693	1.58579	3.1204	0.000921556	0.0023476	GO:0140535	intracellular protein-containing complex	Glutamyl-tRNA(Gln) amidotransferase subunit B, mitochondrial; Allows the formation of correctly charged Gln-tRNA(Gln) through the transamidation of misacylated Glu-tRNA(Gln) in the mitochondria. The reaction takes place in the presence of glutamine and ATP through an activated gamma-phospho-Glu-tRNA(Gln). Belongs to the GatB/GatE family. GatB subfamily.
		MYCTH_77631	1.55583	1.58662	4.60109	0.00350478	0.00771422			NAD(P)-binding domain protein.
		MYCTH_2311026	1.55349	1.56964	3.62454	0.000114824	0.00038199			DUF1691 domain-containing protein.
		MYCTH_58299	1.55295	1.56388	4.07583	3.03885e-07	2.84189e-06			PseudoU_synth_1 domain-containing protein.
		MYCTH_2303828	1.5523	1.57685	4.67737	0.00179635	0.00423405	GO:1901576	organic substance biosynthetic process	Zn(2)-C6 fungal-type domain-containing protein.
		MYCTH_2140301	1.55227	1.56713	4.06522	7.79304e-06	3.94509e-05	GO:1903047	mitotic cell cycle process	Uncharacterized protein.
		MYCTH_2293961	1.55129	1.56213	4.23361	7.53566e-06	3.83359e-05	GO:1901576	organic substance biosynthetic process	SAC domain-containing protein.
		MYCTH_2300299	1.54834	1.55913	4.65133	2.09562e-05	9.02276e-05	GO:0016787	hydrolase activity	Uncharacterized protein.
		MYCTH_2294947	1.54808	1.55147	6.09497	5.43745e-06	2.93338e-05	GO:1901363	heterocyclic compound binding	WW domain-containing protein.
		MYCTH_2299040	1.54594	1.56948	3.79214	0.000336364	0.00096683			Uncharacterized protein; Belongs to the synaptobrevin family.
		MYCTH_2306825	1.5439	1.56266	3.74105	7.1677e-05	0.00025474			Uncharacterized protein.
		MYCTH_2303871	1.54317	1.56766	4.05072	0.000587681	0.00157755			Uncharacterized protein.
		MYCTH_2298290	1.54255	1.55228	4.81757	7.68082e-05	0.00027072	GO:0071704	organic substance metabolic process	Uncharacterized protein.
		MYCTH_2303819	1.54205	1.55059	5.27913	0.000111272	0.00037154			Potassium transport protein; Belongs to the TrkH potassium transport family.
		MYCTH_2311035	1.54188	1.55865	3.61783	2.8807e-05	0.000116795	GO:0110165	cellular anatomical entity	Amine oxidase.
		MYCTH_2083273	1.53962	1.54977	4.44904	1.32489e-05	6.14221e-05	GO:1990904	ribonucleoprotein complex	Uncharacterized protein.
		MYCTH_63343	1.53922	1.5519	4.08755	5.97258e-05	0.000217182			tRNA N6-adenosine threonylcarbamoyltransferase, mitochondrial; Required for the formation of a threonylcarbamoyl group on adenosine at position 37 (t(6)A37) in mitochondrial tRNAs that read codons beginning with adenine. Probably involved in the transfer of the threonylcarbamoyl moiety of threonylcarbamoyl-AMP (TC-AMP) to the N6 group of A37. Involved in mitochondrial genome maintenance.
		MYCTH_84362	1.53841	1.54558	5.47904	5.08328e-06	2.78598e-05	GO:1901363	heterocyclic compound binding	Uncharacterized protein.
		MYCTH_2297957	1.53791	1.5432	5.61853	4.25864e-05	0.000162974	GO:0110165	cellular anatomical entity	Uncharacterized protein.
		MYCTH_2306588	1.53685	1.57049	10.9244	0.022294	0.0394427	GO:1901576	organic substance biosynthetic process	Glycoside hydrolase family 81 protein.
		MYCTH_2302387	1.53629	1.54526	4.55206	5.81202e-06	3.10427e-05	GO:0110165	cellular anatomical entity	Uncharacterized protein.
		MYCTH_2295119	1.53604	1.5382	6.84066	2.05252e-06	1.32007e-05	GO:1990236	proteasome core complex import into nucleus	Uncharacterized protein.
		MYCTH_76096	1.53553	1.53885	6.11004	2.76194e-07	2.64207e-06	GO:1901363	heterocyclic compound binding	Condensin complex subunit 2; Regulatory subunit of the condensin complex, a complex required for conversion of interphase chromatin into mitotic-like condense chromosomes.
		MYCTH_2302129	1.53538	1.54012	5.26743	5.00779e-07	4.17547e-06	GO:2001252	positive regulation of chromosome organization	Phospholipid-transporting ATPase; Belongs to the cation transport ATPase (P-type) (TC 3.A.3) family. Type IV subfamily.
		MYCTH_2306542	1.53458	1.5633	3.15732	0.00114962	0.00284318			Ubiquinone biosynthesis O-methyltransferase, mitochondrial; O-methyltransferase that catalyzes the 2 O-methylation steps in the ubiquinone biosynthetic pathway; Belongs to the class I-like SAM-binding methyltransferase superfamily. UbiG/COQ3 family.
		MYCTH_2294870	1.53336	1.54053	5.05975	4.34216e-05	0.000165906	GO:1905039	carboxylic acid transmembrane transport	Protein kinase domain-containing protein.
		MYCTH_70861	1.53172	1.55349	3.57804	0.000252362	0.0007551	GO:1901576	organic substance biosynthetic process	Uncharacterized protein.
		MYCTH_2299223	1.53055	1.55123	3.91458	0.000185214	0.000578613	GO:0016491	oxidoreductase activity	Spindle pole body component.
		MYCTH_2141262	1.53013	1.53378	5.56778	3.97918e-06	2.27395e-05			FAD-binding PCMH-type domain-containing protein.
		MYCTH_37094	1.52993	1.54343	4.20115	2.673e-05	0.000109728	GO:1990481	mRNA pseudouridine synthesis	Uncharacterized protein.
		MYCTH_38200	1.52978	1.53252	6.57185	8.77776e-07	6.64463e-06	GO:2001141	regulation of RNA biosynthetic process	Beta-glucosidase; Belongs to the glycosyl hydrolase 3 family.
		MYCTH_2143314	1.52881	1.53664	4.59158	8.59409e-08	1.03372e-06			Uncharacterized protein; Belongs to the class I-like SAM-binding methyltransferase superfamily. gTMT family.
		MYCTH_2309822	1.52845	1.53283	5.70198	1.79202e-05	7.87031e-05	GO:1990234	transferase complex	INCENP_ARK-bind domain-containing protein.
		MYCTH_2312489	1.52844	1.53669	4.46282	1.06704e-05	5.1424e-05	GO:2001141	regulation of RNA biosynthetic process	Uncharacterized protein.
		MYCTH_2300715	1.52775	1.57421	2.93908	0.00890886	0.0175149	GO:0047429	nucleoside-triphosphate diphosphatase activity	Uncharacterized protein.
		MYCTH_2300922	1.52706	1.54159	4.25229	1.20006e-05	5.68121e-05	GO:0110165	cellular anatomical entity	RBR-type E3 ubiquitin transferase.
		MYCTH_2058513	1.52607	1.53535	5.30513	7.99866e-05	0.000279876			Uncharacterized protein.
		MYCTH_2311545	1.52569	1.53777	4.1599	1.89568e-05	8.26531e-05	GO:2001173	regulation of histone H2B conserved C-terminal lysine ubiquitination	Methyltransf_11 domain-containing protein.
		MYCTH_82558	1.52435	1.5492	3.32915	0.000604211	0.00161712	GO:0110165	cellular anatomical entity	Glycoside hydrolase family 5 protein.
		MYCTH_2294815	1.52392	1.5394	3.97378	1.99258e-05	8.64087e-05			Uncharacterized protein.
		MYCTH_2303595	1.52278	1.54008	3.70091	7.39781e-05	0.000261766	GO:0110165	cellular anatomical entity	Uncharacterized protein.
		MYCTH_2300681	1.52043	1.52483	6.15055	6.11191e-10	2.07432e-08			Uncharacterized protein.
		MYCTH_2045175	1.51986	1.55616	3.56499	0.00382623	0.00830874			Uncharacterized protein.
		MYCTH_2308014	1.5169	1.56894	2.63111	0.0137803	0.0257477			Uncharacterized protein.
		MYCTH_2141082	1.51492	1.52036	5.36138	2.79353e-05	0.000113707	GO:2001141	regulation of RNA biosynthetic process	AMP-binding domain-containing protein.
		MYCTH_2310541	1.51233	1.51801	5.15948	9.02948e-07	6.80115e-06			GLUE N-terminal domain-containing protein.
		MYCTH_2309747	1.51188	1.53787	3.55503	0.000892242	0.002284	GO:1990819	actin fusion focus	Kinesin motor domain-containing protein; Belongs to the TRAFAC class myosin-kinesin ATPase superfamily. Kinesin family.
		MYCTH_98222	1.51034	1.52757	3.69482	7.12325e-05	0.000253415	GO:1990904	ribonucleoprotein complex	Sugar transporter-like protein; Belongs to the major facilitator superfamily. Sugar transporter (TC 2.A.1.1) family.
		MYCTH_2096690	1.5075	1.52959	3.27581	0.000661248	0.00175354			Peroxisomal membrane protein PEX16.
		MYCTH_2308247	1.50695	1.51182	5.65813	2.77012e-06	1.69993e-05	GO:2000373	positive regulation of DNA topoisomerase (ATP-hydrolyzing) activity	Uncharacterized protein.
		MYCTH_109978	1.50664	1.50685	10.9042	1.73508e-12	1.76661e-10	GO:1901363	heterocyclic compound binding	Pyruvate carboxyltransferase-like protein.
		MYCTH_2307076	1.50664	1.5215	4.09825	0.000100795	0.000341769	GO:1901663	quinone biosynthetic process	Uncharacterized protein.
		MYCTH_2307901	1.50652	1.51888	4.53193	8.90761e-05	0.000307219	GO:1990837	sequence-specific double-stranded DNA binding	Uncharacterized protein.
		MYCTH_2294116	1.50598	1.52866	2.95763	0.000455447	0.00125953			Peptide hydrolase; Belongs to the peptidase M28 family.
		MYCTH_81165	1.50567	1.51136	5.90567	2.80672e-05	0.000114116			Uncharacterized protein.
		MYCTH_2304763	1.50198	1.50961	4.78505	2.30848e-05	9.77624e-05	GO:0110165	cellular anatomical entity	Uncharacterized protein.
		MYCTH_2310258	1.50176	1.5075	5.42051	4.87779e-05	0.000182608	GO:1901363	heterocyclic compound binding	Uncharacterized protein.
		MYCTH_2299137	1.50126	1.53026	3.17272	0.00172286	0.00408481	GO:2001141	regulation of RNA biosynthetic process	Uncharacterized protein.
		MYCTH_117478	1.50021	1.52188	3.74496	0.000375499	0.00106576	GO:0071704	organic substance metabolic process	Zn(2)-C6 fungal-type domain-containing protein.
		MYCTH_2055144	1.50021	1.51169	4.19745	2.9623e-05	0.000119567	GO:0050342	tocopherol O-methyltransferase activity	RRM domain-containing protein.
		MYCTH_2296914	1.49951	1.50374	5.64242	8.29647e-06	4.14479e-05	GO:1901564	organonitrogen compound metabolic process	TPR_REGION domain-containing protein.
		MYCTH_2294054	1.49841	1.5056	4.82509	0.000146037	0.000470035	GO:0140056	organelle localization by membrane tethering	AA_TRNA_LIGASE_II domain-containing protein.
		MYCTH_2306157	1.49781	1.50441	5.04626	2.08224e-05	8.97051e-05			Uncharacterized protein; Belongs to the TRAFAC class dynamin-like GTPase superfamily. Dynamin/Fzo/YdjA family.
		MYCTH_106388	1.49443	1.50859	3.7811	1.59269e-05	7.13356e-05	GO:2000765	regulation of cytoplasmic translation	NAD-dependent protein deacetylase; Belongs to the sirtuin family. Class I subfamily.
		MYCTH_2302336	1.49379	1.49832	5.13039	8.47002e-07	6.46566e-06	GO:0005515	protein binding	Uncharacterized protein.
		MYCTH_2305041	1.4929	1.49876	5.20368	3.91101e-05	0.000151353			Uncharacterized protein.
		MYCTH_2311896	1.49218	1.50283	4.84209	8.03461e-05	0.000280998			Uncharacterized protein.
		MYCTH_113457	1.49189	1.49609	5.68384	3.41368e-08	5.07768e-07	GO:1990819	actin fusion focus	GATA-type domain-containing protein.
		MYCTH_114083	1.49093	1.49277	8.2428	4.38141e-07	3.78413e-06			Uncharacterized protein.
		MYCTH_2299988	1.49088	1.49538	5.49039	2.12222e-05	9.12101e-05	GO:1990234	transferase complex	Signal recognition particle 54 kDa protein; Binds to the signal sequence of presecretory protein when they emerge from the ribosomes and transfers them to TRAM (translocating chain-associating membrane protein). Belongs to the GTP-binding SRP family. SRP54 subfamily.
		MYCTH_2304626	1.48987	1.53007	2.66493	0.00723236	0.0146123	GO:0016741	transferase activity, transferring one-carbon groups	EH domain-containing protein.
		MYCTH_2307926	1.48945	1.50383	4.0591	7.69594e-05	0.00027112			Uncharacterized protein.
		MYCTH_2298040	1.48927	1.49414	5.57394	1.56454e-05	7.03505e-05			Uncharacterized protein.
		MYCTH_2300958	1.48747	1.4926	5.22479	1.58888e-07	1.67925e-06			Uncharacterized protein.
		MYCTH_2311537	1.48664	1.49865	4.53948	4.00607e-05	0.000154535	GO:0110165	cellular anatomical entity	TAF4 domain-containing protein.
		MYCTH_81379	1.48647	1.51537	3.14719	0.00197824	0.00460591	GO:2001141	regulation of RNA biosynthetic process	Deacetylase sirtuin-type domain-containing protein.
		MYCTH_2127963	1.48534	1.49795	3.95021	0.000424536	0.00118453	GO:1901363	heterocyclic compound binding	AMP_N domain-containing protein.
		MYCTH_2070868	1.48419	1.51797	2.8979	0.00394336	0.00853235	GO:0110165	cellular anatomical entity	Uncharacterized protein.
		MYCTH_2295152	1.48111	1.50529	3.26918	0.000877849	0.00225274	GO:0110165	cellular anatomical entity	Uncharacterized protein.
		MYCTH_2295392	1.48109	1.48297	6.51479	3.36047e-06	1.98147e-05			Carrier domain-containing protein.
		MYCTH_80987	1.47985	1.49874	3.67179	0.000210295	0.00064608	GO:1901576	organic substance biosynthetic process	Uncharacterized protein.
		MYCTH_2303316	1.4795	1.49221	4.96898	0.000319447	0.000924451			Uncharacterized protein.
		MYCTH_2296766	1.47918	1.48268	6.03855	1.2544e-05	5.87688e-05	GO:0140096	catalytic activity, acting on a protein	Uncharacterized protein.
		MYCTH_2300401	1.47867	1.48357	5.70616	6.70894e-06	3.48844e-05	GO:1901564	organonitrogen compound metabolic process	Delta-aminolevulinic acid dehydratase; Belongs to the ALAD family.
		MYCTH_2296115	1.47854	1.49492	4.00858	0.000242037	0.000728176	GO:2001141	regulation of RNA biosynthetic process	PALP domain-containing protein.
		MYCTH_2306085	1.47761	1.4955	3.68072	0.000145646	0.00046915	GO:2001141	regulation of RNA biosynthetic process	PKS_ER domain-containing protein.
		MYCTH_106442	1.47738	1.47947	6.40315	4.34915e-08	6.03291e-07	GO:1904082	pyrimidine nucleobase transmembrane transport	Inorganic pyrophosphatase-like protein.
		MYCTH_2311641	1.47563	1.47692	7.37573	7.65896e-07	5.94063e-06	GO:1990904	ribonucleoprotein complex	UDENN domain-containing protein.
		MYCTH_2113540	1.47542	1.47944	5.62376	1.78935e-05	7.86337e-05			Uncharacterized protein.
		MYCTH_2031061	1.47219	1.48199	4.24758	5.0244e-05	0.000187417	GO:2001141	regulation of RNA biosynthetic process	Uncharacterized protein.
		MYCTH_2306748	1.47163	1.4929	3.5982	0.000490843	0.00134609	GO:2001141	regulation of RNA biosynthetic process	Uncharacterized protein.
		MYCTH_2297159	1.46914	1.4744	5.42103	1.50002e-06	1.02106e-05	GO:1990429	peroxisomal importomer complex	C2H2-type domain-containing protein.
		MYCTH_2297639	1.46588	1.47351	4.8562	1.45317e-05	6.63609e-05	GO:1990542	mitochondrial transmembrane transport	Uncharacterized protein.
		MYCTH_37110	1.46563	1.47189	5.38484	1.41211e-05	6.47723e-05	GO:1901363	heterocyclic compound binding	SUN family-like protein.
		MYCTH_2309474	1.46492	1.4795	3.81349	3.60036e-05	0.000140839	GO:2001251	negative regulation of chromosome organization	Lactamase_B domain-containing protein.
		MYCTH_2306279	1.46338	1.46547	6.76074	6.72548e-05	0.000240329			Uncharacterized protein.
		MYCTH_2315408	1.46237	1.48567	3.13059	0.000905216	0.0023123	GO:1903509	liposaccharide metabolic process	Uncharacterized protein.
		MYCTH_2306082	1.46192	1.48527	3.40611	0.000921091	0.0023476	GO:0140096	catalytic activity, acting on a protein	Uncharacterized protein.
		MYCTH_2094697	1.46176	1.46766	4.96572	3.29878e-06	1.94987e-05	GO:2001141	regulation of RNA biosynthetic process	Uncharacterized protein.
		MYCTH_2107938	1.46086	1.47993	4.70554	0.000298928	0.000874525			WD_REPEATS_REGION domain-containing protein.
		MYCTH_2293944	1.45948	1.48163	4.16316	0.000717723	0.00188327	GO:1990904	ribonucleoprotein complex	Exonuclease domain-containing protein.
		MYCTH_2304142	1.45667	1.46293	5.03085	1.86323e-06	1.21784e-05	GO:2001141	regulation of RNA biosynthetic process	Glutathione synthetase.
		MYCTH_2308692	1.45656	1.50888	3.38127	0.020602	0.0367909	GO:1990234	transferase complex	Glycosyltransferase family 71 protein.
		MYCTH_2308494	1.45418	1.46644	3.83055	9.8776e-06	4.79874e-05	GO:1902600	proton transmembrane transport	AA_permease domain-containing protein.
		MYCTH_40668	1.45376	1.45583	6.72585	6.3733e-06	3.33859e-05			2-dehydropantoate 2-reductase-like protein.
		MYCTH_38472	1.45321	1.45789	5.11833	2.93973e-06	1.77937e-05	GO:1990778	protein localization to cell periphery	Phosphomevalonate kinase; Belongs to the GHMP kinase family. Mevalonate kinase subfamily.
		MYCTH_2299088	1.45226	1.48324	3.354	0.0037336	0.00814267			Squalene epoxidase.
		MYCTH_2307148	1.45199	1.46593	4.06305	4.0034e-05	0.000154515	GO:2001141	regulation of RNA biosynthetic process	Fungal_trans domain-containing protein.
		MYCTH_2309915	1.44991	1.45468	5.47934	3.24764e-05	0.000129066	GO:1901564	organonitrogen compound metabolic process	PX domain-containing protein.
		MYCTH_2306964	1.44931	1.45385	5.80245	8.84741e-07	6.68317e-06			Uncharacterized protein.
		MYCTH_2298378	1.44842	1.45023	6.45215	9.25519e-07	6.91826e-06			Uncharacterized protein.
		MYCTH_2294657	1.44737	1.48054	2.68516	0.00509966	0.0107323	GO:1901607	alpha-amino acid biosynthetic process	Uncharacterized protein.
		MYCTH_2311422	1.4468	1.45555	5.05143	0.00220444	0.00506187			Uncharacterized protein.
		MYCTH_2069815	1.44542	1.46137	3.98787	0.00010418	0.000351266	GO:0032991	protein-containing complex	EthD domain-containing protein.
		MYCTH_2299115	1.4448	1.4549	4.46223	3.42825e-06	2.0139e-05	GO:1990904	ribonucleoprotein complex	Uncharacterized protein.
		MYCTH_2302374	1.4441	1.44894	5.40867	3.91153e-07	3.43996e-06	GO:1901576	organic substance biosynthetic process	Sec8_exocyst domain-containing protein.
		MYCTH_2302555	1.44356	1.45128	4.5793	5.01838e-05	0.000187386	GO:1901607	alpha-amino acid biosynthetic process	Uncharacterized protein.
		MYCTH_2295922	1.44325	1.44806	5.32908	2.50696e-05	0.000104696	GO:0110165	cellular anatomical entity	MICOS complex subunit; Component of the MICOS complex, a large protein complex of the mitochondrial inner membrane that plays crucial roles in the maintenance of crista junctions, inner membrane architecture, and formation of contact sites to the outer membrane.
		MYCTH_2138853	1.44287	1.44822	5.26456	5.43411e-06	2.93338e-05			S-formylglutathione hydrolase; Serine hydrolase involved in the detoxification of formaldehyde.
		MYCTH_117146	1.44186	1.44233	9.30777	1.42576e-10	6.29286e-09			TauD domain-containing protein.
		MYCTH_2309784	1.4415	1.44668	4.88659	2.54429e-05	0.000106037			EF-hand domain-containing protein.
		MYCTH_2312661	1.44106	1.45221	4.04649	0.000124469	0.000409827			SPX domain-containing protein.
		MYCTH_2312676	1.43922	1.44596	5.08377	6.73716e-05	0.000240508	GO:0003824	catalytic activity	Uncharacterized protein.
		MYCTH_2295707	1.43918	1.44287	5.43788	1.84039e-06	1.20638e-05	GO:1901363	heterocyclic compound binding	PRA1 family protein.
		MYCTH_2302776	1.4387	1.45072	4.40072	0.000104639	0.000352651			UBR-type domain-containing protein.
		MYCTH_2294429	1.43819	1.44383	5.03731	9.07842e-05	0.000310885	GO:0110165	cellular anatomical entity	Phospho-2-dehydro-3-deoxyheptonate aldolase; Belongs to the class-II DAHP synthase family.
		MYCTH_2304098	1.43803	1.43996	7.86221	1.08264e-08	2.11746e-07	GO:0016790	thiolester hydrolase activity	PHD-type domain-containing protein.
		MYCTH_2300181	1.43768	1.44483	4.98923	8.98312e-06	4.44483e-05	GO:0016787	hydrolase activity	Uncharacterized protein.
		MYCTH_2304921	1.43756	1.43932	6.86598	7.70379e-05	0.000271265			Uncharacterized protein.
		MYCTH_2294247	1.4367	1.45257	3.7861	0.000115865	0.000385099	GO:1990316	Atg1/ULK1 kinase complex	PWI domain-containing protein.
		MYCTH_74446	1.43588	1.45518	3.71213	0.00045477	0.00125815	GO:0110165	cellular anatomical entity	Uncharacterized protein.
		MYCTH_2299084	1.43381	1.44613	4.21799	1.56701e-05	7.03599e-05			Glycosyltransferase family 2 protein.
		MYCTH_2301039	1.43313	1.44086	5.35779	6.84517e-06	3.54208e-05	GO:0110165	cellular anatomical entity	Fe2OG dioxygenase domain-containing protein; Belongs to the iron/ascorbate-dependent oxidoreductase family.
		MYCTH_2304956	1.43246	1.43481	5.70789	1.0487e-05	5.07095e-05	GO:1901363	heterocyclic compound binding	Zn(2)-C6 fungal-type domain-containing protein.
		MYCTH_2078767	1.43244	1.46599	3.25709	0.00605472	0.0125092	GO:1901681	sulfur compound binding	J domain-containing protein.
		MYCTH_2305170	1.43121	1.44211	4.27787	0.000169457	0.000534937	GO:1901576	organic substance biosynthetic process	Uncharacterized protein.
		MYCTH_2300411	1.43069	1.43655	4.86755	4.21223e-05	0.000161625	GO:0110165	cellular anatomical entity	Uncharacterized protein.
		MYCTH_62052	1.43031	1.47666	3.9576	0.0174524	0.0318032			L-arabinitol 4-dehydrogenase.
		MYCTH_2296153	1.43016	1.43186	6.37821	2.02343e-06	1.30369e-05	GO:1901363	heterocyclic compound binding	Histidine biosynthesis trifunctional protein.
		MYCTH_2304508	1.43016	1.43984	6.02414	5.60505e-06	3.01387e-05	GO:1902767	isoprenoid biosynthetic process via mevalonate	Uncharacterized protein.
		MYCTH_62175	1.4267	1.43372	4.56239	1.6651e-05	7.40273e-05	GO:0016709	oxidoreductase activity, acting on paired donors, with incorporation or reduction of molecular oxygen, NAD(P)H as one donor, and incorporation of one atom of oxygen	Glycosidase; Belongs to the glycosyl hydrolase 16 family.
		MYCTH_2310824	1.42592	1.42833	5.90324	5.37332e-05	0.000198973	GO:2001141	regulation of RNA biosynthetic process	tRNA-binding domain-containing protein.
		MYCTH_2076935	1.42574	1.43015	5.92869	0.00023434	0.0007091	GO:1903046	meiotic cell cycle process	Uncharacterized protein.
		MYCTH_2294115	1.42369	1.44151	3.87868	0.000327437	0.000943797			PX domain-containing protein.
		MYCTH_2307987	1.42348	1.43198	5.08054	7.96297e-05	0.000278762	GO:1901363	heterocyclic compound binding	Protein kinase domain-containing protein.
		MYCTH_2298514	1.42308	1.45673	2.93229	0.00663069	0.013552			G_PROTEIN_RECEP_F1_2 domain-containing protein.
		MYCTH_2297768	1.42195	1.42383	6.59602	4.82316e-06	2.67793e-05	GO:0140096	catalytic activity, acting on a protein	Dolichyl-diphosphooligosaccharide--protein glycosyltransferase subunit WBP1; Subunit of the oligosaccharyl transferase (OST) complex that catalyzes the initial transfer of a defined glycan (Glc(3)Man(9)GlcNAc(2) in eukaryotes) from the lipid carrier dolichol- pyrophosphate to an asparagine residue within an Asn-X-Ser/Thr consensus motif in nascent polypeptide chains, the first step in protein N-g…
		MYCTH_2109000	1.42192	1.45565	3.80107	0.0110119	0.0211378			Uncharacterized protein.
		MYCTH_2298452	1.42169	1.43381	4.02008	2.19149e-05	9.36179e-05			Fructose-bisphosphate aldolase; Catalyzes the aldol condensation of dihydroxyacetone phosphate (DHAP or glycerone-phosphate) with glyceraldehyde 3-phosphate (G3P) to form fructose 1,6-bisphosphate (FBP) in gluconeogenesis and the reverse reaction in glycolysis; Belongs to the class II fructose-bisphosphate aldolase family.
		MYCTH_2303134	1.42159	1.42853	4.97794	1.37176e-05	6.31622e-05	GO:1903046	meiotic cell cycle process	PX domain-containing protein.
		MYCTH_2297574	1.4203	1.43298	4.04269	2.61777e-05	0.000108116	GO:1901576	organic substance biosynthetic process	BTB domain-containing protein.
		MYCTH_2309873	1.42014	1.42804	4.36183	2.85638e-06	1.74189e-05	GO:0110165	cellular anatomical entity	PKS_ER domain-containing protein.
		MYCTH_2302790	1.41794	1.42143	6.10687	1.17801e-05	5.59516e-05	GO:1990748	cellular detoxification	Ubiquitin carboxyl-terminal hydrolase.
		MYCTH_2309816	1.41739	1.44342	2.96796	0.0025298	0.00573468			Uncharacterized protein.
		MYCTH_2296721	1.41723	1.42357	5.0485	1.3393e-06	9.32733e-06	GO:1901363	heterocyclic compound binding	Uncharacterized protein.
		MYCTH_2295952	1.41602	1.41893	6.75899	2.75528e-06	1.69273e-05	GO:0110165	cellular anatomical entity	Uncharacterized protein.
		MYCTH_2295926	1.41513	1.42407	4.91161	0.000622772	0.00166249	GO:2001141	regulation of RNA biosynthetic process	DNA repair protein REV1; Deoxycytidyl transferase involved in DNA repair. Transfers a dCMP residue from dCTP to the 3'-end of a DNA primer in a template- dependent reaction. May assist in the first step in the bypass of abasic lesions by the insertion of a nucleotide opposite the lesion. Required for normal induction of mutations by physical and chemical agents; Belongs to the DNA polymerase type…
		MYCTH_2311364	1.4148	1.41547	8.20641	6.65498e-05	0.000238281	GO:0110165	cellular anatomical entity	Mechanosensitive ion channel protein.
		MYCTH_2309330	1.4142	1.42264	4.65268	9.00503e-05	0.00030935	GO:1903047	mitotic cell cycle process	Uncharacterized protein.
		MYCTH_2312943	1.41371	1.41506	7.21019	2.33883e-05	9.87582e-05	GO:1901576	organic substance biosynthetic process	Uncharacterized protein.
		MYCTH_2122766	1.41345	1.41974	5.19334	6.25506e-06	3.2928e-05	GO:0046914	transition metal ion binding	Glycosyltransferase family 1 protein.
		MYCTH_61442	1.41266	1.42966	3.79293	0.000280082	0.000825403			Polyketide synthase-like protein.
		MYCTH_2299520	1.41154	1.429	4.06066	0.000341917	0.00098048	GO:0110165	cellular anatomical entity	Uncharacterized protein.
		MYCTH_2300162	1.41137	1.42329	4.43637	1.86625e-05	8.15668e-05	GO:1990904	ribonucleoprotein complex	Uncharacterized protein.
		MYCTH_2311589	1.41088	1.41703	5.26929	3.29418e-05	0.000130772			Uncharacterized protein.
		MYCTH_2295441	1.40938	1.42872	2.90977	0.000652259	0.00173289	GO:1901576	organic substance biosynthetic process	PALP domain-containing protein.
		MYCTH_2305439	1.40876	1.45897	3.99216	0.0247777	0.043433	GO:0051213	dioxygenase activity	Dynamin-type G domain-containing protein; Belongs to the TRAFAC class dynamin-like GTPase superfamily. Dynamin/Fzo/YdjA family.
		MYCTH_2298813	1.40843	1.41315	5.45625	0.000110175	0.000368557	GO:2001141	regulation of RNA biosynthetic process	Exocyst complex component SEC5; Component of the exocyst complex involved in the docking of exocytic vesicles with fusion sites on the plasma membrane. Belongs to the SEC5 family.
		MYCTH_2305937	1.40622	1.4096	5.92414	3.47346e-05	0.000136688	GO:0051082	unfolded protein binding	Uncharacterized protein.
		MYCTH_2312814	1.40514	1.41199	4.95976	6.29612e-06	3.30775e-05			Uncharacterized protein.
		MYCTH_2312763	1.40415	1.41003	5.05546	1.29597e-05	6.03255e-05	GO:1901363	heterocyclic compound binding	Uncharacterized protein.
		MYCTH_2294189	1.40373	1.42541	3.26473	0.00126194	0.00308403	GO:1901616	organic hydroxy compound catabolic process	Endo/exonuclease/phosphatase domain-containing protein.
		MYCTH_2316492	1.40191	1.40442	6.49514	1.57035e-06	1.05995e-05	GO:1901607	alpha-amino acid biosynthetic process	Uncharacterized protein.
		MYCTH_113138	1.40038	1.40938	4.78851	0.000209035	0.000642479	GO:1901576	organic substance biosynthetic process	SAP domain-containing protein.
		MYCTH_2299780	1.39911	1.40333	5.4182	3.76058e-06	2.18005e-05	GO:1901564	organonitrogen compound metabolic process	Glycoside hydrolase family 55 protein.
		MYCTH_2297416	1.39907	1.4224	3.49232	0.00188221	0.00440482	GO:1990904	ribonucleoprotein complex	ThiF domain-containing protein.
		MYCTH_2308711	1.3985	1.4123	3.88165	7.75158e-05	0.000272549	GO:0047429	nucleoside-triphosphate diphosphatase activity	Uncharacterized protein.
		MYCTH_2302767	1.39824	1.43882	2.74345	0.0148016	0.0274149			Uncharacterized protein.
		MYCTH_2309557	1.39606	1.42867	3.02119	0.00744479	0.0150037	GO:1901363	heterocyclic compound binding	MFS domain-containing protein.
		MYCTH_2138515	1.39602	1.4037	4.84844	3.40021e-05	0.000134686	GO:1901564	organonitrogen compound metabolic process	Uncharacterized protein.
		MYCTH_2308601	1.39599	1.40183	5.94643	1.49219e-06	1.01669e-05			Uncharacterized protein.
		MYCTH_2086729	1.39578	1.40842	3.55928	4.09802e-05	0.000157662	GO:1990234	transferase complex	Uncharacterized protein.
		MYCTH_2306234	1.39465	1.44223	4.18436	0.0235242	0.0413763	GO:1901363	heterocyclic compound binding	Methyltranfer_dom domain-containing protein.
		MYCTH_2297538	1.3931	1.40293	4.30792	3.45224e-05	0.000136224	GO:1901575	organic substance catabolic process	Uncharacterized protein.
		MYCTH_2296656	1.39294	1.3945	7.1229	1.712e-05	7.57408e-05	GO:1901981	phosphatidylinositol phosphate binding	Uncharacterized protein.
		MYCTH_2295490	1.39111	1.39221	8.25435	0.000140011	0.000453063	GO:1990234	transferase complex	Glycosyltransferase family 20 protein.
		MYCTH_2142157	1.38956	1.39055	7.5012	1.21986e-06	8.62011e-06	GO:0065009	regulation of molecular function	Uncharacterized protein.
		MYCTH_104106	1.38897	1.41475	2.80138	0.00324023	0.00718736	GO:1990904	ribonucleoprotein complex	Glycoside hydrolase family 3 protein.
		MYCTH_2303808	1.38772	1.3899	6.7511	3.14564e-05	0.000125773	GO:1901575	organic substance catabolic process	Uncharacterized protein.
		MYCTH_2304004	1.38764	1.42271	2.98288	0.0101906	0.0197607			Uncharacterized protein.
		MYCTH_2310821	1.38445	1.39176	4.58088	1.04656e-06	7.59594e-06	GO:2001141	regulation of RNA biosynthetic process	DHHA2 domain-containing protein.
		MYCTH_2294643	1.38291	1.3915	4.94087	0.000391973	0.00110686	GO:1901576	organic substance biosynthetic process	SH3 domain-containing protein.
		MYCTH_81013	1.38142	1.4143	2.65971	0.00864268	0.0170565	GO:0110165	cellular anatomical entity	SGL domain-containing protein.
		MYCTH_2310059	1.38085	1.38291	6.69702	1.72681e-05	7.63493e-05	GO:2001141	regulation of RNA biosynthetic process	VASt domain-containing protein.
		MYCTH_2075738	1.3801	1.41828	4.7181	0.0140361	0.0261783	GO:1901363	heterocyclic compound binding	Aminotran_5 domain-containing protein.
		MYCTH_2306872	1.37888	1.40727	2.88572	0.00523295	0.0109812	GO:0071704	organic substance metabolic process	Uncharacterized protein.
		MYCTH_2306273	1.37801	1.3815	6.10307	0.000322465	0.000932068			SSD domain-containing protein.
		MYCTH_2312897	1.37801	1.38542	4.86846	8.36758e-05	0.000290954			Uncharacterized protein; Belongs to the DOCK family.
		MYCTH_2315114	1.37762	1.38326	5.23371	0.000193155	0.000599536			6-phosphogluconolactonase; Hydrolysis of 6-phosphogluconolactone to 6-phosphogluconate.
		MYCTH_70349	1.37693	1.3787	6.63017	3.15222e-06	1.8817e-05	GO:2001251	negative regulation of chromosome organization	Uncharacterized protein.
		MYCTH_2307917	1.37681	1.39958	3.76594	0.00215597	0.00496511			Uncharacterized protein.
		MYCTH_2310107	1.37673	1.40317	2.97697	0.00405307	0.00874356	GO:1901363	heterocyclic compound binding	Uncharacterized protein.
		MYCTH_99456	1.37408	1.38187	4.86444	2.19249e-05	9.36179e-05	GO:0140535	intracellular protein-containing complex	SLD3 domain-containing protein.
		MYCTH_2304303	1.37395	1.3787	5.27847	1.39553e-05	6.40525e-05	GO:1902500	vacuolar HOPS complex	AMP_N domain-containing protein.
		MYCTH_2308360	1.37076	1.37708	4.87675	2.49446e-05	0.000104294			Kinesin-like protein; Belongs to the TRAFAC class myosin-kinesin ATPase superfamily. Kinesin family.
		MYCTH_2311646	1.37049	1.37618	5.0614	1.97304e-05	8.56956e-05	GO:1904515	positive regulation of TORC2 signaling	Uncharacterized protein.
		MYCTH_2307647	1.36967	1.4112	2.64854	0.0192314	0.0346521	GO:1903338	regulation of cell wall organization or biogenesis	Protein kinase domain-containing protein.
		MYCTH_2315910	1.36901	1.36912	10.1189	4.667e-06	2.59721e-05	GO:2000766	negative regulation of cytoplasmic translation	Thiamine thiazole synthase; Involved in biosynthesis of the thiamine precursor thiazole. Catalyzes the conversion of NAD and glycine to adenosine diphosphate 5- (2-hydroxyethyl)-4-methylthiazole-2-carboxylic acid (ADT), an adenylated thiazole intermediate. The reaction includes an iron- dependent sulfide transfer from a conserved cysteine residue of the protein to a thiazole intermediate. The enz…
		MYCTH_2298870	1.36576	1.373	5.18709	0.000665483	0.00176348	GO:1901363	heterocyclic compound binding	ATP-dependent RNA helicase DBP10.
		MYCTH_2297869	1.36488	1.38881	2.99216	0.00303388	0.0067733			Glutamyl-tRNA(Gln) amidotransferase subunit A, mitochondrial; Allows the formation of correctly charged Gln-tRNA(Gln) through the transamidation of misacylated Glu-tRNA(Gln) in the mitochondria. The reaction takes place in the presence of glutamine and ATP through an activated gamma-phospho-Glu-tRNA(Gln). Belongs to the amidase family. GatA subfamily.
		MYCTH_2304858	1.36469	1.38067	3.45674	0.000384221	0.00108837	GO:1903322	positive regulation of protein modification by small protein conjugation or removal	Peptide hydrolase; Belongs to the peptidase M28 family.
		MYCTH_2300294	1.36436	1.38251	3.5634	0.000834689	0.00215038	GO:1901360	organic cyclic compound metabolic process	Uncharacterized protein.
		MYCTH_2294065	1.36405	1.36627	6.86736	8.79053e-08	1.05036e-06			Uncharacterized protein.
		MYCTH_2069347	1.36372	1.38333	3.55101	0.00124347	0.0030461			Glycosyltransferase family 59 protein.
		MYCTH_2308957	1.3637	1.36967	4.91974	4.55271e-07	3.89591e-06	GO:0110165	cellular anatomical entity	Uncharacterized protein.
		MYCTH_2124085	1.36321	1.37225	4.53292	1.64968e-05	7.34785e-05	GO:1901576	organic substance biosynthetic process	Uncharacterized protein.
		MYCTH_90344	1.36142	1.36407	5.97139	8.69379e-10	2.7325e-08			Zinc finger C2H2-like protein.
		MYCTH_2115340	1.36089	1.36707	5.27509	0.000226891	0.000691483	GO:0140097	catalytic activity, acting on DNA	SPT8-like protein.
		MYCTH_2307527	1.35972	1.38685	2.91924	0.00525674	0.011018	GO:0030791	arsenite methyltransferase activity	Uncharacterized protein.
		MYCTH_2309729	1.35914	1.37959	3.74711	0.001607	0.00385052			Uncharacterized protein.
		MYCTH_2310306	1.35871	1.36775	4.47429	1.60555e-05	7.1867e-05	GO:0140096	catalytic activity, acting on a protein	Uncharacterized protein.
		MYCTH_2299107	1.35812	1.36363	5.08352	2.81569e-06	1.72205e-05	GO:1990234	transferase complex	Uncharacterized protein; Belongs to the cytochrome b5 family.
		MYCTH_2306744	1.35805	1.36042	6.07577	1.12299e-06	8.02182e-06			WD_REPEATS_REGION domain-containing protein; Belongs to the WD repeat SEC13 family.
		MYCTH_2300848	1.35793	1.3605	6.33846	1.97463e-06	1.27794e-05			Uncharacterized protein; Belongs to the GDA1/CD39 NTPase family.
		MYCTH_2305025	1.35716	1.36137	5.48347	4.46205e-05	0.000169235			Pep3_Vps18 domain-containing protein.
		MYCTH_2299555	1.35623	1.3602	5.1417	1.14715e-05	5.46655e-05	GO:2001141	regulation of RNA biosynthetic process	Uncharacterized protein.
		MYCTH_2305993	1.35473	1.37945	3.37904	0.00383949	0.00833003	GO:0110165	cellular anatomical entity	Uncharacterized protein.
		MYCTH_2300248	1.35382	1.35929	5.39737	1.19687e-06	8.48137e-06	GO:1901575	organic substance catabolic process	Uncharacterized protein.
		MYCTH_2299448	1.35338	1.38112	3.82294	0.00605331	0.0125092	GO:1990429	peroxisomal importomer complex	Uncharacterized protein; Belongs to the short-chain dehydrogenases/reductases (SDR) family.
		MYCTH_2297002	1.35063	1.3563	5.24611	1.07465e-05	5.16875e-05	GO:1901576	organic substance biosynthetic process	Uncharacterized protein.
		MYCTH_2300079	1.35063	1.36156	5.02703	5.85099e-05	0.000213297	GO:1990854	vacuole-ER tethering	Glycoside hydrolase family 31 protein; Belongs to the glycosyl hydrolase 31 family.
		MYCTH_2304629	1.34984	1.36294	3.73796	0.000123563	0.000407126	GO:0008152	metabolic process	Uncharacterized protein.
		MYCTH_2308466	1.3483	1.35793	4.89983	2.03105e-05	8.7919e-05	GO:1901363	heterocyclic compound binding	Uncharacterized protein.
		MYCTH_2305611	1.34826	1.35469	4.35302	0.000649633	0.00172654			Aminotran_5 domain-containing protein.
		MYCTH_2315933	1.34582	1.35331	4.48276	2.38568e-05	0.000100326	GO:0140096	catalytic activity, acting on a protein	Uncharacterized protein; Belongs to the mitochondrial carrier (TC 2.A.29) family.
		MYCTH_52547	1.34559	1.38437	2.7922	0.018739	0.0339306	GO:1901564	organonitrogen compound metabolic process	General substrate transporter.
		MYCTH_2304124	1.3427	1.36069	3.61729	0.00105103	0.0026314	GO:1903008	organelle disassembly	Uncharacterized protein.
		MYCTH_2089701	1.34027	1.35086	4.14695	2.95023e-05	0.000119233	GO:1901564	organonitrogen compound metabolic process	F-box domain-containing protein.
		MYCTH_2297808	1.33958	1.34692	4.84221	3.11058e-05	0.000124578			Uncharacterized protein.
		MYCTH_81000	1.33954	1.34087	7.46853	1.46013e-06	9.99553e-06			PH domain-containing protein.
		MYCTH_2297213	1.33924	1.36282	2.86734	0.00371368	0.00811064			FAD-binding FR-type domain-containing protein.
		MYCTH_2302759	1.33862	1.3529	3.94449	0.000271975	0.000804464	GO:0016831	carboxy-lyase activity	Uncharacterized protein.
		MYCTH_2307312	1.33857	1.35177	4.06202	0.000159624	0.000508112	GO:1903047	mitotic cell cycle process	Uncharacterized protein.
		MYCTH_2305868	1.3371	1.37979	2.85608	0.0255392	0.0445626	GO:1901564	organonitrogen compound metabolic process	Uncharacterized protein; Belongs to the cytochrome P450 family.
		MYCTH_2311677	1.33677	1.35619	3.97043	0.00164114	0.00392061			Glycosyltransferase family 1 protein.
		MYCTH_2090680	1.33653	1.34268	4.92389	7.41894e-05	0.000262385	GO:2001252	positive regulation of chromosome organization	DNA polymerase alpha subunit B; Accessory subunit of the DNA polymerase alpha complex (also known as the alpha DNA polymerase-primase complex) which plays an essential role in the initiation of DNA synthesis.
		MYCTH_2301677	1.33429	1.36093	3.21715	0.00620171	0.01278	GO:2000112	regulation of cellular macromolecule biosynthetic process	Uncharacterized protein; Belongs to the DEAD box helicase family.
		MYCTH_2133332	1.33181	1.33316	7.05676	1.04228e-05	5.04666e-05	GO:0019213	deacetylase activity	Uncharacterized protein.
		MYCTH_2304999	1.33179	1.33961	4.9487	8.94949e-05	0.000307929	GO:1901564	organonitrogen compound metabolic process	SNF5-like protein.
		MYCTH_2306802	1.33137	1.35433	3.04568	0.00361229	0.00790832			Uncharacterized protein.
		MYCTH_2302003	1.33113	1.33451	5.59398	2.45665e-06	1.53005e-05	GO:1901576	organic substance biosynthetic process	Uncharacterized protein.
		MYCTH_2294482	1.32968	1.35708	3.16572	0.00715698	0.0144864	GO:0110165	cellular anatomical entity	Uncharacterized protein.
		MYCTH_2307770	1.32901	1.33023	6.84891	1.02944e-07	1.18879e-06	GO:1990904	ribonucleoprotein complex	Uncharacterized protein.
		MYCTH_2303532	1.32704	1.35109	2.97189	0.00452554	0.00965903	GO:1901576	organic substance biosynthetic process	Cytoplasmic tRNA 2-thiolation protein 2; Plays a central role in 2-thiolation of mcm(5)S(2)U at tRNA wobble positions of tRNA(Lys), tRNA(Glu) and tRNA(Gln). May act by forming a heterodimer with NCS6 that ligates sulfur from thiocarboxylated URM1 onto the uridine of tRNAs at wobble position. Prior mcm(5) tRNA modification by the elongator complex is required for 2-thiolation. May also be involved…
		MYCTH_2295076	1.32693	1.35797	3.0586	0.0111237	0.0213355	GO:1901564	organonitrogen compound metabolic process	Uncharacterized protein.
		MYCTH_2066367	1.32575	1.3291	6.10336	0.000397464	0.00111887			Uncharacterized protein.
		MYCTH_2297985	1.32162	1.33045	4.53713	0.000128598	0.000421602	GO:2001141	regulation of RNA biosynthetic process	Aldedh domain-containing protein; Belongs to the aldehyde dehydrogenase family.
		MYCTH_2067210	1.32094	1.33194	4.34111	9.45309e-05	0.000323256	GO:1901576	organic substance biosynthetic process	Cytochrome b5 heme-binding domain-containing protein; Belongs to the cytochrome b5 family.
		MYCTH_86146	1.31896	1.31932	9.8101	0.000214008	0.000656091	GO:1990778	protein localization to cell periphery	Uncharacterized protein.
		MYCTH_2312547	1.31682	1.32274	4.83675	0.000399045	0.00112289			WW domain-containing protein.
		MYCTH_2312697	1.31668	1.32717	4.28563	0.000260462	0.000775804	GO:2001141	regulation of RNA biosynthetic process	Aa_trans domain-containing protein.
		MYCTH_2298931	1.31639	1.33114	3.7184	0.000475644	0.00130888	GO:2001141	regulation of RNA biosynthetic process	CDC73_C domain-containing protein.
		MYCTH_2311126	1.31619	1.31863	5.76198	1.5276e-08	2.76076e-07			Glyco_trans_2-like domain-containing protein.
		MYCTH_2055557	1.31594	1.34657	2.75369	0.0116365	0.0221778			MYND-type domain-containing protein.
		MYCTH_2302809	1.31537	1.32552	4.28936	0.000149303	0.000478206	GO:1901564	organonitrogen compound metabolic process	Uncharacterized protein.
		MYCTH_2305570	1.31523	1.3503	2.84443	0.0174936	0.0318623	GO:1901363	heterocyclic compound binding	Uncharacterized protein.
		MYCTH_2303243	1.31183	1.32809	3.89374	0.000921634	0.0023476	GO:2001141	regulation of RNA biosynthetic process	Fungal_trans domain-containing protein.
		MYCTH_2300618	1.30951	1.31508	5.67522	5.30101e-05	0.000196518	GO:1901576	organic substance biosynthetic process	Protein kinase domain-containing protein.
		MYCTH_2307580	1.30838	1.31014	6.23717	1.38152e-05	6.35308e-05	GO:1902500	vacuolar HOPS complex	Uncharacterized protein.
		MYCTH_2304515	1.30738	1.31795	3.8254	5.53583e-05	0.000203864	GO:1990738	pseudouridine 5'-phosphatase activity	Uncharacterized protein.
		MYCTH_2295347	1.30552	1.31622	4.12377	9.64738e-05	0.000329277			Uncharacterized protein.
		MYCTH_2298637	1.30484	1.31449	4.34496	2.90341e-05	0.000117452	GO:0110165	cellular anatomical entity	Uncharacterized protein.
		MYCTH_2311703	1.30405	1.3057	6.3072	6.92322e-10	2.28529e-08	GO:0050218	propionate-CoA ligase activity	Epimerase domain-containing protein.
		MYCTH_112889	1.302	1.30707	5.33335	7.63122e-06	3.87131e-05	GO:0016747	transferase activity, transferring acyl groups other than amino-acyl groups	Macro domain-containing protein.
		MYCTH_2296469	1.30183	1.30886	5.14033	0.000220642	0.000675			Uncharacterized protein.
		MYCTH_2077114	1.30173	1.32433	3.15717	0.00457315	0.00974051	GO:0090599	alpha-glucosidase activity	Uncharacterized protein.
		MYCTH_2126533	1.3007	1.31123	4.5229	6.16837e-05	0.000222956	GO:0110165	cellular anatomical entity	Uncharacterized protein.
		MYCTH_2303763	1.29976	1.30862	4.5444	4.10254e-05	0.000157751			Uncharacterized protein.
		MYCTH_87980	1.2979	1.32802	3.53934	0.0127346	0.023961	GO:1990412	hercynylselenocysteine lyase activity (selenoneine-forming)	Uncharacterized protein.
		MYCTH_68509	1.29728	1.30022	5.58144	0.000163699	0.00051937	GO:0110165	cellular anatomical entity	Dihydroxy-acid and 6-phosphogluconate dehydratase-like protein.
		MYCTH_2310508	1.29468	1.30579	4.14499	0.00217366	0.00500107			Uncharacterized protein.
		MYCTH_2295311	1.29362	1.31738	3.22205	0.00597542	0.0123772	GO:0110165	cellular anatomical entity	Uncharacterized protein.
		MYCTH_54709	1.29283	1.30645	3.69181	0.000413001	0.00115631			Uncharacterized protein.
		MYCTH_2294655	1.29279	1.2966	6.03851	5.55125e-06	2.99031e-05			Kinesin motor domain-containing protein; Belongs to the TRAFAC class myosin-kinesin ATPase superfamily. Kinesin family.
		MYCTH_2133056	1.29205	1.29237	8.61201	5.75279e-07	4.65178e-06	GO:0065009	regulation of molecular function	Ketol-acid reductoisomerase, mitochondrial; Belongs to the ketol-acid reductoisomerase family.
		MYCTH_2074210	1.29178	1.29412	6.66239	0.000148212	0.000475736			Uncharacterized protein.
		MYCTH_2298090	1.29015	1.30235	4.04586	0.000410757	0.00115136			Uncharacterized protein.
		MYCTH_2308065	1.28981	1.29119	9.73332	6.74643e-08	8.56011e-07	GO:0046872	metal ion binding	Glycosyltransferase family 4 protein.
		MYCTH_2305652	1.28941	1.29278	5.10135	0.000615262	0.00164365	GO:1903047	mitotic cell cycle process	Uncharacterized protein.
		MYCTH_74504	1.28897	1.30656	3.50442	0.00193176	0.00451348	GO:1901363	heterocyclic compound binding	HTH CENPB-type domain-containing protein.
		MYCTH_112699	1.28897	1.28936	8.00971	3.14152e-07	2.91677e-06	GO:2001141	regulation of RNA biosynthetic process	Acyltransferase.
		MYCTH_2297305	1.28866	1.28965	7.77412	4.57902e-05	0.000173126	GO:1901575	organic substance catabolic process	Uncharacterized protein.
		MYCTH_2299512	1.2874	1.29189	5.64684	1.11064e-05	5.31359e-05	GO:1901363	heterocyclic compound binding	ANK_REP_REGION domain-containing protein.
		MYCTH_2305288	1.28739	1.28955	6.73653	1.50331e-05	6.82459e-05	GO:1901576	organic substance biosynthetic process	Uncharacterized protein.
		MYCTH_2057978	1.2866	1.29591	4.59376	0.000114662	0.000381803	GO:1990234	transferase complex	Glycosyltransferase family 21 protein.
		MYCTH_2301308	1.28564	1.2899	6.05871	1.91579e-05	8.34292e-05	GO:1901576	organic substance biosynthetic process	Glycosyltransferase family 8 protein.
		MYCTH_2113541	1.28353	1.28853	5.03903	1.61861e-05	7.2362e-05	GO:1990904	ribonucleoprotein complex	Uncharacterized protein.
		MYCTH_2303678	1.28292	1.29278	4.30545	0.000227927	0.000693761	GO:2001141	regulation of RNA biosynthetic process	Uncharacterized protein.
		MYCTH_2312842	1.28204	1.29098	3.97139	2.56922e-05	0.000106557			Kynurenine formamidase; Catalyzes the hydrolysis of N-formyl-L-kynurenine to L- kynurenine, the second step in the kynurenine pathway of tryptophan degradation. Kynurenine may be further oxidized to nicotinic acid, NAD(H) and NADP(H). Required for elimination of toxic metabolites.
		MYCTH_2300782	1.28041	1.29352	4.03625	0.000394632	0.0011131			UBIQUITIN_CONJUGAT_2 domain-containing protein.
		MYCTH_2298717	1.28018	1.28252	6.06889	1.81543e-05	7.96829e-05			SEC7 domain-containing protein.
		MYCTH_2296859	1.28007	1.303	3.83324	0.00597116	0.0123719	GO:1901607	alpha-amino acid biosynthetic process	C3H1-type domain-containing protein.
		MYCTH_2304106	1.27882	1.28966	5.03635	0.0219709	0.0388806	GO:1901564	organonitrogen compound metabolic process	AMPK1_CBM domain-containing protein.
		MYCTH_2112071	1.27722	1.31425	2.8171	0.0262385	0.0456066			Uncharacterized protein.
		MYCTH_2299590	1.27659	1.2779	6.68724	2.60806e-07	2.50381e-06	GO:2001020	regulation of response to DNA damage stimulus	Uncharacterized protein.
		MYCTH_2295321	1.27472	1.28563	6.35565	0.00171308	0.00406695	GO:1903046	meiotic cell cycle process	MFS domain-containing protein.
		MYCTH_2302496	1.27421	1.27845	5.02104	4.67344e-05	0.000176419	GO:1902653	secondary alcohol biosynthetic process	CN hydrolase domain-containing protein.
		MYCTH_79335	1.27354	1.28871	3.7024	0.00132245	0.00321561			Alkaline phosphatase; Belongs to the alkaline phosphatase family.
		MYCTH_2311253	1.27314	1.2811	4.35278	1.23658e-05	5.81123e-05			AB hydrolase-1 domain-containing protein.
		MYCTH_2059795	1.27311	1.28328	4.19983	8.10024e-05	0.000282882	GO:0110165	cellular anatomical entity	Uncharacterized protein.
		MYCTH_2308005	1.2727	1.27614	5.92851	4.35455e-05	0.000166204	GO:1905039	carboxylic acid transmembrane transport	Uncharacterized protein.
		MYCTH_2301588	1.27246	1.27576	6.1053	1.24153e-05	5.82037e-05	GO:2001255	positive regulation of histone H3-K36 trimethylation	Uncharacterized protein.
		MYCTH_2298440	1.2719	1.28097	4.3183	3.54346e-05	0.000138838			PHD-type domain-containing protein.
		MYCTH_2310121	1.27122	1.27646	4.71454	9.18098e-06	4.52107e-05	GO:0046914	transition metal ion binding	Aminotran_1_2 domain-containing protein.
		MYCTH_2307313	1.27069	1.30169	2.99886	0.0170866	0.031168			Helicase ATP-binding domain-containing protein.
		MYCTH_2309318	1.27004	1.2762	5.32897	1.31959e-06	9.22563e-06			Uncharacterized protein.
		MYCTH_2305504	1.26696	1.29616	3.20871	0.0147776	0.0273776			Uncharacterized protein.
		MYCTH_2305205	1.26687	1.27061	5.48592	5.90407e-06	3.14642e-05			Uncharacterized protein; Belongs to the PI3/PI4-kinase family.
		MYCTH_2298247	1.26578	1.27091	5.57673	4.28871e-06	2.42211e-05	GO:1905508	protein localization to microtubule organizing center	DNA polymerase.
		MYCTH_2303733	1.26571	1.27917	3.59428	0.000813694	0.00210003			Uncharacterized protein.
		MYCTH_110061	1.26564	1.26735	6.24548	1.79934e-08	3.11182e-07	GO:0110165	cellular anatomical entity	Glycoside hydrolase family 16 protein.
		MYCTH_2086714	1.26375	1.26718	6.14904	9.59047e-06	4.68759e-05	GO:1901363	heterocyclic compound binding	Uncharacterized protein.
		MYCTH_2113390	1.26256	1.27112	4.50951	2.78344e-05	0.000113489	GO:0110165	cellular anatomical entity	Uncharacterized protein.
		MYCTH_2302991	1.26096	1.29443	3.07534	0.0225723	0.039881			Uncharacterized protein.
		MYCTH_2311976	1.26027	1.26405	5.96908	0.000431958	0.00120332			Uncharacterized protein.
		MYCTH_2122605	1.25911	1.26028	6.74812	9.44473e-06	4.63202e-05			Uncharacterized protein.
		MYCTH_2313074	1.25893	1.26797	4.45168	0.000194739	0.000603415	GO:2000431	regulation of cytokinesis, actomyosin contractile ring assembly	Protein BTN.
		MYCTH_2310653	1.25854	1.27773	3.18752	0.00375157	0.00816869			TPR_REGION domain-containing protein.
		MYCTH_2300332	1.25776	1.2654	4.87429	1.24067e-05	5.82011e-05	GO:0140096	catalytic activity, acting on a protein	Fork-head domain-containing protein.
		MYCTH_2309245	1.25713	1.27539	3.63419	0.00310855	0.00692503	GO:2001255	positive regulation of histone H3-K36 trimethylation	Uncharacterized protein.
		MYCTH_2134407	1.25564	1.25692	7.41573	0.000479475	0.00131842	GO:1901363	heterocyclic compound binding	Uncharacterized protein.
		MYCTH_2295817	1.25511	1.26834	5.73085	0.00355162	0.00779201			Uncharacterized protein.
		MYCTH_2304708	1.255	1.25996	5.2838	5.96914e-05	0.000217182			Phosphodiesterase.
		MYCTH_2304617	1.25289	1.25727	5.45795	0.000506989	0.00138617			Uncharacterized protein; Belongs to the peptidase M16 family.
		MYCTH_2303826	1.25197	1.2545	5.66056	6.28943e-07	4.99081e-06			FAD-binding PCMH-type domain-containing protein.
		MYCTH_2296735	1.25095	1.25405	7.31518	0.00431681	0.00925451			PH domain-containing protein.
		MYCTH_2140615	1.25061	1.26207	3.83387	0.000271366	0.000802991	GO:1990939	ATP-dependent microtubule motor activity	Uncharacterized protein.
		MYCTH_2312687	1.24972	1.25382	5.37573	6.11892e-06	3.24294e-05			GRIP domain-containing protein.
		MYCTH_2308771	1.24963	1.25072	7.42762	2.02402e-09	5.34e-08	GO:1901607	alpha-amino acid biosynthetic process	alpha-1,2-Mannosidase; Belongs to the glycosyl hydrolase 47 family.
		MYCTH_60294	1.24881	1.2519	6.70631	2.11934e-05	9.11943e-05			1,3-beta-glucanosyltransferase; Splits internally a 1,3-beta-glucan molecule and transfers the newly generated reducing end (the donor) to the non-reducing end of another 1,3-beta-glucan molecule (the acceptor) forming a 1,3-beta linkage, resulting in the elongation of 1,3-beta-glucan chains in the cell wall; Belongs to the glycosyl hydrolase 72 family.
		MYCTH_2078660	1.2463	1.25809	4.43863	0.000664031	0.00176028			Uncharacterized protein.
		MYCTH_2294679	1.24583	1.24638	8.14721	6.52431e-06	3.40402e-05	GO:0009058	biosynthetic process	Succinate dehydrogenase [ubiquinone] flavoprotein subunit, mitochondrial; Flavoprotein (FP) subunit of succinate dehydrogenase (SDH) that is involved in complex II of the mitochondrial electron transport chain and is responsible for transferring electrons from succinate to ubiquinone (coenzyme Q).
		MYCTH_40920	1.24572	1.25517	4.78304	0.00639576	0.0131419			Uncharacterized protein.
		MYCTH_2312902	1.24539	1.26558	4.23097	0.00523773	0.0109877	GO:2001141	regulation of RNA biosynthetic process	CN hydrolase domain-containing protein.
		MYCTH_2060757	1.24502	1.25006	5.15153	1.45104e-05	6.63057e-05			Uncharacterized protein.
		MYCTH_2305976	1.24457	1.2524	4.5353	2.05505e-05	8.88515e-05	GO:0016997	alpha-sialidase activity	MFS domain-containing protein.
		MYCTH_59005	1.24336	1.2628	4.12511	0.00640439	0.0131489			Intradiol ring-cleavage dioxygenase-like protein.
		MYCTH_2311608	1.24109	1.2545	3.58717	0.00171308	0.00406695	GO:0016798	hydrolase activity, acting on glycosyl bonds	Uncharacterized protein; Belongs to the pirin family.
		MYCTH_2304734	1.24091	1.24226	6.98164	1.56862e-05	7.03881e-05	GO:1903509	liposaccharide metabolic process	Uncharacterized protein.
		MYCTH_2294607	1.2408	1.24241	6.75667	2.14002e-07	2.13088e-06	GO:1901576	organic substance biosynthetic process	E3 ubiquitin-protein ligase; Ubiquitin ligase protein which is a component of the N-end rule pathway. Recognizes and binds to proteins bearing specific N- terminal residues that are destabilizing according to the N-end rule, leading to their ubiquitination and subsequent degradation.
		MYCTH_2299183	1.23928	1.24439	4.6648	2.72191e-06	1.67604e-05	GO:1901576	organic substance biosynthetic process	Uncharacterized protein.
		MYCTH_2304860	1.23908	1.24924	5.38679	0.000329884	0.000949713			Uncharacterized protein.
		MYCTH_2294860	1.23903	1.24223	5.82255	0.000181794	0.000568668			Uncharacterized protein.
		MYCTH_2311890	1.23885	1.24601	5.14194	0.00166992	0.00397754	GO:1903322	positive regulation of protein modification by small protein conjugation or removal	Uncharacterized protein.
		MYCTH_2312662	1.23825	1.23845	9.3135	4.44176e-06	2.49491e-05	GO:1990778	protein localization to cell periphery	Glutamine amidotransferase type-2 domain-containing protein.
		MYCTH_2309618	1.23654	1.24027	5.55706	4.75837e-05	0.000179183	GO:1901363	heterocyclic compound binding	Uncharacterized protein.
		MYCTH_2303122	1.23305	1.24302	5.65877	0.00150125	0.00361391	GO:0016798	hydrolase activity, acting on glycosyl bonds	Arrestin_C domain-containing protein.
		MYCTH_2296432	1.2326	1.24281	3.99504	0.000175636	0.000550833			N-acetyltransferase domain-containing protein.
		MYCTH_2308943	1.23256	1.23439	6.83014	4.37672e-06	2.46226e-05	GO:0110165	cellular anatomical entity	Rab-GAP TBC domain-containing protein.
		MYCTH_2300970	1.232	1.2472	3.87068	0.00187049	0.00438592	GO:2001141	regulation of RNA biosynthetic process	Uncharacterized protein.
		MYCTH_82456	1.23112	1.23686	4.25607	0.000653655	0.00173596			Dihydrodipicolinate synthetase-like protein.
		MYCTH_2304802	1.23098	1.23396	5.71126	2.38238e-05	0.000100246			Uncharacterized protein.
		MYCTH_2311285	1.22905	1.22954	7.56543	0.00692691	0.0140936	GO:1990748	cellular detoxification	Uncharacterized protein; Belongs to the Ca(2+):cation antiporter (CaCA) (TC 2.A.19) family.
		MYCTH_64869	1.229	1.25634	3.05407	0.0163907	0.0300122	GO:0042578	phosphoric ester hydrolase activity	MFS domain-containing protein.
		MYCTH_2294307	1.22499	1.2374	4.15251	0.000671431	0.00177729	GO:0016787	hydrolase activity	Uncharacterized protein.
		MYCTH_2307003	1.2243	1.22553	7.25913	4.92965e-06	2.71619e-05	GO:1990904	ribonucleoprotein complex	Uncharacterized protein.
		MYCTH_2302002	1.22361	1.22799	6.26644	3.05562e-05	0.000122853	GO:1990234	transferase complex	Uncharacterized protein.
		MYCTH_2306733	1.22264	1.22452	6.55667	6.90171e-05	0.000246018	GO:1901564	organonitrogen compound metabolic process	TPR_MLP1_2 domain-containing protein.
		MYCTH_108157	1.22141	1.22668	5.17453	5.99119e-05	0.000217531	GO:2001141	regulation of RNA biosynthetic process	NDT80 domain-containing protein.
		MYCTH_2304848	1.2204	1.22201	6.63271	3.22964e-05	0.000128563	GO:1901607	alpha-amino acid biosynthetic process	Uncharacterized protein.
		MYCTH_104945	1.21902	1.22908	4.70759	0.000226209	0.000689695			UBIQUITIN_CONJUGAT_2 domain-containing protein.
		MYCTH_2306253	1.21642	1.2372	3.08531	0.00770537	0.0154642	GO:2001141	regulation of RNA biosynthetic process	Palmitoyltransferase; Belongs to the DHHC palmitoyltransferase family.
		MYCTH_2305382	1.21587	1.2262	4.40414	0.000254901	0.000761294			Uncharacterized protein.
		MYCTH_2312882	1.21487	1.21747	5.93388	2.06675e-05	8.93039e-05	GO:0110165	cellular anatomical entity	Uncharacterized protein.
		MYCTH_2311708	1.21467	1.22663	3.89653	0.000632827	0.00168746	GO:1990234	transferase complex	S5A_REDUCTASE domain-containing protein.
		MYCTH_2298716	1.21393	1.22049	4.33969	0.000127675	0.000418956			Uncharacterized protein; Belongs to the tRNA nucleotidyltransferase/poly(A) polymerase family.
		MYCTH_2306784	1.21309	1.21899	5.56417	0.000173196	0.000545074	GO:0071704	organic substance metabolic process	Glycoside hydrolase family 3 protein.
		MYCTH_2298833	1.21212	1.22241	4.73976	0.00115369	0.00285226			DUF4210 domain-containing protein.
		MYCTH_2308690	1.21191	1.2279	3.50273	0.00299484	0.00670061	GO:1990731	UV-damage excision repair, DNA incision	Uncharacterized protein; Belongs to the peptidase S10 family.
		MYCTH_2145354	1.21105	1.2196	4.13278	7.94001e-05	0.000278093			Uncharacterized protein.
		MYCTH_2316262	1.2095	1.21014	7.5395	4.90201e-05	0.00018342			SOR_SNZ domain-containing protein; Belongs to the PdxS/SNZ family.
		MYCTH_2299149	1.20913	1.21591	4.60004	0.000143006	0.000462339	GO:2001141	regulation of RNA biosynthetic process	Uncharacterized protein.
		MYCTH_2312115	1.20866	1.2134	6.05177	0.000579648	0.00156004	GO:1901564	organonitrogen compound metabolic process	Uncharacterized protein.
		MYCTH_2145454	1.20828	1.22533	3.74043	0.0040391	0.00871601	GO:0110165	cellular anatomical entity	Uncharacterized protein.
		MYCTH_2295879	1.20782	1.21663	4.42846	0.000103199	0.000348609	GO:1990234	transferase complex	SAS4 domain-containing protein.
		MYCTH_2308952	1.20731	1.20933	6.18755	3.04949e-05	0.000122675	GO:0140096	catalytic activity, acting on a protein	Uncharacterized protein.
		MYCTH_2304811	1.20699	1.21548	4.44947	0.000456603	0.00126225	GO:0016798	hydrolase activity, acting on glycosyl bonds	HMG box domain-containing protein.
		MYCTH_2305104	1.2066	1.22115	3.45792	0.00207957	0.00481216			Uncharacterized protein.
		MYCTH_2294775	1.20652	1.21713	5.06831	0.000357162	0.00102113			Uncharacterized protein.
		MYCTH_2075565	1.20514	1.21192	4.49873	2.55085e-05	0.000106039	GO:0065009	regulation of molecular function	RRF domain-containing protein.
		MYCTH_2144570	1.20432	1.20635	6.65863	1.54324e-05	6.95566e-05			WW domain-containing protein.
		MYCTH_2312038	1.20269	1.21775	4.10215	0.00259474	0.00587269	GO:1901564	organonitrogen compound metabolic process	Uncharacterized protein.
		MYCTH_2307629	1.20265	1.20405	7.02066	0.000153923	0.00049235	GO:1903457	lactate catabolic process	Uncharacterized protein.
		MYCTH_2305886	1.2026	1.21431	5.20354	0.00333104	0.00737262			PHB domain-containing protein; Belongs to the band 7/mec-2 family. Flotillin subfamily.
		MYCTH_2311660	1.20197	1.23242	2.87123	0.0266288	0.0462407	GO:2001141	regulation of RNA biosynthetic process	Uncharacterized protein.
		MYCTH_2309712	1.20174	1.21418	4.06856	0.000965118	0.00244287	GO:0110165	cellular anatomical entity	FAD_binding_3 domain-containing protein.
		MYCTH_2305956	1.20038	1.20623	4.75778	5.70625e-06	3.05559e-05	GO:1901363	heterocyclic compound binding	G-patch domain-containing protein.
		MYCTH_2305715	1.19963	1.22956	3.54274	0.0259329	0.0451722	GO:1901698	response to nitrogen compound	Uncharacterized protein.
		MYCTH_2310428	1.19943	1.20699	4.5016	4.16866e-05	0.000160124	GO:1903046	meiotic cell cycle process	Sensitive to high expression protein 9, mitochondrial; Required for the maintenance of the structure of the mitochondrial inner membrane. Involved in mitochondrial morphology.
		MYCTH_2301430	1.19725	1.2038	4.7661	6.04988e-05	0.000219221			Uncharacterized protein.
		MYCTH_2299291	1.197	1.20083	5.41554	3.16995e-05	0.000126536	GO:1990904	ribonucleoprotein complex	RanBD1 domain-containing protein.
		MYCTH_2295939	1.19493	1.19613	7.42883	1.05865e-05	5.11565e-05	GO:1990204	oxidoreductase complex	Glycoside hydrolase family 38 protein.
		MYCTH_2312445	1.19388	1.20709	3.96961	0.0014962	0.00360654	GO:1990778	protein localization to cell periphery	Uncharacterized protein.
		MYCTH_2297035	1.19382	1.19489	7.47353	3.94817e-05	0.000152536	GO:0016815	hydrolase activity, acting on carbon-nitrogen (but not peptide) bonds, in nitriles	Uncharacterized protein.
		MYCTH_2314688	1.19284	1.20651	3.59	0.00181465	0.00427161	GO:1903509	liposaccharide metabolic process	Uncharacterized protein.
		MYCTH_2304547	1.19205	1.22001	3.07682	0.0229729	0.0405249	GO:1903711	spermidine transmembrane transport	TYR_PHOSPHATASE_2 domain-containing protein.
		MYCTH_2302393	1.19191	1.20244	4.03303	0.000429759	0.00119812			Uncharacterized protein; Belongs to the mitochondrial carrier (TC 2.A.29) family.
		MYCTH_2116256	1.19189	1.20275	4.17191	0.000515728	0.00140793			Uncharacterized protein.
		MYCTH_2300584	1.19189	1.21604	2.69492	0.0153956	0.0283987	GO:2001141	regulation of RNA biosynthetic process	DAO domain-containing protein.
		MYCTH_2295353	1.19113	1.22159	3.07294	0.0287034	0.0494394			MFS domain-containing protein.
		MYCTH_2304475	1.19092	1.19874	4.88654	0.00157121	0.00377004			Uncharacterized protein.
		MYCTH_2312869	1.19065	1.19275	6.13879	0.000977841	0.00247248			Pyruvate carboxyltransferase domain-containing protein.
		MYCTH_2301859	1.19044	1.1946	4.97539	8.72556e-06	4.34415e-05			Peptidase M20 domain-containing protein 2; Belongs to the peptidase M20A family.
		MYCTH_2302928	1.18976	1.19633	4.49635	0.000282977	0.00083257			Uncharacterized protein.
		MYCTH_99103	1.18959	1.21052	2.73727	0.0101281	0.01965			Amidohydrolase-like protein.
		MYCTH_2309620	1.18918	1.194	5.00284	9.86415e-05	0.00033557	GO:0016997	alpha-sialidase activity	Altered inheritance of mitochondria protein 24, mitochondrial.
		MYCTH_2296096	1.18759	1.19375	4.85637	0.000100208	0.000340415	GO:1990204	oxidoreductase complex	Uncharacterized protein.
		MYCTH_59997	1.18724	1.19034	5.80788	2.24291e-07	2.21805e-06	GO:1990542	mitochondrial transmembrane transport	Six-hairpin glycosidase-like protein.
		MYCTH_2308594	1.18603	1.20434	3.22603	0.00666144	0.0136071	GO:2000397	positive regulation of ubiquitin-dependent endocytosis	Uncharacterized protein.
		MYCTH_2299980	1.1851	1.19854	4.09845	0.00189262	0.00442775	GO:0016747	transferase activity, transferring acyl groups other than amino-acyl groups	Uncharacterized protein.
		MYCTH_2298417	1.18427	1.19449	4.4419	0.000406527	0.00114128	GO:0110165	cellular anatomical entity	Uncharacterized protein.
		MYCTH_2312491	1.18425	1.1893	4.89775	1.21833e-05	5.74516e-05	GO:0140097	catalytic activity, acting on DNA	Methyltransf_25 domain-containing protein; Belongs to the class I-like SAM-binding methyltransferase superfamily. Protein arginine N-methyltransferase family.
		MYCTH_2305251	1.18382	1.18659	5.82679	5.6362e-05	0.000207138	GO:1901575	organic substance catabolic process	Uncharacterized protein.
		MYCTH_2306539	1.1836	1.19219	4.6668	0.000693708	0.00182822	GO:0016829	lyase activity	Uncharacterized protein.
		MYCTH_2306103	1.18314	1.18812	5.23521	1.30106e-05	6.04847e-05	GO:1902531	regulation of intracellular signal transduction	Uncharacterized protein.
		MYCTH_2297831	1.18284	1.19979	3.12799	0.00519713	0.0109301	GO:1990816	vacuole-mitochondrion membrane contact site	G domain-containing protein.
		MYCTH_2314125	1.17882	1.18579	4.75124	3.62073e-05	0.00014133			Arf-GAP domain-containing protein.
		MYCTH_2304227	1.17864	1.19706	3.48976	0.00731518	0.0147672			Patatin-like phospholipase domain-containing protein; Lipid hydrolase; Belongs to the PLPL family.
		MYCTH_2302811	1.17701	1.18133	4.65361	1.03623e-05	5.02407e-05			Uncharacterized protein; Belongs to the short-chain dehydrogenases/reductases (SDR) family.
		MYCTH_2031920	1.17665	1.18483	4.22495	0.00011551	0.000384094			Uncharacterized protein.
		MYCTH_2312852	1.17657	1.17682	11.1369	5.2607e-06	2.86152e-05			Uncharacterized protein.
		MYCTH_66729	1.17545	1.18593	4.17718	0.00117865	0.00290602	GO:2001251	negative regulation of chromosome organization	Glucanase; Belongs to the glycosyl hydrolase family 6.
		MYCTH_2119730	1.17412	1.192	3.86808	0.00690438	0.0140597	GO:2001141	regulation of RNA biosynthetic process	Endo-chitosanase; Chitosanase catalyzing the endo-type cleavage of chitosan, the deacylated form of chitin. Chitosanase may be crucial in the degradation of the deacetylated portion of chitin in the fungal cell wall.
		MYCTH_2301882	1.1712	1.17363	5.77741	0.000111893	0.000373097	GO:2000156	regulation of retrograde vesicle-mediated transport, Golgi to ER	DUF89 domain-containing protein.
		MYCTH_2315642	1.17084	1.17446	5.94872	0.00114467	0.0028319	GO:1901564	organonitrogen compound metabolic process	Uncharacterized protein.
		MYCTH_2311800	1.17018	1.18297	3.82313	0.00175847	0.00415832	GO:2000112	regulation of cellular macromolecule biosynthetic process	Cyclin N-terminal domain-containing protein.
		MYCTH_2296820	1.16997	1.17686	4.70346	0.000283859	0.000834493	GO:1990778	protein localization to cell periphery	Uncharacterized protein.
		MYCTH_2111125	1.16945	1.17597	5.35384	2.75904e-05	0.000112748			Uncharacterized protein.
		MYCTH_2295767	1.16923	1.17309	5.32334	0.000448676	0.00124319			Uncharacterized protein.
		MYCTH_111388	1.1692	1.19797	2.9964	0.029039	0.049946	GO:1901576	organic substance biosynthetic process	Carbohydrate-binding module family 1 protein; Belongs to the GMC oxidoreductase family.
		MYCTH_2309404	1.16786	1.17368	4.92739	1.18663e-05	5.63239e-05	GO:1990817	RNA adenylyltransferase activity	Helicase ATP-binding domain-containing protein.
		MYCTH_2310836	1.16774	1.17218	5.03675	7.54159e-05	0.000266056	GO:0071704	organic substance metabolic process	Uncharacterized protein.
		MYCTH_2054500	1.16595	1.18498	3.91821	0.00923636	0.0180899			Glycoside hydrolase family 61 protein.
		MYCTH_66088	1.16501	1.16967	4.9832	3.6797e-05	0.000143476	GO:1901564	organonitrogen compound metabolic process	Uncharacterized protein; Belongs to the TRAFAC class myosin-kinesin ATPase superfamily. Kinesin family.
		MYCTH_2306064	1.16494	1.18405	3.33234	0.00945756	0.0184631			Glycosyltransferase family 1 protein.
		MYCTH_2311425	1.16409	1.17119	5.10851	0.000324605	0.000936754	GO:1903600	glutaminase complex	Kinase; Belongs to the inositol phosphokinase (IPK) family.
		MYCTH_116629	1.16393	1.16492	7.30492	4.57984e-09	1.0187e-07	GO:1901363	heterocyclic compound binding	Uncharacterized protein.
		MYCTH_2136301	1.16146	1.17182	4.27398	0.000641356	0.00170705	GO:1901615	organic hydroxy compound metabolic process	Protein kinase domain-containing protein.
		MYCTH_2299147	1.1609	1.16987	4.56656	0.00201888	0.00469124			Uncharacterized protein.
		MYCTH_2303046	1.16058	1.16387	5.53042	8.5284e-07	6.50335e-06	GO:0140098	catalytic activity, acting on RNA	Uncharacterized protein.
		MYCTH_2298133	1.16009	1.16165	6.39229	3.12883e-07	2.91098e-06			PAPS_reduct domain-containing protein.
		MYCTH_2310743	1.16001	1.16891	4.47188	0.000267533	0.00079425			Uncharacterized protein.
		MYCTH_2300817	1.15987	1.18522	2.80526	0.0225748	0.039881	GO:2001141	regulation of RNA biosynthetic process	Uncharacterized protein.
		MYCTH_2294037	1.15959	1.16615	4.67735	3.57066e-05	0.000139828	GO:1902223	erythrose 4-phosphate/phosphoenolpyruvate family amino acid biosynthetic process	GPI-anchored wall transfer protein; Probable acetyltransferase, which acetylates the inositol ring of phosphatidylinositol during biosynthesis of GPI-anchor.
		MYCTH_2299996	1.15948	1.16187	6.1541	3.06385e-05	0.000122979			Uncharacterized protein.
		MYCTH_39983	1.15912	1.16586	4.52368	0.000488767	0.00134091	GO:1901576	organic substance biosynthetic process	Alcohol dehydrogenase-like protein.
		MYCTH_2294852	1.15861	1.17625	3.26246	0.00769525	0.0154525	GO:0140096	catalytic activity, acting on a protein	Uncharacterized protein.
		MYCTH_2313535	1.15843	1.16028	6.16527	0.000309312	0.000897638			Proteasome subunit alpha type.
		MYCTH_2297312	1.15787	1.16133	5.78769	7.08716e-06	3.6284e-05	GO:1990904	ribonucleoprotein complex	FHA domain-containing protein.
		MYCTH_2306993	1.15756	1.18126	3.88164	0.0191997	0.0346036			D-3-phosphoglycerate dehydrogenase; Belongs to the D-isomer specific 2-hydroxyacid dehydrogenase family.
		MYCTH_2306496	1.1564	1.168	4.42778	0.00128772	0.00313855	GO:1901575	organic substance catabolic process	Transcription initiation factor IIE subunit beta; Recruits TFIIH to the initiation complex and stimulates the RNA polymerase II C-terminal domain kinase and DNA-dependent ATPase activities of TFIIH. Both TFIIH and TFIIE are required for promoter clearance by RNA polymerase.
		MYCTH_2311710	1.15577	1.15856	5.8345	0.000559726	0.00151375			MINDY_DUB domain-containing protein.
		MYCTH_2312350	1.15536	1.16666	4.78926	0.0011388	0.00281932	GO:1990904	ribonucleoprotein complex	Uncharacterized protein.
		MYCTH_2312949	1.15452	1.16006	4.81703	6.89522e-05	0.000245908			Uncharacterized protein.
		MYCTH_52576	1.15413	1.16429	4.41084	0.000647869	0.00172249	GO:0110165	cellular anatomical entity	SANT domain-containing protein.
		MYCTH_2299561	1.15395	1.17313	3.35145	0.0105998	0.020439	GO:0016627	oxidoreductase activity, acting on the CH-CH group of donors	WD_REPEATS_REGION domain-containing protein.
		MYCTH_2294485	1.15382	1.15685	5.89866	5.78879e-05	0.000211666	GO:0051649	establishment of localization in cell	Glycosyltransferase family 90 protein.
		MYCTH_2303310	1.15255	1.17149	3.2254	0.0103082	0.0199671	GO:1901575	organic substance catabolic process	Uncharacterized protein.
		MYCTH_2294897	1.1515	1.16945	3.9101	0.00873811	0.0172026	GO:1990904	ribonucleoprotein complex	Uncharacterized protein.
		MYCTH_2310900	1.15102	1.15756	5.29927	4.34473e-05	0.000165917	GO:2000771	positive regulation of establishment or maintenance of cell polarity regulating cell shape	PKS_ER domain-containing protein.
		MYCTH_2115531	1.15049	1.17271	3.11867	0.0169924	0.0310198			Uncharacterized protein.
		MYCTH_2307835	1.15043	1.15462	7.56186	0.000236257	0.000714304	GO:0140096	catalytic activity, acting on a protein	Uncharacterized protein.
		MYCTH_2139199	1.1494	1.17004	3.039	0.0138461	0.0258438	GO:1990548	mitochondrial FAD transmembrane transport	Uncharacterized protein.
		MYCTH_2302633	1.14822	1.16937	3.70436	0.015025	0.0277789	GO:2001141	regulation of RNA biosynthetic process	Uncharacterized protein.
		MYCTH_2313072	1.14811	1.15229	4.56229	3.50528e-05	0.000137641			Uncharacterized protein.
		MYCTH_2311427	1.14806	1.15467	4.92368	0.000272996	0.000807153	GO:1901618	organic hydroxy compound transmembrane transporter activity	Uncharacterized protein.
		MYCTH_2299081	1.14781	1.16655	3.4367	0.0104256	0.020157	GO:2001252	positive regulation of chromosome organization	Uncharacterized protein.
		MYCTH_2303108	1.14763	1.15951	3.9399	0.00165076	0.00394051	GO:0016833	oxo-acid-lyase activity	Uncharacterized protein.
		MYCTH_2092861	1.14675	1.14899	5.86169	1.33369e-05	6.17239e-05	GO:1901564	organonitrogen compound metabolic process	Uncharacterized protein.
		MYCTH_2294800	1.14615	1.15022	5.22064	0.000544694	0.00147919			Uncharacterized protein.
		MYCTH_2301968	1.14614	1.14858	5.88393	4.81464e-05	0.000180994			PX domain-containing protein.
		MYCTH_2301054	1.1459	1.15123	5.85371	0.000105564	0.000355106	GO:0016810	hydrolase activity, acting on carbon-nitrogen (but not peptide) bonds	Uncharacterized protein.
		MYCTH_2299316	1.14565	1.15	5.16925	0.000300863	0.00087912	GO:0110165	cellular anatomical entity	Uncharacterized protein.
		MYCTH_2309814	1.14534	1.15076	4.70581	0.000136128	0.00044208	GO:2000112	regulation of cellular macromolecule biosynthetic process	Uncharacterized protein.
		MYCTH_2294372	1.14411	1.1486	5.05132	0.000470794	0.00129664	GO:1901575	organic substance catabolic process	Tyrosine--tRNA ligase.
		MYCTH_73877	1.1441	1.14887	5.22765	0.000207589	0.000638851	GO:1901363	heterocyclic compound binding	Zn(2)-C6 fungal-type domain-containing protein.
		MYCTH_2302782	1.14279	1.14504	6.24202	5.19975e-05	0.000193439	GO:0110165	cellular anatomical entity	Cytochrome b5 heme-binding domain-containing protein.
		MYCTH_2312856	1.1421	1.14319	7.317	1.42712e-05	6.53736e-05			LsmAD domain-containing protein.
		MYCTH_2304900	1.14192	1.14273	7.5383	0.000797167	0.00206846	GO:2001141	regulation of RNA biosynthetic process	Uncharacterized protein; Belongs to the class-III pyridoxal-phosphate-dependent aminotransferase family.
		MYCTH_2106260	1.14153	1.14282	6.82593	2.78599e-05	0.000113528	GO:1901363	heterocyclic compound binding	Uncharacterized protein.
		MYCTH_2300809	1.14136	1.14484	5.61843	0.00149902	0.0036102	GO:1990904	ribonucleoprotein complex	Mediator of RNA polymerase II transcription subunit 5; Component of the Mediator complex, a coactivator involved in the regulated transcription of nearly all RNA polymerase II-dependent genes. Mediator functions as a bridge to convey information from gene- specific regulatory proteins to the basal RNA polymerase II transcription machinery. Mediator is recruited to promoters by direct interactions…
		MYCTH_2296191	1.1413	1.15826	3.59478	0.00798671	0.0159403			Uncharacterized protein.
		MYCTH_108294	1.14083	1.15611	4.12085	0.0055699	0.0115937	GO:1901576	organic substance biosynthetic process	Cytochrome P450-like protein; Belongs to the cytochrome P450 family.
		MYCTH_2302277	1.13978	1.15597	3.75577	0.00931619	0.0182215	GO:1903711	spermidine transmembrane transport	Protein kinase domain-containing protein; Belongs to the protein kinase superfamily.
		MYCTH_2300996	1.13947	1.15026	3.91794	0.00112415	0.0027859	GO:0098772	molecular function regulator	Glycoside hydrolase family 18 protein.
		MYCTH_2302460	1.1382	1.14321	5.22892	6.10552e-05	0.000221016	GO:1990748	cellular detoxification	NmrA domain-containing protein.
		MYCTH_2304826	1.13724	1.14949	3.74173	0.0022239	0.00509881	GO:0016747	transferase activity, transferring acyl groups other than amino-acyl groups	Sacchrp_dh_NADP domain-containing protein.
		MYCTH_2109950	1.13701	1.15788	3.19223	0.0158975	0.029235			Uncharacterized protein.
		MYCTH_2300923	1.137	1.15362	3.26881	0.00779198	0.015612			acidPPc domain-containing protein.
		MYCTH_2307404	1.13598	1.14292	4.26431	8.77632e-05	0.00030327	GO:1901575	organic substance catabolic process	Amidohydro_3 domain-containing protein.
		MYCTH_2298153	1.13586	1.13813	6.40478	0.0024112	0.00548995			Uncharacterized protein.
		MYCTH_2311445	1.13578	1.1501	3.40256	0.00462732	0.00984429	GO:0110165	cellular anatomical entity	Uncharacterized protein.
		MYCTH_2141686	1.13288	1.13729	4.60445	3.10002e-05	0.000124224			Uncharacterized protein.
		MYCTH_2302225	1.13054	1.13436	4.95522	1.85963e-05	8.13914e-05	GO:1901682	sulfur compound transmembrane transporter activity	Uncharacterized protein.
		MYCTH_2308921	1.13036	1.13272	6.59534	2.27884e-05	9.65637e-05	GO:2001141	regulation of RNA biosynthetic process	Uncharacterized protein.
		MYCTH_2305058	1.12867	1.13117	6.07716	2.77224e-07	2.64736e-06	GO:1901363	heterocyclic compound binding	Protein kinase domain-containing protein.
		MYCTH_74601	1.12669	1.13519	5.87247	0.000549185	0.00148829			Uncharacterized protein.
		MYCTH_2303730	1.12617	1.13702	4.09561	0.00141249	0.00341615	GO:1904680	peptide transmembrane transporter activity	Uncharacterized protein.
		MYCTH_2296319	1.125	1.12807	5.4715	0.000127965	0.000419718			S1 motif domain-containing protein; Belongs to the RNR ribonuclease family.
		MYCTH_83048	1.12463	1.1262	6.22367	6.60733e-05	0.000237044	GO:1903047	mitotic cell cycle process	Diphosphomevalonate decarboxylase; Belongs to the diphosphomevalonate decarboxylase family.
		MYCTH_112363	1.12402	1.1261	6.32597	1.3554e-05	6.25284e-05			Uncharacterized protein.
		MYCTH_2300719	1.12383	1.13096	4.73956	0.00060321	0.00161504			Uncharacterized protein.
		MYCTH_2304884	1.12241	1.13234	3.97739	0.000937918	0.0023832			Uncharacterized protein.
		MYCTH_2298521	1.12239	1.12839	4.71168	0.000288618	0.00084676			Chloride channel protein.
		MYCTH_2294421	1.11781	1.12551	4.33541	0.000538454	0.00146334	GO:1901363	heterocyclic compound binding	Uncharacterized protein.
		MYCTH_2097168	1.11657	1.12931	4.26144	0.00351699	0.00773481			Aldedh domain-containing protein.
		MYCTH_2303570	1.11616	1.11926	5.71252	1.57573e-06	1.06218e-05	GO:1902930	regulation of alcohol biosynthetic process	MFS domain-containing protein.
		MYCTH_2305522	1.11579	1.12086	5.27083	1.63767e-05	7.30334e-05	GO:0016740	transferase activity	Zn(2)-C6 fungal-type domain-containing protein.
		MYCTH_2303639	1.11527	1.122	4.94467	0.00141007	0.00341144			Uncharacterized protein.
		MYCTH_2294390	1.11485	1.12495	4.26143	0.0011563	0.00285675			Uncharacterized protein.
		MYCTH_2304820	1.11398	1.11831	5.3601	0.000394823	0.0011131			Uncharacterized protein.
		MYCTH_2126704	1.11381	1.12321	4.17061	0.000804784	0.00208299	GO:1990904	ribonucleoprotein complex	Uncharacterized protein.
		MYCTH_97974	1.11181	1.1146	5.66884	4.25021e-05	0.000162792	GO:1901607	alpha-amino acid biosynthetic process	Uncharacterized protein.
		MYCTH_2080003	1.11132	1.11286	6.85598	3.43113e-05	0.000135539	GO:2001141	regulation of RNA biosynthetic process	RRM domain-containing protein.
		MYCTH_2307164	1.11008	1.11954	4.07182	0.000881729	0.00226029	GO:0016898	oxidoreductase activity, acting on the CH-OH group of donors, cytochrome as acceptor	Uncharacterized protein.
		MYCTH_2310733	1.10877	1.1114	6.03358	6.65779e-06	3.46502e-05	GO:1903509	liposaccharide metabolic process	Rab-GAP TBC domain-containing protein.
		MYCTH_2141069	1.10816	1.11143	5.58709	0.000103936	0.000350772	GO:0005515	protein binding	Uncharacterized protein.
		MYCTH_2313142	1.1078	1.11299	5.56036	2.12684e-05	9.13542e-05	GO:1901576	organic substance biosynthetic process	Uncharacterized protein.
		MYCTH_2307451	1.10744	1.11133	5.2427	0.000514916	0.00140624			MHD domain-containing protein; Belongs to the adaptor complexes medium subunit family.
		MYCTH_2298795	1.10618	1.10872	5.90753	3.26012e-05	0.000129491	GO:2001252	positive regulation of chromosome organization	Signal recognition particle subunit SRP68; Signal-recognition-particle assembly has a crucial role in targeting secretory proteins to the rough endoplasmic reticulum membrane; Belongs to the SRP68 family.
		MYCTH_104936	1.10618	1.12054	3.55809	0.00646626	0.0132387	GO:2000243	positive regulation of reproductive process	Bis(5'-adenosyl)-triphosphatase.
		MYCTH_2310999	1.10588	1.10857	5.30664	3.47313e-05	0.000136688			Uncharacterized protein.
		MYCTH_2312192	1.10538	1.1123	4.46379	0.000225218	0.000686964	GO:2001141	regulation of RNA biosynthetic process	tRNA_int_end_N2 domain-containing protein.
		MYCTH_2304109	1.10516	1.11791	4.4188	0.0132827	0.0248759	GO:1990380	Lys48-specific deubiquitinase activity	Uncharacterized protein.
		MYCTH_49425	1.10494	1.12565	3.33722	0.0202666	0.0362641			Uncharacterized protein.
		MYCTH_2306852	1.10486	1.12334	3.03581	0.0147735	0.027377	GO:0110165	cellular anatomical entity	Uncharacterized protein.
		MYCTH_2304288	1.10455	1.10597	6.71578	2.02646e-07	2.04599e-06	GO:2001141	regulation of RNA biosynthetic process	AB hydrolase-1 domain-containing protein.
		MYCTH_2296196	1.10267	1.10674	5.20053	0.000404657	0.00113691	GO:0140513	nuclear protein-containing complex	Uncharacterized protein.
		MYCTH_2294427	1.10195	1.10371	6.02741	2.3662e-06	1.48582e-05			Glucose-6-phosphate 1-epimerase; Catalyzes the interconversion between the alpha and beta anomers from at least three hexose 6-phosphate sugars (Glc6P, Gal6P, and Man6P).
		MYCTH_2295942	1.10177	1.10889	4.54161	0.00026135	0.00077813	GO:0051990	(R)-2-hydroxyglutarate dehydrogenase activity	DNA_MISMATCH_REPAIR_2 domain-containing protein.
		MYCTH_2304561	1.10152	1.10406	5.68589	0.000320547	0.000926894	GO:0042578	phosphoric ester hydrolase activity	Kynureninase; Catalyzes the cleavage of L-kynurenine (L-Kyn) and L-3- hydroxykynurenine (L-3OHKyn) into anthranilic acid (AA) and 3- hydroxyanthranilic acid (3-OHAA), respectively; Belongs to the kynureninase family.
		MYCTH_2304102	1.10078	1.10113	8.60252	9.14657e-07	6.87539e-06	GO:0046914	transition metal ion binding	3-isopropylmalate dehydrogenase; Catalyzes the oxidation of 3-carboxy-2-hydroxy-4- methylpentanoate (3-isopropylmalate) to 3-carboxy-4-methyl-2- oxopentanoate. The product decarboxylates to 4-methyl-2 oxopentanoate.
		MYCTH_2090930	1.10067	1.10976	4.20142	0.000823111	0.00212358	GO:1905354	exoribonuclease complex	Uncharacterized protein.
		MYCTH_105600	1.09903	1.10529	4.47474	9.62861e-05	0.000328792			RTC4 domain-containing protein.
		MYCTH_2116710	1.09805	1.09877	7.49866	0.000107764	0.000361291			Uncharacterized protein.
		MYCTH_2307246	1.09789	1.11899	3.96876	0.0225561	0.0398773			Uncharacterized protein.
		MYCTH_2297568	1.09626	1.11164	3.29851	0.00907248	0.0178094	GO:0110165	cellular anatomical entity	AB hydrolase-1 domain-containing protein.
		MYCTH_2297176	1.09515	1.09919	5.23223	5.4903e-05	0.000202393	GO:1905047	mitotic spindle pole body organization	Glycoside hydrolase family 17 protein.
		MYCTH_2302278	1.09165	1.09942	4.34581	0.00101834	0.00256145			F-box domain-containing protein.
		MYCTH_2294980	1.08941	1.09275	6.33857	0.000806272	0.00208461			DH domain-containing protein.
		MYCTH_2142918	1.08869	1.09381	5.07943	0.000135069	0.000439035			Palmitoyltransferase; Belongs to the DHHC palmitoyltransferase family.
		MYCTH_2144292	1.08808	1.09087	5.89097	2.80441e-05	0.000114086			Uncharacterized protein.
		MYCTH_2296357	1.08653	1.09064	5.27288	8.66657e-05	0.000299907	GO:1903046	meiotic cell cycle process	Mediator of RNA polymerase II transcription subunit 16; Component of the Mediator complex, a coactivator involved in the regulated transcription of nearly all RNA polymerase II-dependent genes. Mediator functions as a bridge to convey information from gene- specific regulatory proteins to the basal RNA polymerase II transcription machinery. Mediator is recruited to promoters by direct interaction…
		MYCTH_83025	1.08614	1.09182	4.27432	0.000121547	0.000401034	GO:1901564	organonitrogen compound metabolic process	Fumarate reductase/succinate dehydrogenase flavo protein-like protein.
		MYCTH_2294707	1.08452	1.08675	5.64559	1.15375e-05	5.49077e-05			Uncharacterized protein.
		MYCTH_2294970	1.08373	1.08439	8.26502	5.10616e-05	0.00019027	GO:1990072	TRAPPIII protein complex	Uncharacterized protein.
		MYCTH_2299745	1.08355	1.09075	4.84505	0.000639078	0.00170162	GO:1901576	organic substance biosynthetic process	Uncharacterized protein.
		MYCTH_2306068	1.08097	1.09106	4.20005	0.00189759	0.00443793	GO:2001141	regulation of RNA biosynthetic process	Uncharacterized protein.
		MYCTH_82268	1.07711	1.09649	4.00399	0.0213106	0.0378978	GO:2001141	regulation of RNA biosynthetic process	Carbonic anhydrase; Reversible hydration of carbon dioxide. Belongs to the beta-class carbonic anhydrase family.
		MYCTH_2313121	1.07687	1.09169	3.35571	0.00977649	0.0190075	GO:1901363	heterocyclic compound binding	Uncharacterized protein.
		MYCTH_2308773	1.07587	1.07696	7.03227	3.07168e-05	0.000123157			Protein kinase domain-containing protein.
		MYCTH_2297319	1.07574	1.09524	3.04286	0.0219024	0.0387785	GO:2000112	regulation of cellular macromolecule biosynthetic process	Uncharacterized protein.
		MYCTH_2296992	1.07505	1.07656	7.57322	0.000108426	0.000363213	GO:1901605	alpha-amino acid metabolic process	RING-type domain-containing protein.
		MYCTH_2300500	1.07236	1.08111	4.15864	0.00106076	0.00265153	GO:1901363	heterocyclic compound binding	J domain-containing protein.
		MYCTH_2308533	1.07214	1.07535	5.75675	0.000174184	0.00054783	GO:2001141	regulation of RNA biosynthetic process	Succinyl-CoA:3-ketoacid-coenzyme A transferase; Key enzyme for ketone body catabolism. Transfers the CoA moiety from succinate to acetoacetate. Formation of the enzyme-CoA intermediate proceeds via an unstable anhydride species formed between the carboxylate groups of the enzyme and substrate.
		MYCTH_2306401	1.07212	1.07588	5.56109	0.00129386	0.00315138	GO:1990234	transferase complex	SH3 domain-containing protein.
		MYCTH_107976	1.0716	1.08467	3.30978	0.0095207	0.0185763	GO:1901363	heterocyclic compound binding	Methyltransferase-like protein.
		MYCTH_2302442	1.07055	1.07267	5.78213	1.5378e-05	6.93978e-05	GO:2001141	regulation of RNA biosynthetic process	Uncharacterized protein.
		MYCTH_2306928	1.07033	1.07811	3.87816	0.000595713	0.00159737	GO:0071704	organic substance metabolic process	Uncharacterized protein.
		MYCTH_2303750	1.06954	1.07519	4.98912	0.000727441	0.0019061	GO:2001141	regulation of RNA biosynthetic process	VPS9 domain-containing protein.
		MYCTH_2109970	1.06711	1.07046	5.13547	4.85639e-05	0.000181995	GO:0008152	metabolic process	Pyrroline-5-carboxylate reductase; Belongs to the pyrroline-5-carboxylate reductase family.
		MYCTH_2310466	1.06692	1.07457	4.53249	0.000579447	0.00156004			zf-C2HE domain-containing protein.
		MYCTH_2316607	1.0667	1.06817	7.89861	1.75183e-05	7.73135e-05	GO:1901576	organic substance biosynthetic process	WW domain-containing protein.
		MYCTH_2295242	1.06597	1.06885	5.5961	5.55836e-05	0.000204428	GO:1901564	organonitrogen compound metabolic process	Uncharacterized protein.
		MYCTH_2135067	1.06531	1.06655	6.76062	0.000239582	0.000722242	GO:2001141	regulation of RNA biosynthetic process	Uncharacterized protein.
		MYCTH_2300392	1.06475	1.06622	6.42729	0.000533977	0.00145313	GO:2001251	negative regulation of chromosome organization	Eukaryotic translation initiation factor 3 subunit F; Component of the eukaryotic translation initiation factor 3 (eIF-3) complex, which is involved in protein synthesis of a specialized repertoire of mRNAs and, together with other initiation factors, stimulates binding of mRNA and methionyl-tRNAi to the 40S ribosome. The eIF-3 complex specifically targets and initiates translation of a subset of…
		MYCTH_2094326	1.06436	1.0664	5.85754	2.45869e-05	0.00010304			Bac_surface_Ag domain-containing protein.
		MYCTH_2307656	1.06359	1.06628	5.74775	0.000328838	0.000947458	GO:1901564	organonitrogen compound metabolic process	Uncharacterized protein; Belongs to the universal ribosomal protein uL22 family.
		MYCTH_2316511	1.06278	1.06328	7.90105	0.000305523	0.000890503	GO:1901616	organic hydroxy compound catabolic process	AA_permease domain-containing protein.
		MYCTH_2309284	1.0623	1.07747	3.46006	0.0121439	0.0230174	GO:1901615	organic hydroxy compound metabolic process	Lactamase_B domain-containing protein.
		MYCTH_2295344	1.06216	1.0673	4.79373	5.84445e-05	0.000213166	GO:1901564	organonitrogen compound metabolic process	Uncharacterized protein.
		MYCTH_2315699	1.06209	1.06873	4.33317	0.000287887	0.000844961			PKS_ER domain-containing protein.
		MYCTH_2300482	1.06062	1.06131	7.41962	0.000371761	0.00105556			Phosphatidylserine decarboxylase 2 alpha chain; Catalyzes the formation of phosphatidylethanolamine (PtdEtn) from phosphatidylserine (PtdSer). Plays a central role in phospholipid metabolism and in the interorganelle trafficking of phosphatidylserine. Belongs to the phosphatidylserine decarboxylase family. PSD-B subfamily. Eukaryotic type II sub-subfamily.
		MYCTH_2294088	1.05929	1.06368	5.49903	0.000927342	0.00236048	GO:1990251	nuclear exosome focus	Uncharacterized protein.
		MYCTH_2312667	1.05861	1.07146	3.62253	0.00736099	0.0148514	GO:1902653	secondary alcohol biosynthetic process	Uncharacterized protein.
		MYCTH_56385	1.05783	1.0628	4.9485	0.00112983	0.00279807	GO:1901564	organonitrogen compound metabolic process	Uncharacterized protein.
		MYCTH_2293963	1.05539	1.06749	4.20297	0.00600134	0.0124202	GO:2001141	regulation of RNA biosynthetic process	Uncharacterized protein.
		MYCTH_2308655	1.05351	1.06291	3.83372	0.00202064	0.00469384			Uncharacterized protein.
		MYCTH_2313562	1.0528	1.05926	4.30474	0.000294716	0.000863251	GO:1902476	chloride transmembrane transport	Ubiquinone biosynthesis monooxygenase COQ6, mitochondrial; FAD-dependent monooxygenase required for the C5-ring hydroxylation during ubiquinone biosynthesis. Catalyzes the hydroxylation of 3-polyprenyl-4-hydroxybenzoic acid to 3-polyprenyl- 4,5-dihydroxybenzoic acid. The electrons required for the hydroxylation reaction may be funneled indirectly from NADPH via a ferredoxin/ferredoxin reductase s…
		MYCTH_2300651	1.05237	1.07168	3.12655	0.0257635	0.0449323	GO:2001141	regulation of RNA biosynthetic process	Uncharacterized protein.
		MYCTH_2293954	1.05157	1.06186	4.19836	0.00844528	0.0167314	GO:0071704	organic substance metabolic process	Folylpolyglutamate synthase; Catalyzes conversion of folates to polyglutamate derivatives allowing concentration of folate compounds in the cell and the intracellular retention of these cofactors, which are important substrates for most of the folate-dependent enzymes that are involved in one-carbon transfer reactions involved in purine, pyrimidine and amino acid synthesis; Belongs to the folylpo…
		MYCTH_2310888	1.05114	1.05971	4.23902	0.00259952	0.00588115			Sec2p domain-containing protein.
		MYCTH_2308258	1.05076	1.05322	5.95792	5.90634e-06	3.14642e-05	GO:0016903	oxidoreductase activity, acting on the aldehyde or oxo group of donors	MYND-type domain-containing protein.
		MYCTH_2051009	1.04976	1.05528	4.6965	0.000124811	0.000410491	GO:0110165	cellular anatomical entity	Zn(2)-C6 fungal-type domain-containing protein.
		MYCTH_2294863	1.04949	1.05346	4.99341	2.64301e-05	0.000108744			alpha-1,2-Mannosidase; Belongs to the glycosyl hydrolase 47 family.
		MYCTH_2307431	1.04914	1.05629	4.18882	0.000546546	0.0014831	GO:1903509	liposaccharide metabolic process	ECR1_N domain-containing protein.
		MYCTH_2309925	1.04831	1.05612	4.36949	0.0103108	0.0199671	GO:0051234	establishment of localization	AA_permease domain-containing protein.
		MYCTH_2293942	1.0481	1.05028	5.58937	0.00204599	0.00474661	GO:0046914	transition metal ion binding	Uncharacterized protein.
		MYCTH_2051392	1.04671	1.05604	3.94488	0.00215265	0.00496063			Uncharacterized protein.
		MYCTH_2295439	1.04667	1.04837	5.79903	1.4896e-06	1.01588e-05			Uncharacterized protein.
		MYCTH_2313457	1.0456	1.04851	5.96755	2.64146e-05	0.000108742	GO:1901575	organic substance catabolic process	Uncharacterized protein.
		MYCTH_2296277	1.04547	1.04932	5.01968	9.0122e-05	0.00030935	GO:1990904	ribonucleoprotein complex	Uncharacterized protein.
		MYCTH_2140421	1.04441	1.04517	8.57963	5.5977e-08	7.37082e-07	GO:1901576	organic substance biosynthetic process	Ysc84 domain-containing protein.
		MYCTH_2295153	1.0442	1.05701	3.59841	0.00851877	0.0168441			Uncharacterized protein.
		MYCTH_2294026	1.04409	1.05365	4.03653	0.00249201	0.00565256	GO:0140535	intracellular protein-containing complex	Uncharacterized protein.
		MYCTH_2295355	1.04376	1.05295	3.99586	0.00210316	0.00485743	GO:1901363	heterocyclic compound binding	Isochorismatase domain-containing protein.
		MYCTH_2295280	1.04259	1.04915	4.23203	0.00642457	0.0131716			Uncharacterized protein.
		MYCTH_2305107	1.04222	1.04391	6.09172	0.000171438	0.000539777	GO:0110165	cellular anatomical entity	Uncharacterized protein.
		MYCTH_77465	1.04147	1.046	5.16551	4.15549e-05	0.000159702	GO:1990904	ribonucleoprotein complex	Fe2OG dioxygenase domain-containing protein.
		MYCTH_2307068	1.04052	1.04245	5.95023	0.000118931	0.000394022	GO:1901658	glycosyl compound catabolic process	Casein kinase II subunit beta; Plays a complex role in regulating the basal catalytic activity of the alpha subunit; Belongs to the casein kinase 2 subunit beta family.
		MYCTH_2308380	1.04042	1.05	4.72925	0.00373398	0.00814267	GO:2001141	regulation of RNA biosynthetic process	MFS domain-containing protein.
		MYCTH_100519	1.03989	1.04404	5.79151	0.000579334	0.00156004	GO:1904680	peptide transmembrane transporter activity	IPPc domain-containing protein.
		MYCTH_82505	1.03982	1.04224	5.35894	0.000230639	0.000699368	GO:1905348	endonuclease complex	Mandelate racemase-like protein.
		MYCTH_2298205	1.03923	1.04123	6.23138	0.000200354	0.00061922			Uncharacterized protein.
		MYCTH_2311252	1.03907	1.04228	5.41102	2.31089e-05	9.7807e-05	GO:0045703	ketoreductase activity	Meth_synt_2 domain-containing protein.
		MYCTH_107972	1.03801	1.04488	4.22874	0.000813151	0.00209938	GO:2000243	positive regulation of reproductive process	DUF1716 domain-containing protein.
		MYCTH_2312604	1.03665	1.04192	5.70975	0.000786243	0.00204378	GO:0110165	cellular anatomical entity	Uncharacterized protein.
		MYCTH_2310837	1.03626	1.04224	4.65003	0.000263439	0.00078338	GO:0016803	ether hydrolase activity	HAUS6_N domain-containing protein.
		MYCTH_74056	1.03576	1.03778	6.30071	0.00117131	0.00289187			SWI/SNF complex-like protein.
		MYCTH_2294774	1.03391	1.04427	5.1042	0.0141151	0.0262985	GO:0110165	cellular anatomical entity	PNPLA domain-containing protein.
		MYCTH_2303257	1.0318	1.03521	5.66214	0.00118126	0.00291146	GO:0110165	cellular anatomical entity	Uncharacterized protein.
		MYCTH_2312413	1.031	1.04931	3.07324	0.0267483	0.0463923	GO:1990391	DNA repair complex	MFS domain-containing protein.
		MYCTH_2295272	1.02979	1.0315	6.18154	0.000113262	0.000377488	GO:1901606	alpha-amino acid catabolic process	DUF1713 domain-containing protein.
		MYCTH_2131445	1.02794	1.04555	3.07358	0.0249244	0.0436479	GO:1901607	alpha-amino acid biosynthetic process	Uncharacterized protein.
		MYCTH_2295763	1.02693	1.03082	4.96989	0.000991649	0.00250301			SPX domain-containing protein.
		MYCTH_2303534	1.02581	1.0316	4.80171	0.00026917	0.0007978			Uncharacterized protein; Belongs to the mitochondrial carrier (TC 2.A.29) family.
		MYCTH_2312267	1.02265	1.03239	3.81734	0.00366338	0.00800804			MFS domain-containing protein.
		MYCTH_2071423	1.02222	1.0233	7.08339	0.000692459	0.0018256			TPR_REGION domain-containing protein.
		MYCTH_2299438	1.0219	1.03153	3.71151	0.00352119	0.00773935			Uncharacterized protein.
		MYCTH_2303617	1.02165	1.02678	4.7836	0.000441422	0.00122685	GO:0016787	hydrolase activity	DUF4484 domain-containing protein.
		MYCTH_2315913	1.02149	1.02443	8.43829	0.00526062	0.0110229	GO:1901575	organic substance catabolic process	Uncharacterized protein.
		MYCTH_2302467	1.01888	1.02717	3.82698	0.00187757	0.00439735	GO:1990234	transferase complex	Uncharacterized protein.
		MYCTH_2312238	1.01705	1.02005	5.54038	0.000786953	0.00204489			UNC45-central domain-containing protein.
		MYCTH_2310396	1.01665	1.02422	4.2169	0.00125935	0.00307875	GO:2000784	positive regulation of establishment of cell polarity regulating cell shape	Uncharacterized protein; Belongs to the short-chain dehydrogenases/reductases (SDR) family.
		MYCTH_2300064	1.01563	1.01864	5.87601	1.53791e-05	6.93978e-05	GO:1990778	protein localization to cell periphery	Uncharacterized protein.
		MYCTH_2301828	1.01358	1.02121	4.17763	0.00136746	0.00331502			T5orf172 domain-containing protein.
		MYCTH_2304990	1.01335	1.01693	5.50903	0.00469762	0.00997623			POLAc domain-containing protein.
		MYCTH_2299719	1.01198	1.0152	4.98894	6.88128e-06	3.55116e-05	GO:2001141	regulation of RNA biosynthetic process	Nudix hydrolase domain-containing protein; Belongs to the Nudix hydrolase family.
		MYCTH_2305406	1.00678	1.01558	4.55674	0.00331698	0.00734634	GO:0016627	oxidoreductase activity, acting on the CH-CH group of donors	Uncharacterized protein.
		MYCTH_2311258	1.00611	1.01749	3.27213	0.00847904	0.0167839	GO:2001141	regulation of RNA biosynthetic process	GMC oxidoreductase-like protein.
		MYCTH_86821	1.0055	1.01804	3.96829	0.0119622	0.0227087	GO:0110165	cellular anatomical entity	Uncharacterized protein.
		MYCTH_2304851	1.00356	1.01006	4.46357	0.000746812	0.00194899	GO:1902531	regulation of intracellular signal transduction	Tafazzin family protein; Belongs to the taffazin family.
		MYCTH_2315429	1.00207	1.00217	9.72737	7.28414e-06	3.71872e-05			Uncharacterized protein.
		MYCTH_2296219	1.00006	1.00194	5.60856	2.59798e-05	0.000107565			MFS domain-containing protein.
		MYCTH_2299100	1.00002	1.00691	4.8665	0.012206	0.0231048			Lysophospholipase NTE1; Intracellular phospholipase B that catalyzes the double deacylation of phosphatidylcholine (PC) to glycerophosphocholine (GroPCho). Plays an important role in membrane lipid homeostasis.
		MYCTH_2296210	-1.00089	-1.0011	9.40776	1.78945e-06	1.17814e-05			Inosine-5'-monophosphate dehydrogenase; Catalyzes the conversion of inosine 5'-phosphate (IMP) to xanthosine 5'-phosphate (XMP), the first committed and rate-limiting step in the de novo synthesis of guanine nucleotides, and therefore plays an important role in the regulation of cell growth.
		MYCTH_2305543	-1.00111	-1.00268	6.28927	0.000190573	0.000592284			Uncharacterized protein.
		MYCTH_2297904	-1.00118	-1.00226	7.29232	4.86844e-05	0.000182352	GO:1990904	ribonucleoprotein complex	Uncharacterized protein.
		MYCTH_112700	-1.00164	-1.00219	8.09884	1.77365e-05	7.80385e-05	GO:1990748	cellular detoxification	Histone H2A; Belongs to the histone H2A family.
		MYCTH_2311968	-1.00211	-1.00246	8.57717	1.04764e-05	5.0692e-05			Uncharacterized protein.
		MYCTH_2305356	-1.00216	-1.00339	6.64211	3.87611e-05	0.000150405	GO:1903338	regulation of cell wall organization or biogenesis	Small nuclear ribonucleoprotein Sm D2.
		MYCTH_2315056	-1.00256	-1.00558	5.69396	0.000329225	0.000948195	GO:1901576	organic substance biosynthetic process	Uncharacterized protein.
		MYCTH_2307775	-1.0038	-1.00455	7.68924	0.000101226	0.000343066	GO:1901575	organic substance catabolic process	Iron-sulfur cluster assembly protein; Scaffold protein for the de novo synthesis of iron-sulfur (Fe-S) clusters within mitochondria, which is required for maturation of both mitochondrial and cytoplasmic [2Fe-2S] and [4Fe-4S] proteins.
		MYCTH_2312519	-1.0039	-1.01062	4.86759	0.00300157	0.00671361			Uncharacterized protein.
		MYCTH_2302794	-1.00516	-1.00581	7.59206	1.51241e-06	1.02606e-05	GO:0051540	metal cluster binding	Prohibitin.
		MYCTH_2306997	-1.00543	-1.0066	6.9913	1.64712e-07	1.73067e-06	GO:0031072	heat shock protein binding	Uncharacterized protein.
		MYCTH_2299407	-1.0057	-1.00725	6.90307	1.72828e-05	7.63674e-05	GO:0016782	transferase activity, transferring sulfur-containing groups	Bms1-type G domain-containing protein.
		MYCTH_2296946	-1.00572	-1.0086	5.79952	4.57842e-05	0.000173126	GO:1900027	regulation of ruffle assembly	Uncharacterized protein.
		MYCTH_2314601	-1.00622	-1.00684	7.66212	0.000287203	0.000843294			Uncharacterized protein.
		MYCTH_2305865	-1.00726	-1.00841	6.72836	1.71388e-06	1.13563e-05			BRO1 domain-containing protein.
		MYCTH_2302257	-1.0077	-1.00937	6.17156	1.8628e-07	1.90549e-06	GO:0110165	cellular anatomical entity	tRNA-synt_1g domain-containing protein; Belongs to the class-I aminoacyl-tRNA synthetase family.
		MYCTH_2311983	-1.00772	-1.00796	9.32536	8.28348e-06	4.14403e-05			TPT domain-containing protein.
		MYCTH_2303426	-1.00775	-1.00789	9.76179	5.3996e-05	0.000199457	GO:0110165	cellular anatomical entity	Uncharacterized protein; Belongs to the universal ribosomal protein uS11 family.
		MYCTH_2316157	-1.00932	-1.01121	6.28166	2.27663e-05	9.65294e-05	GO:1901607	alpha-amino acid biosynthetic process	Uncharacterized protein.
		MYCTH_2299207	-1.01106	-1.01236	6.76223	1.769e-05	7.79637e-05	GO:1990165	single-strand break-containing DNA binding	Pribosyltran domain-containing protein.
		MYCTH_2303019	-1.01133	-1.01317	6.32798	1.63558e-05	7.29851e-05	GO:0005515	protein binding	Uncharacterized protein; Belongs to the small GTPase superfamily. Arf family.
		MYCTH_2136659	-1.01226	-1.01278	7.73656	1.9562e-08	3.30406e-07			Pr_beta_C domain-containing protein.
		MYCTH_97899	-1.01335	-1.0146	5.83975	3.49025e-05	0.000137274			Glycosyltransferase family 32 protein.
		MYCTH_2306323	-1.01373	-1.01488	6.75397	8.78079e-07	6.64463e-06	GO:1990904	ribonucleoprotein complex	Nicotinamide-nucleotide adenylyltransferase; Belongs to the eukaryotic NMN adenylyltransferase family.
		MYCTH_60661	-1.01377	-1.01626	6.07989	3.12093e-06	1.8661e-05	GO:0110165	cellular anatomical entity	Uncharacterized protein.
		MYCTH_2313591	-1.01423	-1.01482	8.18141	4.09854e-06	2.32927e-05	GO:1990904	ribonucleoprotein complex	Uncharacterized protein.
		MYCTH_2301246	-1.0145	-1.01851	5.75039	0.000305621	0.000890503	GO:1990234	transferase complex	Uncharacterized protein.
		MYCTH_2307383	-1.0149	-1.01681	6.33294	8.72928e-05	0.000301788	GO:0110165	cellular anatomical entity	DUF202 domain-containing protein.
		MYCTH_2297489	-1.01594	-1.01699	7.14356	1.2272e-06	8.65504e-06			SRP54 domain-containing protein.
		MYCTH_2312546	-1.01614	-1.01894	6.25016	1.0448e-06	7.59592e-06	GO:0016491	oxidoreductase activity	Uncharacterized protein; Belongs to the CTL (choline transporter-like) family.
		MYCTH_2296621	-1.01628	-1.01718	7.21957	4.6133e-07	3.9281e-06			Ribosomal_L2_C domain-containing protein.
		MYCTH_2303980	-1.01649	-1.01884	6.2512	2.41613e-06	1.51223e-05	GO:1901576	organic substance biosynthetic process	Uncharacterized protein.
		MYCTH_2088086	-1.01659	-1.01664	11.1426	1.86434e-07	1.90549e-06	GO:0046872	metal ion binding	ATP synthase subunit alpha; Produces ATP from ADP in the presence of a proton gradient across the membrane.
		MYCTH_2302111	-1.01666	-1.0178	6.88558	1.13128e-06	8.04923e-06			t-SNARE coiled-coil homology domain-containing protein; Belongs to the syntaxin family.
		MYCTH_2314467	-1.01674	-1.01689	9.93146	3.95002e-05	0.000152536	GO:0042578	phosphoric ester hydrolase activity	Uncharacterized protein.
		MYCTH_2310220	-1.01708	-1.02295	4.23593	0.00027454	0.000811387			RTR1-type domain-containing protein.
		MYCTH_2296410	-1.01718	-1.01995	5.70505	9.23234e-07	6.91826e-06			Uncharacterized protein.
		MYCTH_2295642	-1.01852	-1.02005	7.01841	4.79824e-05	0.000180491			SAM_MT_RSMB_NOP domain-containing protein; Belongs to the class I-like SAM-binding methyltransferase superfamily. RsmB/NOP family.
		MYCTH_2306087	-1.01862	-1.02124	6.89213	2.97846e-05	0.000120152			Carbohydrate-binding module family 21 protein.
		MYCTH_60316	-1.01923	-1.02069	6.59128	2.91906e-06	1.77178e-05	GO:0110165	cellular anatomical entity	Uncharacterized protein.
		MYCTH_2299573	-1.01988	-1.0208	7.23218	6.8e-06	3.52381e-05	GO:1901663	quinone biosynthetic process	Translation machinery-associated protein 20; Involved in translation; Belongs to the TMA20 family.
		MYCTH_2294663	-1.02008	-1.02617	4.55351	0.000533684	0.00145311	GO:1901575	organic substance catabolic process	Sld5 domain-containing protein.
		MYCTH_2301009	-1.02048	-1.02126	7.40633	0.000160693	0.000511291	GO:1901605	alpha-amino acid metabolic process	Small nuclear ribonucleoprotein Sm D3.
		MYCTH_2307881	-1.02122	-1.02292	6.36917	7.38734e-05	0.000261523	GO:1901981	phosphatidylinositol phosphate binding	Rhodanese domain-containing protein.
		MYCTH_2095122	-1.02187	-1.023	6.97259	2.21372e-07	2.1952e-06			Aminotran_1_2 domain-containing protein.
		MYCTH_2313931	-1.02196	-1.02232	8.44031	7.29709e-07	5.69047e-06	GO:2001141	regulation of RNA biosynthetic process	PCI domain-containing protein.
		MYCTH_2298479	-1.02198	-1.02265	7.6027	5.01024e-06	2.75012e-05	GO:1904587	response to glycoprotein	tRNA ligase.
		MYCTH_2053555	-1.02221	-1.03193	3.94271	0.00320953	0.00712145	GO:1905354	exoribonuclease complex	Uncharacterized protein.
		MYCTH_2295098	-1.02435	-1.02504	7.29681	9.07073e-08	1.07595e-06	GO:2001025	positive regulation of response to drug	AAA domain-containing protein; Belongs to the AAA ATPase family.
		MYCTH_2310437	-1.02446	-1.02485	8.75161	1.76522e-05	7.78571e-05			Glycosyltransferase family 15 protein.
		MYCTH_2056896	-1.02526	-1.03133	4.58536	0.000646842	0.00172039			ANK_REP_REGION domain-containing protein.
		MYCTH_2311912	-1.02713	-1.02753	8.42523	2.3769e-07	2.32511e-06	GO:2001141	regulation of RNA biosynthetic process	Importin N-terminal domain-containing protein.
		MYCTH_2303495	-1.02731	-1.02928	6.21917	1.1299e-06	8.04923e-06			Guanylate kinase-like domain-containing protein.
		MYCTH_2312253	-1.02752	-1.02756	11.306	6.19321e-06	3.27032e-05	GO:0042578	phosphoric ester hydrolase activity	Uncharacterized protein; Belongs to the universal ribosomal protein uL3 family.
		MYCTH_2314727	-1.02799	-1.02848	8.42085	0.000139972	0.000453063	GO:0110165	cellular anatomical entity	Chalcone_isomerase domain-containing protein.
		MYCTH_2297323	-1.02826	-1.0317	5.58789	5.43111e-05	0.000200416			Cir_N domain-containing protein.
		MYCTH_2305783	-1.02964	-1.02987	8.98326	3.41799e-05	0.000135094			Glycoside hydrolase family 13 protein.
		MYCTH_2299551	-1.02977	-1.03064	7.17463	1.42983e-06	9.82534e-06			Aldedh domain-containing protein; Belongs to the aldehyde dehydrogenase family.
		MYCTH_70293	-1.03021	-1.03323	5.98367	0.000357234	0.00102113			Uncharacterized protein.
		MYCTH_2298487	-1.03305	-1.03338	8.6702	1.76973e-06	1.16728e-05	GO:2001141	regulation of RNA biosynthetic process	AAA domain-containing protein; Belongs to the AAA ATPase family.
		MYCTH_2315077	-1.03353	-1.0336	10.6288	9.03249e-05	0.000309682			40S ribosomal protein S12; Belongs to the eukaryotic ribosomal protein eS12 family.
		MYCTH_2306915	-1.03368	-1.03455	7.20712	1.72354e-07	1.79531e-06	GO:2000243	positive regulation of reproductive process	ENTH domain-containing protein.
		MYCTH_2117465	-1.03396	-1.03631	6.07463	0.000203071	0.000626815	GO:2001141	regulation of RNA biosynthetic process	Glutaredoxin domain-containing protein.
		MYCTH_2300844	-1.0355	-1.03641	7.29102	2.93765e-06	1.77937e-05			Uncharacterized protein.
		MYCTH_2309470	-1.03557	-1.03749	6.24868	0.00103095	0.00258686	GO:2001141	regulation of RNA biosynthetic process	PKS_ER domain-containing protein.
		MYCTH_2308241	-1.03864	-1.03875	11.3533	8.05433e-07	6.17582e-06	GO:0110165	cellular anatomical entity	Glycoside hydrolase family 18 protein; Belongs to the glycosyl hydrolase 18 family.
		MYCTH_112159	-1.03868	-1.03911	8.18776	4.54507e-06	2.54109e-05			Farnesyl-diphosphate farnesyl transferase.
		MYCTH_2308397	-1.0398	-1.04266	5.8529	8.07684e-05	0.000282321	GO:0106019	phosphatidylinositol-4,5-bisphosphate phosphatase activity	Uncharacterized protein.
		MYCTH_2313667	-1.03984	-1.04207	5.8609	3.05795e-08	4.63437e-07			Uncharacterized protein.
		MYCTH_2297873	-1.04066	-1.04104	8.35507	1.53299e-07	1.63451e-06	GO:0110165	cellular anatomical entity	Uncharacterized protein.
		MYCTH_2309046	-1.04098	-1.04105	10.7854	3.4294e-06	2.0139e-05	GO:1901607	alpha-amino acid biosynthetic process	S5 DRBM domain-containing protein; Belongs to the universal ribosomal protein uS5 family.
		MYCTH_2300826	-1.04119	-1.04242	8.01059	0.000268477	0.000796397	GO:1990904	ribonucleoprotein complex	Uncharacterized protein.
		MYCTH_2301813	-1.04186	-1.04308	6.95318	9.57706e-07	7.10807e-06			UBIQUITIN_CONJUGAT_2 domain-containing protein; Belongs to the ubiquitin-conjugating enzyme family.
		MYCTH_2313485	-1.04193	-1.04229	8.70458	2.35894e-05	9.94332e-05			Peptidyl-prolyl cis-trans isomerase; PPIases accelerate the folding of proteins. It catalyzes the cis-trans isomerization of proline imidic peptide bonds in oligopeptides; Belongs to the cyclophilin-type PPIase family.
		MYCTH_2296924	-1.04222	-1.04393	6.34577	1.51304e-06	1.02606e-05	GO:2001141	regulation of RNA biosynthetic process	ANK_REP_REGION domain-containing protein.
		MYCTH_2305128	-1.04319	-1.04421	7.05388	4.46154e-05	0.000169235	GO:1901575	organic substance catabolic process	MICOS complex subunit MIC10; Component of the MICOS complex, a large protein complex of the mitochondrial inner membrane that plays crucial roles in the maintenance of crista junctions, inner membrane architecture, and formation of contact sites to the outer membrane.
		MYCTH_2312685	-1.04341	-1.04644	5.96272	2.63826e-05	0.000108742			RRM domain-containing protein.
		MYCTH_110670	-1.04393	-1.04445	8.07225	1.60285e-06	1.07457e-05			Sterol 24-C-methyltransferase; Catalyzes the methyl transfer from S-adenosyl-methionine to the C-24 of zymosterol to form fecosterol.
		MYCTH_2312323	-1.04417	-1.04562	6.61966	0.00159392	0.0038217	GO:0016491	oxidoreductase activity	Uncharacterized protein.
		MYCTH_2312204	-1.04607	-1.04748	6.67291	2.52895e-08	3.96568e-07			Uncharacterized protein.
		MYCTH_109373	-1.04647	-1.04861	6.32574	0.000110731	0.000370078	GO:1904680	peptide transmembrane transporter activity	XPA_C domain-containing protein.
		MYCTH_2314627	-1.04651	-1.04948	5.47564	2.24559e-05	9.54344e-05	GO:1901576	organic substance biosynthetic process	Uncharacterized protein; Belongs to the synaptobrevin family.
		MYCTH_2298230	-1.04657	-1.04681	9.15037	3.84498e-06	2.21707e-05			Cytochrome c oxidase subunit 6A, mitochondrial.
		MYCTH_2309854	-1.04685	-1.04755	7.69634	3.58043e-07	3.22845e-06	GO:1990557	mitochondrial sulfate transmembrane transport	CULLIN_2 domain-containing protein; Belongs to the cullin family.
		MYCTH_2133483	-1.04726	-1.04737	10.6485	5.60958e-06	3.01387e-05	GO:0110165	cellular anatomical entity	HATPase_c domain-containing protein.
		MYCTH_2314728	-1.0473	-1.04736	10.9732	5.70078e-06	3.05493e-05	GO:2001141	regulation of RNA biosynthetic process	Uncharacterized protein; Belongs to the universal ribosomal protein uL13 family.
		MYCTH_2296291	-1.04753	-1.05797	3.79817	0.0030983	0.00690857	GO:1903046	meiotic cell cycle process	U6 snRNA-associated Sm-like protein LSm8; Plays role in pre-mRNA splicing as component of the U4/U6-U5 tri-snRNP complex that is involved in spliceosome assembly, and as component of the precatalytic spliceosome (spliceosome B complex). The heptameric LSM2-8 complex binds specifically to the 3'-terminal U-tract of U6 snRNA.
		MYCTH_2302628	-1.04986	-1.05664	4.63392	0.00498326	0.0105132	GO:0110165	cellular anatomical entity	Uncharacterized protein.
		MYCTH_2107102	-1.05026	-1.05032	10.8959	5.44067e-05	0.000200666			Uncharacterized protein; Belongs to the universal ribosomal protein uS19 family.
		MYCTH_2303965	-1.05065	-1.0546	5.33538	2.73198e-05	0.000111801			Uncharacterized protein.
		MYCTH_2299820	-1.05224	-1.05401	6.3613	0.00397625	0.00859578			Uncharacterized protein.
		MYCTH_2303832	-1.0525	-1.05268	9.37133	1.67075e-07	1.74788e-06	GO:1990481	mRNA pseudouridine synthesis	Pyruvate dehydrogenase E1 component subunit alpha; The pyruvate dehydrogenase complex catalyzes the overall conversion of pyruvate to acetyl-CoA and CO(2).
		MYCTH_2300457	-1.05274	-1.05313	8.4381	1.63973e-07	1.72541e-06	GO:1990904	ribonucleoprotein complex	Uncharacterized protein; Belongs to the DEAD box helicase family.
		MYCTH_140260	-1.05417	-1.05428	10.6486	6.09409e-06	3.2369e-05	GO:1901576	organic substance biosynthetic process	Glycosyltransferase family 48 protein.
		MYCTH_2307480	-1.05438	-1.05623	6.56172	8.02271e-07	6.1698e-06	GO:0016765	transferase activity, transferring alkyl or aryl (other than methyl) groups	DDHD domain-containing protein.
		MYCTH_59137	-1.05455	-1.05602	5.96026	0.000860916	0.00221243			Siderophore biosynthesis protein.
		MYCTH_2309722	-1.05692	-1.05855	6.50283	0.000732953	0.00191767	GO:1990234	transferase complex	Uncharacterized protein.
		MYCTH_2298733	-1.05694	-1.06464	4.5982	0.000584242	0.00157007	GO:0047631	ADP-ribose diphosphatase activity	tRNA-splicing endonuclease subunit Sen34; Constitutes one of the two catalytic subunit of the tRNA- splicing endonuclease complex, a complex responsible for identification and cleavage of the splice sites in pre-tRNA. It cleaves pre-tRNA at the 5'- and 3'-splice sites to release the intron. The products are an intron and two tRNA half-molecules bearing 2',3'-cyclic phosphate and 5'-OH termini. Th…
		MYCTH_90985	-1.05715	-1.0598	5.66403	7.08499e-06	3.6284e-05	GO:1901564	organonitrogen compound metabolic process	Uncharacterized protein.
		MYCTH_2312994	-1.05782	-1.05985	6.67242	0.000351113	0.00100522			HNHc domain-containing protein.
		MYCTH_2066697	-1.05797	-1.05812	9.80514	1.83764e-06	1.20638e-05			Pyruvate kinase; Belongs to the pyruvate kinase family.
		MYCTH_2300537	-1.05836	-1.05939	7.06131	2.84848e-07	2.70232e-06			Zn(2)-C6 fungal-type domain-containing protein.
		MYCTH_2111167	-1.05919	-1.06104	6.58089	2.45876e-05	0.00010304			UBIQUITIN_CONJUGAT_2 domain-containing protein; Belongs to the ubiquitin-conjugating enzyme family.
		MYCTH_57779	-1.06083	-1.0609	11.1862	0.00294623	0.00659798	GO:1901576	organic substance biosynthetic process	Histone H3; Belongs to the histone H3 family.
		MYCTH_2073656	-1.06137	-1.06319	6.45589	3.55215e-06	2.07587e-05			UBIQUITIN_CONJUGAT_2 domain-containing protein; Belongs to the ubiquitin-conjugating enzyme family.
		MYCTH_2312771	-1.06154	-1.06278	6.67029	1.93841e-06	1.25901e-05	GO:0110165	cellular anatomical entity	Ribosomal_L16 domain-containing protein; Belongs to the universal ribosomal protein uL16 family.
		MYCTH_2295424	-1.06171	-1.06531	5.30116	2.45658e-06	1.53005e-05	GO:1903725	regulation of phospholipid metabolic process	Protease.
		MYCTH_2301817	-1.06221	-1.06259	8.60632	1.11076e-06	7.9586e-06	GO:1901663	quinone biosynthetic process	AAA domain-containing protein; Belongs to the AAA ATPase family.
		MYCTH_66289	-1.06254	-1.06328	7.73258	3.26916e-07	3.00672e-06	GO:0110165	cellular anatomical entity	Uncharacterized protein.
		MYCTH_2311938	-1.06254	-1.0677	5.21572	0.000155344	0.000496455	GO:2001141	regulation of RNA biosynthetic process	Uncharacterized protein.
		MYCTH_2308288	-1.06284	-1.07592	3.45358	0.00660234	0.0134978			ANK_REP_REGION domain-containing protein.
		MYCTH_2297930	-1.06334	-1.06748	6.8571	0.0187427	0.0339306	GO:1901576	organic substance biosynthetic process	Uncharacterized protein.
		MYCTH_2297548	-1.06343	-1.06352	10.3277	3.11227e-06	1.86247e-05	GO:0016491	oxidoreductase activity	Uncharacterized protein.
		MYCTH_2312170	-1.0635	-1.06355	11.272	3.30867e-05	0.000131275			40S ribosomal protein S6; Belongs to the eukaryotic ribosomal protein eS6 family.
		MYCTH_2308209	-1.06397	-1.07395	3.87465	0.00197833	0.00460591	GO:0110165	cellular anatomical entity	Cytochrome c oxidase assembly protein COX20, mitochondrial; Involved in the assembly of the cytochrome c oxidase complex. Belongs to the COX20 family.
		MYCTH_2294226	-1.06479	-1.07028	4.79011	6.62069e-05	0.000237288	GO:0016747	transferase activity, transferring acyl groups other than amino-acyl groups	Hydrolase_4 domain-containing protein.
		MYCTH_2304992	-1.06572	-1.07223	4.68326	0.000187936	0.000585346			RING-type domain-containing protein.
		MYCTH_2299442	-1.06575	-1.06748	6.47994	1.67868e-08	2.96703e-07	GO:1901576	organic substance biosynthetic process	Uncharacterized protein.
		MYCTH_2297565	-1.06595	-1.06695	6.98974	0.000994573	0.00250952	GO:2000243	positive regulation of reproductive process	L51_S25_CI-B8 domain-containing protein.
		MYCTH_2305172	-1.06665	-1.07002	5.78172	0.000309103	0.000897638			Uncharacterized protein.
		MYCTH_2307512	-1.06706	-1.07588	4.29016	0.00101442	0.00255424	GO:0016903	oxidoreductase activity, acting on the aldehyde or oxo group of donors	Uncharacterized protein.
		MYCTH_2299582	-1.06881	-1.07047	6.48122	7.64321e-08	9.44491e-07	GO:1901363	heterocyclic compound binding	Uncharacterized protein.
		MYCTH_2315209	-1.06934	-1.06941	11.0148	0.000268944	0.000797455	GO:1901360	organic cyclic compound metabolic process	Uncharacterized protein.
		MYCTH_2294233	-1.07026	-1.08031	3.83655	0.0018642	0.00437541	GO:2001141	regulation of RNA biosynthetic process	Uncharacterized protein.
		MYCTH_2307908	-1.07026	-1.0771	5.55517	0.000228826	0.00069562	GO:0008152	metabolic process	Malic enzyme.
		MYCTH_2141906	-1.07042	-1.07183	7.10402	3.21568e-06	1.91169e-05	GO:0052689	carboxylic ester hydrolase activity	acidPPc domain-containing protein.
		MYCTH_2308737	-1.07092	-1.07108	9.94762	5.57287e-07	4.54698e-06	GO:2001141	regulation of RNA biosynthetic process	Aspartic protease; Belongs to the peptidase A1 family.
		MYCTH_2297526	-1.07117	-1.07142	8.99598	3.20244e-06	1.90538e-05			ATP synthase subunit d, mitochondrial; Mitochondrial membrane ATP synthase (F(1)F(0) ATP synthase or Complex V) produces ATP from ADP in the presence of a proton gradient across the membrane which is generated by electron transport complexes of the respiratory chain. F-type ATPases consist of two structural domains, F(1) - containing the extramembraneous catalytic core, and F(0) - containing the …
		MYCTH_2304677	-1.07117	-1.0714	9.22007	2.92902e-07	2.76783e-06	GO:1901615	organic hydroxy compound metabolic process	Ran-specific GTPase-activating protein 1-like protein.
		MYCTH_41800	-1.07135	-1.08138	4.10601	0.00182175	0.00428693			Aldehyde dehydrogenase-like protein; Belongs to the aldehyde dehydrogenase family.
		MYCTH_2067869	-1.07259	-1.07466	6.56476	6.35129e-06	3.32948e-05	GO:0140535	intracellular protein-containing complex	Cysteine protease; Cysteine protease required for the cytoplasm to vacuole transport (Cvt) and autophagy.
		MYCTH_110717	-1.0738	-1.07398	9.64028	6.48844e-06	3.38908e-05			Nascent polypeptide-associated complex subunit beta.
		MYCTH_2298652	-1.07426	-1.07677	5.86825	1.23259e-07	1.36873e-06	GO:2001141	regulation of RNA biosynthetic process	AAA domain-containing protein; Belongs to the AAA ATPase family.
		MYCTH_2054541	-1.07747	-1.0816	4.9288	5.31522e-06	2.889e-05			Uncharacterized protein.
		MYCTH_2058549	-1.07758	-1.08013	6.0604	5.22682e-05	0.000194266	GO:1901607	alpha-amino acid biosynthetic process	Uncharacterized protein.
		MYCTH_110931	-1.07814	-1.0785	8.7436	0.00339267	0.00749164	GO:2001140	positive regulation of phospholipid transport	Formate dehydrogenase; Catalyzes the NAD(+)-dependent oxidation of formate to carbon dioxide. Formate oxidation is the final step in the methanol oxidation pathway in methylotrophic microorganisms. Has a role in the detoxification of exogenous formate in non-methylotrophic organisms. Belongs to the D-isomer specific 2-hydroxyacid dehydrogenase family. FDH subfamily.
		MYCTH_2306119	-1.08049	-1.08802	4.83859	0.000338573	0.000971633			Pkinase_fungal domain-containing protein.
		MYCTH_2300192	-1.08051	-1.08074	9.2443	3.85524e-07	3.40913e-06			eIF2B_5 domain-containing protein.
		MYCTH_2301836	-1.08055	-1.08674	4.36622	0.000100393	0.000340723	GO:1901607	alpha-amino acid biosynthetic process	Uncharacterized protein.
		MYCTH_2075489	-1.08088	-1.081	10.0122	5.3798e-06	2.91315e-05			Uncharacterized protein; Belongs to the universal ribosomal protein uL5 family.
		MYCTH_112136	-1.08106	-1.08114	10.9003	3.66203e-06	2.12975e-05			Histone H2B; Belongs to the histone H2B family.
		MYCTH_85648	-1.08142	-1.08468	6.82091	3.78356e-06	2.19162e-05	GO:0110165	cellular anatomical entity	MFS domain-containing protein.
		MYCTH_2309119	-1.08241	-1.08356	7.46759	1.85999e-05	8.13914e-05			PH domain-containing protein.
		MYCTH_2309634	-1.08264	-1.09978	4.15572	0.0129393	0.024283			Calcium-transporting ATPase; This magnesium-dependent enzyme catalyzes the hydrolysis of ATP coupled with the transport of calcium.
		MYCTH_2306364	-1.08318	-1.09578	4.16772	0.00447564	0.00956382	GO:0016747	transferase activity, transferring acyl groups other than amino-acyl groups	Uncharacterized protein.
		MYCTH_2316112	-1.08322	-1.08356	8.74388	4.06271e-05	0.000156636	GO:1990734	astral microtubule anchoring at mitotic spindle pole body	Acyl carrier protein; Carrier of the growing fatty acid chain in fatty acid biosynthesis.
		MYCTH_78977	-1.08326	-1.08921	4.7433	7.43776e-05	0.000262922	GO:1904680	peptide transmembrane transporter activity	2Fe-2S ferredoxin-type domain-containing protein.
		MYCTH_2135338	-1.08335	-1.08741	5.41796	0.000620986	0.00165833	GO:1902930	regulation of alcohol biosynthetic process	C2H2-type domain-containing protein.
		MYCTH_2301913	-1.08435	-1.08644	6.04278	3.12209e-08	4.72166e-07	GO:0110165	cellular anatomical entity	Uncharacterized protein.
		MYCTH_2294811	-1.08435	-1.08491	7.93355	4.59552e-09	1.01905e-07			Prohibitin.
		MYCTH_70573	-1.08472	-1.08695	5.21744	0.00571143	0.0118643	GO:1901575	organic substance catabolic process	Pyridine nucleotide-disulfide oxidoreductase-like protein.
		MYCTH_2312570	-1.085	-1.08516	9.74458	3.15968e-07	2.92462e-06			Citrate synthase; Belongs to the citrate synthase family.
		MYCTH_2303180	-1.08517	-1.08545	8.8105	3.90936e-08	5.6073e-07	GO:1990904	ribonucleoprotein complex	Uncharacterized protein.
		MYCTH_83980	-1.08592	-1.08599	10.7512	3.49465e-05	0.000137298			40S ribosomal protein S26; Belongs to the eukaryotic ribosomal protein eS26 family.
		MYCTH_2294220	-1.08638	-1.08834	6.19209	1.32628e-08	2.4968e-07	GO:1901575	organic substance catabolic process	Tim44 domain-containing protein.
		MYCTH_53124	-1.08653	-1.09383	4.52786	0.000249653	0.000748235	GO:0110165	cellular anatomical entity	Uncharacterized protein.
		MYCTH_2301550	-1.08905	-1.09065	6.71995	1.13028e-06	8.04923e-06	GO:0046872	metal ion binding	Matrin-type domain-containing protein.
		MYCTH_2313891	-1.08919	-1.08925	11.0066	1.20888e-05	5.71175e-05	GO:0140096	catalytic activity, acting on a protein	Uncharacterized protein.
		MYCTH_2313350	-1.09022	-1.10709	3.73524	0.0114869	0.0219388			Uncharacterized protein.
		MYCTH_2312809	-1.09073	-1.09239	6.36759	7.25049e-07	5.66024e-06			Ribosomal_L30 domain-containing protein; Belongs to the universal ribosomal protein uL30 family.
		MYCTH_2121955	-1.09089	-1.09251	6.53825	2.54734e-05	0.000106037			zf-Tim10_DDP domain-containing protein.
		MYCTH_2299698	-1.09136	-1.09391	5.93543	2.55972e-05	0.000106285	GO:0120025	plasma membrane bounded cell projection	Uncharacterized protein.
		MYCTH_2295089	-1.09297	-1.09495	6.09663	6.11745e-06	3.24294e-05	GO:1903959	regulation of anion transmembrane transport	Mitoc_mL59 domain-containing protein.
		MYCTH_2314933	-1.09339	-1.0935	10.0875	3.4927e-05	0.000137296	GO:2000689	actomyosin contractile ring assembly actin filament organization	Ribosomal_L7Ae domain-containing protein.
		MYCTH_2297853	-1.09374	-1.09411	8.5881	4.89625e-07	4.09664e-06	GO:1901607	alpha-amino acid biosynthetic process	DLH domain-containing protein.
		MYCTH_2311713	-1.09391	-1.10106	4.34416	0.000187369	0.000584337			Uncharacterized protein.
		MYCTH_2141486	-1.09492	-1.09503	10.4561	4.88162e-06	2.69383e-05			GTP-binding nuclear protein; GTP-binding protein involved in nucleocytoplasmic transport. Required for the import of protein into the nucleus and also for RNA export. Involved in chromatin condensation and control of cell cycle. Belongs to the small GTPase superfamily. Ran family.
		MYCTH_2306984	-1.09586	-1.09841	5.72486	5.05152e-07	4.20217e-06			Uncharacterized protein.
		MYCTH_2304053	-1.09657	-1.09853	6.3474	7.17671e-05	0.000254815			zf-Tim10_DDP domain-containing protein; Belongs to the small Tim family.
		MYCTH_2308806	-1.09688	-1.10036	5.40408	3.88677e-05	0.000150657			Uncharacterized protein.
		MYCTH_2301316	-1.09919	-1.09947	8.90876	7.51088e-07	5.84458e-06			Uncharacterized protein.
		MYCTH_2300215	-1.09982	-1.11263	4.55371	0.00476546	0.0101055			Uncharacterized protein.
		MYCTH_83083	-1.09998	-1.1022	6.03314	0.000195145	0.000604401			Uncharacterized protein.
		MYCTH_2294298	-1.10037	-1.10173	6.4374	1.34417e-06	9.34325e-06			N-acetyltransferase domain-containing protein.
		MYCTH_2314934	-1.10081	-1.10088	10.8552	1.00756e-06	7.39122e-06	GO:1901363	heterocyclic compound binding	Ribosomal_L16 domain-containing protein.
		MYCTH_111425	-1.10196	-1.102	11.5827	8.90581e-07	6.72026e-06			60S ribosomal protein L2-like protein.
		MYCTH_2298586	-1.10229	-1.10314	7.1294	3.94929e-08	5.65335e-07			ETF domain-containing protein.
		MYCTH_2297070	-1.10377	-1.1041	8.1672	0.000138221	0.000448271	GO:0003824	catalytic activity	MFS domain-containing protein.
		MYCTH_2064349	-1.10429	-1.10442	9.94744	3.62248e-07	3.26114e-06			40S ribosomal protein S7; Belongs to the eukaryotic ribosomal protein eS7 family.
		MYCTH_2314338	-1.10432	-1.10545	7.21409	6.51365e-05	0.000233799	GO:0140096	catalytic activity, acting on a protein	Uncharacterized protein; Belongs to the universal ribosomal protein uL14 family.
		MYCTH_2306141	-1.10439	-1.10494	8.05246	5.34822e-06	2.9004e-05	GO:1901576	organic substance biosynthetic process	Proteasome subunit alpha type.
		MYCTH_2300549	-1.10453	-1.10467	9.94973	3.1397e-05	0.000125605	GO:2001141	regulation of RNA biosynthetic process	Uncharacterized protein.
		MYCTH_2315781	-1.10461	-1.10469	10.6537	0.000159361	0.000507499			40S ribosomal protein S21; Required for the processing of the 20S rRNA-precursor to mature 18S rRNA in a late step of the maturation of 40S ribosomal subunits. Has a physiological role leading to 18S rRNA stability.
		MYCTH_72822	-1.10468	-1.10546	7.45293	1.26797e-06	8.90781e-06	GO:1990904	ribonucleoprotein complex	Uncharacterized protein.
		MYCTH_71631	-1.10475	-1.10481	11.0301	2.48039e-05	0.000103826			40S ribosomal protein S25; Belongs to the eukaryotic ribosomal protein eS25 family.
		MYCTH_81959	-1.10596	-1.11047	5.06117	2.53886e-05	0.000105906	GO:1990904	ribonucleoprotein complex	DUF4536 domain-containing protein.
		MYCTH_2316497	-1.10607	-1.10637	8.75782	0.000111079	0.000371066	GO:1990904	ribonucleoprotein complex	Uncharacterized protein.
		MYCTH_2302646	-1.10615	-1.10682	7.85287	1.25645e-07	1.39095e-06	GO:0110165	cellular anatomical entity	Uncharacterized protein.
		MYCTH_2315941	-1.10647	-1.10671	9.12362	9.24155e-08	1.08973e-06	GO:1905348	endonuclease complex	Uncharacterized protein.
		MYCTH_2298252	-1.10652	-1.10659	10.8877	1.74982e-06	1.15626e-05	GO:1901576	organic substance biosynthetic process	S4 RNA-binding domain-containing protein; Belongs to the universal ribosomal protein uS4 family.
		MYCTH_2304441	-1.10684	-1.10697	9.96578	0.000406399	0.00114128			60S ribosomal protein L29; Belongs to the eukaryotic ribosomal protein eL29 family.
		MYCTH_2303849	-1.10765	-1.10997	5.84989	4.87157e-07	4.08545e-06	GO:1901607	alpha-amino acid biosynthetic process	CID domain-containing protein.
		MYCTH_2294734	-1.10776	-1.10795	9.51214	2.82038e-08	4.33798e-07	GO:2001141	regulation of RNA biosynthetic process	ATP synthase subunit gamma.
		MYCTH_2062887	-1.10792	-1.10799	10.9147	5.13665e-06	2.80917e-05	GO:1901618	organic hydroxy compound transmembrane transporter activity	Uncharacterized protein.
		MYCTH_2308733	-1.10827	-1.1092	7.23512	1.06928e-05	5.14977e-05	GO:1903047	mitotic cell cycle process	Prefoldin subunit 3; Binds specifically to cytosolic chaperonin (c-CPN) and transfers target proteins to it. Binds to nascent polypeptide chain and promotes folding in an environment in which there are many competing pathways for nonnative proteins; Belongs to the prefoldin subunit alpha family.
		MYCTH_2306357	-1.10844	-1.10983	7.94266	0.0120493	0.022862			AMP-binding domain-containing protein.
		MYCTH_2315436	-1.10864	-1.10874	10.4716	2.17147e-05	9.28302e-05			Uncharacterized protein.
		MYCTH_110042	-1.10891	-1.11017	7.11116	4.17559e-06	2.36562e-05	GO:2001141	regulation of RNA biosynthetic process	Uncharacterized protein; Belongs to the BI1 family.
		MYCTH_2298082	-1.1095	-1.13302	2.84807	0.0247889	0.0434421			ENDO3c domain-containing protein.
		MYCTH_2301840	-1.11063	-1.11088	9.3147	1.47327e-06	1.00664e-05	GO:1902600	proton transmembrane transport	Uncharacterized protein.
		MYCTH_2314609	-1.11096	-1.11099	11.8202	4.04941e-07	3.54397e-06	GO:0071704	organic substance metabolic process	40S ribosomal protein S1; Belongs to the eukaryotic ribosomal protein eS1 family.
		MYCTH_2312199	-1.11109	-1.11234	6.77127	3.64322e-08	5.32058e-07	GO:2001141	regulation of RNA biosynthetic process	Uncharacterized protein.
		MYCTH_2092438	-1.11213	-1.11655	5.51123	0.00039561	0.00111409	GO:0110165	cellular anatomical entity	Uncharacterized protein.
		MYCTH_59591	-1.11235	-1.11239	11.738	2.07992e-06	1.33651e-05	GO:1901576	organic substance biosynthetic process	Eukaryotic translation initiation factor 5A.
		MYCTH_2297948	-1.11247	-1.11253	11.3115	2.98682e-06	1.79931e-05	GO:2001141	regulation of RNA biosynthetic process	40S ribosomal protein S4; Belongs to the eukaryotic ribosomal protein eS4 family.
		MYCTH_2296974	-1.11288	-1.11369	7.15553	1.19788e-06	8.48137e-06	GO:1990748	cellular detoxification	Ribulose-phosphate 3-epimerase; Belongs to the ribulose-phosphate 3-epimerase family.
		MYCTH_2039818	-1.11361	-1.11371	10.2741	5.17596e-06	2.82393e-05	GO:2001141	regulation of RNA biosynthetic process	Uncharacterized protein.
		MYCTH_2302405	-1.11427	-1.12741	3.67244	0.00363714	0.00795307			Ubiquitin-related modifier 1; Acts as a sulfur carrier required for 2-thiolation of mcm(5)S(2)U at tRNA wobble positions of cytosolic tRNA(Lys), tRNA(Glu) and tRNA(Gln). Serves as sulfur donor in tRNA 2-thiolation reaction by being thiocarboxylated (-COSH) at its C-terminus by the MOCS3 homolog UBA4. The sulfur is then transferred to tRNA to form 2-thiolation of mcm(5)S(2)U. Prior mcm(5) tRNA mod…
		MYCTH_2308056	-1.11455	-1.11494	8.81833	1.5657e-07	1.6596e-06	GO:1990904	ribonucleoprotein complex	Superoxide dismutase; Destroys radicals which are normally produced within the cells and which are toxic to biological systems. Belongs to the iron/manganese superoxide dismutase family.
		MYCTH_2298414	-1.11469	-1.1326	3.81655	0.0109388	0.0210309	GO:0110165	cellular anatomical entity	Uncharacterized protein.
		MYCTH_2313651	-1.11521	-1.11673	6.73027	3.84054e-07	3.40236e-06	GO:1901564	organonitrogen compound metabolic process	t-SNARE coiled-coil homology domain-containing protein.
		MYCTH_2310492	-1.11537	-1.11641	7.20955	3.99303e-08	5.68879e-07	GO:0110165	cellular anatomical entity	3-hydroxyisobutyrate dehydrogenase; Belongs to the HIBADH-related family.
		MYCTH_2298018	-1.11549	-1.11567	9.6692	3.58171e-07	3.22845e-06			Uncharacterized protein.
		MYCTH_2138933	-1.11582	-1.1195	5.4594	1.19216e-05	5.65123e-05	GO:1901564	organonitrogen compound metabolic process	Uncharacterized protein.
		MYCTH_45679	-1.11591	-1.12471	4.39471	0.000433318	0.00120618			Uncharacterized protein.
		MYCTH_105405	-1.11691	-1.117	10.5984	1.07279e-05	5.16327e-05	GO:0110165	cellular anatomical entity	Ribosomal protein L37; Binds to the 23S rRNA.
		MYCTH_2088473	-1.11747	-1.11753	11.1668	3.07561e-06	1.84511e-05			Ribosomal_S17_N domain-containing protein; Belongs to the universal ribosomal protein uS17 family.
		MYCTH_2033977	-1.11873	-1.11887	9.93422	1.35804e-05	6.26099e-05			Ubiquitin-like domain-containing protein.
		MYCTH_2296575	-1.11897	-1.11998	7.17751	1.60342e-09	4.47533e-08			Uncharacterized protein; Belongs to the PI3/PI4-kinase family.
		MYCTH_2302907	-1.1193	-1.11993	7.79931	5.98817e-07	4.80443e-06			Proteasome endopeptidase complex; Belongs to the peptidase T1A family.
		MYCTH_2306934	-1.12108	-1.12377	5.84093	7.01284e-07	5.50444e-06	GO:1901363	heterocyclic compound binding	Tudor domain-containing protein.
		MYCTH_2315290	-1.12165	-1.12172	10.9581	8.7872e-07	6.64463e-06	GO:1990542	mitochondrial transmembrane transport	Ribosomal protein; Belongs to the universal ribosomal protein uL1 family.
		MYCTH_2314150	-1.12379	-1.12476	7.30295	2.02169e-06	1.30369e-05			Uncharacterized protein.
		MYCTH_2308236	-1.12411	-1.12421	10.4242	3.71238e-06	2.15415e-05	GO:1990904	ribonucleoprotein complex	Ubiquitin-like domain-containing protein.
		MYCTH_2316558	-1.12446	-1.12454	10.7224	1.73473e-05	7.66056e-05			60S ribosomal protein L27; Belongs to the eukaryotic ribosomal protein eL27 family.
		MYCTH_2315602	-1.12461	-1.12467	11.1529	1.0581e-06	7.66434e-06	GO:1901363	heterocyclic compound binding	Ribosomal_L7Ae domain-containing protein.
		MYCTH_2314521	-1.12511	-1.12517	10.9776	1.44766e-05	6.6193e-05	GO:1901576	organic substance biosynthetic process	Uncharacterized protein; Belongs to the universal ribosomal protein uL11 family.
		MYCTH_2313899	-1.12544	-1.12556	10.1551	9.81883e-08	1.13933e-06	GO:1901360	organic cyclic compound metabolic process	NAC-A/B domain-containing protein.
		MYCTH_2115071	-1.12557	-1.12636	7.76702	1.97591e-08	3.32182e-07			RIBOSOMAL_L9 domain-containing protein.
		MYCTH_2315552	-1.12676	-1.12703	9.05089	6.51638e-07	5.16523e-06	GO:0110165	cellular anatomical entity	UCR_hinge domain-containing protein.
		MYCTH_2299056	-1.12677	-1.13166	4.90872	3.1834e-05	0.000126932	GO:1901576	organic substance biosynthetic process	Uncharacterized protein.
		MYCTH_2305097	-1.12748	-1.13006	5.9065	3.72404e-05	0.000144971	GO:2001141	regulation of RNA biosynthetic process	Uncharacterized protein.
		MYCTH_2308513	-1.12768	-1.13146	5.29948	7.85e-06	3.96837e-05	GO:1901607	alpha-amino acid biosynthetic process	Uncharacterized protein.
		MYCTH_2304403	-1.12795	-1.12986	6.62074	1.29841e-06	9.10396e-06	GO:0071704	organic substance metabolic process	Mitochondrial distribution and morphology protein 34; Component of the ERMES/MDM complex, which serves as a molecular tether to connect the endoplasmic reticulum (ER) and mitochondria. Components of this complex are involved in the control of mitochondrial shape and protein biogenesis, and function in nonvesicular lipid trafficking between the ER and mitochondria. MDM34 is required for the intera…
		MYCTH_2307319	-1.12966	-1.13038	7.80077	4.64162e-06	2.58508e-05			Uncharacterized protein.
		MYCTH_2296713	-1.12972	-1.1312	6.64939	3.80525e-08	5.52373e-07			Uncharacterized protein.
		MYCTH_101019	-1.12987	-1.13824	4.33681	0.000252636	0.000755608	GO:1901363	heterocyclic compound binding	Uncharacterized protein.
		MYCTH_2306316	-1.1299	-1.13266	5.85158	8.29289e-06	4.14479e-05			Uncharacterized protein.
		MYCTH_2301499	-1.13	-1.13046	8.49617	7.49994e-07	5.84235e-06	GO:2001141	regulation of RNA biosynthetic process	Glycine cleavage system H protein; The H protein shuttles the methylamine group of glycine from the P protein to the T protein; Belongs to the GcvH family.
		MYCTH_2297028	-1.1307	-1.13546	5.65171	0.000221389	0.000676712	GO:1901575	organic substance catabolic process	Uncharacterized protein.
		MYCTH_2037146	-1.1312	-1.13775	5.19597	0.00111842	0.00277362	GO:0140101	catalytic activity, acting on a tRNA	DUF202 domain-containing protein.
		MYCTH_2297437	-1.13154	-1.13322	6.47846	1.27774e-05	5.9669e-05	GO:1990234	transferase complex	Uncharacterized protein.
		MYCTH_2315082	-1.13248	-1.13256	10.7056	1.35301e-06	9.39569e-06			TCTP domain-containing protein; Belongs to the TCTP family.
		MYCTH_2307416	-1.13259	-1.13389	7.07015	7.22491e-06	3.69167e-05	GO:1990204	oxidoreductase complex	RRM domain-containing protein.
		MYCTH_2301661	-1.13349	-1.13915	4.49173	1.53599e-05	6.93978e-05	GO:1901564	organonitrogen compound metabolic process	Uncharacterized protein.
		MYCTH_2309153	-1.13458	-1.13587	7.04901	4.88838e-07	4.0948e-06			Importin N-terminal domain-containing protein.
		MYCTH_2087238	-1.13513	-1.13903	5.76936	0.000103482	0.000349403	GO:1901564	organonitrogen compound metabolic process	Uncharacterized protein.
		MYCTH_2305051	-1.13551	-1.14213	4.56262	4.71287e-05	0.000177629	GO:1901618	organic hydroxy compound transmembrane transporter activity	Uncharacterized protein.
		MYCTH_36979	-1.13575	-1.13595	9.54867	0.000157742	0.000502786	GO:1901575	organic substance catabolic process	Uncharacterized protein.
		MYCTH_2313790	-1.136	-1.13608	10.442	3.11875e-05	0.000124836	GO:1990904	ribonucleoprotein complex	Uncharacterized protein; Belongs to the eukaryotic ribosomal protein P1/P2 family.
		MYCTH_111107	-1.13644	-1.1366	10.1097	5.52512e-07	4.52334e-06	GO:1905508	protein localization to microtubule organizing center	Nucleosome assembly protein-like protein; Belongs to the nucleosome assembly protein (NAP) family.
		MYCTH_2111617	-1.13687	-1.13956	5.74122	2.92788e-06	1.77564e-05			HET domain-containing protein.
		MYCTH_2304313	-1.13735	-1.13829	7.37498	4.15068e-08	5.86152e-07	GO:2001141	regulation of RNA biosynthetic process	PCI domain-containing protein.
		MYCTH_2050447	-1.13739	-1.14829	4.14546	0.00101972	0.00256401	GO:1901363	heterocyclic compound binding	Uncharacterized protein.
		MYCTH_2077843	-1.13887	-1.14027	6.86673	5.00382e-06	2.74868e-05			Uncharacterized protein.
		MYCTH_2050929	-1.13906	-1.14079	6.41877	1.70159e-05	7.53265e-05			Uncharacterized protein.
		MYCTH_2143160	-1.14016	-1.15195	3.85425	0.00149565	0.00360642	GO:0110165	cellular anatomical entity	Uncharacterized protein.
		MYCTH_2311525	-1.14082	-1.14255	6.52503	4.70901e-07	3.99079e-06	GO:2001141	regulation of RNA biosynthetic process	Alkyl transferase; Belongs to the UPP synthase family.
		MYCTH_98107	-1.1409	-1.14198	7.19617	5.00143e-09	1.08902e-07			RING-type domain-containing protein.
		MYCTH_111845	-1.14124	-1.14216	7.22729	2.8233e-07	2.68901e-06	GO:1901564	organonitrogen compound metabolic process	Uncharacterized protein.
		MYCTH_2087157	-1.14159	-1.14361	5.98531	1.8078e-07	1.87229e-06			Uncharacterized protein.
		MYCTH_2313301	-1.1432	-1.14417	7.28972	2.77752e-06	1.70302e-05	GO:2000185	regulation of phosphate transmembrane transport	Uncharacterized protein.
		MYCTH_2294664	-1.14376	-1.14553	6.05983	4.2444e-08	5.95782e-07	GO:1901363	heterocyclic compound binding	Uncharacterized protein; Belongs to the ClpA/ClpB family.
		MYCTH_2313759	-1.14383	-1.14389	11.0985	9.24475e-06	4.54938e-05	GO:1905039	carboxylic acid transmembrane transport	Uncharacterized protein.
		MYCTH_71222	-1.14443	-1.14545	6.45373	6.33375e-05	0.000228135	GO:1901564	organonitrogen compound metabolic process	Phosphate transporter; Sodium-phosphate symporter which plays a fundamental housekeeping role in phosphate transport. Belongs to the inorganic phosphate transporter (PiT) (TC 2.A.20) family.
		MYCTH_74969	-1.14486	-1.14502	9.69787	7.78669e-07	6.0225e-06	GO:1901576	organic substance biosynthetic process	S1-like domain-containing protein; Belongs to the eIF-1A family.
		MYCTH_70142	-1.14491	-1.15431	4.11433	0.000387573	0.00109698	GO:2001141	regulation of RNA biosynthetic process	RTA1 like protein.
		MYCTH_90598	-1.14494	-1.15724	3.56506	0.0017364	0.00411151			Uncharacterized protein.
		MYCTH_2133968	-1.1454	-1.1458	8.41693	1.16121e-07	1.30958e-06			Proteasome subunit alpha type.
		MYCTH_2310632	-1.14585	-1.14834	6.30713	4.59729e-06	2.56236e-05	GO:0110165	cellular anatomical entity	HD_domain domain-containing protein.
		MYCTH_77277	-1.14593	-1.14601	10.6235	3.95537e-06	2.26393e-05	GO:1901505	carbohydrate derivative transmembrane transporter activity	Uncharacterized protein.
		MYCTH_2310208	-1.14696	-1.15021	5.31566	1.99599e-05	8.6453e-05	GO:2001141	regulation of RNA biosynthetic process	Uncharacterized protein.
		MYCTH_2300961	-1.14776	-1.15578	4.59846	0.000135036	0.000439035			NTF2 domain-containing protein.
		MYCTH_2299876	-1.14895	-1.15011	7.24462	1.34461e-05	6.21097e-05			Protein kinase domain-containing protein.
		MYCTH_2309206	-1.14911	-1.15383	5.39864	6.31163e-06	3.31109e-05			MI domain-containing protein.
		MYCTH_2309109	-1.14942	-1.15297	5.62966	1.58503e-05	7.10803e-05	GO:1990904	ribonucleoprotein complex	Uncharacterized protein.
		MYCTH_2315754	-1.15019	-1.15242	6.15673	3.18298e-09	7.54505e-08	GO:0046571	aspartate-2-keto-4-methylthiobutyrate transaminase activity	Proline dehydrogenase; Converts proline to delta-1-pyrroline-5-carboxylate.
		MYCTH_2309086	-1.1504	-1.15301	5.88284	1.1961e-05	5.66621e-05	GO:1990429	peroxisomal importomer complex	HIG1 domain-containing protein.
		MYCTH_2091001	-1.15078	-1.15153	7.65323	1.943e-10	8.12171e-09	GO:0110165	cellular anatomical entity	Uncharacterized protein; Belongs to the universal ribosomal protein uS9 family.
		MYCTH_2316445	-1.1515	-1.15159	10.63	5.65397e-06	3.03209e-05	GO:1905039	carboxylic acid transmembrane transport	KOW domain-containing protein.
[truncated: 508 more rows]

## Sheet: WT16h_vs_WT11.5h
		GeneID	log2FC	unshrunk.logFC	logCPM	PValue	FDR	GO	GO term	EnsemblFungi annotation
		MYCTH_114667	8.92011	9.01039	8.41873	5.75737e-25	5.94571e-22			Uncharacterized protein.
		MYCTH_114666	8.27707	8.34136	8.39267	1.72665e-23	1.0225e-20			Alcohol dehydrogenase-like protein.
		MYCTH_2133773	8.18104	8.28845	7.48157	2.71023e-22	1.03117e-19			Uncharacterized protein.
		MYCTH_107763	8.16858	8.2382	7.70627	2.07897e-19	4.84802e-17			General substrate transporter-like protein.
		MYCTH_2307990	7.91935	7.92742	11.4359	4.77394e-28	3.45108e-24			Uncharacterized protein.
		MYCTH_2309486	7.91606	8.14124	6.30499	1.51404e-14	1.35124e-12			AflR domain-containing protein.
		MYCTH_78013	7.23931	7.38856	6.77699	8.18384e-14	6.3614e-12			Polyketide synthetase.
		MYCTH_2303048	7.07699	7.20129	6.46156	1.19744e-15	1.29199e-13			Uncharacterized protein.
		MYCTH_2295298	6.97552	7.17127	5.3133	9.30705e-18	1.56467e-15			Uncharacterized protein.
		MYCTH_2295301	6.74751	6.77217	7.77663	1.14575e-21	3.60114e-19			ANK_REP_REGION domain-containing protein.
		MYCTH_73236	6.70593	6.76627	7.41325	1.14793e-14	1.05043e-12			Non-ribosomal peptide synthetase.
		MYCTH_82981	6.60836	6.61393	10.3007	1.83878e-23	1.0225e-20	GO:1902600	proton transmembrane transport	ATP-synt_C domain-containing protein; Belongs to the ATPase C chain family.
		MYCTH_2298337	6.57261	6.59069	8.31307	5.5271e-26	1.23544e-22			Uncharacterized protein.
		MYCTH_106502	6.55688	6.56641	9.36558	5.20737e-23	2.35275e-20			Uncharacterized protein.
		MYCTH_2307666	6.53169	6.67874	6.03047	8.71878e-12	4.17404e-10	GO:0003824	catalytic activity	Uncharacterized protein.
		MYCTH_2303328	6.38971	7.54028	4.48588	7.18863e-09	1.66027e-07			Uncharacterized protein.
		MYCTH_114497	6.319	6.38286	6.84927	1.04426e-24	8.38772e-22	GO:0071704	organic substance metabolic process	Glycoside hydrolase family 2 protein.
		MYCTH_2306214	6.31843	6.76342	4.36715	2.4347e-15	2.44451e-13			Uncharacterized protein.
		MYCTH_68564	6.15676	6.55625	4.54662	7.03285e-12	3.48222e-10			WW domain-containing protein.
		MYCTH_52496	6.15404	6.19234	7.18888	8.03557e-15	7.54404e-13	GO:0110165	cellular anatomical entity	Uncharacterized protein.
		MYCTH_61507	6.02012	6.02554	10.1499	2.38529e-23	1.23166e-20			ABC transporter.
		MYCTH_104570	5.99425	6.19448	7.98225	1.21679e-19	3.03317e-17	GO:0003824	catalytic activity	Glycoside hydrolase family 76 protein.
		MYCTH_2308079	5.95334	5.97525	7.03378	3.58168e-27	1.2946e-23	GO:1901564	organonitrogen compound metabolic process	Serine protease; Belongs to the peptidase S8 family.
		MYCTH_2297595	5.90482	5.91923	7.95309	2.95776e-25	3.56361e-22			Uncharacterized protein.
		MYCTH_2308284	5.7642	5.78576	8.33286	1.2014e-14	1.08562e-12			Uncharacterized protein.
		MYCTH_75351	5.73848	5.74124	10.6391	6.83605e-26	1.23544e-22			Non-ribosomal peptide synthetase.
		MYCTH_2126295	5.58758	6.43545	7.5568	6.14628e-08	1.1277e-06	GO:1901363	heterocyclic compound binding	FAD-binding PCMH-type domain-containing protein.
		MYCTH_2121768	5.29609	5.90752	2.98015	3.64241e-11	1.50463e-09			Uncharacterized protein.
		MYCTH_2310464	5.28806	5.32291	5.87456	2.07434e-15	2.11203e-13			Carbohydrate-binding WSC domain protein.
		MYCTH_108044	5.2786	5.35344	5.56234	1.22696e-22	4.92763e-20	GO:0110165	cellular anatomical entity	MFS sugar transporter-like protein; Belongs to the major facilitator superfamily. Sugar transporter (TC 2.A.1.1) family.
		MYCTH_2297169	5.23598	5.6932	3.66283	7.57963e-10	2.28305e-08			Uncharacterized protein.
		MYCTH_2142698	5.16169	5.19166	6.70503	9.86123e-25	8.38772e-22			Uncharacterized protein.
		MYCTH_90354	5.01481	5.18995	5.05385	1.94554e-09	5.18978e-08			Uncharacterized protein.
		MYCTH_2106471	5.0107	5.38103	2.75511	6.91514e-11	2.70214e-09			Uncharacterized protein.
		MYCTH_2311254	4.95488	7.14249	2.99266	4.40891e-05	0.00033468			Chitin-binding type-4 domain-containing protein.
		MYCTH_2297444	4.88435	5.12815	3.6524	9.14406e-09	2.04651e-07			Uncharacterized protein.
		MYCTH_112362	4.73845	4.74496	8.78549	8.75113e-14	6.72999e-12			Uncharacterized protein.
		MYCTH_2299548	4.63749	4.65156	6.92207	6.57048e-24	4.7498e-21			Uncharacterized protein.
		MYCTH_110651	4.58366	5.2457	3.35471	0.000343616	0.00194671	GO:0110165	cellular anatomical entity	Glycoside hydrolase family 61 protein.
		MYCTH_2297292	4.51626	5.52943	3.17744	3.25498e-05	0.000259144			Uncharacterized protein.
		MYCTH_2305454	4.45659	4.72018	4.51314	1.23288e-09	3.46789e-08			Uncharacterized protein.
		MYCTH_2315630	4.45338	4.46159	8.27298	1.05639e-19	2.93717e-17			Uncharacterized protein.
		MYCTH_108836	4.40222	4.46721	4.60336	5.30136e-16	6.18121e-14			Oxidoreductase-like protein.
		MYCTH_2305657	4.3723	4.38028	8.20627	5.01907e-17	6.59688e-15			Uncharacterized protein.
		MYCTH_103818	4.35883	4.63618	2.8211	4.05629e-10	1.30324e-08	GO:0110165	cellular anatomical entity	Uncharacterized protein.
		MYCTH_2306588	4.35333	4.40191	10.9244	1.08016e-11	5.07045e-10	GO:1990819	actin fusion focus	Glycoside hydrolase family 81 protein.
		MYCTH_2316580	4.34704	4.36559	6.54877	7.77023e-19	1.47818e-16			Uncharacterized protein.
		MYCTH_2301577	4.34011	4.57051	4.06244	1.56252e-09	4.26244e-08			Uncharacterized protein.
		MYCTH_2308077	4.32858	4.48709	3.43275	4.29768e-15	4.14239e-13			Uncharacterized protein.
		MYCTH_105128	4.32346	4.33481	8.48937	5.08166e-19	1.04958e-16	GO:0071704	organic substance metabolic process	Carbohydrate esterase family 3 protein.
		MYCTH_2299804	4.24807	4.26871	6.71243	1.03756e-16	1.2932e-14			Uncharacterized protein.
		MYCTH_2295346	4.24192	4.27683	6.0756	2.98613e-11	1.2542e-09	GO:2001141	regulation of RNA biosynthetic process	BZIP domain-containing protein.
		MYCTH_2307339	4.23547	4.25277	7.20504	3.37887e-19	7.40178e-17	GO:0003824	catalytic activity	Uncharacterized protein.
		MYCTH_2294895	4.19663	4.27084	5.6666	1.15762e-06	1.51328e-05			Glyoxal oxidase like protein.
		MYCTH_53288	4.16532	4.16871	9.25827	1.03404e-22	4.39712e-20			Tyrosinase-like protein.
		MYCTH_2111519	4.13918	4.38142	3.9164	1.62083e-09	4.40488e-08			Uncharacterized protein.
		MYCTH_2136757	4.09455	4.31711	3.7456	8.60983e-10	2.51986e-08	GO:0110165	cellular anatomical entity	BHLH domain-containing protein.
		MYCTH_81347	4.03425	4.06234	5.79389	7.09472e-22	2.44227e-19			Oxygenase; Belongs to the iron/ascorbate-dependent oxidoreductase family.
		MYCTH_2302958	4.02752	4.16273	4.13889	3.95022e-07	5.82778e-06	GO:0110165	cellular anatomical entity	MFS domain-containing protein.
		MYCTH_2297294	3.88192	4.04406	4.14887	1.56645e-10	5.55093e-09	GO:0110165	cellular anatomical entity	C2H2-type domain-containing protein.
		MYCTH_109790	3.8685	3.88766	6.04911	2.40983e-17	3.48413e-15			Uncharacterized protein.
		MYCTH_2297167	3.8608	3.92735	4.26725	1.0347e-12	6.03212e-11	GO:1901575	organic substance catabolic process	Beta-lactamase domain-containing protein.
		MYCTH_111036	3.85895	3.88894	5.24658	2.18562e-11	9.57567e-10			Cyclic nucleotide-binding domain-containing protein.
		MYCTH_93495	3.85577	6.82864	2.1068	0.0094417	0.0296757			Uncharacterized protein.
		MYCTH_109870	3.84861	3.85591	7.87993	2.82446e-19	6.38064e-17			FAD linked oxidase-like protein.
		MYCTH_2313163	3.84472	3.90953	4.35278	5.71294e-08	1.06167e-06			Cnn_1N domain-containing protein.
		MYCTH_2313184	3.84116	3.97498	3.53689	8.22524e-12	3.99062e-10	GO:1901363	heterocyclic compound binding	MFS domain-containing protein.
		MYCTH_2312900	3.81155	3.8287	6.36404	1.05517e-17	1.7111e-15			Uncharacterized protein.
		MYCTH_2305422	3.78566	3.80695	5.37685	1.36168e-21	4.10149e-19			FSH1 domain-containing protein.
		MYCTH_45081	3.7808	3.82341	5.10228	1.08549e-17	1.7111e-15			Uncharacterized protein.
		MYCTH_78019	3.77306	3.77946	7.96875	3.29769e-10	1.07869e-08			MFS general substrate transporter-like protein.
		MYCTH_2310379	3.7485	3.76706	7.2784	4.91667e-22	1.77713e-19			Uncharacterized protein.
		MYCTH_2308831	3.73693	3.80787	4.70611	2.19342e-10	7.51481e-09	GO:1901564	organonitrogen compound metabolic process	Amine oxidase.
		MYCTH_2089588	3.68635	3.69584	7.4567	1.01124e-12	5.94332e-11			Uncharacterized protein.
		MYCTH_114083	3.67866	3.68129	8.2428	1.20072e-19	3.03317e-17			Uncharacterized protein.
		MYCTH_2310816	3.65351	3.67952	6.86863	1.22686e-13	8.86895e-12	GO:1901701	cellular response to oxygen-containing compound	Uncharacterized protein.
		MYCTH_2299806	3.63896	3.66784	6.13606	1.08882e-17	1.7111e-15			MFS domain-containing protein.
		MYCTH_2309491	3.61226	3.68932	4.52421	1.43636e-13	9.98409e-12			Uncharacterized protein.
		MYCTH_2297743	3.5934	3.80811	3.9944	7.03404e-05	0.000496088	GO:0046914	transition metal ion binding	RBR-type E3 ubiquitin transferase.
		MYCTH_86350	3.57724	3.69393	4.20908	8.37475e-10	2.46526e-08			Uncharacterized protein.
		MYCTH_2308065	3.57284	3.57497	9.73332	3.52268e-23	1.6977e-20	GO:0009058	biosynthetic process	Glycosyltransferase family 4 protein.
		MYCTH_112714	3.5613	3.61156	5.30078	5.31467e-09	1.25966e-07			Pyridine nucleotide-disulfide oxidoreductase-like protein.
		MYCTH_2307966	3.54948	3.64716	3.93156	7.61772e-07	1.04494e-05	GO:0110165	cellular anatomical entity	Uncharacterized protein.
		MYCTH_75070	3.53195	3.65409	3.3932	3.61703e-09	9.01637e-08	GO:1903394	protein localization to kinetochore involved in kinetochore assembly	Uncharacterized protein.
		MYCTH_2301919	3.52299	3.81367	3.29942	2.13094e-05	0.000178915			Uncharacterized protein.
		MYCTH_2297802	3.50397	3.50502	9.79065	1.06816e-15	1.16996e-13	GO:0016798	hydrolase activity, acting on glycosyl bonds	CFEM domain-containing protein.
		MYCTH_92449	3.50208	3.50653	7.26919	3.8261e-19	8.13496e-17	GO:2001141	regulation of RNA biosynthetic process	C2H2 transcription factor.
		MYCTH_73480	3.49515	3.52985	5.15772	2.95982e-13	1.98116e-11	GO:1901564	organonitrogen compound metabolic process	Uncharacterized protein.
		MYCTH_78828	3.49419	3.49817	7.60131	4.04295e-14	3.39843e-12			Uncharacterized protein.
		MYCTH_2299888	3.4757	4.02745	3.13383	0.00504312	0.0179237			Uncharacterized protein.
		MYCTH_2139585	3.46167	3.46633	7.95563	1.7984e-19	4.33354e-17	GO:1904587	response to glycoprotein	alpha-1,2-Mannosidase; Belongs to the glycosyl hydrolase 47 family.
		MYCTH_39133	3.46046	3.58069	2.95511	3.66279e-08	7.06089e-07	GO:1901564	organonitrogen compound metabolic process	FAD dependent oxidoreductase-like protein.
		MYCTH_66804	3.42719	3.66283	3.10143	9.61056e-06	9.15346e-05			Glycoside hydrolase family 3 protein.
		MYCTH_2120753	3.41731	3.47391	4.48309	7.62142e-12	3.72265e-10	GO:1901363	heterocyclic compound binding	Uncharacterized protein; Belongs to the cytochrome P450 family.
		MYCTH_2306234	3.39845	3.46743	4.18436	7.92945e-14	6.23065e-12	GO:0030791	arsenite methyltransferase activity	Methyltranfer_dom domain-containing protein.
		MYCTH_2298547	3.39293	3.4976	3.00154	3.53841e-09	8.85092e-08	GO:0016741	transferase activity, transferring one-carbon groups	Methyltransf_2 domain-containing protein.
		MYCTH_2305586	3.3646	3.68171	2.92937	0.000140238	0.000899711			Uncharacterized protein.
		MYCTH_2297291	3.36428	3.6735	3.53982	0.000120396	0.000785508			Uncharacterized protein.
		MYCTH_2095639	3.35902	3.36319	6.93132	3.69116e-17	5.0346e-15			Uncharacterized protein.
		MYCTH_2315403	3.35235	3.35862	7.55715	1.093e-21	3.59151e-19			Uncharacterized protein.
		MYCTH_2315913	3.34797	3.35318	8.43829	2.92065e-14	2.5135e-12			Uncharacterized protein.
		MYCTH_2310703	3.34498	3.34667	9.329	1.34657e-13	9.54345e-12			Uncharacterized protein.
		MYCTH_2107379	3.33009	3.55905	2.38361	1.92928e-05	0.000164661			Uncharacterized protein.
		MYCTH_2295321	3.30136	3.31804	6.35565	4.38277e-14	3.64173e-12			MFS domain-containing protein.
		MYCTH_109978	3.29312	3.29341	10.9042	2.73876e-25	3.56361e-22	GO:1901576	organic substance biosynthetic process	Pyruvate carboxyltransferase-like protein.
		MYCTH_2310631	3.27517	3.43918	3.0437	1.70085e-06	2.08045e-05			AAA_28 domain-containing protein.
		MYCTH_2302937	3.26915	3.30681	5.02348	6.33464e-06	6.46796e-05	GO:1901576	organic substance biosynthetic process	Uncharacterized protein.
		MYCTH_107796	3.25289	3.25395	11.2588	1.3448e-12	7.59498e-11			Uncharacterized protein.
		MYCTH_2297596	3.24486	3.51688	2.28929	0.000134416	0.000866034			Uncharacterized protein.
		MYCTH_2036106	3.21913	3.39322	2.9921	5.71902e-06	5.92303e-05			Uncharacterized protein.
		MYCTH_2305456	3.20075	3.25452	4.86618	7.28268e-09	1.67664e-07	GO:0016787	hydrolase activity	Abhydrolase_3 domain-containing protein.
		MYCTH_75334	3.19339	3.23324	5.16573	3.88605e-08	7.4122e-07	GO:1901363	heterocyclic compound binding	Cytochrome P450 monooxygenase.
		MYCTH_2296171	3.1728	3.20759	5.0659	1.33108e-10	4.81117e-09	GO:0110165	cellular anatomical entity	alpha-1,2-Mannosidase; Belongs to the glycosyl hydrolase 47 family.
		MYCTH_2303344	3.14767	3.17068	6.89297	3.9923e-07	5.85442e-06			Phospholipase C-like protein.
		MYCTH_2310273	3.12114	3.15729	5.56766	1.3579e-06	1.73739e-05	GO:1901363	heterocyclic compound binding	Uncharacterized protein.
		MYCTH_2106715	3.12047	3.63965	2.43696	0.00495094	0.0177092			Uncharacterized protein.
		MYCTH_2310174	3.11049	3.11256	8.49192	2.48125e-10	8.30413e-09	GO:0110165	cellular anatomical entity	Uncharacterized protein.
		MYCTH_2296814	3.10675	3.13491	4.53515	1.64976e-11	7.37517e-10			Carboxylic ester hydrolase; Belongs to the type-B carboxylesterase/lipase family.
		MYCTH_2306903	3.09962	3.13845	4.34833	8.92677e-13	5.37763e-11	GO:0052689	carboxylic ester hydrolase activity	Uncharacterized protein; Belongs to the mitochondrial carrier (TC 2.A.29) family.
		MYCTH_2143764	3.06668	3.11153	4.57985	2.15459e-10	7.41691e-09	GO:1905039	carboxylic acid transmembrane transport	Uncharacterized protein.
		MYCTH_2294067	3.06448	3.15104	3.62723	1.35922e-08	2.92434e-07			Uncharacterized protein.
		MYCTH_2307871	3.04092	3.04764	6.76433	2.93733e-15	2.90876e-13			Uncharacterized protein.
		MYCTH_2313040	3.03298	3.04057	6.47872	5.24788e-09	1.24793e-07			N-acetyltransferase domain-containing protein.
		MYCTH_2071908	3.0313	3.20021	3.20763	3.02614e-05	0.000243608	GO:0016747	transferase activity, transferring acyl groups other than amino-acyl groups	HET domain-containing protein.
		MYCTH_2296040	3.02739	3.04039	6.18386	1.55281e-09	4.25198e-08			Uncharacterized protein.
		MYCTH_86146	3.01973	3.02025	9.8101	5.2682e-12	2.66321e-10	GO:0110165	cellular anatomical entity	Uncharacterized protein.
		MYCTH_2309773	3.01967	3.03579	6.91205	4.08472e-12	2.10918e-10			Uncharacterized protein.
		MYCTH_2307827	3.00614	3.1118	3.83252	8.3265e-07	1.13356e-05			Uncharacterized protein.
		MYCTH_2080826	2.98081	3.13762	3.62244	0.000598854	0.00311703			Uncharacterized protein.
		MYCTH_2308852	2.97735	3.14	3.0454	3.8013e-05	0.000293585	GO:1901564	organonitrogen compound metabolic process	NmrA domain-containing protein.
		MYCTH_2295504	2.96028	3.05996	3.30238	4.53646e-07	6.54572e-06			Uncharacterized protein.
		MYCTH_2313137	2.94489	3.04379	3.52944	5.15089e-07	7.30114e-06			Alpha-galactosidase.
		MYCTH_95427	2.93889	3.06806	3.37197	8.41727e-06	8.21167e-05			Sugar transporter-like protein; Belongs to the major facilitator superfamily. Sugar transporter (TC 2.A.1.1) family.
		MYCTH_2304910	2.92587	2.93688	5.68698	1.42371e-15	1.49159e-13	GO:0110165	cellular anatomical entity	Uncharacterized protein.
		MYCTH_2295071	2.92225	2.93429	5.5967	1.18648e-19	3.03317e-17	GO:1901564	organonitrogen compound metabolic process	Uncharacterized protein; Belongs to the short-chain dehydrogenases/reductases (SDR) family.
		MYCTH_2029593	2.90108	3.50439	2.07214	0.0167884	0.0475188			Uncharacterized protein.
		MYCTH_2310241	2.88906	3.27767	2.78245	0.00562863	0.0195528	GO:0044237	cellular metabolic process	STAS domain-containing protein.
		MYCTH_94171	2.88792	2.89103	7.64226	2.57592e-11	1.10841e-09	GO:0016747	transferase activity, transferring acyl groups other than amino-acyl groups	Uncharacterized protein.
		MYCTH_2301769	2.83829	2.86152	5.26033	6.61755e-10	2.02704e-08	GO:1990904	ribonucleoprotein complex	TauD domain-containing protein.
		MYCTH_2302213	2.83426	2.93746	3.36762	3.54926e-06	3.92919e-05			Uncharacterized protein.
		MYCTH_2309656	2.83044	3.09113	5.35666	0.00755382	0.025003	GO:1905039	carboxylic acid transmembrane transport	Uncharacterized protein.
		MYCTH_2297244	2.82967	2.85636	4.3943	2.86008e-16	3.50432e-14			Uncharacterized protein.
		MYCTH_117146	2.80392	2.80456	9.30777	7.20719e-21	2.08403e-18	GO:0016491	oxidoreductase activity	TauD domain-containing protein.
		MYCTH_2294197	2.79162	2.81825	5.29451	9.05691e-06	8.69488e-05			STAS domain-containing protein.
		MYCTH_2134022	2.78628	2.85181	4.06763	0.000507237	0.00270813	GO:1904680	peptide transmembrane transporter activity	Uncharacterized protein.
		MYCTH_2117187	2.78543	2.81854	4.15828	1.06345e-12	6.15017e-11			MFS domain-containing protein.
		MYCTH_2306612	2.78513	2.84033	4.3415	1.07698e-05	0.000100979			Drf_GBD domain-containing protein.
		MYCTH_80109	2.77251	2.80411	4.36234	2.0817e-12	1.12303e-10			Glycoside hydrolase, catalytic core.
		MYCTH_2312796	2.76824	2.78539	5.31485	6.76232e-09	1.56682e-07	GO:2000243	positive regulation of reproductive process	WD_REPEATS_REGION domain-containing protein.
		MYCTH_2294752	2.76358	2.84224	4.57869	2.96197e-05	0.000238974	GO:1990822	basic amino acid transmembrane transport	Uncharacterized protein; Belongs to the cytochrome P450 family.
		MYCTH_2294478	2.75339	2.78617	5.64617	0.000177594	0.00111443	GO:0140097	catalytic activity, acting on DNA	Uncharacterized protein; Belongs to the TRAFAC class myosin-kinesin ATPase superfamily. Myosin family.
		MYCTH_2300032	2.73338	2.82142	3.27126	2.67936e-06	3.0941e-05			Uncharacterized protein.
		MYCTH_107186	2.72377	2.75228	5.13962	3.2812e-05	0.000260371	GO:1901576	organic substance biosynthetic process	Uncharacterized protein.
		MYCTH_2313156	2.71983	3.13019	3.32739	0.0132909	0.0392002	GO:1901363	heterocyclic compound binding	Uncharacterized protein.
		MYCTH_77631	2.7172	2.75666	4.60109	8.35809e-08	1.48454e-06	GO:2000601	positive regulation of Arp2/3 complex-mediated actin nucleation	NAD(P)-binding domain protein.
		MYCTH_2302919	2.70281	2.71768	6.45242	1.6376e-06	2.01674e-05			C2 domain-containing protein.
		MYCTH_2140533	2.69375	2.8787	4.38316	0.00105232	0.0049462	GO:0016798	hydrolase activity, acting on glycosyl bonds	FAD-binding PCMH-type domain-containing protein.
		MYCTH_2312952	2.69206	2.84592	2.8806	0.000318912	0.00182824	GO:1901363	heterocyclic compound binding	Uncharacterized protein.
		MYCTH_2311238	2.69154	2.83562	3.07098	0.000215261	0.00130657	GO:0016491	oxidoreductase activity	Uncharacterized protein.
		MYCTH_41714	2.68131	2.99378	7.23623	0.00727073	0.024189	GO:1903047	mitotic cell cycle process	Amino-acid permease.
		MYCTH_2302437	2.6787	2.73758	3.63625	5.47001e-08	1.02442e-06	GO:1901363	heterocyclic compound binding	Uncharacterized protein.
		MYCTH_109914	2.67166	2.72393	4.4486	4.74879e-06	5.01886e-05	GO:0140096	catalytic activity, acting on a protein	Uncharacterized protein.
		MYCTH_2300931	2.66994	2.6981	5.30394	3.48043e-06	3.87674e-05			Uncharacterized protein; Belongs to the peroxidase family.
		MYCTH_2313073	2.66648	2.68814	5.74078	4.76874e-06	5.03259e-05	GO:1905039	carboxylic acid transmembrane transport	Uncharacterized protein.
		MYCTH_2114617	2.66117	2.76113	4.98824	0.00123036	0.00563644			Uncharacterized protein; Belongs to the cytochrome P450 family.
		MYCTH_2295747	2.65787	2.68833	4.90342	2.33103e-05	0.000192583			DNA helicase; Belongs to the MCM family.
		MYCTH_2089975	2.65645	2.68456	4.61455	3.54798e-11	1.47404e-09	GO:1901363	heterocyclic compound binding	Uncharacterized protein.
		MYCTH_2096317	2.65177	2.66682	6.04774	4.03436e-10	1.30198e-08	GO:0140096	catalytic activity, acting on a protein	Uncharacterized protein.
		MYCTH_112051	2.64073	2.64336	7.60312	7.63734e-14	6.06707e-12	GO:1901363	heterocyclic compound binding	Cytochrome P450-like protein; Belongs to the cytochrome P450 family.
		MYCTH_2295744	2.63762	2.7396	3.3418	3.15067e-05	0.000252417	GO:2001251	negative regulation of chromosome organization	Protein kinase domain-containing protein.
		MYCTH_2296038	2.62563	2.63352	7.15699	1.57863e-17	2.37748e-15			Uncharacterized protein.
		MYCTH_2295909	2.62467	2.62948	7.59646	1.67232e-08	3.50412e-07	GO:0140101	catalytic activity, acting on a tRNA	Uncharacterized protein.
		MYCTH_2305009	2.62439	2.63486	6.20225	9.634e-08	1.6863e-06	GO:1901363	heterocyclic compound binding	Uncharacterized protein.
		MYCTH_2082522	2.62073	2.62257	7.78832	2.07124e-10	7.16765e-09	GO:0110165	cellular anatomical entity	CP2 domain-containing protein.
		MYCTH_2298909	2.62008	2.66856	5.22129	0.000314497	0.00181177	GO:1901564	organonitrogen compound metabolic process	Uncharacterized protein; Belongs to the STXBP/unc-18/SEC1 family.
		MYCTH_83040	2.617	2.62016	6.8252	7.39928e-19	1.46988e-16	GO:0072593	reactive oxygen species metabolic process	Uncharacterized protein.
		MYCTH_2294148	2.60847	2.60889	9.8484	8.39822e-16	9.63662e-14			Uncharacterized protein.
		MYCTH_2306786	2.59586	2.68678	5.92156	1.90973e-05	0.000163185	GO:1901575	organic substance catabolic process	Carbohydrate esterase family 9 protein.
		MYCTH_2306275	2.5906	2.60696	5.72683	1.0422e-09	2.97788e-08			Amidase domain-containing protein.
		MYCTH_2303722	2.57753	2.6275	4.30425	0.000126559	0.00082127	GO:0140352	export from cell	Zn(2)-C6 fungal-type domain-containing protein.
		MYCTH_2304098	2.56484	2.56739	7.86221	3.11367e-17	4.41347e-15	GO:2000112	regulation of cellular macromolecule biosynthetic process	PHD-type domain-containing protein.
		MYCTH_2311554	2.54468	2.5554	5.69673	9.91738e-10	2.86466e-08	GO:1903725	regulation of phospholipid metabolic process	Uncharacterized protein.
		MYCTH_2303011	2.53914	2.54256	10.9337	8.05556e-10	2.40635e-08	GO:0019213	deacetylase activity	Serine protease; Belongs to the peptidase S8 family.
		MYCTH_2305739	2.5323	2.54128	5.65911	3.56414e-12	1.86704e-10	GO:0016884	carbon-nitrogen ligase activity, with glutamine as amido-N-donor	Hemerythrin domain-containing protein.
		MYCTH_2313432	2.53219	2.53676	7.93742	1.01082e-08	2.22104e-07	GO:2001141	regulation of RNA biosynthetic process	Uncharacterized protein.
		MYCTH_2294200	2.52584	2.60171	3.62142	1.14766e-05	0.000106229	GO:0046914	transition metal ion binding	Rab-GAP TBC domain-containing protein.
		MYCTH_2310586	2.52059	2.53702	5.34131	1.63125e-12	9.07101e-11	GO:1902532	negative regulation of intracellular signal transduction	Zn(2)-C6 fungal-type domain-containing protein.
		MYCTH_2061852	2.52029	2.66645	3.28497	0.00147643	0.0065721			Uncharacterized protein.
		MYCTH_2298867	2.50188	2.53934	4.73439	0.000151337	0.000963042			Uncharacterized protein.
		MYCTH_2057234	2.49041	2.77344	3.09734	0.0127299	0.0378218			Uncharacterized protein.
		MYCTH_2298852	2.47571	2.77517	3.11337	0.0156831	0.0450789	GO:2001251	negative regulation of chromosome organization	Uncharacterized protein.
		MYCTH_78277	2.47279	2.48193	6.02534	4.17044e-06	4.49301e-05			Glutamine synthetase-like protein; Belongs to the glutamine synthetase family.
		MYCTH_2295120	2.45235	2.47283	5.40067	3.24966e-05	0.000259005			Uncharacterized protein.
		MYCTH_2296328	2.44733	2.46794	5.33617	1.36723e-06	1.74316e-05	GO:0046914	transition metal ion binding	Homeobox domain-containing protein.
		MYCTH_2077546	2.44628	2.45565	7.8841	1.23576e-08	2.69888e-07			Uncharacterized protein.
		MYCTH_2307864	2.44512	2.52661	3.31469	4.46957e-05	0.000337271			Uncharacterized protein.
		MYCTH_75366	2.44303	2.48778	3.0766	1.04826e-07	1.81404e-06			Uncharacterized protein; Belongs to the sodium:solute symporter (SSF) (TC 2.A.21) family.
		MYCTH_2301693	2.44212	2.66696	3.09997	0.00808161	0.0262858	GO:1903666	positive regulation of asexual reproduction	Uncharacterized protein.
		MYCTH_37570	2.43948	2.6428	3.3099	0.00588091	0.0203023	GO:0140096	catalytic activity, acting on a protein	Glycoside hydrolase family 16 protein.
		MYCTH_2306484	2.42969	2.57683	2.86889	0.00173823	0.00751534	GO:2001141	regulation of RNA biosynthetic process	Abhydrolase_3 domain-containing protein.
		MYCTH_2306826	2.42276	2.55105	3.15263	0.000948765	0.00453913			Zf-primase domain-containing protein.
		MYCTH_2297082	2.42188	2.47229	4.33961	7.18769e-05	0.000503975			Uncharacterized protein.
		MYCTH_2295866	2.42175	2.52289	3.59417	0.00058364	0.00305292	GO:1903711	spermidine transmembrane transport	Uncharacterized protein.
		MYCTH_2308466	2.4203	2.43317	4.89983	4.65373e-13	3.03079e-11			Uncharacterized protein.
		MYCTH_2301343	2.41821	2.43491	5.18067	4.87207e-10	1.53131e-08	GO:0110165	cellular anatomical entity	Uncharacterized protein.
		MYCTH_2311581	2.41407	2.60095	2.67747	0.00501246	0.0178693	GO:0016787	hydrolase activity	KxDL domain-containing protein.
		MYCTH_19035	2.41048	2.5387	3.7379	0.00713156	0.0237905			Bromo domain-containing protein.
		MYCTH_73182	2.40931	2.41221	6.95933	1.14512e-13	8.36169e-12	GO:2001141	regulation of RNA biosynthetic process	Cytochrome P450 monooxygenase; Belongs to the cytochrome P450 family.
		MYCTH_2295037	2.38998	2.42103	4.52449	7.96007e-05	0.000548711			Uncharacterized protein.
		MYCTH_37566	2.38686	2.39489	5.77651	6.52845e-17	8.42753e-15			P53-like transcription factor.
		MYCTH_2298672	2.3792	2.39638	5.12802	3.43187e-06	3.8404e-05			DNA helicase; Belongs to the MCM family.
		MYCTH_2310392	2.36708	2.38954	4.54857	6.73791e-11	2.64719e-09			Uncharacterized protein.
		MYCTH_96554	2.36661	2.42719	3.06351	9.73023e-06	9.23095e-05			Uncharacterized protein.
		MYCTH_61486	2.36619	2.37593	6.70854	3.62901e-05	0.000283919	GO:0047429	nucleoside-triphosphate diphosphatase activity	Glycoside hydrolase family 16 protein.
		MYCTH_2305439	2.36177	2.42632	3.99216	1.80437e-05	0.000155468			Dynamin-type G domain-containing protein; Belongs to the TRAFAC class dynamin-like GTPase superfamily. Dynamin/Fzo/YdjA family.
		MYCTH_2308115	2.35952	2.50973	4.11892	0.00863773	0.0276783			Uncharacterized protein.
		MYCTH_2299448	2.34771	2.38423	3.82294	4.34381e-08	8.22796e-07	GO:0140110	transcription regulator activity	Uncharacterized protein; Belongs to the short-chain dehydrogenases/reductases (SDR) family.
		MYCTH_2295405	2.34732	2.39053	3.55193	3.8438e-07	5.68238e-06	GO:2001141	regulation of RNA biosynthetic process	Beta-lactamase domain-containing protein.
		MYCTH_2313270	2.34335	2.40558	4.24477	0.000882651	0.00426516			Uncharacterized protein.
		MYCTH_2293953	2.3426	2.38771	3.74056	4.58624e-05	0.000344417			PKS_ER domain-containing protein.
		MYCTH_2306344	2.34168	2.34787	6.29053	1.29894e-06	1.67083e-05	GO:0071704	organic substance metabolic process	Uncharacterized protein.
		MYCTH_2309376	2.33727	2.33952	7.56087	1.42128e-23	9.34042e-21	GO:1901363	heterocyclic compound binding	Glycosyltransferase family 90 protein.
		MYCTH_2310920	2.32756	2.34415	4.88929	4.48938e-11	1.84396e-09			Uncharacterized protein.
		MYCTH_97707	2.32385	2.33156	6.30441	1.56429e-12	8.76608e-11	GO:0110165	cellular anatomical entity	Uncharacterized protein.
		MYCTH_2306548	2.32311	2.35472	4.86151	7.83288e-09	1.78063e-07			Uncharacterized protein.
		MYCTH_2134407	2.3223	2.32406	7.41573	3.79467e-09	9.42668e-08	GO:0016747	transferase activity, transferring acyl groups other than amino-acyl groups	Uncharacterized protein.
		MYCTH_2125469	2.31805	2.33626	5.14782	8.14885e-05	0.000560495	GO:1901575	organic substance catabolic process	Uncharacterized protein.
		MYCTH_2312474	2.31791	2.32086	7.41891	1.42689e-06	1.80017e-05			3-phosphoshikimate 1-carboxyvinyltransferase; The AROM polypeptide catalyzes 5 consecutive enzymatic reactions in prechorismate polyaromatic amino acid biosynthesis. In the 2nd section; belongs to the EPSP synthase family. In the 4th section; belongs to the type-I 3-dehydroquinase family. In the N-terminal section; belongs to the dehydroquinate synthase family.
		MYCTH_2297242	2.31124	2.48723	2.28104	0.00707754	0.023643	GO:1901616	organic hydroxy compound catabolic process	Uncharacterized protein.
		MYCTH_2122615	2.31011	2.40734	2.71499	0.000533166	0.0028195	GO:1901363	heterocyclic compound binding	Uncharacterized protein.
		MYCTH_2312196	2.30959	2.31252	6.78566	5.34291e-13	3.44856e-11			Uncharacterized protein.
		MYCTH_2303158	2.30525	2.46135	3.04997	0.00480327	0.0173181	GO:1901363	heterocyclic compound binding	Uncharacterized protein.
		MYCTH_2309523	2.30131	2.4197	3.3444	0.00156281	0.00689715			Uncharacterized protein.
		MYCTH_2310338	2.30034	2.31259	6.04289	1.29273e-07	2.17329e-06	GO:1901605	alpha-amino acid metabolic process	AB hydrolase-1 domain-containing protein.
		MYCTH_2300715	2.29237	2.34878	2.93908	1.38256e-05	0.000123542	GO:1903046	meiotic cell cycle process	Uncharacterized protein.
		MYCTH_89669	2.29039	2.35874	4.32523	0.00298624	0.0117311			Uncharacterized protein.
		MYCTH_2305715	2.28058	2.32251	3.54274	8.63131e-07	1.1641e-05			Uncharacterized protein.
		MYCTH_2307835	2.27779	2.28384	7.56186	2.3871e-11	1.03954e-09	GO:0016652	oxidoreductase activity, acting on NAD(P)H, NAD(P) as acceptor	Uncharacterized protein.
		MYCTH_2294006	2.2742	2.29684	5.22017	3.09432e-08	6.16222e-07	GO:1901576	organic substance biosynthetic process	Glycoside hydrolase family 76 protein.
		MYCTH_2305589	2.27208	2.36951	3.43984	0.000742556	0.00370208			Uncharacterized protein.
		MYCTH_2312844	2.27137	2.32263	3.35694	7.76181e-06	7.68632e-05			Uncharacterized protein.
		MYCTH_2299349	2.27017	2.27126	8.77751	3.06265e-09	7.76838e-08			Uncharacterized protein.
		MYCTH_102977	2.26859	2.2877	4.8485	1.98782e-05	0.000169058			Uncharacterized protein.
		MYCTH_2303693	2.26766	2.32972	3.32706	4.15538e-05	0.000318333			Uncharacterized protein.
		MYCTH_89534	2.25898	2.38914	2.87193	0.0031489	0.0122714	GO:0016747	transferase activity, transferring acyl groups other than amino-acyl groups	Uncharacterized protein.
		MYCTH_2312740	2.25825	2.26005	7.43777	1.54438e-10	5.52691e-09			MFS domain-containing protein; Belongs to the major facilitator superfamily. Sugar transporter (TC 2.A.1.1) family.
		MYCTH_2300837	2.25101	2.37506	2.7802	0.00271913	0.010878			WD_REPEATS_REGION domain-containing protein.
		MYCTH_2299386	2.24722	2.26958	4.15724	1.17923e-10	4.30539e-09	GO:0005515	protein binding	Peptidylprolyl isomerase.
		MYCTH_2307931	2.24318	2.2675	6.69411	0.000412831	0.00227293			Fork-head domain-containing protein.
		MYCTH_74816	2.23809	2.40891	3.01762	0.00938691	0.029542			Uncharacterized protein.
		MYCTH_80304	2.23763	2.24486	5.95886	1.88272e-07	3.03799e-06	GO:0003824	catalytic activity	Glycoside hydrolase family 3 protein.
		MYCTH_2311515	2.23164	2.23809	6.4339	2.94982e-08	5.90699e-07	GO:0140096	catalytic activity, acting on a protein	Uncharacterized protein.
		MYCTH_2300995	2.22771	2.23775	5.71082	3.02515e-08	6.04112e-07			Uncharacterized protein.
		MYCTH_2303738	2.22584	2.38613	2.81918	0.0081652	0.026493	GO:1902494	catalytic complex	Amidohydro-rel domain-containing protein; Belongs to the metallo-dependent hydrolases superfamily.
		MYCTH_2308648	2.22499	2.27452	3.16065	1.08849e-05	0.000101663			DUF2263 domain-containing protein.
		MYCTH_114691	2.22478	2.37129	2.76647	0.0060581	0.020785			FAD_binding_3 domain-containing protein.
		MYCTH_71850	2.22377	2.23313	7.06203	7.86941e-05	0.000543342	GO:1901363	heterocyclic compound binding	Rhodopsin-like protein.
		MYCTH_2297575	2.20706	2.23476	4.72667	0.000282475	0.00166152	GO:0110165	cellular anatomical entity	Protein kinase domain-containing protein.
		MYCTH_2302042	2.20228	2.24202	4.15244	5.87461e-06	6.04023e-05	GO:1990234	transferase complex	Uncharacterized protein.
		MYCTH_2296962	2.19881	2.31911	2.76996	0.00337385	0.012987	GO:0140096	catalytic activity, acting on a protein	Carbohydrate esterase family 4 protein.
		MYCTH_112080	2.19807	2.20103	7.08233	6.94797e-12	3.46392e-10	GO:2001141	regulation of RNA biosynthetic process	Uncharacterized protein.
		MYCTH_2054555	2.19757	2.22765	3.58443	6.33115e-08	1.15284e-06			Uncharacterized protein.
		MYCTH_2307628	2.18912	2.19505	5.91718	6.08682e-09	1.43796e-07	GO:0071704	organic substance metabolic process	Methyltranfer_dom domain-containing protein.
		MYCTH_2295812	2.18906	2.20633	5.03161	5.7682e-06	5.96542e-05	GO:0110165	cellular anatomical entity	Uracil-DNA glycosylase; Excises uracil residues from the DNA which can arise as a result of misincorporation of dUMP residues by DNA polymerase or due to deamination of cytosine.
		MYCTH_2307630	2.18479	2.19192	5.76322	2.91528e-11	1.23243e-09			Uncharacterized protein.
		MYCTH_2297170	2.18472	2.21632	3.99203	1.66781e-07	2.73602e-06			Uncharacterized protein.
		MYCTH_2304406	2.18214	2.27813	3.77071	0.00404621	0.0150309			Uncharacterized protein.
		MYCTH_2311902	2.17246	2.30414	2.955	0.00560657	0.0194949	GO:0018658	salicylate 1-monooxygenase activity	COesterase domain-containing protein; Belongs to the type-B carboxylesterase/lipase family.
		MYCTH_2309660	2.16701	2.2166	4.31367	0.00272853	0.0109035	GO:0110165	cellular anatomical entity	Uncharacterized protein.
		MYCTH_2121737	2.16578	2.24808	3.19643	0.000735561	0.00368494	GO:2001252	positive regulation of chromosome organization	Zn(2)-C6 fungal-type domain-containing protein.
		MYCTH_2314963	2.16319	2.16754	8.15354	3.31173e-08	6.47601e-07			Uncharacterized protein.
		MYCTH_2308030	2.16301	2.23495	2.87249	0.0003519	0.00198122	GO:0071704	organic substance metabolic process	Glycoside hydrolase family 94 protein.
		MYCTH_60294	2.16298	2.16712	6.70631	1.65276e-11	7.37517e-10			1,3-beta-glucanosyltransferase; Splits internally a 1,3-beta-glucan molecule and transfers the newly generated reducing end (the donor) to the non-reducing end of another 1,3-beta-glucan molecule (the acceptor) forming a 1,3-beta linkage, resulting in the elongation of 1,3-beta-glucan chains in the cell wall; Belongs to the glycosyl hydrolase 72 family.
		MYCTH_2046198	2.15633	2.23096	3.47617	0.000830366	0.00405988			Autophagy-related protein 13; Belongs to the ATG13 family. Fungi subfamily.
		MYCTH_2139749	2.15627	2.19089	5.15485	1.38348e-06	1.75768e-05	GO:0016741	transferase activity, transferring one-carbon groups	Uncharacterized protein.
		MYCTH_2121938	2.15605	2.15691	8.2575	4.8108e-09	1.15156e-07	GO:1901360	organic cyclic compound metabolic process	Uncharacterized protein.
		MYCTH_73708	2.15438	2.17621	5.66541	0.000131161	0.000848846			Fungal transcriptional regulatory-like protein.
		MYCTH_92805	2.15308	2.20364	3.74319	0.00123226	0.00564155			Uncharacterized protein.
		MYCTH_2308094	2.15058	2.24187	3.82519	0.00235896	0.00971678	GO:1901642	nucleoside transmembrane transport	Uncharacterized protein.
		MYCTH_2295845	2.14655	2.20477	3.83705	0.00168127	0.00732603	GO:0052689	carboxylic ester hydrolase activity	Uncharacterized protein.
		MYCTH_2295883	2.13445	2.17706	3.76262	1.0153e-05	9.56925e-05			Uncharacterized protein.
		MYCTH_2308206	2.1314	2.18502	4.00644	6.94409e-05	0.000492628			Uncharacterized protein.
		MYCTH_2141041	2.12593	2.12907	7.46931	2.86646e-12	1.52365e-10	GO:2001141	regulation of RNA biosynthetic process	Uncharacterized protein.
		MYCTH_2058513	2.11883	2.1298	5.30513	6.51365e-08	1.17718e-06			Uncharacterized protein.
		MYCTH_2034994	2.11826	2.23853	2.67142	0.0055809	0.0194243	GO:1901575	organic substance catabolic process	MPN domain-containing protein.
		MYCTH_81645	2.11521	2.1264	5.06955	1.31598e-09	3.6873e-08	GO:1903046	meiotic cell cycle process	MFS domain-containing protein.
		MYCTH_87557	2.1149	2.28429	3.20865	0.016629	0.0471786	GO:1990316	Atg1/ULK1 kinase complex	L-threo-3-deoxy-hexulosonate aldolase; Belongs to the DapA family.
		MYCTH_56561	2.10874	2.13305	4.40002	2.58034e-05	0.000211488			Uncharacterized protein.
		MYCTH_2294445	2.10755	2.1397	4.22329	2.21533e-06	2.61676e-05			Protein kinase domain-containing protein.
		MYCTH_2301415	2.10702	2.1144	5.92845	2.56372e-07	3.94322e-06	GO:2001141	regulation of RNA biosynthetic process	Uncharacterized protein.
		MYCTH_2314770	2.103	2.15207	3.87105	0.000128232	0.000830634			SF1-HH domain-containing protein.
		MYCTH_2294928	2.0996	2.10176	7.51386	1.75059e-11	7.76382e-10			Uncharacterized protein.
		MYCTH_2051026	2.09755	2.14718	4.40175	0.00889369	0.0282853	GO:0110165	cellular anatomical entity	Uncharacterized protein.
		MYCTH_2310362	2.09616	2.11269	4.67376	7.36613e-08	1.32462e-06			FAD_binding_3 domain-containing protein.
		MYCTH_2302321	2.09459	2.10024	6.71167	5.48475e-08	1.02453e-06			Carboxypeptidase; Belongs to the peptidase S10 family.
		MYCTH_108304	2.09448	2.09568	8.22596	1.72416e-09	4.66815e-08	GO:1901564	organonitrogen compound metabolic process	Uncharacterized protein.
		MYCTH_87980	2.09437	2.13313	3.53934	7.74363e-06	7.67884e-05			Uncharacterized protein.
		MYCTH_2307233	2.09237	2.09985	5.55479	9.01403e-11	3.32461e-09	GO:0042578	phosphoric ester hydrolase activity	MFS domain-containing protein; Belongs to the major facilitator superfamily. Sugar transporter (TC 2.A.1.1) family.
		MYCTH_2054613	2.09205	2.1038	4.89709	1.66288e-07	2.73602e-06			ACPS domain-containing protein.
		MYCTH_2306991	2.0897	2.15599	3.57562	0.00260157	0.0105301	GO:2000243	positive regulation of reproductive process	Uncharacterized protein.
		MYCTH_2301374	2.08476	2.09348	5.63551	7.45644e-09	1.70578e-07	GO:0110165	cellular anatomical entity	Uncharacterized protein.
		MYCTH_2303494	2.08369	2.15432	3.84148	0.00177384	0.00763732	GO:0016836	hydro-lyase activity	Uncharacterized protein.
		MYCTH_2046242	2.07893	2.09302	5.21673	8.95488e-07	1.20102e-05	GO:1905039	carboxylic acid transmembrane transport	Uncharacterized protein.
		MYCTH_2306767	2.07828	2.08741	5.93914	5.20635e-07	7.35092e-06			Uncharacterized protein.
		MYCTH_2058345	2.0781	2.15708	3.51866	0.00323702	0.0125674	GO:2001141	regulation of RNA biosynthetic process	CID domain-containing protein.
		MYCTH_2308034	2.07323	2.09496	4.78494	8.02666e-09	1.81896e-07			Uncharacterized protein.
		MYCTH_2072388	2.07263	2.16237	3.03187	0.0023484	0.00967879			Beta-lactamase domain-containing protein.
		MYCTH_2296271	2.06291	2.09241	4.8103	0.000293198	0.00171622	GO:1990904	ribonucleoprotein complex	Uncharacterized protein.
		MYCTH_2309630	2.06286	2.0656	6.75672	2.96349e-12	1.56373e-10	GO:2001141	regulation of RNA biosynthetic process	Uncharacterized protein.
		MYCTH_2306684	2.05989	2.06517	6.27145	1.74227e-06	2.12035e-05	GO:1990904	ribonucleoprotein complex	Uncharacterized protein.
		MYCTH_102797	2.05795	2.12335	3.50061	0.00354412	0.0135343			ATPase, P type cation/copper-transporter.
		MYCTH_2308875	2.05522	2.06366	5.67849	8.91624e-11	3.32245e-09			NAD(P)-bd_dom domain-containing protein.
		MYCTH_2301575	2.04768	2.07073	4.88171	2.71714e-05	0.000220947	GO:1990236	proteasome core complex import into nucleus	Uncharacterized protein.
		MYCTH_44689	2.04332	2.06957	4.84951	0.00268363	0.010767			Uncharacterized protein.
		MYCTH_2306135	2.04215	2.07373	3.52023	2.42472e-06	2.82714e-05	GO:0110165	cellular anatomical entity	MFS domain-containing protein; Belongs to the major facilitator superfamily. Sugar transporter (TC 2.A.1.1) family.
		MYCTH_2302452	2.04213	2.07507	4.46817	2.57644e-05	0.000211458	GO:1901607	alpha-amino acid biosynthetic process	Uncharacterized protein.
		MYCTH_2314092	2.03823	2.0399	7.04887	3.87476e-15	3.78522e-13			Cytochrome b5 heme-binding domain-containing protein; Belongs to the cytochrome b5 family.
		MYCTH_2306956	2.02611	2.07124	3.48194	7.03327e-05	0.000496088	GO:1901360	organic cyclic compound metabolic process	Uncharacterized protein.
		MYCTH_71551	2.0252	2.13729	2.52642	0.00758849	0.0250948			Uncharacterized protein.
		MYCTH_2066181	2.023	2.11109	3.12077	0.00310448	0.0121347			Zn(2)-C6 fungal-type domain-containing protein.
		MYCTH_2296309	2.02002	2.03135	5.4764	2.28132e-06	2.68158e-05			Uncharacterized protein.
		MYCTH_80916	2.01721	2.12057	4.68043	0.00854199	0.0274323			Catalase; Occurs in almost all aerobically respiring organisms and serves to protect cells from the toxic effects of hydrogen peroxide. Belongs to the catalase family.
		MYCTH_2302967	2.0157	2.08227	3.09367	0.000888717	0.00428874			Uncharacterized protein.
		MYCTH_75296	2.01434	2.03278	4.97004	3.99257e-07	5.85442e-06	GO:1901575	organic substance catabolic process	Multicopper oxidase; Belongs to the multicopper oxidase family.
		MYCTH_2058328	2.00663	2.02506	6.08117	3.47715e-09	8.72789e-08			RING-type domain-containing protein.
		MYCTH_2294309	2.00522	2.03857	4.1293	0.000172459	0.00108883			MaoC-like domain-containing protein.
		MYCTH_2061829	2.00418	2.01997	4.74974	3.75561e-05	0.000290666	GO:0051234	establishment of localization	DNA polymerase.
		MYCTH_2295561	2.00202	2.01186	4.81534	2.5288e-08	5.16405e-07	GO:1901363	heterocyclic compound binding	Uncharacterized protein.
		MYCTH_2140820	2.00146	2.00243	8.29876	1.49653e-10	5.3823e-09	GO:0065007	biological regulation	Aldedh domain-containing protein; Belongs to the aldehyde dehydrogenase family.
		MYCTH_2142867	1.99434	2.03453	4.264	0.00542903	0.0190148			SCD domain-containing protein.
		MYCTH_2112630	1.98816	2.06289	4.53987	0.00197052	0.0083109			Uncharacterized protein.
		MYCTH_2311038	1.98712	2.00813	3.70914	4.34788e-08	8.22796e-07			Epimerase domain-containing protein.
		MYCTH_2303088	1.98703	1.99337	6.96783	0.000312185	0.00180399	GO:0110165	cellular anatomical entity	Catalase-peroxidase; Belongs to the peroxidase family. Peroxidase/catalase subfamily.
		MYCTH_2306830	1.98398	1.98756	7.50283	4.44189e-06	4.74305e-05	GO:0071704	organic substance metabolic process	Uncharacterized protein.
		MYCTH_2295490	1.98276	1.98409	8.25435	2.56086e-07	3.94322e-06	GO:1902930	regulation of alcohol biosynthetic process	Glycosyltransferase family 20 protein.
		MYCTH_2297165	1.98108	2.08819	2.99101	0.00843881	0.0272097			NB-ARC domain-containing protein.
		MYCTH_2302002	1.98029	1.98602	6.26644	2.34016e-10	7.94225e-09			Uncharacterized protein.
		MYCTH_104959	1.97656	2.00108	5.03163	0.000548242	0.00288655	GO:2001141	regulation of RNA biosynthetic process	Uncharacterized protein.
		MYCTH_2312612	1.97415	2.04747	2.97248	0.00201632	0.00847378	GO:1901360	organic cyclic compound metabolic process	Aldo_ket_red domain-containing protein.
		MYCTH_2306993	1.97211	2.00403	3.88164	8.5492e-06	8.28999e-05	GO:1901363	heterocyclic compound binding	D-3-phosphoglycerate dehydrogenase; Belongs to the D-isomer specific 2-hydroxyacid dehydrogenase family.
		MYCTH_2109153	1.97015	2.02139	2.95877	0.000314535	0.00181177			Protein kinase domain-containing protein.
		MYCTH_2304498	1.97001	1.99755	4.9533	0.000935328	0.00449268			Uncharacterized protein.
		MYCTH_2303271	1.96904	1.97551	5.93063	1.04893e-07	1.81404e-06			Carboxylic ester hydrolase; Belongs to the type-B carboxylesterase/lipase family.
		MYCTH_2304978	1.96567	1.99187	4.38666	4.63172e-05	0.000346971			HeLo domain-containing protein.
		MYCTH_74573	1.96535	1.99174	4.26256	1.36419e-06	1.74236e-05	GO:1903047	mitotic cell cycle process	Uncharacterized protein.
		MYCTH_2302310	1.96037	1.97802	4.51318	6.19889e-09	1.45933e-07	GO:0016491	oxidoreductase activity	Uncharacterized protein.
		MYCTH_111088	1.95716	2.03409	2.64126	0.0028381	0.0112667	GO:1990837	sequence-specific double-stranded DNA binding	Glycoside hydrolase family 61 protein.
		MYCTH_2139914	1.95545	1.98566	4.48656	0.000112429	0.00074156	GO:1901564	organonitrogen compound metabolic process	Uncharacterized protein.
		MYCTH_61192	1.95542	1.95892	6.91985	8.36065e-12	4.02927e-10	GO:1901616	organic hydroxy compound catabolic process	General substrate transporter.
		MYCTH_2301111	1.95305	1.97143	4.62108	1.63867e-05	0.00014313	GO:2001252	positive regulation of chromosome organization	Uncharacterized protein.
		MYCTH_2297594	1.95237	1.97084	4.85502	9.33444e-05	0.000631231			Uncharacterized protein.
		MYCTH_2304873	1.94838	2.04875	4.28956	0.0150114	0.0434243			Uncharacterized protein.
		MYCTH_2300067	1.94468	2.04744	3.5945	0.00910649	0.0288352	GO:1990748	cellular detoxification	STAS domain-containing protein.
		MYCTH_2294618	1.94317	1.96993	4.38074	6.0316e-06	6.18474e-05			Uncharacterized protein.
		MYCTH_2304877	1.94105	1.99718	3.7129	0.000897944	0.00432749	GO:1990234	transferase complex	Uncharacterized protein.
		MYCTH_2312089	1.93863	2.02922	6.06374	0.00602884	0.0206944			Uncharacterized protein.
		MYCTH_2301077	1.93507	1.95105	4.7254	0.000317614	0.00182511			Uncharacterized protein.
		MYCTH_2306456	1.93386	1.93696	7.07024	3.68433e-05	0.000286816			PH domain-containing protein.
		MYCTH_2307566	1.93129	2.03695	2.61947	0.010749	0.0329954			APH domain-containing protein.
		MYCTH_2297696	1.92941	1.94611	5.19117	0.000384147	0.00214109	GO:0016491	oxidoreductase activity	Med12 domain-containing protein.
		MYCTH_2306121	1.92842	1.93206	6.59492	1.33324e-09	3.72123e-08			PBP_domain domain-containing protein.
		MYCTH_2314451	1.92795	1.92798	12.9915	2.71539e-11	1.16151e-09			Uncharacterized protein.
		MYCTH_2297381	1.92379	1.93817	5.05723	8.68133e-09	1.95506e-07	GO:1990778	protein localization to cell periphery	Uncharacterized protein.
		MYCTH_115886	1.92204	1.97611	4.29653	0.0107354	0.032982	GO:0052689	carboxylic ester hydrolase activity	ING domain-containing protein.
		MYCTH_2298511	1.91996	1.94533	4.45539	0.00012028	0.00078546			C2H2-type domain-containing protein.
		MYCTH_2106723	1.91723	1.98923	2.91775	0.00289321	0.0114352			Uncharacterized protein.
		MYCTH_2037035	1.90958	1.91706	5.39481	4.03383e-09	9.81836e-08			Abhydro_lipase domain-containing protein.
		MYCTH_98157	1.90903	2.02718	3.17178	0.0168215	0.0475754			Uncharacterized protein.
		MYCTH_2313142	1.90653	1.91362	5.56036	6.2191e-13	3.90938e-11	GO:0005515	protein binding	Uncharacterized protein.
		MYCTH_2307626	1.90591	1.91196	5.28634	6.14075e-11	2.43909e-09	GO:0110165	cellular anatomical entity	BHLH domain-containing protein.
		MYCTH_102522	1.9038	1.98374	6.2823	0.00474924	0.0171747	GO:2000113	negative regulation of cellular macromolecule biosynthetic process	Glycoside hydrolase family 55 protein.
		MYCTH_2062719	1.90089	1.9625	2.84921	0.00164145	0.00719155			Inositol-pentakisphosphate 2-kinase; Phosphorylates Ins(1,3,4,5,6)P5 at position 2 to form Ins(1,2,3,4,5,6)P6 (InsP6 or phytate).
		MYCTH_80023	1.90033	1.90421	6.26035	1.84253e-09	4.95154e-08			Uncharacterized protein.
		MYCTH_2301687	1.89958	1.96164	2.79937	0.00171653	0.0074438	GO:1901682	sulfur compound transmembrane transporter activity	Uncharacterized protein.
		MYCTH_2295176	1.89706	1.91655	4.90318	1.23597e-07	2.10231e-06			DOMON domain-containing protein.
		MYCTH_2298343	1.89607	1.99067	3.00706	0.00925577	0.0291928	GO:0016798	hydrolase activity, acting on glycosyl bonds	TFIIIC_delta domain-containing protein.
		MYCTH_2314252	1.89394	1.91768	4.27077	1.99421e-05	0.000169402			Uncharacterized protein.
		MYCTH_2300079	1.89125	1.90438	5.02703	2.78971e-08	5.64896e-07	GO:0030729	acetoacetate-CoA ligase activity	Glycoside hydrolase family 31 protein; Belongs to the glycosyl hydrolase 31 family.
		MYCTH_2311782	1.89074	1.97219	3.15167	0.00569338	0.0197469			Uncharacterized protein.
		MYCTH_2298100	1.88984	1.90872	5.33942	0.000264442	0.00157208			FAD-binding FR-type domain-containing protein.
		MYCTH_2306103	1.88791	1.8944	5.23521	6.0143e-11	2.40899e-09	GO:2001141	regulation of RNA biosynthetic process	Uncharacterized protein.
		MYCTH_2300711	1.8791	1.89987	4.39443	7.32054e-06	7.32966e-05			Uncharacterized protein.
		MYCTH_117150	1.87788	1.9265	3.34733	0.000601143	0.00312638			Epimerase/hydratase.
		MYCTH_2304324	1.87787	1.98217	2.85806	0.013892	0.040691			Uncharacterized protein.
		MYCTH_62710	1.87633	1.94564	2.84371	0.00335891	0.012964	GO:0047429	nucleoside-triphosphate diphosphatase activity	CYTB_CTER domain-containing protein.
		MYCTH_2301747	1.87305	1.88159	5.83304	9.0345e-08	1.59294e-06	GO:1901363	heterocyclic compound binding	UBIQUITIN_CONJUGAT_2 domain-containing protein.
		MYCTH_46579	1.86757	1.89078	4.49777	0.000627822	0.00323487			MRC1 domain-containing protein.
		MYCTH_2081895	1.86625	1.9368	2.79835	0.00389138	0.0146058	GO:1901615	organic hydroxy compound metabolic process	Uncharacterized protein.
		MYCTH_2312347	1.86259	1.89105	3.66914	1.75634e-05	0.000151895			Uncharacterized protein.
		MYCTH_2305458	1.86258	1.88853	6.36124	0.0009415	0.00451606			Glycoside hydrolase family 31 protein; Belongs to the glycosyl hydrolase 31 family.
		MYCTH_105157	1.85845	1.8648	6.37811	3.43175e-06	3.8404e-05			SH3 domain-containing protein.
		MYCTH_2297636	1.85246	1.88835	4.18431	0.000624809	0.00322164	GO:0110165	cellular anatomical entity	G-patch domain-containing protein.
		MYCTH_2301035	1.84865	1.89475	3.86467	0.00217387	0.00904194			Sec39 domain-containing protein.
		MYCTH_2294022	1.84366	1.85179	5.32045	1.84776e-07	2.98824e-06			PAS domain-containing protein.
		MYCTH_2302128	1.84181	1.85903	5.58034	0.00228044	0.00943635			Protein transport protein sec16; Involved in the initiation of assembly of the COPII coat required for the formation of transport vesicles from the endoplasmic reticulum (ER) and the selection of cargo molecules. Also involved in autophagy; Belongs to the SEC16 family.
		MYCTH_2306233	1.84062	1.87917	3.43553	0.00022573	0.00136211	GO:0016798	hydrolase activity, acting on glycosyl bonds	Uncharacterized protein.
		MYCTH_2071531	1.84047	1.8643	3.798	4.857e-06	5.10338e-05			Uncharacterized protein.
		MYCTH_2109000	1.83973	1.87845	3.80107	0.000755625	0.00376127	GO:1901575	organic substance catabolic process	Uncharacterized protein.
		MYCTH_86143	1.83852	1.91348	2.78357	0.00597157	0.0205391			3-hydroxyacyl-CoA dehydrogenase-like protein.
		MYCTH_2031268	1.83796	1.88207	3.7906	0.000685379	0.00348662			Ima1_N domain-containing protein.
		MYCTH_2304236	1.83742	1.84405	7.06015	3.36604e-07	5.05885e-06	GO:0090599	alpha-glucosidase activity	Uncharacterized protein.
		MYCTH_2300618	1.8354	1.84213	5.67522	3.36825e-08	6.5631e-07			Protein kinase domain-containing protein.
		MYCTH_2121672	1.83345	1.91899	2.86731	0.00972418	0.0304444	GO:1901363	heterocyclic compound binding	Uncharacterized protein.
		MYCTH_2311486	1.82998	1.86284	4.30453	0.00147398	0.00656525			Protein kinase domain-containing protein.
		MYCTH_2297601	1.8265	1.89648	2.99234	0.00502589	0.0178809			Uncharacterized protein.
		MYCTH_2312075	1.82576	1.84933	4.80704	0.000504542	0.00269711			Uncharacterized protein.
		MYCTH_2311488	1.82424	1.85785	4.40627	0.00276209	0.0110194	GO:0044237	cellular metabolic process	Uncharacterized protein.
		MYCTH_2136202	1.82167	1.86056	3.07884	0.000297208	0.00173828	GO:0110165	cellular anatomical entity	Uncharacterized protein.
		MYCTH_2308718	1.81803	1.82672	5.55636	1.4087e-11	6.48632e-10	GO:1990204	oxidoreductase complex	Uncharacterized protein.
		MYCTH_2316023	1.81591	1.8174	7.25984	1.15323e-09	3.25652e-08			Uncharacterized protein.
		MYCTH_2305288	1.81555	1.81817	6.73653	6.43732e-09	1.506e-07			Uncharacterized protein.
		MYCTH_2298375	1.81512	1.81788	6.72223	2.44545e-10	8.22241e-09	GO:2001141	regulation of RNA biosynthetic process	Uncharacterized protein.
		MYCTH_2299031	1.80858	1.81376	6.37522	2.2589e-07	3.57223e-06			Uncharacterized protein.
		MYCTH_2296992	1.80585	1.8079	7.57322	1.91261e-09	5.12083e-08			RING-type domain-containing protein.
		MYCTH_117073	1.80559	1.88965	2.96956	0.0108825	0.0333205	GO:0071704	organic substance metabolic process	Acyl_CoA_acyltransferase-like protein.
		MYCTH_2300806	1.8052	1.86623	4.79039	0.00809567	0.0263027			Uncharacterized protein.
		MYCTH_2300760	1.80493	1.85479	3.49219	0.00295806	0.0116448	GO:1901575	organic substance catabolic process	Uncharacterized protein.
		MYCTH_2045175	1.80109	1.84079	3.56499	0.000423865	0.00232659	GO:1901363	heterocyclic compound binding	Uncharacterized protein.
		MYCTH_2310263	1.79763	1.86978	2.81625	0.00686017	0.0230447	GO:1901360	organic cyclic compound metabolic process	Uncharacterized protein.
		MYCTH_2294897	1.79376	1.81694	3.9101	8.55489e-06	8.28999e-05			Uncharacterized protein.
		MYCTH_2313070	1.79219	1.83946	3.44861	0.00119716	0.00550526	GO:2001141	regulation of RNA biosynthetic process	Uncharacterized protein.
		MYCTH_2086451	1.79155	1.80422	5.32483	7.3986e-05	0.000516934	GO:0140096	catalytic activity, acting on a protein	DNA_mis_repair domain-containing protein.
		MYCTH_2294775	1.78649	1.79979	5.06831	9.3309e-09	2.06911e-07			Uncharacterized protein.
		MYCTH_2304416	1.78631	1.81937	4.04189	0.000735282	0.00368494			Uncharacterized protein.
		MYCTH_2296300	1.78351	1.80823	4.69728	0.00141032	0.00631672	GO:1901363	heterocyclic compound binding	Uncharacterized protein.
		MYCTH_2308541	1.78325	1.81126	7.63277	0.00363205	0.0138336	GO:0071704	organic substance metabolic process	DUF676 domain-containing protein.
		MYCTH_2302494	1.78181	1.8458	3.28092	0.00492731	0.0176422	GO:0110165	cellular anatomical entity	Uds1 domain-containing protein.
		MYCTH_80104	1.78149	1.82374	3.12054	0.000742096	0.00370208	GO:1901363	heterocyclic compound binding	Glycoside hydrolase family 43 protein; Belongs to the glycosyl hydrolase 43 family.
		MYCTH_2299089	1.78105	1.82989	3.92923	0.0173944	0.0488327	GO:1905508	protein localization to microtubule organizing center	Uncharacterized protein.
		MYCTH_2301341	1.77921	1.86265	2.75473	0.0124411	0.0371638			Bac_luciferase domain-containing protein.
		MYCTH_2294065	1.77586	1.77844	6.86736	5.27408e-11	2.14193e-09			Uncharacterized protein.
		MYCTH_2302074	1.7739	1.79423	4.44649	9.87096e-05	0.000663787	GO:0016787	hydrolase activity	Uncharacterized protein.
		MYCTH_2309903	1.77372	1.79564	5.30864	0.00295911	0.0116448			Uncharacterized protein.
		MYCTH_2307921	1.77312	1.85552	3.49842	0.0124052	0.0370721			Uncharacterized protein.
		MYCTH_112498	1.77278	1.77439	7.42296	1.97774e-14	1.74354e-12	GO:0140096	catalytic activity, acting on a protein	Uncharacterized protein.
		MYCTH_2307246	1.77186	1.79981	3.96876	5.93574e-05	0.000428238	GO:1901564	organonitrogen compound metabolic process	Uncharacterized protein.
		MYCTH_2304000	1.77092	1.78299	5.00569	1.56854e-05	0.000137776	GO:1990904	ribonucleoprotein complex	Zinc_ribbon_16 domain-containing protein.
		MYCTH_2305642	1.76881	1.77661	4.97766	3.3146e-08	6.47601e-07	GO:0016798	hydrolase activity, acting on glycosyl bonds	MFS domain-containing protein.
		MYCTH_2297217	1.76536	1.77139	5.66455	4.70993e-11	1.92362e-09			Uncharacterized protein.
		MYCTH_2295092	1.76387	1.7864	3.95288	4.53829e-05	0.000341387			Uncharacterized protein; Belongs to the mitochondrial carrier (TC 2.A.29) family.
		MYCTH_40668	1.76323	1.76554	6.72585	1.00851e-07	1.76099e-06	GO:1901575	organic substance catabolic process	2-dehydropantoate 2-reductase-like protein.
		MYCTH_2308168	1.76255	1.77682	4.37621	2.74424e-06	3.14891e-05	GO:0110165	cellular anatomical entity	Asparaginase.
		MYCTH_2310821	1.76156	1.76992	4.58088	1.47617e-09	4.09409e-08			DHHA2 domain-containing protein.
		MYCTH_2134470	1.7598	1.76442	6.48547	4.20434e-07	6.11532e-06			Uncharacterized protein.
		MYCTH_2294821	1.75834	1.76011	7.12161	4.33893e-09	1.05255e-07			60S ribosomal protein L36; Belongs to the eukaryotic ribosomal protein eL36 family.
		MYCTH_2306257	1.75807	1.76763	5.93994	0.000263108	0.00156544	GO:1901363	heterocyclic compound binding	Uncharacterized protein.
		MYCTH_2301998	1.75755	1.76432	6.45807	2.08938e-07	3.34163e-06			Uncharacterized protein.
		MYCTH_2304880	1.75726	1.789	4.16677	0.00152848	0.00677046	GO:0042578	phosphoric ester hydrolase activity	ThiF domain-containing protein.
		MYCTH_2068129	1.75593	1.81633	3.41008	0.00477683	0.0172486			DUF2235 domain-containing protein.
		MYCTH_2075738	1.75521	1.79878	4.7181	0.00111754	0.00519866	GO:1990391	DNA repair complex	Aminotran_5 domain-containing protein.
		MYCTH_2310825	1.75519	1.78379	3.8168	8.83004e-05	0.000601331			Uncharacterized protein.
		MYCTH_2301911	1.74809	1.752	6.66808	0.000135994	0.000874645			Uncharacterized protein.
		MYCTH_2303583	1.74208	1.75557	4.98678	0.000466799	0.00252016	GO:0110165	cellular anatomical entity	Multifunctional tryptophan biosynthesis protein; Trifunctional enzyme bearing the Gln amidotransferase (GATase) domain of anthranilate synthase, indole-glycerolphosphate synthase, and phosphoribosylanthranilate isomerase activities.
		MYCTH_2310612	1.74169	1.75684	5.1608	7.26069e-05	0.000508107			Uncharacterized protein.
		MYCTH_2294942	1.74048	1.75793	4.77825	0.00248705	0.0101576			Uncharacterized protein; Belongs to the Ca(2+):cation antiporter (CaCA) (TC 2.A.19) family.
		MYCTH_2303871	1.73874	1.76485	4.05072	0.000107838	0.000715851	GO:0071704	organic substance metabolic process	Uncharacterized protein.
		MYCTH_2306093	1.73853	1.74665	5.38142	1.13731e-06	1.49212e-05			Uncharacterized protein.
		MYCTH_2094824	1.73047	1.77641	4.59827	0.00343306	0.0131658			Uncharacterized protein.
		MYCTH_2302433	1.72762	1.73198	6.46109	1.73755e-08	3.63028e-07			Uncharacterized protein.
		MYCTH_2302538	1.72753	1.7357	5.64776	6.79543e-06	6.88013e-05	GO:2001141	regulation of RNA biosynthetic process	Glyco_trans_2-like domain-containing protein.
		MYCTH_2063591	1.72298	1.79943	2.61854	0.0133098	0.03924			Tyrosinase_Cu-bd domain-containing protein.
		MYCTH_2305582	1.72286	1.78608	3.45745	0.00716902	0.0238934			Zn(2)-C6 fungal-type domain-containing protein.
		MYCTH_2118236	1.72263	1.78415	3.22652	0.00651847	0.0221023			Uncharacterized protein.
		MYCTH_2308622	1.71945	1.75973	4.28423	0.00376723	0.0142258			HUN domain-containing protein.
		MYCTH_2301039	1.71274	1.72128	5.35779	1.18756e-07	2.02952e-06			Fe2OG dioxygenase domain-containing protein; Belongs to the iron/ascorbate-dependent oxidoreductase family.
		MYCTH_2301100	1.71045	1.72648	5.62922	0.000831834	0.00406032			Zn(2)-C6 fungal-type domain-containing protein.
		MYCTH_77970	1.70732	1.75335	3.45445	0.00247532	0.0101211	GO:1904263	positive regulation of TORC1 signaling	Glutamate decarboxylase; Belongs to the group II decarboxylase family.
		MYCTH_2297532	1.70691	1.72078	4.46864	3.10372e-05	0.000249298	GO:0110165	cellular anatomical entity	Amidohydro-rel domain-containing protein.
		MYCTH_2295606	1.70682	1.71061	5.6328	4.36049e-07	6.32972e-06	GO:1901363	heterocyclic compound binding	Uncharacterized protein.
		MYCTH_2295817	1.70679	1.72259	5.73085	6.52813e-05	0.000465403	GO:1905039	carboxylic acid transmembrane transport	Uncharacterized protein.
		MYCTH_2303695	1.7063	1.78373	2.76043	0.015249	0.0439708	GO:1901363	heterocyclic compound binding	Peptidase_S8 domain-containing protein.
		MYCTH_2309909	1.70135	1.72531	6.05408	0.0041282	0.0152727	GO:1901575	organic substance catabolic process	Uncharacterized protein.
		MYCTH_2312925	1.69737	1.76887	4.3005	0.0126527	0.0376405	GO:1901575	organic substance catabolic process	Uncharacterized protein; Belongs to the cytochrome P450 family.
		MYCTH_2299142	1.69427	1.76031	3.43101	0.0100678	0.0312898	GO:1903509	liposaccharide metabolic process	Zn(2)-C6 fungal-type domain-containing protein.
		MYCTH_2296151	1.69227	1.70367	6.05112	0.0010678	0.00500863	GO:1901575	organic substance catabolic process	Lysophospholipase.
		MYCTH_2054219	1.69122	1.7053	4.69822	0.000319834	0.00183208	GO:1990904	ribonucleoprotein complex	NADH-ubiquinone oxidoreductase chain 5; Core subunit of the mitochondrial membrane respiratory chain NADH dehydrogenase (Complex I) that is believed to belong to the minimal assembly required for catalysis. Complex I functions in the transfer of electrons from NADH to the respiratory chain. The immediate electron acceptor for the enzyme is believed to be ubiquinone.
		MYCTH_2308407	1.68669	1.69474	5.62611	0.000311121	0.00180072			Transcription elongation factor SPT5; The SPT4-SPT5 complex mediates both activation and inhibition of transcription elongation, and plays a role in pre-mRNA processing. This complex seems to be important for the stability of the RNA polymerase II elongation machinery on the chromatin template but not for the inherent ability of this machinery to translocate down the gene.
		MYCTH_98264	1.68581	1.69	6.25494	2.01632e-06	2.41324e-05	GO:0016798	hydrolase activity, acting on glycosyl bonds	EGF-like domain-containing protein.
		MYCTH_2309700	1.68512	1.71242	4.27827	0.00174953	0.00755065	GO:1903322	positive regulation of protein modification by small protein conjugation or removal	Rtt106 domain-containing protein.
		MYCTH_2310183	1.68297	1.71058	4.2365	0.00802034	0.0261357	GO:0016997	alpha-sialidase activity	Uncharacterized protein.
		MYCTH_2300329	1.67473	1.7429	3.27538	0.0125991	0.0375275	GO:0008152	metabolic process	Uncharacterized protein.
		MYCTH_2297783	1.67152	1.69647	4.85899	0.0126377	0.0376268	GO:1904680	peptide transmembrane transporter activity	Uncharacterized protein.
		MYCTH_2302360	1.66162	1.67402	4.46929	1.2743e-07	2.1473e-06	GO:0110165	cellular anatomical entity	N-acetyltransferase domain-containing protein.
		MYCTH_2122680	1.66124	1.66637	5.2927	3.39275e-09	8.54571e-08			Uncharacterized protein.
		MYCTH_2315197	1.66031	1.66216	7.95672	1.06237e-05	9.97389e-05	GO:1902494	catalytic complex	FAD-binding FR-type domain-containing protein.
		MYCTH_2306295	1.66022	1.67453	4.61446	2.1733e-05	0.000181628			Uncharacterized protein.
		MYCTH_76450	1.66019	1.68584	3.90065	0.000266722	0.00158173	GO:0110165	cellular anatomical entity	Uncharacterized protein.
		MYCTH_2306947	1.6599	1.70293	3.53949	0.00258932	0.0104922	GO:2001173	regulation of histone H2B conserved C-terminal lysine ubiquitination	Uncharacterized protein; Belongs to the thiolase-like superfamily. Chalcone/stilbene synthases family.
		MYCTH_2294300	1.65816	1.67751	4.57344	0.000313525	0.00181028	GO:0110165	cellular anatomical entity	Uncharacterized protein.
		MYCTH_2308558	1.65743	1.66279	6.36522	0.000632979	0.00325578			Eukaryotic translation initiation factor 2A; Functions in the early steps of protein synthesis of a small number of specific mRNAs. Acts by directing the binding of methionyl- tRNAi to 40S ribosomal subunits. In contrast to the eIF-2 complex, it binds methionyl-tRNAi to 40S subunits in a codon-dependent manner, whereas the eIF-2 complex binds methionyl-tRNAi to 40S subunits in a GTP-dependent man…
		MYCTH_2307967	1.65658	1.66465	4.67007	1.16799e-07	2.00081e-06	GO:1901363	heterocyclic compound binding	Uncharacterized protein.
		MYCTH_2306691	1.65064	1.67091	4.9563	0.000317861	0.00182511	GO:1901363	heterocyclic compound binding	Protein HIR; Required for replication-independent chromatin assembly and for the periodic repression of histone gene transcription during the cell cycle; Belongs to the WD repeat HIR1 family.
		MYCTH_39013	1.65003	1.70617	2.75534	0.0078888	0.0258866	GO:0051234	establishment of localization	Uncharacterized protein.
		MYCTH_2304596	1.64824	1.66189	5.19712	7.66261e-05	0.000532113	GO:1901617	organic hydroxy compound biosynthetic process	Uncharacterized protein.
		MYCTH_2312112	1.64437	1.68878	3.84973	0.0175974	0.0492687			Uncharacterized protein.
		MYCTH_2311424	1.6421	1.70103	3.06121	0.00980832	0.0306415	GO:2001141	regulation of RNA biosynthetic process	Uncharacterized protein.
		MYCTH_2306020	1.64089	1.64481	6.86759	0.000926783	0.00445756	GO:0110165	cellular anatomical entity	Uncharacterized protein; Belongs to the peptidase S8 family.
		MYCTH_2311680	1.63555	1.69814	3.45109	0.012399	0.0370688			Uncharacterized protein.
		MYCTH_99853	1.63417	1.65462	6.45208	0.00039847	0.00220562	GO:2001141	regulation of RNA biosynthetic process	Laccase with copper binding domain.
		MYCTH_2300064	1.63392	1.63795	5.87601	9.00005e-11	3.32461e-09	GO:0051213	dioxygenase activity	Uncharacterized protein.
		MYCTH_2300938	1.63196	1.64015	5.75259	0.000273623	0.00161608	GO:2001141	regulation of RNA biosynthetic process	GAR domain-containing protein.
		MYCTH_2312134	1.63193	1.64259	4.87913	0.000122255	0.000796202	GO:1901606	alpha-amino acid catabolic process	WD_REPEATS_REGION domain-containing protein.
		MYCTH_82268	1.63156	1.65646	4.00399	0.000186344	0.0011563	GO:0016810	hydrolase activity, acting on carbon-nitrogen (but not peptide) bonds	Carbonic anhydrase; Reversible hydration of carbon dioxide. Belongs to the beta-class carbonic anhydrase family.
		MYCTH_2302969	1.62786	1.63831	5.15739	3.45244e-08	6.69107e-07			Uncharacterized protein.
		MYCTH_2308692	1.62786	1.68347	3.38127	0.00892635	0.0283518			Glycosyltransferase family 71 protein.
		MYCTH_2309943	1.6264	1.63976	5.73308	0.000452019	0.00245678			Uncharacterized protein.
		MYCTH_2295768	1.62545	1.6324	5.5962	5.35995e-05	0.000392574			DNA replication licensing factor MCM7; Acts as component of the mcm2-7 complex (mcm complex) which is the putative replicative helicase essential for 'once per cell cycle' DNA replication initiation and elongation in eukaryotic cells. The active ATPase sites in the mcm2-7 ring are formed through the interaction surfaces of two neighboring subunits such that a critical structure of a conserved arg…
		MYCTH_2311903	1.62464	1.68112	2.98208	0.00961215	0.0301721	GO:0016798	hydrolase activity, acting on glycosyl bonds	Uncharacterized protein.
		MYCTH_2312849	1.62392	1.65256	3.86447	0.00540308	0.0189422	GO:1901363	heterocyclic compound binding	Uncharacterized protein; Belongs to the class-III pyridoxal-phosphate-dependent aminotransferase family.
		MYCTH_2295983	1.62365	1.64257	4.99011	0.00265031	0.0106676	GO:2000582	positive regulation of ATP-dependent microtubule motor activity, plus-end-directed	F-box domain-containing protein.
		MYCTH_98955	1.62222	1.64016	4.59666	1.66528e-05	0.00014504	GO:2001141	regulation of RNA biosynthetic process	Zn(2)-C6 fungal-type domain-containing protein.
		MYCTH_2311917	1.61764	1.65664	3.88399	0.0055132	0.0192536	GO:1901575	organic substance catabolic process	HECT domain-containing protein.
		MYCTH_2312904	1.6166	1.63157	4.53635	1.81505e-05	0.000156202			Uncharacterized protein.
		MYCTH_99971	1.61285	1.62297	4.74472	1.75289e-05	0.000151895			Stress-response A/B barrel domain-containing protein.
		MYCTH_2294705	1.61216	1.61929	5.60297	6.55444e-05	0.000466818	GO:2001209	positive regulation of transcription elongation from RNA polymerase I promoter	Uncharacterized protein.
		MYCTH_2310503	1.61215	1.61346	7.33698	7.46995e-11	2.87235e-09	GO:0016997	alpha-sialidase activity	DH domain-containing protein.
		MYCTH_100809	1.61197	1.63283	4.42509	0.00402127	0.0149767	GO:2001141	regulation of RNA biosynthetic process	Uncharacterized protein.
		MYCTH_2302997	1.60756	1.61043	6.80823	1.66006e-07	2.73602e-06	GO:1901564	organonitrogen compound metabolic process	Protein kinase domain-containing protein.
		MYCTH_2294858	1.60742	1.65117	3.31134	0.00685634	0.0230425	GO:1903047	mitotic cell cycle process	Uncharacterized protein.
		MYCTH_2306396	1.60211	1.61809	4.4129	8.11471e-06	7.97028e-05			Uncharacterized protein.
		MYCTH_2315428	1.60185	1.60437	6.96802	0.000799909	0.00394811	GO:1990778	protein localization to cell periphery	Uncharacterized protein.
		MYCTH_2308819	1.60143	1.60488	9.6576	8.95425e-08	1.58265e-06	GO:0016747	transferase activity, transferring acyl groups other than amino-acyl groups	PSDC domain-containing protein.
		MYCTH_2316248	1.59881	1.60106	7.50309	1.05394e-07	1.81836e-06			Uncharacterized protein.
		MYCTH_2303657	1.59623	1.6075	5.51339	6.39037e-05	0.000456934			Uncharacterized protein.
		MYCTH_2294755	1.59433	1.59991	6.35532	0.000527113	0.00279362			Beta-hexosaminidase.
		MYCTH_2307698	1.58925	1.59287	6.81569	0.000152398	0.000968089	GO:0140097	catalytic activity, acting on DNA	Uncharacterized protein.
		MYCTH_2298194	1.58748	1.64511	3.16477	0.0131187	0.0387556	GO:1901363	heterocyclic compound binding	Uncharacterized protein.
		MYCTH_2307987	1.58634	1.5954	5.08054	1.26371e-05	0.000114765	GO:0016747	transferase activity, transferring acyl groups other than amino-acyl groups	Protein kinase domain-containing protein.
		MYCTH_94937	1.58581	1.61792	3.33959	0.00136313	0.00614489			UPF0029 domain-containing protein.
		MYCTH_2311247	1.58581	1.62365	3.38314	0.00288932	0.0114323	GO:1990904	ribonucleoprotein complex	Uncharacterized protein.
		MYCTH_2311457	1.58428	1.58445	10.1537	8.10384e-08	1.45007e-06			CFEM domain-containing protein.
		MYCTH_2119730	1.58302	1.60439	3.86808	0.000133004	0.000859235	GO:2001141	regulation of RNA biosynthetic process	Endo-chitosanase; Chitosanase catalyzing the endo-type cleavage of chitosan, the deacylated form of chitin. Chitosanase may be crucial in the degradation of the deacetylated portion of chitin in the fungal cell wall.
		MYCTH_2294074	1.58274	1.58955	5.2794	1.645e-06	2.0224e-05			Glycoside hydrolase family 79 protein.
		MYCTH_2303731	1.58095	1.61206	3.77487	0.00764121	0.025223	GO:1990748	cellular detoxification	Septin-type G domain-containing protein.
		MYCTH_2307834	1.58023	1.62842	3.79586	0.00770134	0.0253751			AP_endonuc_2 domain-containing protein.
		MYCTH_2304109	1.57891	1.59476	4.4188	0.000301277	0.00175498	GO:0140096	catalytic activity, acting on a protein	Uncharacterized protein.
		MYCTH_2300652	1.57818	1.59379	4.54767	0.000174658	0.00110174	GO:0016863	intramolecular oxidoreductase activity, transposing C=C bonds	LCCL domain-containing protein.
		MYCTH_2090891	1.57752	1.59594	6.12714	8.31788e-05	0.000570493	GO:1901564	organonitrogen compound metabolic process	Uncharacterized protein.
		MYCTH_2298773	1.57249	1.57433	6.87728	8.12816e-09	1.8362e-07			Uncharacterized protein.
		MYCTH_2311077	1.57186	1.5828	5.69508	3.32579e-06	3.73906e-05	GO:0140096	catalytic activity, acting on a protein	Fe2OG dioxygenase domain-containing protein.
		MYCTH_2312007	1.57156	1.5915	4.72283	0.000112302	0.000741397	GO:0016765	transferase activity, transferring alkyl or aryl (other than methyl) groups	Rab-GAP TBC domain-containing protein.
		MYCTH_111214	1.57096	1.57223	7.60209	4.40984e-13	2.89807e-11			Delta(24(24(1)))-sterol reductase like protein.
		MYCTH_2307590	1.57054	1.59419	3.68648	0.000305735	0.00177523	GO:2001141	regulation of RNA biosynthetic process	MFS domain-containing protein.
		MYCTH_2312902	1.56565	1.58875	4.23097	0.00027843	0.00164174	GO:1990748	cellular detoxification	CN hydrolase domain-containing protein.
		MYCTH_2124694	1.56475	1.5724	5.20043	4.81522e-06	5.06684e-05			Uncharacterized protein.
		MYCTH_2294039	1.56463	1.5687	6.12401	5.85695e-07	8.15466e-06			Protein kinase domain-containing protein.
		MYCTH_2312088	1.56045	1.56606	6.05083	2.19382e-05	0.00018292	GO:1901576	organic substance biosynthetic process	Uncharacterized protein.
		MYCTH_2296384	1.55997	1.56158	7.10099	1.80439e-11	7.9536e-10			WD_REPEATS_REGION domain-containing protein.
		MYCTH_2302672	1.55789	1.59324	2.8787	0.0027908	0.0111094			Uncharacterized protein.
		MYCTH_2312551	1.55605	1.56168	5.5853	1.0822e-05	0.000101337	GO:2001141	regulation of RNA biosynthetic process	Uncharacterized protein.
		MYCTH_2312863	1.55467	1.56289	6.05003	0.00454787	0.0165898			Uncharacterized protein.
		MYCTH_2137429	1.5536	1.58305	3.57321	0.00124917	0.00570812	GO:1901607	alpha-amino acid biosynthetic process	Zn(2)-C6 fungal-type domain-containing protein.
		MYCTH_2306772	1.553	1.57148	5.30808	7.51272e-05	0.000522767	GO:1901576	organic substance biosynthetic process	Glucosamine_iso domain-containing protein.
		MYCTH_2144658	1.55065	1.57619	3.71126	0.000611868	0.00317222	GO:2001141	regulation of RNA biosynthetic process	Uncharacterized protein.
		MYCTH_2297460	1.54887	1.55135	6.32375	2.29881e-06	2.69337e-05	GO:1903322	positive regulation of protein modification by small protein conjugation or removal	Semialdhyde_dh domain-containing protein.
		MYCTH_2307935	1.54756	1.57633	4.08831	0.00544666	0.0190673			WD_REPEATS_REGION domain-containing protein.
		MYCTH_2307015	1.54546	1.57003	4.43537	0.0057573	0.0199137			Uncharacterized protein.
		MYCTH_2296320	1.53989	1.57123	4.05931	0.00313731	0.0122328	GO:0003824	catalytic activity	CP-type G domain-containing protein.
		MYCTH_2302476	1.53854	1.54915	5.07798	0.000365379	0.00204437	GO:2000076	positive regulation of cytokinesis, site selection	Uncharacterized protein; Belongs to the TRAFAC class myosin-kinesin ATPase superfamily. Kinesin family.
		MYCTH_2310320	1.5369	1.56038	4.32499	0.00045554	0.00247229	GO:0110165	cellular anatomical entity	Uncharacterized protein.
		MYCTH_2303567	1.53669	1.5458	5.67977	2.62282e-05	0.000214727			Protein kinase domain-containing protein.
		MYCTH_2302135	1.53636	1.58355	3.50756	0.00986894	0.0307909			Uncharacterized protein.
		MYCTH_2298303	1.53582	1.57042	3.32916	0.00312119	0.0121831			PKS_ER domain-containing protein.
		MYCTH_2307543	1.53529	1.54432	5.2554	4.00564e-06	4.32836e-05			Uncharacterized protein.
		MYCTH_2300594	1.53483	1.55546	3.54279	0.000211047	0.00128639			Uncharacterized protein.
		MYCTH_74026	1.5341	1.53969	4.96788	3.95744e-09	9.66497e-08	GO:1901576	organic substance biosynthetic process	FSH1 domain-containing protein.
		MYCTH_2308596	1.53301	1.54638	4.59877	4.41209e-05	0.00033468	GO:0005515	protein binding	AMMECR1 domain-containing protein.
		MYCTH_114107	1.53123	1.54734	4.16002	3.32551e-05	0.000262447			Sugar transporter; Belongs to the major facilitator superfamily. Sugar transporter (TC 2.A.1.1) family.
		MYCTH_2295868	1.52934	1.53484	5.95558	0.000315382	0.0018152	GO:0031957	very long-chain fatty acid-CoA ligase activity	Uncharacterized protein.
		MYCTH_2295358	1.52848	1.55494	3.62922	0.000961913	0.00458988	GO:0016747	transferase activity, transferring acyl groups other than amino-acyl groups	Uncharacterized protein.
		MYCTH_81165	1.5275	1.53326	5.90567	2.39883e-05	0.000197958	GO:0071704	organic substance metabolic process	Uncharacterized protein.
		MYCTH_2306719	1.52728	1.52788	8.32596	2.70246e-10	8.9615e-09	GO:2001141	regulation of RNA biosynthetic process	Uncharacterized protein.
		MYCTH_2309896	1.52717	1.55583	3.87739	0.00144419	0.00644127	GO:1901576	organic substance biosynthetic process	F-box domain-containing protein.
		MYCTH_2086714	1.52692	1.53077	6.14904	1.91977e-07	3.09087e-06			Uncharacterized protein.
		MYCTH_2303939	1.52245	1.56584	3.15627	0.00826047	0.0267301	GO:1901564	organonitrogen compound metabolic process	Glycoside hydrolase family 16 protein.
		MYCTH_2310258	1.52218	1.528	5.42051	4.30895e-05	0.000328543	GO:0071704	organic substance metabolic process	Uncharacterized protein.
		MYCTH_62052	1.52023	1.5682	3.9576	0.011658	0.0352028	GO:1901363	heterocyclic compound binding	L-arabinitol 4-dehydrogenase.
		MYCTH_108890	1.51925	1.52375	5.79775	1.69998e-06	2.08045e-05			MFS sugar transporter-like protein; Belongs to the major facilitator superfamily. Sugar transporter (TC 2.A.1.1) family.
		MYCTH_2311976	1.51868	1.52292	5.96908	2.64538e-05	0.00021584			Uncharacterized protein.
		MYCTH_2114542	1.51707	1.52705	4.34187	4.10209e-07	6.00284e-06			Uncharacterized protein.
		MYCTH_2311998	1.51588	1.51696	7.7713	2.96136e-06	3.37538e-05			Uncharacterized protein.
		MYCTH_2111125	1.51545	1.52309	5.35384	1.347e-08	2.9067e-07			Uncharacterized protein.
		MYCTH_2315642	1.51505	1.51931	5.94872	3.0343e-05	0.000243993	GO:2001141	regulation of RNA biosynthetic process	Uncharacterized protein.
		MYCTH_2311112	1.51329	1.5505	4.25241	0.0120289	0.0361502			MFS domain-containing protein.
		MYCTH_2308601	1.51138	1.5175	5.94643	2.78773e-07	4.26959e-06			Uncharacterized protein.
		MYCTH_2299134	1.51012	1.52065	4.95889	0.00021134	0.00128709	GO:0110165	cellular anatomical entity	PAP-associated domain-containing protein.
		MYCTH_2303014	1.50772	1.51787	5.17939	6.66634e-07	9.19675e-06			Uncharacterized protein.
		MYCTH_2294980	1.50586	1.50996	6.33857	5.50256e-06	5.71523e-05			DH domain-containing protein.
		MYCTH_41366	1.50561	1.51598	5.4932	0.00108694	0.00507264			Fasciclin domain protein.
		MYCTH_2300574	1.49703	1.516	4.62063	0.0082566	0.0267295	GO:0110165	cellular anatomical entity	Uncharacterized protein.
		MYCTH_2310857	1.4969	1.51434	4.5032	0.000113789	0.000748481	GO:1902653	secondary alcohol biosynthetic process	Zn(2)-C6 fungal-type domain-containing protein.
		MYCTH_2304022	1.49486	1.50472	5.01203	0.00011979	0.000782965	GO:1990822	basic amino acid transmembrane transport	F-box domain-containing protein.
		MYCTH_2295268	1.49135	1.52958	3.20328	0.00675233	0.0227353	GO:1901616	organic hydroxy compound catabolic process	Glycoside hydrolase family 36 protein.
		MYCTH_2311416	1.49118	1.51937	3.72497	0.00195517	0.00827028			Uncharacterized protein.
		MYCTH_2294415	1.48582	1.49655	4.6596	1.33354e-05	0.000119753	GO:0016815	hydrolase activity, acting on carbon-nitrogen (but not peptide) bonds, in nitriles	Uncharacterized protein.
		MYCTH_2303918	1.48399	1.48799	5.82345	2.56842e-11	1.10841e-09			Fungal_trans domain-containing protein.
		MYCTH_2300596	1.47873	1.51258	3.02242	0.00476909	0.0172379	GO:2001251	negative regulation of chromosome organization	Uncharacterized protein.
		MYCTH_2296360	1.47845	1.49127	4.52934	0.000286861	0.00168321	GO:1902531	regulation of intracellular signal transduction	Uncharacterized protein.
		MYCTH_2140156	1.47836	1.50745	3.90136	0.00257381	0.0104353			Uncharacterized protein.
		MYCTH_2061764	1.47832	1.48689	4.6714	1.66909e-07	2.73602e-06			A_deaminase domain-containing protein.
		MYCTH_2296042	1.47641	1.48828	4.6004	0.000108639	0.000719845			Uncharacterized protein.
		MYCTH_2294036	1.47606	1.49817	3.60088	0.000693366	0.0035199	GO:1901564	organonitrogen compound metabolic process	Uncharacterized protein.
		MYCTH_2304027	1.47535	1.47653	7.63133	3.33489e-09	8.42935e-08	GO:1901363	heterocyclic compound binding	Protein kinase domain-containing protein.
		MYCTH_2302191	1.47392	1.49023	4.99239	0.00552949	0.0192918	GO:2001141	regulation of RNA biosynthetic process	Uncharacterized protein.
		MYCTH_2120042	1.47333	1.51175	3.40927	0.0079264	0.0259393	GO:1901575	organic substance catabolic process	CLP1_P domain-containing protein.
		MYCTH_2310172	1.47325	1.48299	5.26203	0.000111744	0.000738388			Zn(2)-C6 fungal-type domain-containing protein.
		MYCTH_2140421	1.46949	1.47044	8.57963	1.86155e-12	1.01948e-10	GO:1901607	alpha-amino acid biosynthetic process	Ysc84 domain-containing protein.
		MYCTH_2312598	1.46808	1.49118	4.04741	0.00155657	0.00687803	GO:1904263	positive regulation of TORC1 signaling	Uncharacterized protein.
		MYCTH_2312860	1.46755	1.48087	5.01952	0.00414151	0.0153062	GO:1901564	organonitrogen compound metabolic process	AIP3 domain-containing protein.
		MYCTH_2069205	1.46681	1.47126	6.04261	5.88231e-06	6.04023e-05	GO:1990904	ribonucleoprotein complex	Lipase_3 domain-containing protein.
		MYCTH_101406	1.4668	1.48481	4.07177	0.000529184	0.00280254			Uncharacterized protein.
		MYCTH_2300681	1.46654	1.47086	6.15055	2.11135e-09	5.55651e-08	GO:1901363	heterocyclic compound binding	Uncharacterized protein.
		MYCTH_2303685	1.466	1.48912	4.13866	0.00662311	0.0223836			Uncharacterized protein.
		MYCTH_2300674	1.46516	1.4685	6.64344	9.50537e-06	9.0751e-05	GO:1990316	Atg1/ULK1 kinase complex	Uncharacterized protein.
		MYCTH_2306800	1.46509	1.48626	4.27361	0.00629185	0.021485	GO:0110165	cellular anatomical entity	Uncharacterized protein.
		MYCTH_2306784	1.46308	1.46971	5.56417	7.53067e-06	7.51923e-05	GO:0018455	alcohol dehydrogenase [NAD(P)+] activity	Glycoside hydrolase family 3 protein.
		MYCTH_2307545	1.45992	1.47054	4.94649	9.96477e-05	0.000668851	GO:0110165	cellular anatomical entity	C2H2-type domain-containing protein.
		MYCTH_2116126	1.45979	1.48272	3.73287	0.00102463	0.00484439			Uncharacterized protein.
		MYCTH_2297503	1.45906	1.46021	7.34215	1.57258e-05	0.000137964			ATP-dependent 6-phosphofructokinase; Catalyzes the phosphorylation of D-fructose 6-phosphate to fructose 1,6-bisphosphate by ATP, the first committing step of glycolysis; Belongs to the phosphofructokinase type A (PFKA) family. ATP-dependent PFK group I subfamily. Eukaryotic two domain clade 'E' sub-subfamily.
		MYCTH_2296969	1.45818	1.49192	3.6608	0.00561998	0.0195321			Uncharacterized protein.
		MYCTH_71204	1.45766	1.49274	2.98185	0.00652598	0.022107	GO:0110165	cellular anatomical entity	Polysaccharide lyase family 1 protein.
		MYCTH_2297740	1.45687	1.4669	4.99465	2.16888e-05	0.000181628	GO:0110165	cellular anatomical entity	Uncharacterized protein.
		MYCTH_2299034	1.45438	1.48732	3.78998	0.00530746	0.0186882	GO:0140096	catalytic activity, acting on a protein	Uncharacterized protein; Belongs to the helicase family. Dicer subfamily.
		MYCTH_2294607	1.4533	1.45508	6.75667	4.36971e-09	1.05648e-07	GO:0035091	phosphatidylinositol binding	E3 ubiquitin-protein ligase; Ubiquitin ligase protein which is a component of the N-end rule pathway. Recognizes and binds to proteins bearing specific N- terminal residues that are destabilizing according to the N-end rule, leading to their ubiquitination and subsequent degradation.
		MYCTH_2310402	1.45226	1.46764	4.5918	0.00434315	0.0159617	GO:1905039	carboxylic acid transmembrane transport	Uncharacterized protein.
		MYCTH_2301517	1.45104	1.47633	4.03603	0.00557366	0.0194085	GO:2001141	regulation of RNA biosynthetic process	SGNH_hydro domain-containing protein.
		MYCTH_2141513	1.44879	1.44897	10.2654	9.84293e-13	5.83234e-11	GO:0016798	hydrolase activity, acting on glycosyl bonds	Uncharacterized protein.
		MYCTH_2311192	1.44609	1.45405	5.22279	2.55783e-06	2.95849e-05			Aa_trans domain-containing protein.
		MYCTH_2133103	1.44424	1.46053	4.52828	0.000663159	0.00338319			Uncharacterized protein.
		MYCTH_38313	1.44338	1.45564	5.10671	0.0122197	0.0366235	GO:1901363	heterocyclic compound binding	DEP domain-containing protein.
		MYCTH_110298	1.44293	1.44861	6.34063	0.000504798	0.00269711			Uncharacterized protein.
		MYCTH_105966	1.44069	1.46691	4.05334	0.00501681	0.0178741	GO:0071704	organic substance metabolic process	Uncharacterized protein.
		MYCTH_2113390	1.43959	1.44887	4.50951	1.17728e-06	1.53067e-05	GO:1904082	pyrimidine nucleobase transmembrane transport	Uncharacterized protein.
		MYCTH_2304624	1.43883	1.43955	8.06461	8.25157e-11	3.12307e-09	GO:1901616	organic hydroxy compound catabolic process	Uncharacterized protein.
		MYCTH_2310222	1.43796	1.44838	5.51638	0.0128815	0.0381655	GO:0110165	cellular anatomical entity	SH3 domain-containing protein.
		MYCTH_2309539	1.43796	1.48206	2.98937	0.0158962	0.0455646			Uncharacterized protein.
		MYCTH_38200	1.43566	1.43831	6.57185	3.71906e-06	4.07968e-05	GO:2001141	regulation of RNA biosynthetic process	Beta-glucosidase; Belongs to the glycosyl hydrolase 3 family.
		MYCTH_2295777	1.43521	1.44818	4.42118	0.00082688	0.00405335			DNA mismatch repair protein; Component of the post-replicative DNA mismatch repair system (MMR).
		MYCTH_2305754	1.43476	1.44918	4.40394	0.000476767	0.00257013			Cation_ATPase_N domain-containing protein; Belongs to the cation transport ATPase (P-type) (TC 3.A.3) family.
		MYCTH_2308681	1.43131	1.43645	5.63949	1.63848e-05	0.00014313	GO:2001141	regulation of RNA biosynthetic process	Protein kinase domain-containing protein; Belongs to the protein kinase superfamily.
		MYCTH_104887	1.43017	1.45094	3.78774	0.000871908	0.00421889			Uncharacterized protein.
		MYCTH_2116734	1.42974	1.44803	3.85573	0.000437877	0.00238739			Zn(2)-C6 fungal-type domain-containing protein.
		MYCTH_2306850	1.42917	1.43308	6.50665	0.000318376	0.00182662	GO:1901618	organic hydroxy compound transmembrane transporter activity	Uncharacterized protein.
		MYCTH_2295445	1.42794	1.43267	5.35892	2.76269e-06	3.16505e-05			Glycoside hydrolase family 2 protein; Belongs to the glycosyl hydrolase 2 family.
		MYCTH_109821	1.42754	1.42813	8.43329	6.34795e-08	1.153e-06			Endo-chitosanase; Chitosanase catalyzing the endo-type cleavage of chitosan, the deacylated form of chitin. Chitosanase may be crucial in the degradation of the deacetylated portion of chitin in the fungal cell wall.
		MYCTH_2303313	1.42747	1.42824	7.73806	1.81636e-13	1.25052e-11	GO:1990074	polyuridylation-dependent mRNA catabolic process	Thioredoxin domain-containing protein.
		MYCTH_2309919	1.42614	1.4407	4.26407	0.000122848	0.000799343			Uncharacterized protein.
		MYCTH_2309668	1.42382	1.44272	3.988	0.000564428	0.00296961	GO:2000784	positive regulation of establishment of cell polarity regulating cell shape	Zn(2)-C6 fungal-type domain-containing protein.
		MYCTH_2314329	1.42047	1.44422	3.42659	0.00188986	0.00803634			Uncharacterized protein.
		MYCTH_2300157	1.42019	1.42531	5.89417	0.00207966	0.00870017	GO:0071704	organic substance metabolic process	Uncharacterized protein.
		MYCTH_2308943	1.4197	1.4217	6.83014	2.51005e-07	3.8938e-06			Rab-GAP TBC domain-containing protein.
		MYCTH_2311014	1.41659	1.43914	4.31055	0.00154548	0.00683737	GO:1901363	heterocyclic compound binding	Uncharacterized protein.
		MYCTH_83041	1.41573	1.43104	4.75142	0.0127386	0.0378218	GO:2001141	regulation of RNA biosynthetic process	Mannan endo-1,6-alpha-mannosidase.
		MYCTH_2083946	1.41201	1.42351	4.55462	5.52236e-05	0.000402431	GO:0005515	protein binding	Phospholipid-transporting ATPase; Belongs to the cation transport ATPase (P-type) (TC 3.A.3) family. Type IV subfamily.
		MYCTH_90344	1.4119	1.41462	5.97139	3.41508e-10	1.11206e-08			Zinc finger C2H2-like protein.
		MYCTH_2136301	1.41166	1.42335	4.27398	2.06417e-05	0.000174525			Protein kinase domain-containing protein.
		MYCTH_2307978	1.40904	1.41391	5.54256	4.60477e-05	0.00034531	GO:1901363	heterocyclic compound binding	GST N-terminal domain-containing protein.
		MYCTH_2295128	1.40869	1.42617	3.73984	0.000451544	0.00245614	GO:0016788	hydrolase activity, acting on ester bonds	Ppx-GppA domain-containing protein.
		MYCTH_2295629	1.40762	1.40857	7.36598	2.927e-10	9.66177e-09	GO:1901363	heterocyclic compound binding	Rhodanese domain-containing protein.
		MYCTH_2311970	1.40746	1.41023	7.04911	0.00174482	0.00753484	GO:1990822	basic amino acid transmembrane transport	WD_REPEATS_REGION domain-containing protein.
		MYCTH_2311665	1.40675	1.42644	4.17432	0.00507258	0.0180195			Uncharacterized protein.
		MYCTH_2297348	1.40649	1.4072	7.62707	2.60963e-09	6.66609e-08			Uncharacterized protein.
		MYCTH_2302825	1.40632	1.42785	3.73869	0.00139099	0.00624951			ENDO3c domain-containing protein.
		MYCTH_2295501	1.40612	1.41648	5.8614	0.00109944	0.00512436			MFS domain-containing protein.
		MYCTH_2311995	1.40566	1.42634	4.23552	0.0061631	0.0210852			Uncharacterized protein.
		MYCTH_2300695	1.40325	1.40849	5.4767	2.10223e-05	0.000176709	GO:1901576	organic substance biosynthetic process	Arginine biosynthesis bifunctional protein ArgJ, mitochondrial; Catalyzes two activities which are involved in the cyclic version of arginine biosynthesis: the synthesis of acetylglutamate from glutamate and acetyl-CoA, and of ornithine by transacetylation between acetylornithine and glutamate; Belongs to the ArgJ family.
		MYCTH_2303257	1.40282	1.40695	5.66214	1.51521e-05	0.000133905			Uncharacterized protein.
		MYCTH_2312683	1.40272	1.44441	3.42527	0.0171674	0.0483455	GO:2000242	negative regulation of reproductive process	Uncharacterized protein.
		MYCTH_2310316	1.40196	1.40874	5.05195	1.2173e-07	2.07545e-06			Uncharacterized protein.
		MYCTH_2300111	1.40188	1.42445	2.96885	0.00183043	0.00784826	GO:2000766	negative regulation of cytoplasmic translation	Uncharacterized protein.
		MYCTH_2301979	1.39898	1.41502	4.49129	0.00276487	0.0110244			Uncharacterized protein.
		MYCTH_2135399	1.39504	1.41429	4.0243	0.000989153	0.00470001	GO:2001141	regulation of RNA biosynthetic process	Uncharacterized protein.
		MYCTH_2307894	1.39352	1.41773	3.58673	0.00274072	0.0109402	GO:2001141	regulation of RNA biosynthetic process	Uncharacterized protein.
		MYCTH_2064467	1.3877	1.40281	4.41498	0.0117079	0.0353241	GO:1990748	cellular detoxification	Uncharacterized protein.
		MYCTH_2300555	1.38614	1.41188	3.77885	0.00379578	0.0142989	GO:1901576	organic substance biosynthetic process	Uncharacterized protein; Belongs to the Orn/Lys/Arg decarboxylase class-II family.
		MYCTH_2302939	1.3854	1.41639	3.33407	0.00768457	0.0253345			Uncharacterized protein.
		MYCTH_2298363	1.38235	1.38287	9.50941	6.67627e-10	2.0364e-08			Glycoside hydrolase family 92 protein.
		MYCTH_2300968	1.38088	1.39866	4.18835	0.00149187	0.00663269			Uncharacterized protein.
		MYCTH_2315227	1.37995	1.38145	6.84586	1.51722e-08	3.21641e-07			Uncharacterized protein.
		MYCTH_2142129	1.37621	1.37865	5.93758	3.64313e-05	0.000284715	GO:2000251	positive regulation of actin cytoskeleton reorganization	Mediator of RNA polymerase II transcription subunit 17; Component of the Mediator complex, a coactivator involved in the regulated transcription of nearly all RNA polymerase II-dependent genes. Mediator functions as a bridge to convey information from gene- specific regulatory proteins to the basal RNA polymerase II transcription machinery. Mediator is recruited to promoters by direct interaction…
		MYCTH_2307824	1.37604	1.37914	5.90442	1.49136e-09	4.1149e-08	GO:0071704	organic substance metabolic process	Abhydrolase_3 domain-containing protein.
		MYCTH_2119272	1.37348	1.37843	7.08295	3.53921e-07	5.27524e-06	GO:0016997	alpha-sialidase activity	Neutral ceramidase.
		MYCTH_81258	1.37071	1.39126	3.68333	0.00168513	0.007334			Uncharacterized protein.
		MYCTH_2296432	1.36853	1.37942	3.99504	2.7393e-05	0.000222499	GO:1990542	mitochondrial transmembrane transport	N-acetyltransferase domain-containing protein.
		MYCTH_2314032	1.3683	1.36978	7.08726	7.70132e-06	7.66843e-05			FAD-binding FR-type domain-containing protein.
		MYCTH_2311467	1.36621	1.36784	7.37104	4.30667e-05	0.000328543			Protein kinase domain-containing protein.
		MYCTH_2294635	1.36507	1.37756	4.51597	0.000236456	0.00142327	GO:0016997	alpha-sialidase activity	BTB domain-containing protein.
		MYCTH_2308011	1.3644	1.38049	4.2879	0.00844737	0.027213	GO:0071704	organic substance metabolic process	Uncharacterized protein.
		MYCTH_2305048	1.36244	1.36516	6.8177	0.000766813	0.00380721			Uncharacterized protein.
		MYCTH_2116588	1.36098	1.37367	4.13943	0.000102352	0.000684458	GO:0016741	transferase activity, transferring one-carbon groups	CDT1_C domain-containing protein.
		MYCTH_2295254	1.36039	1.36688	5.44841	0.0029984	0.0117546	GO:1990234	transferase complex	Vps8 domain-containing protein.
		MYCTH_90482	1.35475	1.36831	5.20514	0.0108541	0.0332617			Uncharacterized protein.
		MYCTH_2298631	1.35446	1.39059	3.15396	0.0159265	0.0456153			Leucine carboxyl methyltransferase 1; Methylates the carboxyl group of the C-terminal leucine residue of protein phosphatase 2A catalytic subunits to form alpha- leucine ester residues; Belongs to the methyltransferase superfamily. LCMT family.
		MYCTH_2294485	1.35373	1.35709	5.89866	3.74713e-06	4.10424e-05	GO:1990904	ribonucleoprotein complex	Glycosyltransferase family 90 protein.
		MYCTH_2295324	1.35367	1.36684	4.75531	0.000409122	0.00225594	GO:2001141	regulation of RNA biosynthetic process	Fungal_trans domain-containing protein.
		MYCTH_2060153	1.35193	1.35964	5.17639	0.000395283	0.00219133			Uncharacterized protein.
		MYCTH_2143420	1.35083	1.37102	3.77184	0.0019419	0.00822378			Epimerase domain-containing protein.
		MYCTH_2301588	1.34977	1.35321	6.1053	4.59317e-06	4.86863e-05			Uncharacterized protein.
		MYCTH_2308997	1.34682	1.3539	5.46028	0.0044456	0.0162791			Uncharacterized protein.
		MYCTH_2294774	1.34667	1.359	5.1042	0.00126433	0.00577377			PNPLA domain-containing protein.
		MYCTH_2295800	1.34025	1.35045	5.35601	0.00162901	0.00714138			Autophagy-related protein; Vacuolar effluxer which mediate the efflux of amino acids resulting from autophagic degradation. The release of autophagic amino acids allows the maintenance of protein synthesis and viability during nitrogen starvation; Belongs to the ATG22 family.
		MYCTH_2138765	1.3395	1.34227	6.44417	8.18057e-08	1.45719e-06	GO:1990822	basic amino acid transmembrane transport	Protein kinase domain-containing protein.
		MYCTH_2300116	1.33907	1.34225	6.56152	0.000111118	0.000735229			Uncharacterized protein.
		MYCTH_2297204	1.3384	1.33905	8.43579	1.43764e-06	1.80429e-05	GO:2000785	regulation of autophagosome assembly	Uncharacterized protein.
		MYCTH_2119688	1.33825	1.3386	8.829	7.46882e-11	2.87235e-09	GO:0110165	cellular anatomical entity	Uncharacterized protein.
		MYCTH_2311483	1.33783	1.36039	3.30473	0.00361163	0.013763			Uncharacterized protein.
		MYCTH_2294398	1.3378	1.36053	3.88688	0.00371027	0.0140643	GO:0140096	catalytic activity, acting on a protein	Mitochondrial distribution and morphology protein 12; Component of the ERMES/MDM complex, which serves as a molecular tether to connect the endoplasmic reticulum (ER) and mitochondria. Components of this complex are involved in the control of mitochondrial shape and protein biogenesis, and function in nonvesicular lipid trafficking between the ER and mitochondria. MDM12 is required for the intera…
		MYCTH_2296180	1.33637	1.33955	6.65622	0.0016505	0.00721805			HMG box domain-containing protein.
		MYCTH_2308128	1.33496	1.35307	3.60527	0.00141425	0.00633043	GO:1990498	mitotic spindle microtubule	Uncharacterized protein.
		MYCTH_2300162	1.33474	1.34628	4.43637	7.96234e-05	0.000548711	GO:1902905	positive regulation of supramolecular fiber organization	Uncharacterized protein.
		MYCTH_2313151	1.33164	1.36314	3.42095	0.0125014	0.0373285			Uncharacterized protein.
		MYCTH_2307892	1.3311	1.34003	4.45514	5.57283e-05	0.0004057	GO:0071704	organic substance metabolic process	Uncharacterized protein.
		MYCTH_2304715	1.33012	1.33183	6.88083	2.43715e-06	2.83706e-05	GO:2000113	negative regulation of cellular macromolecule biosynthetic process	Uncharacterized protein; Belongs to the peptidase C19 family.
		MYCTH_2311677	1.32957	1.34893	3.97043	0.00204215	0.00855811	GO:1901363	heterocyclic compound binding	Glycosyltransferase family 1 protein.
		MYCTH_2306777	1.3273	1.33523	5.75273	0.000670448	0.00341796	GO:2001141	regulation of RNA biosynthetic process	Phosphotransferase.
		MYCTH_2074210	1.32473	1.32712	6.66239	0.000108401	0.000718928			Uncharacterized protein.
		MYCTH_2295344	1.32423	1.33014	4.79373	3.40634e-07	5.09822e-06			Uncharacterized protein.
		MYCTH_2294655	1.32412	1.32799	6.03851	3.94929e-06	4.2867e-05			Kinesin motor domain-containing protein; Belongs to the TRAFAC class myosin-kinesin ATPase superfamily. Kinesin family.
		MYCTH_2071736	1.32229	1.32524	5.82765	2.31115e-10	7.88079e-09			Uncharacterized protein.
		MYCTH_2313783	1.32202	1.32209	11.2037	6.17264e-10	1.91407e-08	GO:1903490	positive regulation of mitotic cytokinesis	S-adenosylmethionine synthase; Catalyzes the formation of S-adenosylmethionine from methionine and ATP.
		MYCTH_2314986	1.32053	1.32073	9.66361	2.17558e-09	5.6983e-08	GO:1902494	catalytic complex	FAD_binding_3 domain-containing protein.
		MYCTH_59005	1.3193	1.33947	4.12511	0.00407808	0.0151259			Intradiol ring-cleavage dioxygenase-like protein.
		MYCTH_2307917	1.31854	1.34073	3.76594	0.00410562	0.0152125			Uncharacterized protein.
		MYCTH_2062582	1.31505	1.33085	4.48	0.00829881	0.0268061	GO:0046914	transition metal ion binding	Uncharacterized protein.
		MYCTH_2297296	1.31448	1.34208	3.19789	0.00941711	0.0296242	GO:0110165	cellular anatomical entity	Nudix hydrolase domain-containing protein.
		MYCTH_2095534	1.31295	1.31335	8.58631	1.66167e-07	2.73602e-06			Uncharacterized protein.
		MYCTH_2301959	1.3128	1.32127	5.4615	0.00104232	0.00490875			Protein kinase domain-containing protein.
		MYCTH_2297038	1.30964	1.31201	6.82173	2.52892e-09	6.5059e-08	GO:1990748	cellular detoxification	Uncharacterized protein.
		MYCTH_2303570	1.30774	1.31117	5.71252	3.78284e-08	7.24408e-07			MFS domain-containing protein.
		MYCTH_2057956	1.3058	1.32923	3.95352	0.00569817	0.0197469	GO:0110165	cellular anatomical entity	Protein kinase domain-containing protein.
		MYCTH_2306422	1.30414	1.30973	5.55683	0.000678081	0.003452			Atx10homo_assoc domain-containing protein.
		MYCTH_2299014	1.30305	1.32187	4.25987	0.00472946	0.0171117			Serine/threonine-protein phosphatase.
		MYCTH_2305668	1.30273	1.30854	5.86248	0.00251704	0.0102511	GO:0016798	hydrolase activity, acting on glycosyl bonds	GYF domain-containing protein.
		MYCTH_2303159	1.3024	1.31438	4.34222	0.000703556	0.00355914	GO:0140101	catalytic activity, acting on a tRNA	Uncharacterized protein.
		MYCTH_2304856	1.30026	1.32375	3.96719	0.0103741	0.0320625	GO:2000243	positive regulation of reproductive process	SCA7 domain-containing protein.
		MYCTH_2300248	1.29913	1.30448	5.39737	3.45574e-06	3.85517e-05	GO:2001141	regulation of RNA biosynthetic process	Uncharacterized protein.
		MYCTH_2301690	1.29894	1.30695	4.98711	9.1153e-05	0.000618147			Uncharacterized protein.
		MYCTH_2304508	1.29726	1.30643	6.02414	4.19085e-05	0.00032025			Uncharacterized protein.
		MYCTH_109046	1.2962	1.32172	3.51944	0.00846692	0.0272485	GO:0110165	cellular anatomical entity	Uncharacterized protein.
		MYCTH_2305555	1.29578	1.31464	3.60843	0.00268386	0.010767	GO:1901564	organonitrogen compound metabolic process	APH domain-containing protein.
		MYCTH_2306585	1.29366	1.30259	4.58833	2.62951e-05	0.000214788	GO:2000243	positive regulation of reproductive process	J domain-containing protein.
		MYCTH_2302755	1.29193	1.30325	4.64049	0.00401625	0.0149657	GO:0120025	plasma membrane bounded cell projection	Spindle pole body component.
		MYCTH_2300299	1.28906	1.29877	4.65133	0.000515702	0.00273917	GO:2000771	positive regulation of establishment or maintenance of cell polarity regulating cell shape	Uncharacterized protein.
		MYCTH_2311330	1.28713	1.29726	4.57023	7.17985e-05	0.000503975	GO:1990778	protein localization to cell periphery	Guanine deaminase; Catalyzes the hydrolytic deamination of guanine, producing xanthine and ammonia; Belongs to the metallo-dependent hydrolases superfamily. ATZ/TRZ family.
		MYCTH_2300761	1.28491	1.28853	6.10995	0.0023082	0.00953482	GO:1901363	heterocyclic compound binding	Uncharacterized protein.
		MYCTH_2309360	1.28327	1.28946	5.97226	0.010925	0.0334082	GO:0110165	cellular anatomical entity	Uncharacterized protein.
		MYCTH_2300045	1.28312	1.30678	3.16964	0.0073418	0.0243794	GO:2001141	regulation of RNA biosynthetic process	Uncharacterized protein.
		MYCTH_109444	1.28306	1.30207	4.21464	0.00319092	0.0124218			Glycoside hydrolase family 12 protein; Belongs to the glycosyl hydrolase 12 (cellulase H) family.
		MYCTH_2302870	1.28218	1.29173	5.14046	0.00249025	0.0101649	GO:1990520	separase-securin complex	Uncharacterized protein.
		MYCTH_2303828	1.28203	1.30401	4.67737	0.0127518	0.0378419	GO:1901607	alpha-amino acid biosynthetic process	Zn(2)-C6 fungal-type domain-containing protein.
		MYCTH_2296956	1.28179	1.29141	5.376	0.00159661	0.00702489			Methyltransf_11 domain-containing protein.
		MYCTH_2298367	1.28112	1.29345	5.38232	0.00368144	0.0139775			PAS domain-containing protein.
		MYCTH_2085453	1.27974	1.28616	4.54807	2.25018e-06	2.64927e-05			Uncharacterized protein.
		MYCTH_2302460	1.27967	1.28508	5.22892	8.69427e-06	8.39227e-05			NmrA domain-containing protein.
		MYCTH_2301934	1.2776	1.28044	6.40312	3.61412e-05	0.000283061	GO:1901615	organic hydroxy compound metabolic process	Uncharacterized protein.
		MYCTH_2311889	1.27746	1.29282	4.13239	0.00243297	0.00997049			Uncharacterized protein.
		MYCTH_2300626	1.27627	1.27844	6.45226	3.56092e-08	6.88286e-07			Uncharacterized protein.
		MYCTH_2297705	1.27591	1.28592	4.8587	0.00397125	0.0148215	GO:1990904	ribonucleoprotein complex	Rab-GAP TBC domain-containing protein.
		MYCTH_2296994	1.27421	1.28574	4.87951	0.0038814	0.0145759	GO:0051540	metal cluster binding	APH domain-containing protein.
		MYCTH_113066	1.27323	1.28347	5.37585	0.0126512	0.0376405			FNIP_N domain-containing protein.
		MYCTH_99456	1.27265	1.2801	4.86444	0.000100635	0.000673603			SLD3 domain-containing protein.
		MYCTH_2302369	1.2722	1.27745	5.57468	0.00048898	0.00262618			SH3 domain-containing protein.
		MYCTH_2296224	1.27149	1.28488	4.54145	0.0112552	0.0342154	GO:0065007	biological regulation	Uncharacterized protein.
		MYCTH_81000	1.27032	1.27161	7.46853	4.27022e-06	4.58004e-05	GO:1901576	organic substance biosynthetic process	PH domain-containing protein.
		MYCTH_2306964	1.27025	1.27446	5.80245	1.4105e-05	0.000125727	GO:0016740	transferase activity	Uncharacterized protein.
		MYCTH_2296183	1.26914	1.26949	8.92701	8.24303e-05	0.000566434			Uncharacterized protein.
		MYCTH_2313117	1.26842	1.28001	4.36681	0.000273631	0.00161608	GO:0016747	transferase activity, transferring acyl groups other than amino-acyl groups	Uncharacterized protein.
		MYCTH_2303672	1.26836	1.26955	7.60235	2.0602e-05	0.000174393			Uncharacterized protein.
		MYCTH_2300662	1.26741	1.27044	6.32617	3.08919e-06	3.48934e-05	GO:2001251	negative regulation of chromosome organization	Uncharacterized protein.
		MYCTH_2310254	1.26707	1.27638	4.71044	0.000810761	0.0039925	GO:2001141	regulation of RNA biosynthetic process	SUN domain-containing protein.
		MYCTH_2310976	1.26075	1.27402	4.48707	0.0088386	0.0281472	GO:0052689	carboxylic ester hydrolase activity	Uncharacterized protein.
		MYCTH_2301639	1.26009	1.26217	6.18525	9.81064e-14	7.23685e-12			CRAL-TRIO domain-containing protein.
		MYCTH_2310733	1.25993	1.2628	6.03358	4.79666e-07	6.88779e-06			Rab-GAP TBC domain-containing protein.
		MYCTH_2097277	1.25934	1.2771	4.17938	0.00333818	0.0129092	GO:0016747	transferase activity, transferring acyl groups other than amino-acyl groups	Uncharacterized protein.
		MYCTH_2295119	1.25701	1.25894	6.84066	8.28999e-05	0.00056912	GO:1901363	heterocyclic compound binding	Uncharacterized protein.
		MYCTH_2299718	1.25673	1.2618	5.86724	0.000140504	0.000900445	GO:2000112	regulation of cellular macromolecule biosynthetic process	NUDE_C domain-containing protein.
		MYCTH_2298669	1.25593	1.27041	4.16719	0.00282803	0.0112391			PfkB domain-containing protein.
		MYCTH_2305050	1.25222	1.25309	7.34212	7.37626e-09	1.69279e-07	GO:0005515	protein binding	Fork-head domain-containing protein.
		MYCTH_2311422	1.25034	1.25837	5.05143	0.00960648	0.0301674	GO:0016798	hydrolase activity, acting on glycosyl bonds	Uncharacterized protein.
		MYCTH_2295999	1.24927	1.27359	3.41652	0.0108469	0.0332538			Uncharacterized protein.
		MYCTH_2301729	1.24418	1.25471	4.50429	0.0023828	0.00979265	GO:2000601	positive regulation of Arp2/3 complex-mediated actin nucleation	Uncharacterized protein; Belongs to the D-isomer specific 2-hydroxyacid dehydrogenase family.
		MYCTH_2126533	1.24413	1.25437	4.5229	0.000180723	0.00113016	GO:1901576	organic substance biosynthetic process	Uncharacterized protein.
		MYCTH_2311393	1.24378	1.25256	4.9579	0.00144248	0.00644082	GO:0110165	cellular anatomical entity	Uncharacterized protein.
		MYCTH_2304102	1.2429	1.24328	8.60252	5.67488e-08	1.05731e-06	GO:0140096	catalytic activity, acting on a protein	3-isopropylmalate dehydrogenase; Catalyzes the oxidation of 3-carboxy-2-hydroxy-4- methylpentanoate (3-isopropylmalate) to 3-carboxy-4-methyl-2- oxopentanoate. The product decarboxylates to 4-methyl-2 oxopentanoate.
		MYCTH_2302694	1.24286	1.24802	5.57581	1.65185e-06	2.02737e-05	GO:1901564	organonitrogen compound metabolic process	PRK domain-containing protein.
		MYCTH_2312381	1.24081	1.24802	5.03318	0.00389621	0.0146164	GO:0110165	cellular anatomical entity	Uncharacterized protein.
		MYCTH_2313333	1.23892	1.24239	5.6735	0.000112607	0.000742053			Uncharacterized protein.
		MYCTH_2299686	1.23875	1.24806	4.89057	0.000107758	0.000715851			AAA domain-containing protein.
		MYCTH_2297811	1.23795	1.24842	4.69849	0.00649087	0.02205	GO:0140535	intracellular protein-containing complex	Uncharacterized protein.
		MYCTH_2294143	1.23708	1.2391	6.63975	0.000140265	0.000899711			Uncharacterized protein.
		MYCTH_42359	1.2364	1.23883	7.05818	0.000181491	0.00113389	GO:0016798	hydrolase activity, acting on glycosyl bonds	Uncharacterized protein.
		MYCTH_2309318	1.23603	1.2421	5.32897	3.77407e-06	4.1275e-05	GO:1901564	organonitrogen compound metabolic process	Uncharacterized protein.
		MYCTH_2299040	1.23547	1.25609	3.79214	0.007039	0.0235361	GO:0016798	hydrolase activity, acting on glycosyl bonds	Uncharacterized protein; Belongs to the synaptobrevin family.
		MYCTH_2297442	1.23322	1.23787	4.98071	5.86585e-07	8.15466e-06			WD_REPEATS_REGION domain-containing protein.
		MYCTH_74446	1.22911	1.24669	3.71213	0.00415634	0.0153453	GO:2000243	positive regulation of reproductive process	Uncharacterized protein.
		MYCTH_2295307	1.22667	1.22872	7.66055	3.73679e-05	0.000289531	GO:1901575	organic substance catabolic process	Flavodoxin-like domain-containing protein.
		MYCTH_60632	1.22402	1.23214	4.76535	0.000325575	0.00186054			D-amino acid oxidase-like protein.
		MYCTH_2293954	1.22262	1.23399	4.19836	0.00219263	0.00910425	GO:1905039	carboxylic acid transmembrane transport	Folylpolyglutamate synthase; Catalyzes conversion of folates to polyglutamate derivatives allowing concentration of folate compounds in the cell and the intracellular retention of these cofactors, which are important substrates for most of the folate-dependent enzymes that are involved in one-carbon transfer reactions involved in purine, pyrimidine and amino acid synthesis; Belongs to the folylpo…
		MYCTH_2310466	1.22185	1.23022	4.53249	7.63931e-05	0.000531005			zf-C2HE domain-containing protein.
		MYCTH_117478	1.22083	1.23998	3.74496	0.00624606	0.0213488			Zn(2)-C6 fungal-type domain-containing protein.
		MYCTH_2307033	1.22081	1.22666	5.04383	1.23161e-05	0.000112986			Uncharacterized protein.
		MYCTH_2311252	1.22065	1.22421	5.41102	9.93567e-07	1.31789e-05	GO:1901363	heterocyclic compound binding	Meth_synt_2 domain-containing protein.
		MYCTH_2299745	1.21718	1.22497	4.84505	0.000146047	0.000932661			Uncharacterized protein.
		MYCTH_2300170	1.21632	1.2269	5.65616	0.00166841	0.00728319	GO:1990456	mitochondrion-endoplasmic reticulum membrane tethering	Uncharacterized protein.
		MYCTH_2063165	1.21606	1.24143	3.27553	0.016206	0.0462096	GO:2001141	regulation of RNA biosynthetic process	Uncharacterized protein.
		MYCTH_2307284	1.21383	1.23398	3.2775	0.00800928	0.0261277			Uncharacterized protein.
		MYCTH_2311893	1.21229	1.2174	5.44192	1.78634e-06	2.17033e-05			PNP_UDP_1 domain-containing protein.
		MYCTH_2301067	1.2103	1.22982	4.08774	0.00775137	0.0254935			Uncharacterized protein.
		MYCTH_113985	1.20742	1.20879	6.76689	5.94825e-08	1.09694e-06			Thioredoxin-like_fold domain-containing protein.
		MYCTH_2302071	1.20705	1.21284	5.57949	0.0101557	0.0314817			CNH domain-containing protein.
		MYCTH_2306161	1.20664	1.21558	5.05243	0.00602108	0.0206776	GO:1901575	organic substance catabolic process	Peptidase A1 domain-containing protein; Belongs to the peptidase A1 family.
		MYCTH_2312762	1.20214	1.20817	5.44167	0.00437436	0.0160601	GO:1901576	organic substance biosynthetic process	Uncharacterized protein; Belongs to the helicase family. Dicer subfamily.
		MYCTH_2297012	1.20152	1.22659	3.25758	0.017535	0.0491484	GO:1901576	organic substance biosynthetic process	BZIP domain-containing protein.
		MYCTH_2295558	1.20138	1.20527	5.25669	1.58661e-06	1.95727e-05			Uncharacterized protein.
		MYCTH_2308694	1.2003	1.21813	4.05615	0.0148916	0.0431469			Pyr_redox_2 domain-containing protein.
		MYCTH_2308818	1.19983	1.20755	4.54174	6.42795e-05	0.000459166	GO:0016491	oxidoreductase activity	zf-C2H2_3 domain-containing protein.
		MYCTH_2314005	1.19881	1.1999	6.80797	2.86088e-08	5.7769e-07	GO:1990939	ATP-dependent microtubule motor activity	Uncharacterized protein.
		MYCTH_2311426	1.19799	1.20876	4.18004	0.000546574	0.00287987			Uncharacterized protein.
		MYCTH_2303534	1.19781	1.20423	4.80171	1.51227e-05	0.000133905			Uncharacterized protein; Belongs to the mitochondrial carrier (TC 2.A.29) family.
		MYCTH_51411	1.19687	1.20396	5.18739	0.00188815	0.00803379			Endonuclease.
		MYCTH_2303243	1.19657	1.21193	3.89374	0.0034684	0.0132943	GO:1990904	ribonucleoprotein complex	Fungal_trans domain-containing protein.
		MYCTH_2297142	1.19657	1.20547	4.58102	0.000175257	0.00110369			Uncharacterized protein.
		MYCTH_2306973	1.19512	1.20641	4.49897	0.00187003	0.00798489			Glycoside hydrolase family 92 protein.
		MYCTH_2296859	1.19457	1.21654	3.83324	0.0125728	0.0374798			C3H1-type domain-containing protein.
		MYCTH_2295130	1.1943	1.19496	7.80654	4.86584e-07	6.95161e-06			Uncharacterized protein.
		MYCTH_2305728	1.19294	1.20185	4.01796	0.000184906	0.00114934			Uncharacterized protein; Belongs to the short-chain dehydrogenases/reductases (SDR) family.
		MYCTH_2299520	1.19158	1.20733	4.06066	0.0040321	0.0150016			Uncharacterized protein.
		MYCTH_2311673	1.188	1.19505	5.13707	0.00470079	0.0170304	GO:0016787	hydrolase activity	Uncharacterized protein.
		MYCTH_2295908	1.18785	1.19187	6.3787	0.0100936	0.031343			Zn(2)-C6 fungal-type domain-containing protein.
		MYCTH_2304897	1.18436	1.18858	6.30769	1.55185e-06	1.92755e-05	GO:1990904	ribonucleoprotein complex	BHLH domain-containing protein.
		MYCTH_2295952	1.18373	1.18634	6.75899	7.17687e-05	0.000503975	GO:2001141	regulation of RNA biosynthetic process	Uncharacterized protein.
		MYCTH_2296382	1.18235	1.18249	10.5465	0.0004925	0.00264312	GO:1901363	heterocyclic compound binding	Glycoside hydrolase family 17 protein.
		MYCTH_2296156	1.18165	1.18297	7.48638	2.81965e-05	0.000228255	GO:0110165	cellular anatomical entity	LNS2 domain-containing protein.
		MYCTH_68654	1.18133	1.18944	4.54671	0.000346173	0.00195812			Uncharacterized protein.
		MYCTH_2306748	1.17925	1.19784	3.5982	0.0084467	0.027213	GO:1905508	protein localization to microtubule organizing center	Uncharacterized protein.
		MYCTH_2304452	1.17783	1.18852	4.24522	0.00412042	0.0152517			Uncharacterized protein.
		MYCTH_2301899	1.17757	1.19867	3.67702	0.0128876	0.0381664			TauD domain-containing protein.
		MYCTH_2303639	1.17638	1.18338	4.94467	0.000829595	0.00405988	GO:2001251	negative regulation of chromosome organization	Uncharacterized protein.
		MYCTH_2298734	1.1763	1.18519	5.09933	0.0150804	0.0435717	GO:0110165	cellular anatomical entity	Uncharacterized protein.
		MYCTH_2309729	1.17062	1.18927	3.74711	0.0092473	0.0291928			Uncharacterized protein.
		MYCTH_2307332	1.17045	1.17577	5.14593	5.44643e-05	0.0003977	GO:1901576	organic substance biosynthetic process	Uncharacterized protein.
		MYCTH_2309963	1.16955	1.17746	5.17986	0.00011901	0.000779279	GO:2001141	regulation of RNA biosynthetic process	Uncharacterized protein.
		MYCTH_2298606	1.16941	1.17766	4.56247	0.000577505	0.00302959	GO:2001141	regulation of RNA biosynthetic process	Uncharacterized protein.
		MYCTH_2126876	1.16744	1.17318	5.42434	2.76309e-05	0.000223928	GO:0050218	propionate-CoA ligase activity	Uncharacterized protein.
		MYCTH_102652	1.16662	1.1797	4.46125	0.00546726	0.0191209			Uncharacterized protein.
		MYCTH_105786	1.16269	1.182	3.96585	0.0141291	0.0412685			Chromatin modification-related protein.
		MYCTH_2313457	1.16181	1.16494	5.96755	3.86939e-06	4.21898e-05	GO:1901576	organic substance biosynthetic process	Uncharacterized protein.
		MYCTH_2066367	1.16153	1.16464	6.10336	0.00201861	0.00847416			Uncharacterized protein.
		MYCTH_2303921	1.16124	1.16669	4.86841	1.19957e-05	0.000110327			INTRADIOL_DIOXYGENAS domain-containing protein.
		MYCTH_2294145	1.1606	1.16465	5.34889	1.15282e-06	1.50974e-05	GO:1903311	regulation of mRNA metabolic process	Homeobox domain-containing protein.
		MYCTH_2309624	1.16036	1.16458	5.54554	0.000475355	0.00256444	GO:0031072	heat shock protein binding	Uncharacterized protein.
		MYCTH_2304598	1.15852	1.15944	7.21061	7.68635e-11	2.93993e-09	GO:1903047	mitotic cell cycle process	Uncharacterized protein.
		MYCTH_2304999	1.15724	1.16443	4.9487	0.000801555	0.00395255			SNF5-like protein.
		MYCTH_2307269	1.15247	1.15718	6.36883	3.95753e-05	0.000305	GO:2001141	regulation of RNA biosynthetic process	Peptide hydrolase; Belongs to the peptidase M28 family.
		MYCTH_2296735	1.14921	1.15216	7.31518	0.00915387	0.0289725	GO:1902476	chloride transmembrane transport	PH domain-containing protein.
		MYCTH_2311557	1.14842	1.15013	7.30807	5.35974e-05	0.000392574	GO:0019239	deaminase activity	Uncharacterized protein.
		MYCTH_2306825	1.14748	1.16317	3.74105	0.00643679	0.0218972	GO:1901575	organic substance catabolic process	Uncharacterized protein.
		MYCTH_2302776	1.14575	1.15621	4.40072	0.00267412	0.0107455	GO:2000112	regulation of cellular macromolecule biosynthetic process	UBR-type domain-containing protein.
		MYCTH_2140577	1.14518	1.15369	4.32453	0.000329139	0.00187498			Protein kinase domain-containing protein.
[truncated: 621 more rows]

## Sheet: WT20h_vs_WT11.5h
		GeneID	log2FC	unshrunk.logFC	logCPM	PValue	FDR	GO	GO term	EnsemblFungi annotation
[truncated: 3,441 more rows]

[truncated: 1 more sheets: WT48h_vs_WT11.5h]
