# Supplementary material for: Transcriptomic and genetic analysis reveals a Zn2Cys6 transcription factor specifically required for conidiation in submerged cultures of Thermothelomyces thermophilus
Source: mBio. 2024 Nov 27;16(1):e03111-24. doi: 10.1128/mbio.03111-24 (PMC11708020; doi:10.1128/mbio.03111-24)
Supplement: Data set S3 — GO analsis of six clusters of differentially regulated genes during WT time course. [file mbio.03111-24-s0003.xls]

## Sheet: Cluster_C1
Enrichment FDR	nGenes	Pathway Genes	Fold Enrichment	Pathway	URL	Genes
2.30985e-16	19	19	8.4452	Cytosolic large ribosomal subunit, and protein kinase c binding		MYCTH_2295945 MYCTH_2313379 MYCTH_2313766 MYCTH_2295112 MYCTH_62593 MYCTH_2300549 MYCTH_2314521 MYCTH_2314934 MYCTH_2302064 MYCTH_111425 MYCTH_2315051 MYCTH_2315602 MYCTH_2315711 MYCTH_2307651 MYCTH_71369 MYCTH_2039818 MYCTH_2316445 MYCTH_2316558 MYCTH_2312253
1.66249e-06	8	8	8.4452	Cytosolic small ribosomal subunit, and rrna-binding		MYCTH_105405 MYCTH_2297052 MYCTH_79440 MYCTH_116020 MYCTH_2309046 MYCTH_71631 MYCTH_2311591 MYCTH_72333
1.2146e-25	29	29	8.4452	Cytosolic small ribosomal subunit, and cytosolic large ribosomal subunit		MYCTH_2314011 MYCTH_2122073 MYCTH_2088473 MYCTH_2298252 MYCTH_75107 MYCTH_2313759 MYCTH_2107102 MYCTH_2313790 MYCTH_2075489 MYCTH_2313891 MYCTH_87600 MYCTH_110817 MYCTH_2314933 MYCTH_2314609 MYCTH_2303040 MYCTH_2314728 MYCTH_2304568 MYCTH_2303413 MYCTH_2062887 MYCTH_2303766 MYCTH_2315077 MYCTH_2304441 MYCTH_2315649 MYCTH_36979 MYCTH_2064349 MYCTH_83980 MYCTH_2308236 MYCTH_2312962 MYCTH_2145592
3.20321e-08	10	10	8.4452	Cytosolic small ribosomal subunit, and protein tag		MYCTH_2088473 MYCTH_2313790 MYCTH_2313891 MYCTH_87600 MYCTH_110817 MYCTH_2314609 MYCTH_2304568 MYCTH_36979 MYCTH_2308236 MYCTH_2312962
1.06708e-05	7	7	8.4452	Mixed, incl. endonucleolytic cleavage to generate mature 3-end of ssu-rrna from (ssu-rrna, 5.8s rrna, lsu-rrna), and mrna 5-utr binding		MYCTH_2297548 MYCTH_2302143 MYCTH_2304829 MYCTH_2315290 MYCTH_2303426 MYCTH_2315781 MYCTH_2312170
6.76751e-05	6	6	8.4452	Large ribosomal subunit rrna binding, and cytosolic large ribosomal subunit		MYCTH_2295945 MYCTH_2295112 MYCTH_62593 MYCTH_2314934 MYCTH_111425 MYCTH_2315051
3.00748e-24	29	30	8.16369	Cytosolic small ribosomal subunit	http://amigo.geneontology.org/amigo/term/GO:0022627	MYCTH_2297948 MYCTH_2314011 MYCTH_2088473 MYCTH_2298252 MYCTH_2107102 MYCTH_2295112 MYCTH_2297052 MYCTH_2313891 MYCTH_87600 MYCTH_2314609 MYCTH_2303040 MYCTH_2315249 MYCTH_2303413 MYCTH_2303426 MYCTH_2303766 MYCTH_2315077 MYCTH_36979 MYCTH_2064349 MYCTH_2309046 MYCTH_2315781 MYCTH_83980 MYCTH_2308236 MYCTH_2039818 MYCTH_71631 MYCTH_2312962 MYCTH_2311591 MYCTH_72333 MYCTH_2145592 MYCTH_2312170
6.74267e-62	73	76	8.11183	Cytosolic ribosome		MYCTH_2295945 MYCTH_2297948 MYCTH_2314011 MYCTH_2122073 MYCTH_2088473 MYCTH_2298136 MYCTH_105405 MYCTH_2298252 MYCTH_75107 MYCTH_2313379 MYCTH_2313759 MYCTH_2313766 MYCTH_2107102 MYCTH_2313790 MYCTH_2295112 MYCTH_2297052 MYCTH_62593 MYCTH_2075489 MYCTH_2313891 MYCTH_2297518 MYCTH_2297548 MYCTH_2302271 MYCTH_2300549 MYCTH_2314521 MYCTH_2314529 MYCTH_87600 MYCTH_79440 MYCTH_110817 MYCTH_2314933 MYC…
7.03482e-35	42	44	8.06133	Cytosolic large ribosomal subunit	http://amigo.geneontology.org/amigo/term/GO:0022625	MYCTH_2295945 MYCTH_2122073 MYCTH_105405 MYCTH_75107 MYCTH_2313379 MYCTH_2313759 MYCTH_77277 MYCTH_2313766 MYCTH_2313790 MYCTH_2075489 MYCTH_2297518 MYCTH_2297548 MYCTH_2302271 MYCTH_2300549 MYCTH_2314521 MYCTH_2314529 MYCTH_78218 MYCTH_79440 MYCTH_110817 MYCTH_2314933 MYCTH_2314934 MYCTH_2314728 MYCTH_2302064 MYCTH_2302143 MYCTH_2304568 MYCTH_2304829 MYCTH_2315290 MYCTH_111425 MYCTH_2062887 MYCT…
2.19488e-66	92	108	7.19406	Cytosolic ribosome, and translation factor activity, rna binding		MYCTH_2295945 MYCTH_2295976 MYCTH_2297948 MYCTH_2314011 MYCTH_2122073 MYCTH_2088473 MYCTH_2298136 MYCTH_105405 MYCTH_2296345 MYCTH_2298252 MYCTH_75107 MYCTH_75824 MYCTH_2313336 MYCTH_2313379 MYCTH_2313759 MYCTH_2313766 MYCTH_2107102 MYCTH_2313790 MYCTH_76163 MYCTH_2075102 MYCTH_2295112 MYCTH_2297052 MYCTH_2297063 MYCTH_62593 MYCTH_2299099 MYCTH_2297256 MYCTH_2075489 MYCTH_2313891 MYCTH_2297518 MY…
0.00207199	5	6	7.03766	Methionyl glutamyl trna synthetase complex, and glutamine-trna ligase activity		MYCTH_2299521 MYCTH_2301594 MYCTH_2304594 MYCTH_2312940 MYCTH_2311378
0.00207199	5	6	7.03766	Protein import into nucleus, and structural constituent of nuclear pore		MYCTH_2298121 MYCTH_2141486 MYCTH_2295155 MYCTH_2304677 MYCTH_2306840
0.00207199	5	6	7.03766	Proteasome core complex, and protein k63-linked deubiquitination		MYCTH_2136659 MYCTH_2076503 MYCTH_2050660 MYCTH_2302907 MYCTH_2133968
0.00207199	5	6	7.03766	Proteasome core complex, beta-subunit complex	http://amigo.geneontology.org/amigo/term/GO:0019774	MYCTH_2296370 MYCTH_2055659 MYCTH_2136659 MYCTH_2301064 MYCTH_2308969
3.63723e-05	8	10	6.75616	Threonine protease		MYCTH_2296370 MYCTH_2299195 MYCTH_2302907 MYCTH_2301064 MYCTH_2133968 MYCTH_2306141 MYCTH_2308969 MYCTH_112442
4.02193e-06	10	13	6.49631	Proteasome core complex	http://amigo.geneontology.org/amigo/term/GO:0005839	MYCTH_2296370 MYCTH_2055659 MYCTH_2136659 MYCTH_2299195 MYCTH_2302907 MYCTH_2301064 MYCTH_2133968 MYCTH_2306141 MYCTH_2308969 MYCTH_112442
2.13221e-29	47	62	6.402	Ribosomal protein		MYCTH_2295945 MYCTH_2297948 MYCTH_2314011 MYCTH_2122073 MYCTH_2088473 MYCTH_105405 MYCTH_2298252 MYCTH_2313766 MYCTH_2107102 MYCTH_2313790 MYCTH_2295112 MYCTH_2297052 MYCTH_62593 MYCTH_2075489 MYCTH_2314521 MYCTH_2314529 MYCTH_79440 MYCTH_110817 MYCTH_2314609 MYCTH_2303040 MYCTH_2314728 MYCTH_2302064 MYCTH_2091001 MYCTH_2302143 MYCTH_2315249 MYCTH_2315290 MYCTH_111425 MYCTH_2303426 MYCTH_2315077 …
2.06719e-05	9	12	6.3339	Proteasome		MYCTH_2296370 MYCTH_2298906 MYCTH_2299195 MYCTH_2302907 MYCTH_2301064 MYCTH_2133968 MYCTH_2306141 MYCTH_2308969 MYCTH_112442
0.00111008	6	8	6.3339	Intramolecular transferase activity, phosphotransferases	http://amigo.geneontology.org/amigo/term/GO:0016868	MYCTH_2296536 MYCTH_2294943 MYCTH_76680 MYCTH_2307575 MYCTH_2315941 MYCTH_2312998
9.01014e-34	55	74	6.27684	Cytoplasmic translation	http://amigo.geneontology.org/amigo/term/GO:0002181	MYCTH_2295945 MYCTH_2297948 MYCTH_2314011 MYCTH_74969 MYCTH_2122073 MYCTH_2088473 MYCTH_105405 MYCTH_2298252 MYCTH_75107 MYCTH_75824 MYCTH_2313379 MYCTH_2313759 MYCTH_77277 MYCTH_2313766 MYCTH_2107102 MYCTH_2313790 MYCTH_76163 MYCTH_2075102 MYCTH_2297052 MYCTH_2297063 MYCTH_2299099 MYCTH_39101 MYCTH_109530 MYCTH_2302271 MYCTH_2300549 MYCTH_2314529 MYCTH_110817 MYCTH_2314934 MYCTH_2303040 MYCTH_23…
1.07339e-05	10	14	6.03228	Threonine-type endopeptidase activity	http://amigo.geneontology.org/amigo/term/GO:0004298	MYCTH_2296370 MYCTH_2055659 MYCTH_2136659 MYCTH_2299195 MYCTH_2302907 MYCTH_2301064 MYCTH_2133968 MYCTH_2306141 MYCTH_2308969 MYCTH_112442
1.07339e-05	10	14	6.03228	Eukaryotic translation initiation factor 3 complex	http://amigo.geneontology.org/amigo/term/GO:0005852	MYCTH_2296345 MYCTH_76163 MYCTH_2297063 MYCTH_39101 MYCTH_109530 MYCTH_2303429 MYCTH_2307366 MYCTH_2139409 MYCTH_2308199 MYCTH_2308932
1.07339e-05	10	14	6.03228	Proteasomal ubiquitin-independent protein catabolic process	http://amigo.geneontology.org/amigo/term/GO:0010499	MYCTH_2296370 MYCTH_2055659 MYCTH_2136659 MYCTH_2299195 MYCTH_2302907 MYCTH_2301064 MYCTH_2133968 MYCTH_2306141 MYCTH_2308969 MYCTH_112442
0.00566447	5	7	6.03228	COPI vesicle coat		MYCTH_2298167 MYCTH_2298462 MYCTH_2088125 MYCTH_2304758 MYCTH_108501
0.00566447	5	7	6.03228	Proton channel activity	http://amigo.geneontology.org/amigo/term/GO:0015252	MYCTH_2294734 MYCTH_2088086 MYCTH_112204 MYCTH_57224 MYCTH_2316642
0.00566447	5	7	6.03228	Proteasome core complex, alpha-subunit complex	http://amigo.geneontology.org/amigo/term/GO:0019773	MYCTH_2299195 MYCTH_2302907 MYCTH_2133968 MYCTH_2306141 MYCTH_112442
0.00566447	5	7	6.03228	COPI-coated vesicle membrane	http://amigo.geneontology.org/amigo/term/GO:0030663	MYCTH_2298167 MYCTH_2298462 MYCTH_2088125 MYCTH_2304758 MYCTH_108501
0.00566447	5	7	6.03228	Proton-transporting atp synthase activity, rotational mechanism	http://amigo.geneontology.org/amigo/term/GO:0046933	MYCTH_2294734 MYCTH_2088086 MYCTH_112204 MYCTH_57224 MYCTH_2316642
5.29872e-05	9	13	5.84668	Chaperonin-containing t-complex, and prefoldin complex		MYCTH_2313405 MYCTH_2296918 MYCTH_2306385 MYCTH_2308195 MYCTH_2094933 MYCTH_2308301 MYCTH_2308733 MYCTH_2308929 MYCTH_2310671
2.45098e-05	10	15	5.63013	Eukaryotic 48s preinitiation complex	http://amigo.geneontology.org/amigo/term/GO:0033290	MYCTH_76163 MYCTH_2297063 MYCTH_2299099 MYCTH_39101 MYCTH_109530 MYCTH_2303429 MYCTH_2307366 MYCTH_2139409 MYCTH_2308199 MYCTH_2308932
0.000263312	8	12	5.63013	Mitochondrial proton-transporting atp synthase complex	http://amigo.geneontology.org/amigo/term/GO:0005753	MYCTH_2313301 MYCTH_2294734 MYCTH_2297004 MYCTH_2295174 MYCTH_2088086 MYCTH_2297526 MYCTH_57224 MYCTH_2316642
0.0253341	4	6	5.63013	Eukaryotic translation initiation factor 2b complex		MYCTH_2299416 MYCTH_2302808 MYCTH_2300192 MYCTH_2309321
0.0253341	4	6	5.63013	Mixed, incl. positive regulation of translational elongation, and structural constituent of cell wall		MYCTH_2297659 MYCTH_2300252 MYCTH_2315304 MYCTH_2316107
0.0253341	4	6	5.63013	DASH complex		MYCTH_2299067 MYCTH_2306824 MYCTH_2308513 MYCTH_17562
0.0253341	4	6	5.63013	GDP-mannose metabolic process, and glycoside biosynthetic process		MYCTH_2294943 MYCTH_2299450 MYCTH_2303016 MYCTH_2306594
0.0253341	4	6	5.63013	AMP metabolic process, and guanosine-diphosphatase activity		MYCTH_2297515 MYCTH_2303093 MYCTH_2304164 MYCTH_2316525
0.0253341	4	6	5.63013	NADH dehydrogenase (quinone) activity		MYCTH_2300433 MYCTH_2304728 MYCTH_2309644 MYCTH_73070
0.0253341	4	6	5.63013	Smc5-Smc6 complex	http://amigo.geneontology.org/amigo/term/GO:0030915	MYCTH_2050514 MYCTH_39317 MYCTH_2298143 MYCTH_2309195
0.0253341	4	6	5.63013	AMP metabolic process	http://amigo.geneontology.org/amigo/term/GO:0046033	MYCTH_2304768 MYCTH_2303093 MYCTH_2304164 MYCTH_2316525
0.0253341	4	6	5.63013	SUMO ligase complex	http://amigo.geneontology.org/amigo/term/GO:0106068	MYCTH_2050514 MYCTH_39317 MYCTH_2298143 MYCTH_2309195
0.0253341	4	6	5.63013	Mitochondrial respiratory chain complex iii	http://amigo.geneontology.org/amigo/term/GO:0005750	MYCTH_2296450 MYCTH_2091473 MYCTH_2316294 MYCTH_2145409
0.000117916	9	14	5.42906	Formation of cytoplasmic translation initiation complex	http://amigo.geneontology.org/amigo/term/GO:0001732	MYCTH_76163 MYCTH_2297063 MYCTH_39101 MYCTH_109530 MYCTH_2303429 MYCTH_2307366 MYCTH_2139409 MYCTH_2308199 MYCTH_2308932
0.000117916	9	14	5.42906	Eukaryotic 43s preinitiation complex	http://amigo.geneontology.org/amigo/term/GO:0016282	MYCTH_76163 MYCTH_2297063 MYCTH_39101 MYCTH_109530 MYCTH_2303429 MYCTH_2307366 MYCTH_2139409 MYCTH_2308199 MYCTH_2308932
0.000117916	9	14	5.42906	Proton-transporting atp synthase complex	http://amigo.geneontology.org/amigo/term/GO:0045259	MYCTH_2313301 MYCTH_2294734 MYCTH_2297004 MYCTH_2295174 MYCTH_2088086 MYCTH_2297526 MYCTH_112204 MYCTH_57224 MYCTH_2316642
5.8241e-06	12	19	5.33381	Nucleoside diphosphate phosphorylation	http://amigo.geneontology.org/amigo/term/GO:0006165	MYCTH_2295989 MYCTH_2297263 MYCTH_2301051 MYCTH_2300033 MYCTH_2304931 MYCTH_2080603 MYCTH_2303832 MYCTH_2066697 MYCTH_2067689 MYCTH_2315941 MYCTH_2316240 MYCTH_2311855
5.8241e-06	12	19	5.33381	ADP metabolic process	http://amigo.geneontology.org/amigo/term/GO:0046031	MYCTH_2295989 MYCTH_2297263 MYCTH_2300033 MYCTH_2304931 MYCTH_2080603 MYCTH_2303832 MYCTH_2066697 MYCTH_2067689 MYCTH_2315941 MYCTH_2316240 MYCTH_2316525 MYCTH_2311855
5.38019e-05	10	16	5.27825	ATP biosynthetic process	http://amigo.geneontology.org/amigo/term/GO:0006754	MYCTH_2313301 MYCTH_2296450 MYCTH_2294734 MYCTH_2297004 MYCTH_2295174 MYCTH_2088086 MYCTH_2297526 MYCTH_112204 MYCTH_57224 MYCTH_2316642
5.38019e-05	10	16	5.27825	Energy coupled proton transport, down electrochemical gradient	http://amigo.geneontology.org/amigo/term/GO:0015985	MYCTH_2313301 MYCTH_2296450 MYCTH_2294734 MYCTH_2297004 MYCTH_2295174 MYCTH_2088086 MYCTH_2297526 MYCTH_112204 MYCTH_57224 MYCTH_2316642
5.38019e-05	10	16	5.27825	ATP synthesis coupled proton transport	http://amigo.geneontology.org/amigo/term/GO:0015986	MYCTH_2313301 MYCTH_2296450 MYCTH_2294734 MYCTH_2297004 MYCTH_2295174 MYCTH_2088086 MYCTH_2297526 MYCTH_112204 MYCTH_57224 MYCTH_2316642
5.38019e-05	10	16	5.27825	Translation preinitiation complex	http://amigo.geneontology.org/amigo/term/GO:0070993	MYCTH_76163 MYCTH_2297063 MYCTH_2299099 MYCTH_39101 MYCTH_109530 MYCTH_2303429 MYCTH_2307366 MYCTH_2139409 MYCTH_2308199 MYCTH_2308932
0.0117667	5	8	5.27825	aminoacyl-tRNA editing activity	http://amigo.geneontology.org/amigo/term/GO:0002161	MYCTH_2298226 MYCTH_2301080 MYCTH_2307321 MYCTH_2312940 MYCTH_2311378
0.0117667	5	8	5.27825	Chaperonin-containing t-complex	http://amigo.geneontology.org/amigo/term/GO:0005832	MYCTH_2306385 MYCTH_2308195 MYCTH_2094933 MYCTH_2308929 MYCTH_2310671
0.0117667	5	8	5.27825	Translation initiation factor binding	http://amigo.geneontology.org/amigo/term/GO:0031369	MYCTH_2123230 MYCTH_2301474 MYCTH_2300192 MYCTH_2303429 MYCTH_2308932
0.0117667	5	8	5.27825	aminoacyl-tRNA metabolism involved in translational fidelity	http://amigo.geneontology.org/amigo/term/GO:0106074	MYCTH_2298226 MYCTH_2301080 MYCTH_2307321 MYCTH_2312940 MYCTH_2311378
0.0117667	5	8	5.27825	Mitochondrial proton-transporting atp synthase complex, coupling factor f(o)	http://amigo.geneontology.org/amigo/term/GO:0000276	MYCTH_2313301 MYCTH_2297004 MYCTH_2295174 MYCTH_2297526 MYCTH_57224
0.0117667	5	8	5.27825	Proton-transporting atp synthase complex, coupling factor f(o)	http://amigo.geneontology.org/amigo/term/GO:0045263	MYCTH_2313301 MYCTH_2297004 MYCTH_2295174 MYCTH_2297526 MYCTH_57224
2.69041e-06	13	21	5.22798	Purine nucleoside diphosphate metabolic process	http://amigo.geneontology.org/amigo/term/GO:0009135	MYCTH_2295989 MYCTH_2297263 MYCTH_2300033 MYCTH_2304931 MYCTH_2080603 MYCTH_2303832 MYCTH_2066697 MYCTH_2067689 MYCTH_2315941 MYCTH_2316240 MYCTH_2310786 MYCTH_2316525 MYCTH_2311855
2.69041e-06	13	21	5.22798	Purine ribonucleoside diphosphate metabolic process	http://amigo.geneontology.org/amigo/term/GO:0009179	MYCTH_2295989 MYCTH_2297263 MYCTH_2300033 MYCTH_2304931 MYCTH_2080603 MYCTH_2303832 MYCTH_2066697 MYCTH_2067689 MYCTH_2315941 MYCTH_2316240 MYCTH_2310786 MYCTH_2316525 MYCTH_2311855
0.000564441	8	13	5.19704	Ribosomal small subunit assembly	http://amigo.geneontology.org/amigo/term/GO:0000028	MYCTH_2107102 MYCTH_2313891 MYCTH_2303413 MYCTH_2303426 MYCTH_36979 MYCTH_2312962 MYCTH_2311591 MYCTH_72333
2.43668e-05	11	18	5.16095	Glycolytic process	http://amigo.geneontology.org/amigo/term/GO:0006096	MYCTH_2295989 MYCTH_2297263 MYCTH_2300033 MYCTH_2304931 MYCTH_2080603 MYCTH_2303832 MYCTH_2066697 MYCTH_2067689 MYCTH_2315941 MYCTH_2316240 MYCTH_2311855
2.43668e-05	11	18	5.16095	ATP generation from ADP	http://amigo.geneontology.org/amigo/term/GO:0006757	MYCTH_2295989 MYCTH_2297263 MYCTH_2300033 MYCTH_2304931 MYCTH_2080603 MYCTH_2303832 MYCTH_2066697 MYCTH_2067689 MYCTH_2315941 MYCTH_2316240 MYCTH_2311855
2.43668e-05	11	18	5.16095	Purine nucleoside triphosphate biosynthetic process	http://amigo.geneontology.org/amigo/term/GO:0009145	MYCTH_2313301 MYCTH_2296450 MYCTH_2294734 MYCTH_2297004 MYCTH_2295174 MYCTH_2088086 MYCTH_2297526 MYCTH_2301051 MYCTH_112204 MYCTH_57224 MYCTH_2316642
2.43668e-05	11	18	5.16095	Purine ribonucleoside triphosphate metabolic process	http://amigo.geneontology.org/amigo/term/GO:0009205	MYCTH_2313301 MYCTH_2296450 MYCTH_2294734 MYCTH_2297004 MYCTH_2295174 MYCTH_2088086 MYCTH_2297526 MYCTH_2301051 MYCTH_112204 MYCTH_57224 MYCTH_2316642
2.43668e-05	11	18	5.16095	Purine ribonucleoside triphosphate biosynthetic process	http://amigo.geneontology.org/amigo/term/GO:0009206	MYCTH_2313301 MYCTH_2296450 MYCTH_2294734 MYCTH_2297004 MYCTH_2295174 MYCTH_2088086 MYCTH_2297526 MYCTH_2301051 MYCTH_112204 MYCTH_57224 MYCTH_2316642
4.2615e-25	52	86	5.1064	Ribonucleoprotein		MYCTH_2295945 MYCTH_2297948 MYCTH_2314011 MYCTH_2122073 MYCTH_2088473 MYCTH_105405 MYCTH_2298252 MYCTH_2050348 MYCTH_2313766 MYCTH_2107102 MYCTH_2313790 MYCTH_2295112 MYCTH_2297052 MYCTH_62593 MYCTH_2075489 MYCTH_2295675 MYCTH_2300637 MYCTH_2314521 MYCTH_2314529 MYCTH_79440 MYCTH_110817 MYCTH_2314609 MYCTH_2303040 MYCTH_2314728 MYCTH_2302064 MYCTH_2091001 MYCTH_2302143 MYCTH_2315249 MYCTH_2315290…
6.07968e-07	15	25	5.06712	Nucleoside triphosphate metabolic process	http://amigo.geneontology.org/amigo/term/GO:0009141	MYCTH_2296069 MYCTH_2313301 MYCTH_2296450 MYCTH_2294734 MYCTH_2297004 MYCTH_2295174 MYCTH_2088086 MYCTH_2297515 MYCTH_2297526 MYCTH_2301051 MYCTH_2301223 MYCTH_2308073 MYCTH_112204 MYCTH_57224 MYCTH_2316642
1.14317e-05	12	20	5.06712	Translational elongation	http://amigo.geneontology.org/amigo/term/GO:0006414	MYCTH_2298136 MYCTH_75824 MYCTH_2313790 MYCTH_2295289 MYCTH_2297256 MYCTH_59591 MYCTH_2297659 MYCTH_66068 MYCTH_110817 MYCTH_2302076 MYCTH_2307651 MYCTH_2309018
0.000250638	9	15	5.06712	COPI-coated vesicle, and protein retention in ER lumen		MYCTH_2298167 MYCTH_2298462 MYCTH_2088125 MYCTH_2089827 MYCTH_2302160 MYCTH_2304758 MYCTH_2081821 MYCTH_108501 MYCTH_2312768
0.000250638	9	15	5.06712	NADH dehydrogenase activity		MYCTH_2300433 MYCTH_2304728 MYCTH_2307400 MYCTH_2306309 MYCTH_2316017 MYCTH_2309275 MYCTH_2309644 MYCTH_73070 MYCTH_2311092
0.000250638	9	15	5.06712	Regulation of translational fidelity	http://amigo.geneontology.org/amigo/term/GO:0006450	MYCTH_2298226 MYCTH_2298252 MYCTH_75824 MYCTH_2075102 MYCTH_2301080 MYCTH_2307321 MYCTH_2310667 MYCTH_2312940 MYCTH_2311378
0.00557318	6	10	5.06712	Translation elongation factor activity	http://amigo.geneontology.org/amigo/term/GO:0003746	MYCTH_2298136 MYCTH_2295289 MYCTH_59591 MYCTH_2297659 MYCTH_66068 MYCTH_2309018
0.00557318	6	10	5.06712	Tubulin complex assembly	http://amigo.geneontology.org/amigo/term/GO:0007021	MYCTH_2294816 MYCTH_2313405 MYCTH_2296918 MYCTH_2308301 MYCTH_2308733 MYCTH_2308748
4.43303e-10	22	37	5.02147	aminoacyl-tRNA ligase activity	http://amigo.geneontology.org/amigo/term/GO:0004812	MYCTH_2075799 MYCTH_2298226 MYCTH_2087474 MYCTH_2299521 MYCTH_2133586 MYCTH_2301080 MYCTH_2301210 MYCTH_2301585 MYCTH_2301594 MYCTH_2304594 MYCTH_80528 MYCTH_2303804 MYCTH_2304529 MYCTH_2307473 MYCTH_2306029 MYCTH_2306123 MYCTH_2306339 MYCTH_2309291 MYCTH_2308647 MYCTH_2310667 MYCTH_2312940 MYCTH_2311378
4.43303e-10	22	37	5.02147	Ligase activity, forming carbon-oxygen bonds	http://amigo.geneontology.org/amigo/term/GO:0016875	MYCTH_2075799 MYCTH_2298226 MYCTH_2087474 MYCTH_2299521 MYCTH_2133586 MYCTH_2301080 MYCTH_2301210 MYCTH_2301585 MYCTH_2301594 MYCTH_2304594 MYCTH_80528 MYCTH_2303804 MYCTH_2304529 MYCTH_2307473 MYCTH_2306029 MYCTH_2306123 MYCTH_2306339 MYCTH_2309291 MYCTH_2308647 MYCTH_2310667 MYCTH_2312940 MYCTH_2311378
5.49541e-06	13	22	4.99034	Ribonucleoside diphosphate metabolic process	http://amigo.geneontology.org/amigo/term/GO:0009185	MYCTH_2295989 MYCTH_2297263 MYCTH_2300033 MYCTH_2304931 MYCTH_2080603 MYCTH_2303832 MYCTH_2066697 MYCTH_2067689 MYCTH_2315941 MYCTH_2316240 MYCTH_2310786 MYCTH_2316525 MYCTH_2311855
1.85831e-21	46	78	4.9805	Large ribosomal subunit	http://amigo.geneontology.org/amigo/term/GO:0015934	MYCTH_2295945 MYCTH_2122073 MYCTH_105405 MYCTH_75107 MYCTH_2298482 MYCTH_2313379 MYCTH_2313759 MYCTH_77277 MYCTH_2313766 MYCTH_2313790 MYCTH_2075489 MYCTH_2297518 MYCTH_2297548 MYCTH_2302271 MYCTH_2300549 MYCTH_2314521 MYCTH_2314529 MYCTH_78218 MYCTH_79440 MYCTH_110817 MYCTH_2314933 MYCTH_2314934 MYCTH_2314728 MYCTH_2302064 MYCTH_2302143 MYCTH_2304568 MYCTH_2304829 MYCTH_2315290 MYCTH_111425 MYCT…
0.000111213	10	17	4.96776	Threonine-type peptidase activity	http://amigo.geneontology.org/amigo/term/GO:0070003	MYCTH_2296370 MYCTH_2055659 MYCTH_2136659 MYCTH_2299195 MYCTH_2302907 MYCTH_2301064 MYCTH_2133968 MYCTH_2306141 MYCTH_2308969 MYCTH_112442
2.54081e-06	14	24	4.92637	Nucleoside diphosphate metabolic process	http://amigo.geneontology.org/amigo/term/GO:0009132	MYCTH_2295989 MYCTH_2297263 MYCTH_2301051 MYCTH_2300033 MYCTH_2304931 MYCTH_2080603 MYCTH_2303832 MYCTH_2066697 MYCTH_2067689 MYCTH_2315941 MYCTH_2316240 MYCTH_2310786 MYCTH_2316525 MYCTH_2311855
3.27543e-11	25	43	4.91	Protein biosynthesis		MYCTH_74969 MYCTH_2298136 MYCTH_2298226 MYCTH_2313336 MYCTH_76163 MYCTH_2297063 MYCTH_2295289 MYCTH_59591 MYCTH_2299521 MYCTH_109530 MYCTH_2133586 MYCTH_66068 MYCTH_2301594 MYCTH_2302076 MYCTH_2304594 MYCTH_2304681 MYCTH_2303429 MYCTH_2307366 MYCTH_2307473 MYCTH_2139409 MYCTH_2306029 MYCTH_2309018 MYCTH_2308199 MYCTH_2308932 MYCTH_2311378
3.69488e-37	80	138	4.89577	Structural constituent of ribosome	http://amigo.geneontology.org/amigo/term/GO:0003735	MYCTH_2295945 MYCTH_2297948 MYCTH_2314011 MYCTH_2122073 MYCTH_2088473 MYCTH_105405 MYCTH_2298252 MYCTH_75107 MYCTH_2298482 MYCTH_2313379 MYCTH_2313759 MYCTH_77277 MYCTH_2313766 MYCTH_2107102 MYCTH_2313790 MYCTH_2295112 MYCTH_2297052 MYCTH_62593 MYCTH_2033977 MYCTH_2075489 MYCTH_2313891 MYCTH_2297518 MYCTH_2297548 MYCTH_2302271 MYCTH_2300549 MYCTH_2314521 MYCTH_2314529 MYCTH_78218 MYCTH_87600 MYCT…
9.14661e-10	22	38	4.88933	tRNA aminoacylation for protein translation	http://amigo.geneontology.org/amigo/term/GO:0006418	MYCTH_2075799 MYCTH_2298226 MYCTH_2087474 MYCTH_2299521 MYCTH_2133586 MYCTH_2301080 MYCTH_2301210 MYCTH_2301585 MYCTH_2301594 MYCTH_2304594 MYCTH_80528 MYCTH_2303804 MYCTH_2304529 MYCTH_2307473 MYCTH_2306029 MYCTH_2306123 MYCTH_2306339 MYCTH_2309291 MYCTH_2308647 MYCTH_2310667 MYCTH_2312940 MYCTH_2311378
4.93598e-05	11	19	4.88933	Purine nucleoside triphosphate metabolic process	http://amigo.geneontology.org/amigo/term/GO:0009144	MYCTH_2313301 MYCTH_2296450 MYCTH_2294734 MYCTH_2297004 MYCTH_2295174 MYCTH_2088086 MYCTH_2297526 MYCTH_2301051 MYCTH_112204 MYCTH_57224 MYCTH_2316642
1.16098e-06	15	26	4.87223	Translation preinitiation complex, and eukaryotic translation initiation factor 4f complex		MYCTH_2295976 MYCTH_2296345 MYCTH_2313336 MYCTH_76163 MYCTH_2075102 MYCTH_2297063 MYCTH_2299099 MYCTH_39101 MYCTH_109530 MYCTH_2303429 MYCTH_2306895 MYCTH_2307366 MYCTH_2139409 MYCTH_2308199 MYCTH_2308932
3.42275e-14	32	56	4.82583	Small ribosomal subunit	http://amigo.geneontology.org/amigo/term/GO:0015935	MYCTH_2297948 MYCTH_2314011 MYCTH_2088473 MYCTH_2298252 MYCTH_2107102 MYCTH_2295112 MYCTH_2297052 MYCTH_2313891 MYCTH_87600 MYCTH_2314609 MYCTH_2303040 MYCTH_2091001 MYCTH_2315249 MYCTH_2303413 MYCTH_2303426 MYCTH_2303766 MYCTH_2315077 MYCTH_36979 MYCTH_2307426 MYCTH_2064349 MYCTH_2309046 MYCTH_2315781 MYCTH_83980 MYCTH_2308236 MYCTH_2039818 MYCTH_71631 MYCTH_2312962 MYCTH_2311591 MYCTH_2311679 M…
2.19191e-05	12	21	4.82583	Nucleoside triphosphate biosynthetic process	http://amigo.geneontology.org/amigo/term/GO:0009142	MYCTH_2313301 MYCTH_2296450 MYCTH_2294734 MYCTH_2297004 MYCTH_2295174 MYCTH_2088086 MYCTH_2297526 MYCTH_2301051 MYCTH_2308073 MYCTH_112204 MYCTH_57224 MYCTH_2316642
2.19191e-05	12	21	4.82583	Nucleotide phosphorylation	http://amigo.geneontology.org/amigo/term/GO:0046939	MYCTH_2295989 MYCTH_2297263 MYCTH_2301051 MYCTH_2300033 MYCTH_2304931 MYCTH_2080603 MYCTH_2303832 MYCTH_2066697 MYCTH_2067689 MYCTH_2315941 MYCTH_2316240 MYCTH_2311855
0.00106486	8	14	4.82583	AMP metabolic process, and GMP metabolic process		MYCTH_2297515 MYCTH_2301223 MYCTH_2304768 MYCTH_2303093 MYCTH_2304164 MYCTH_2096434 MYCTH_2310786 MYCTH_2316525
0.00106486	8	14	4.82583	ER-Golgi transport		MYCTH_2298167 MYCTH_2298462 MYCTH_2088125 MYCTH_2300729 MYCTH_2304758 MYCTH_2139227 MYCTH_2307677 MYCTH_108501
0.046046	4	7	4.82583	Respiratory chain complex iii, and cytochrome-c oxidase activity		MYCTH_2296450 MYCTH_2091473 MYCTH_2316294 MYCTH_2145409
0.046046	4	7	4.82583	Mixed, incl. mitochondrial electron transport, nadh to ubiquinone, and acyl binding		MYCTH_2306309 MYCTH_2316017 MYCTH_2309275 MYCTH_2311092
0.046046	4	7	4.82583	Mitochondrial electron transport, nadh to ubiquinone	http://amigo.geneontology.org/amigo/term/GO:0006120	MYCTH_2304728 MYCTH_2316017 MYCTH_2309644 MYCTH_2311092
0.046046	4	7	4.82583	Translational termination	http://amigo.geneontology.org/amigo/term/GO:0006415	MYCTH_2296345 MYCTH_75824 MYCTH_2300457 MYCTH_2306895
0.046046	4	7	4.82583	Cytosolic proteasome complex	http://amigo.geneontology.org/amigo/term/GO:0031597	MYCTH_2298906 MYCTH_2076503 MYCTH_2050660 MYCTH_112442
0.046046	4	7	4.82583	Respiratory chain complex iii	http://amigo.geneontology.org/amigo/term/GO:0045275	MYCTH_2296450 MYCTH_2091473 MYCTH_2316294 MYCTH_2145409
0.046046	4	7	4.82583	Sterol biosynthesis		MYCTH_2314176 MYCTH_110670 MYCTH_111934 MYCTH_71219
0.046046	4	7	4.82583	Sterol metabolism		MYCTH_2314176 MYCTH_110670 MYCTH_111934 MYCTH_71219
7.00928e-36	79	139	4.79979	Ribosomal subunit	http://amigo.geneontology.org/amigo/term/GO:0044391	MYCTH_2295945 MYCTH_2297948 MYCTH_2314011 MYCTH_2122073 MYCTH_2088473 MYCTH_105405 MYCTH_2298252 MYCTH_75107 MYCTH_2298482 MYCTH_2313379 MYCTH_2313759 MYCTH_77277 MYCTH_2313766 MYCTH_2107102 MYCTH_2313790 MYCTH_2295112 MYCTH_2297052 MYCTH_62593 MYCTH_2033977 MYCTH_2075489 MYCTH_2313891 MYCTH_2297518 MYCTH_2297548 MYCTH_2302271 MYCTH_2300549 MYCTH_2314521 MYCTH_2314529 MYCTH_78218 MYCTH_87600 MYCT…
1.02006e-05	13	23	4.77337	Cytoplasmic translational initiation	http://amigo.geneontology.org/amigo/term/GO:0002183	MYCTH_74969 MYCTH_76163 MYCTH_2075102 MYCTH_2297063 MYCTH_2299099 MYCTH_39101 MYCTH_109530 MYCTH_2300192 MYCTH_2303429 MYCTH_2307366 MYCTH_2139409 MYCTH_2308199 MYCTH_2308932
2.51521e-36	81	144	4.75042	Ribosome	http://amigo.geneontology.org/amigo/term/GO:0005840	MYCTH_2295945 MYCTH_2297948 MYCTH_2314011 MYCTH_2122073 MYCTH_2088473 MYCTH_105405 MYCTH_2298252 MYCTH_75107 MYCTH_2298482 MYCTH_2313379 MYCTH_2313759 MYCTH_77277 MYCTH_2313766 MYCTH_2107102 MYCTH_2313790 MYCTH_2295112 MYCTH_2297052 MYCTH_62593 MYCTH_2033977 MYCTH_2075489 MYCTH_2313891 MYCTH_2297518 MYCTH_2297548 MYCTH_2302271 MYCTH_2300549 MYCTH_2314521 MYCTH_2314529 MYCTH_78218 MYCTH_87600 MYCT…
0.0213507	5	9	4.69178	COPI-coated vesicle	http://amigo.geneontology.org/amigo/term/GO:0030137	MYCTH_2298167 MYCTH_2298462 MYCTH_2088125 MYCTH_2304758 MYCTH_108501
3.30479e-09	22	40	4.64486	Amino acid activation	http://amigo.geneontology.org/amigo/term/GO:0043038	MYCTH_2075799 MYCTH_2298226 MYCTH_2087474 MYCTH_2299521 MYCTH_2133586 MYCTH_2301080 MYCTH_2301210 MYCTH_2301585 MYCTH_2301594 MYCTH_2304594 MYCTH_80528 MYCTH_2303804 MYCTH_2304529 MYCTH_2307473 MYCTH_2306029 MYCTH_2306123 MYCTH_2306339 MYCTH_2309291 MYCTH_2308647 MYCTH_2310667 MYCTH_2312940 MYCTH_2311378
3.30479e-09	22	40	4.64486	tRNA aminoacylation	http://amigo.geneontology.org/amigo/term/GO:0043039	MYCTH_2075799 MYCTH_2298226 MYCTH_2087474 MYCTH_2299521 MYCTH_2133586 MYCTH_2301080 MYCTH_2301210 MYCTH_2301585 MYCTH_2301594 MYCTH_2304594 MYCTH_80528 MYCTH_2303804 MYCTH_2304529 MYCTH_2307473 MYCTH_2306029 MYCTH_2306123 MYCTH_2306339 MYCTH_2309291 MYCTH_2308647 MYCTH_2310667 MYCTH_2312940 MYCTH_2311378
8.98763e-05	11	20	4.64486	Ribonucleoside triphosphate metabolic process	http://amigo.geneontology.org/amigo/term/GO:0009199	MYCTH_2313301 MYCTH_2296450 MYCTH_2294734 MYCTH_2297004 MYCTH_2295174 MYCTH_2088086 MYCTH_2297526 MYCTH_2301051 MYCTH_112204 MYCTH_57224 MYCTH_2316642
8.98763e-05	11	20	4.64486	Ribonucleoside triphosphate biosynthetic process	http://amigo.geneontology.org/amigo/term/GO:0009201	MYCTH_2313301 MYCTH_2296450 MYCTH_2294734 MYCTH_2297004 MYCTH_2295174 MYCTH_2088086 MYCTH_2297526 MYCTH_2301051 MYCTH_112204 MYCTH_57224 MYCTH_2316642
8.98763e-05	11	20	4.64486	Initiation factor		MYCTH_74969 MYCTH_2313336 MYCTH_76163 MYCTH_2297063 MYCTH_109530 MYCTH_2304681 MYCTH_2303429 MYCTH_2307366 MYCTH_2139409 MYCTH_2308199 MYCTH_2308932
0.00998239	6	11	4.60647	Organellar large ribosomal subunit, and 5s rrna binding		MYCTH_77277 MYCTH_78218 MYCTH_2091001 MYCTH_2126562 MYCTH_2304055 MYCTH_2313215
0.00451057	7	13	4.54741	Glycolytic process, and transferase activity, transferring aldehyde or ketonic groups		MYCTH_2295989 MYCTH_2297820 MYCTH_2300033 MYCTH_2304931 MYCTH_2315941 MYCTH_2316240 MYCTH_2311855
0.00193583	8	15	4.50411	Aminoacyl-tRNA synthetase		MYCTH_2298226 MYCTH_2299521 MYCTH_2133586 MYCTH_2301594 MYCTH_2304594 MYCTH_2307473 MYCTH_2306029 MYCTH_2311378
7.50639e-07	17	32	4.48651	Proteasome complex		MYCTH_2296370 MYCTH_2298487 MYCTH_2055659 MYCTH_2295098 MYCTH_2298906 MYCTH_2136659 MYCTH_2076503 MYCTH_2050660 MYCTH_2299195 MYCTH_2313931 MYCTH_2302907 MYCTH_2301064 MYCTH_2133968 MYCTH_2306141 MYCTH_2309273 MYCTH_2308969 MYCTH_112442
4.76774e-54	132	258	4.3208	Translation	http://amigo.geneontology.org/amigo/term/GO:0006412	MYCTH_2295945 MYCTH_2295976 MYCTH_2297948 MYCTH_2075799 MYCTH_2314011 MYCTH_74969 MYCTH_2122073 MYCTH_2088473 MYCTH_2298136 MYCTH_105405 MYCTH_2298226 MYCTH_2296345 MYCTH_2298252 MYCTH_75107 MYCTH_75824 MYCTH_2313336 MYCTH_2298482 MYCTH_2087474 MYCTH_2313379 MYCTH_2313759 MYCTH_77277 MYCTH_2313766 MYCTH_2107102 MYCTH_2313790 MYCTH_76163 MYCTH_2075102 MYCTH_2295112 MYCTH_2297052 MYCTH_2297063 MYCT…
2.98322e-54	135	268	4.25411	Peptide biosynthetic process	http://amigo.geneontology.org/amigo/term/GO:0043043	MYCTH_59137 MYCTH_2295945 MYCTH_2295976 MYCTH_2297948 MYCTH_2075799 MYCTH_2314011 MYCTH_74969 MYCTH_2122073 MYCTH_2088473 MYCTH_2298136 MYCTH_105405 MYCTH_2298226 MYCTH_2296345 MYCTH_2298252 MYCTH_75107 MYCTH_75824 MYCTH_2313336 MYCTH_2298482 MYCTH_2087474 MYCTH_2313379 MYCTH_2313759 MYCTH_77277 MYCTH_2313766 MYCTH_2107102 MYCTH_2313790 MYCTH_76163 MYCTH_2075102 MYCTH_2295112 MYCTH_2297052 MYCTH_…
0.000623158	10	20	4.2226	Intramolecular transferase activity	http://amigo.geneontology.org/amigo/term/GO:0016866	MYCTH_2296536 MYCTH_2294943 MYCTH_76680 MYCTH_2301506 MYCTH_2301508 MYCTH_2060093 MYCTH_2307575 MYCTH_2315941 MYCTH_2312998 MYCTH_2084736
0.0154907	6	12	4.2226	Mostly uncharacterized, incl. metallodipeptidase activity, and positive regulation of translational elongation		MYCTH_2313370 MYCTH_2297659 MYCTH_2300252 MYCTH_2315304 MYCTH_2316107 MYCTH_2308108
0.0154907	6	12	4.2226	Cytoplasmic vesicle		MYCTH_2298167 MYCTH_2298462 MYCTH_2088125 MYCTH_2300729 MYCTH_2302119 MYCTH_2304758
0.0348468	5	10	4.2226	Extrinsic component of cytoplasmic side of plasma membrane	http://amigo.geneontology.org/amigo/term/GO:0031234	MYCTH_2302859 MYCTH_2304670 MYCTH_2315098 MYCTH_2307982 MYCTH_56516
0.0759411	4	8	4.2226	Proteasome core complex, and proteasome accessory complex		MYCTH_2296370 MYCTH_2055659 MYCTH_2299195 MYCTH_2306141
0.0759411	4	8	4.2226	Condensed chromosome outer kinetochore	http://amigo.geneontology.org/amigo/term/GO:0000940	MYCTH_2299067 MYCTH_2306824 MYCTH_2308513 MYCTH_17562
0.0759411	4	8	4.2226	Condensed nuclear chromosome outer kinetochore	http://amigo.geneontology.org/amigo/term/GO:0000942	MYCTH_2299067 MYCTH_2306824 MYCTH_2308513 MYCTH_17562
0.0759411	4	8	4.2226	cis-Golgi network	http://amigo.geneontology.org/amigo/term/GO:0005801	MYCTH_2296873 MYCTH_2139227 MYCTH_2091974 MYCTH_2307677
0.0759411	4	8	4.2226	Regulation of translational initiation	http://amigo.geneontology.org/amigo/term/GO:0006446	MYCTH_2123230 MYCTH_2299416 MYCTH_2302808 MYCTH_2308199
0.0759411	4	8	4.2226	Proteasome regulatory particle, base subcomplex	http://amigo.geneontology.org/amigo/term/GO:0008540	MYCTH_2298487 MYCTH_2295098 MYCTH_2298906 MYCTH_2076503
0.0759411	4	8	4.2226	Steroid biosynthesis		MYCTH_2314176 MYCTH_110670 MYCTH_111934 MYCTH_71219
0.0759411	4	8	4.2226	Steroid metabolism		MYCTH_2314176 MYCTH_110670 MYCTH_111934 MYCTH_71219
0.1616	3	6	4.2226	U4 snRNP, and precatalytic spliceosome		MYCTH_2295675 MYCTH_2305356 MYCTH_2310069
0.1616	3	6	4.2226	Proteasome regulatory particle, lid subcomplex, and proteasome-activating atpase activity		MYCTH_2295098 MYCTH_2313931 MYCTH_2309273
0.1616	3	6	4.2226	Actin nucleation		MYCTH_2303024 MYCTH_2310869 MYCTH_2316610
0.1616	3	6	4.2226	Mixed, incl. cell morphogenesis, and kinase activator activity		MYCTH_2298433 MYCTH_2294802 MYCTH_2311373
0.1616	3	6	4.2226	Rough endoplasmic reticulum		MYCTH_87328 MYCTH_2314691 MYCTH_2310016
0.1616	3	6	4.2226	Tricarboxylic acid cycle enzyme complex, and s-acetyltransferase activity		MYCTH_2301810 MYCTH_2080603 MYCTH_2309210
0.1616	3	6	4.2226	Mixed, incl. ammonia transport, and putrescine transport		MYCTH_105575 MYCTH_2295416 MYCTH_2299723
0.1616	3	6	4.2226	Mostly uncharacterized, incl. spliceosome		MYCTH_2301485 MYCTH_2300363 MYCTH_2312312
0.1616	3	6	4.2226	5-flap endonuclease activity	http://amigo.geneontology.org/amigo/term/GO:0017108	MYCTH_2123347 MYCTH_2297055 MYCTH_2301552
0.1616	3	6	4.2226	Cleavage apparatus septin structure	http://amigo.geneontology.org/amigo/term/GO:0032161	MYCTH_2302186 MYCTH_2311048 MYCTH_2311723
0.1616	3	6	4.2226	Proteasome-activating atpase activity	http://amigo.geneontology.org/amigo/term/GO:0036402	MYCTH_2298487 MYCTH_2295098 MYCTH_2076503
0.1616	3	6	4.2226	Regulation of mrna catabolic process	http://amigo.geneontology.org/amigo/term/GO:0061013	MYCTH_2123230 MYCTH_2303522 MYCTH_2315190
0.1616	3	6	4.2226	Actin filament bundle	http://amigo.geneontology.org/amigo/term/GO:0032432	MYCTH_2314852 MYCTH_2301226 MYCTH_2303748
0.1616	3	6	4.2226	TRAPPIII protein complex	http://amigo.geneontology.org/amigo/term/GO:1990072	MYCTH_2139227 MYCTH_2091974 MYCTH_2307677
0.1616	3	6	4.2226	Purine biosynthesis		MYCTH_2304768 MYCTH_2304164 MYCTH_2096434
0.1616	3	6	4.2226	Redox-active center		MYCTH_2297550 MYCTH_2300901 MYCTH_2309210
1.86472e-09	26	53	4.14293	Translation factor activity, rna binding	http://amigo.geneontology.org/amigo/term/GO:0008135	MYCTH_2295976 MYCTH_74969 MYCTH_2298136 MYCTH_2296345 MYCTH_2313336 MYCTH_76163 MYCTH_2075102 MYCTH_2297063 MYCTH_2295289 MYCTH_2299099 MYCTH_59591 MYCTH_2299416 MYCTH_39101 MYCTH_2297659 MYCTH_109530 MYCTH_2302808 MYCTH_66068 MYCTH_2300192 MYCTH_2303429 MYCTH_2306895 MYCTH_2307366 MYCTH_2139409 MYCTH_2309018 MYCTH_2309321 MYCTH_2308199 MYCTH_2308932
7.10293e-07	19	39	4.11433	Translation initiation factor activity	http://amigo.geneontology.org/amigo/term/GO:0003743	MYCTH_2295976 MYCTH_74969 MYCTH_2296345 MYCTH_2313336 MYCTH_76163 MYCTH_2075102 MYCTH_2297063 MYCTH_2299099 MYCTH_2299416 MYCTH_39101 MYCTH_109530 MYCTH_2302808 MYCTH_2300192 MYCTH_2303429 MYCTH_2307366 MYCTH_2139409 MYCTH_2309321 MYCTH_2308199 MYCTH_2308932
7.63271e-06	16	33	4.09464	Sterol biosynthetic process	http://amigo.geneontology.org/amigo/term/GO:0016126	MYCTH_110187 MYCTH_122939 MYCTH_2298881 MYCTH_2314176 MYCTH_114008 MYCTH_110670 MYCTH_73679 MYCTH_64893 MYCTH_2301506 MYCTH_2301508 MYCTH_111934 MYCTH_112159 MYCTH_56173 MYCTH_112329 MYCTH_71219 MYCTH_2308996
1.66166e-33	90	187	4.06453	Structural molecule activity	http://amigo.geneontology.org/amigo/term/GO:0005198	MYCTH_2295945 MYCTH_2297948 MYCTH_2314011 MYCTH_2122073 MYCTH_2294321 MYCTH_2088473 MYCTH_2298167 MYCTH_105405 MYCTH_2298252 MYCTH_75107 MYCTH_2298462 MYCTH_2298482 MYCTH_2313379 MYCTH_2296711 MYCTH_2313759 MYCTH_77277 MYCTH_2313766 MYCTH_2107102 MYCTH_2313790 MYCTH_2295112 MYCTH_2297052 MYCTH_62593 MYCTH_2033977 MYCTH_2075489 MYCTH_2313891 MYCTH_2297518 MYCTH_2297548 MYCTH_2302271 MYCTH_2300549 …
2.12732e-09	27	57	4.00036	Proteasome complex, and chaperonin-containing t-complex		MYCTH_2296370 MYCTH_2298487 MYCTH_2055659 MYCTH_2313405 MYCTH_2295098 MYCTH_2296918 MYCTH_2298906 MYCTH_2136659 MYCTH_2076503 MYCTH_2050660 MYCTH_2299195 MYCTH_2297479 MYCTH_2313931 MYCTH_2302907 MYCTH_2301064 MYCTH_2133968 MYCTH_2306141 MYCTH_2306385 MYCTH_2309273 MYCTH_2308195 MYCTH_2094933 MYCTH_2308301 MYCTH_2308733 MYCTH_2308929 MYCTH_2308969 MYCTH_2310671 MYCTH_112442
1.38966e-53	145	309	3.96296	Amide biosynthetic process	http://amigo.geneontology.org/amigo/term/GO:0043604	MYCTH_59137 MYCTH_2295945 MYCTH_2295976 MYCTH_2297948 MYCTH_2075799 MYCTH_2314011 MYCTH_74969 MYCTH_2122073 MYCTH_2088473 MYCTH_2298136 MYCTH_105405 MYCTH_2298226 MYCTH_2296345 MYCTH_2298252 MYCTH_75107 MYCTH_75824 MYCTH_2313336 MYCTH_2298482 MYCTH_2087474 MYCTH_2313379 MYCTH_2313759 MYCTH_77277 MYCTH_2313766 MYCTH_2296847 MYCTH_2107102 MYCTH_2313790 MYCTH_76163 MYCTH_2075102 MYCTH_2295112 MYCTH_…
2.47691e-05	15	32	3.95869	rRNA binding	http://amigo.geneontology.org/amigo/term/GO:0019843	MYCTH_2295945 MYCTH_2297948 MYCTH_2088473 MYCTH_105405 MYCTH_2298252 MYCTH_2313759 MYCTH_2297052 MYCTH_2075489 MYCTH_2314521 MYCTH_78218 MYCTH_111425 MYCTH_2303426 MYCTH_2304055 MYCTH_71369 MYCTH_2312962
3.63452e-50	138	297	3.92403	Peptide metabolic process	http://amigo.geneontology.org/amigo/term/GO:0006518	MYCTH_59137 MYCTH_2295945 MYCTH_2295976 MYCTH_2297948 MYCTH_2075799 MYCTH_2314011 MYCTH_74969 MYCTH_2122073 MYCTH_2088473 MYCTH_2298136 MYCTH_105405 MYCTH_2298226 MYCTH_2296345 MYCTH_2298252 MYCTH_75107 MYCTH_75824 MYCTH_2313336 MYCTH_2298482 MYCTH_2087474 MYCTH_2313379 MYCTH_2313759 MYCTH_77277 MYCTH_2313766 MYCTH_2107102 MYCTH_2313790 MYCTH_76163 MYCTH_2075102 MYCTH_2295112 MYCTH_2297052 MYCTH_…
7.59856e-09	26	56	3.92098	Translation regulator activity, nucleic acid binding	http://amigo.geneontology.org/amigo/term/GO:0090079	MYCTH_2295976 MYCTH_74969 MYCTH_2298136 MYCTH_2296345 MYCTH_2313336 MYCTH_76163 MYCTH_2075102 MYCTH_2297063 MYCTH_2295289 MYCTH_2299099 MYCTH_59591 MYCTH_2299416 MYCTH_39101 MYCTH_2297659 MYCTH_109530 MYCTH_2302808 MYCTH_66068 MYCTH_2300192 MYCTH_2303429 MYCTH_2306895 MYCTH_2307366 MYCTH_2139409 MYCTH_2309018 MYCTH_2309321 MYCTH_2308199 MYCTH_2308932
1.69376e-06	19	41	3.91363	Ribosome assembly	http://amigo.geneontology.org/amigo/term/GO:0042255	MYCTH_2295945 MYCTH_2313766 MYCTH_2107102 MYCTH_2075489 MYCTH_2313891 MYCTH_2297548 MYCTH_2314521 MYCTH_78218 MYCTH_2314934 MYCTH_2304703 MYCTH_2303413 MYCTH_2303426 MYCTH_2304055 MYCTH_36979 MYCTH_2309809 MYCTH_2312962 MYCTH_2311591 MYCTH_72333 MYCTH_2312253
0.000663762	11	24	3.87072	Ergosterol biosynthetic process	http://amigo.geneontology.org/amigo/term/GO:0006696	MYCTH_122939 MYCTH_2314176 MYCTH_110670 MYCTH_73679 MYCTH_64893 MYCTH_2301506 MYCTH_2301508 MYCTH_111934 MYCTH_112159 MYCTH_71219 MYCTH_2308996
0.000663762	11	24	3.87072	Phytosteroid biosynthetic process	http://amigo.geneontology.org/amigo/term/GO:0016129	MYCTH_122939 MYCTH_2314176 MYCTH_110670 MYCTH_73679 MYCTH_64893 MYCTH_2301506 MYCTH_2301508 MYCTH_111934 MYCTH_112159 MYCTH_71219 MYCTH_2308996
0.000663762	11	24	3.87072	Cellular alcohol biosynthetic process	http://amigo.geneontology.org/amigo/term/GO:0044108	MYCTH_122939 MYCTH_2314176 MYCTH_110670 MYCTH_73679 MYCTH_64893 MYCTH_2301506 MYCTH_2301508 MYCTH_111934 MYCTH_112159 MYCTH_71219 MYCTH_2308996
5.13143e-09	27	59	3.86475	Translation regulator activity	http://amigo.geneontology.org/amigo/term/GO:0045182	MYCTH_2295976 MYCTH_74969 MYCTH_2298136 MYCTH_2296345 MYCTH_2313336 MYCTH_76163 MYCTH_2075102 MYCTH_2297063 MYCTH_2295289 MYCTH_2299099 MYCTH_59591 MYCTH_2299416 MYCTH_39101 MYCTH_2297659 MYCTH_109530 MYCTH_2302808 MYCTH_66068 MYCTH_2300192 MYCTH_2303429 MYCTH_2315190 MYCTH_2306895 MYCTH_2307366 MYCTH_2139409 MYCTH_2309018 MYCTH_2309321 MYCTH_2308199 MYCTH_2308932
0.0514449	5	11	3.83873	Chaperone complex	http://amigo.geneontology.org/amigo/term/GO:0101031	MYCTH_2306385 MYCTH_2308195 MYCTH_2094933 MYCTH_2308929 MYCTH_2310671
0.00347261	9	20	3.80034	Purine nucleoside monophosphate metabolic process	http://amigo.geneontology.org/amigo/term/GO:0009126	MYCTH_2141429 MYCTH_2078128 MYCTH_2304768 MYCTH_2303093 MYCTH_2304164 MYCTH_2096434 MYCTH_2310786 MYCTH_2311243 MYCTH_2316525
0.00347261	9	20	3.80034	Purine ribonucleoside monophosphate metabolic process	http://amigo.geneontology.org/amigo/term/GO:0009167	MYCTH_2141429 MYCTH_2078128 MYCTH_2304768 MYCTH_2303093 MYCTH_2304164 MYCTH_2096434 MYCTH_2310786 MYCTH_2311243 MYCTH_2316525
0.000461941	12	27	3.75342	Sterol biosynthetic process, and prenyltransferase activity		MYCTH_110187 MYCTH_122939 MYCTH_2298881 MYCTH_114008 MYCTH_110670 MYCTH_73679 MYCTH_64893 MYCTH_115096 MYCTH_2301506 MYCTH_2301508 MYCTH_112159 MYCTH_71219
0.000461941	12	27	3.75342	Secondary alcohol biosynthetic process	http://amigo.geneontology.org/amigo/term/GO:1902653	MYCTH_122939 MYCTH_2314176 MYCTH_110670 MYCTH_73679 MYCTH_64893 MYCTH_2301506 MYCTH_2301508 MYCTH_111934 MYCTH_112159 MYCTH_56173 MYCTH_71219 MYCTH_2308996
0.111104	4	9	3.75342	Voltage-gated ion channel activity	http://amigo.geneontology.org/amigo/term/GO:0005244	MYCTH_2302705 MYCTH_2302859 MYCTH_2299976 MYCTH_2307982
0.111104	4	9	3.75342	De novo imp biosynthetic process	http://amigo.geneontology.org/amigo/term/GO:0006189	MYCTH_2141429 MYCTH_2078128 MYCTH_2304164 MYCTH_2311243
0.111104	4	9	3.75342	Cytoplasmic microtubule	http://amigo.geneontology.org/amigo/term/GO:0005881	MYCTH_2305340 MYCTH_2305846 MYCTH_2306723 MYCTH_2312947
0.111104	4	9	3.75342	Pyruvate dehydrogenase complex	http://amigo.geneontology.org/amigo/term/GO:0045254	MYCTH_2297943 MYCTH_2297263 MYCTH_2080603 MYCTH_2303832
0.111104	4	9	3.75342	Tricarboxylic acid cycle		MYCTH_2132657 MYCTH_2301810 MYCTH_2305575 MYCTH_2307328
0.00102627	11	25	3.71589	Cellular lipid biosynthetic process	http://amigo.geneontology.org/amigo/term/GO:0097384	MYCTH_122939 MYCTH_2314176 MYCTH_110670 MYCTH_73679 MYCTH_64893 MYCTH_2301506 MYCTH_2301508 MYCTH_111934 MYCTH_112159 MYCTH_71219 MYCTH_2308996
0.0160866	7	16	3.69477	Mixed, incl. organellar large ribosomal subunit, and 5s rrna binding		MYCTH_77277 MYCTH_78218 MYCTH_66068 MYCTH_2091001 MYCTH_2126562 MYCTH_2304055 MYCTH_2313215
0.0022428	10	23	3.67183	Ribosomal large subunit assembly	http://amigo.geneontology.org/amigo/term/GO:0000027	MYCTH_2295945 MYCTH_2313766 MYCTH_2075489 MYCTH_2297548 MYCTH_2314521 MYCTH_78218 MYCTH_2314934 MYCTH_2304055 MYCTH_2309809 MYCTH_2312253
0.00520999	9	21	3.61937	Mitochondrial respiratory chain complex i	http://amigo.geneontology.org/amigo/term/GO:0005747	MYCTH_2300433 MYCTH_2304728 MYCTH_2307400 MYCTH_2306309 MYCTH_2316017 MYCTH_2309275 MYCTH_2309644 MYCTH_73070 MYCTH_2311092
0.00520999	9	21	3.61937	Respiratory chain complex i	http://amigo.geneontology.org/amigo/term/GO:0045271	MYCTH_2300433 MYCTH_2304728 MYCTH_2307400 MYCTH_2306309 MYCTH_2316017 MYCTH_2309275 MYCTH_2309644 MYCTH_73070 MYCTH_2311092
2.58269e-05	17	40	3.58921	Endopeptidase complex	http://amigo.geneontology.org/amigo/term/GO:1905369	MYCTH_2296370 MYCTH_2298487 MYCTH_2055659 MYCTH_2295098 MYCTH_2298906 MYCTH_2136659 MYCTH_2076503 MYCTH_2050660 MYCTH_2299195 MYCTH_2313931 MYCTH_2302907 MYCTH_2301064 MYCTH_2133968 MYCTH_2306141 MYCTH_2309273 MYCTH_2308969 MYCTH_112442
1.9431e-08	28	66	3.58281	ATP metabolic process	http://amigo.geneontology.org/amigo/term/GO:0046034	MYCTH_2295989 MYCTH_2313301 MYCTH_2296450 MYCTH_2294734 MYCTH_2297004 MYCTH_2295174 MYCTH_2297263 MYCTH_2088086 MYCTH_2297526 MYCTH_2091473 MYCTH_2300033 MYCTH_2304728 MYCTH_2304931 MYCTH_2080603 MYCTH_2303832 MYCTH_2316017 MYCTH_2309644 MYCTH_2066697 MYCTH_2067689 MYCTH_2315941 MYCTH_112204 MYCTH_2316240 MYCTH_2316294 MYCTH_2311092 MYCTH_2316525 MYCTH_2311855 MYCTH_57224 MYCTH_2316642
0.00150392	11	26	3.57297	Ergosterol metabolic process	http://amigo.geneontology.org/amigo/term/GO:0008204	MYCTH_122939 MYCTH_2314176 MYCTH_110670 MYCTH_73679 MYCTH_64893 MYCTH_2301506 MYCTH_2301508 MYCTH_111934 MYCTH_112159 MYCTH_71219 MYCTH_2308996
0.00150392	11	26	3.57297	Phytosteroid metabolic process	http://amigo.geneontology.org/amigo/term/GO:0016128	MYCTH_122939 MYCTH_2314176 MYCTH_110670 MYCTH_73679 MYCTH_64893 MYCTH_2301506 MYCTH_2301508 MYCTH_111934 MYCTH_112159 MYCTH_71219 MYCTH_2308996
0.00150392	11	26	3.57297	Cellular alcohol metabolic process	http://amigo.geneontology.org/amigo/term/GO:0044107	MYCTH_122939 MYCTH_2314176 MYCTH_110670 MYCTH_73679 MYCTH_64893 MYCTH_2301506 MYCTH_2301508 MYCTH_111934 MYCTH_112159 MYCTH_71219 MYCTH_2308996
0.0111699	8	19	3.55587	Purine nucleoside monophosphate metabolic process, and nucleoside-diphosphatase activity		MYCTH_2297515 MYCTH_2301223 MYCTH_2304768 MYCTH_2303093 MYCTH_2304164 MYCTH_2096434 MYCTH_2310786 MYCTH_2316525
0.0756836	5	12	3.51883	De novo protein folding	http://amigo.geneontology.org/amigo/term/GO:0006458	MYCTH_75824 MYCTH_2297256 MYCTH_2089267 MYCTH_2312728 MYCTH_56717
0.0756836	5	12	3.51883	Pyrimidine nucleoside monophosphate metabolic process	http://amigo.geneontology.org/amigo/term/GO:0009129	MYCTH_2296069 MYCTH_2301203 MYCTH_2308073 MYCTH_2140530 MYCTH_2311494
0.0756836	5	12	3.51883	Pyrimidine nucleoside monophosphate biosynthetic process	http://amigo.geneontology.org/amigo/term/GO:0009130	MYCTH_2296069 MYCTH_2301203 MYCTH_2308073 MYCTH_2140530 MYCTH_2311494
0.0756836	5	12	3.51883	Extrinsic component of plasma membrane	http://amigo.geneontology.org/amigo/term/GO:0019897	MYCTH_2302859 MYCTH_2304670 MYCTH_2315098 MYCTH_2307982 MYCTH_56516
5.53525e-07	24	58	3.49456	Purine nucleotide biosynthetic process	http://amigo.geneontology.org/amigo/term/GO:0006164	MYCTH_2313301 MYCTH_2296450 MYCTH_2141429 MYCTH_2294734 MYCTH_2296847 MYCTH_2297004 MYCTH_2295174 MYCTH_2297263 MYCTH_2088086 MYCTH_2297526 MYCTH_2301051 MYCTH_2078128 MYCTH_2304768 MYCTH_2080603 MYCTH_2303832 MYCTH_2304164 MYCTH_2309016 MYCTH_112204 MYCTH_2096434 MYCTH_2310786 MYCTH_2311243 MYCTH_2316525 MYCTH_57224 MYCTH_2316642
1.16702e-05	19	46	3.48823	Translational initiation	http://amigo.geneontology.org/amigo/term/GO:0006413	MYCTH_2295976 MYCTH_74969 MYCTH_2296345 MYCTH_2313336 MYCTH_76163 MYCTH_2075102 MYCTH_2297063 MYCTH_2299099 MYCTH_2299416 MYCTH_39101 MYCTH_109530 MYCTH_2302808 MYCTH_2300192 MYCTH_2303429 MYCTH_2307366 MYCTH_2139409 MYCTH_2309321 MYCTH_2308199 MYCTH_2308932
0.0232108	7	17	3.47743	Proteasome regulatory particle	http://amigo.geneontology.org/amigo/term/GO:0005838	MYCTH_2298487 MYCTH_2295098 MYCTH_2298906 MYCTH_2076503 MYCTH_2050660 MYCTH_2313931 MYCTH_2309273
0.0232108	7	17	3.47743	Proteasome accessory complex	http://amigo.geneontology.org/amigo/term/GO:0022624	MYCTH_2298487 MYCTH_2295098 MYCTH_2298906 MYCTH_2076503 MYCTH_2050660 MYCTH_2313931 MYCTH_2309273
1.16233e-06	23	56	3.46856	Purine ribonucleotide biosynthetic process	http://amigo.geneontology.org/amigo/term/GO:0009152	MYCTH_2313301 MYCTH_2296450 MYCTH_2141429 MYCTH_2294734 MYCTH_2297004 MYCTH_2295174 MYCTH_2297263 MYCTH_2088086 MYCTH_2297526 MYCTH_2301051 MYCTH_2078128 MYCTH_2304768 MYCTH_2080603 MYCTH_2303832 MYCTH_2304164 MYCTH_2309016 MYCTH_112204 MYCTH_2096434 MYCTH_2310786 MYCTH_2311243 MYCTH_2316525 MYCTH_57224 MYCTH_2316642
0.00718943	9	22	3.45485	Tricarboxylic acid cycle, and pyruvate dehydrogenase complex		MYCTH_2132657 MYCTH_2297263 MYCTH_2301810 MYCTH_2080603 MYCTH_2305575 MYCTH_2303832 MYCTH_2307328 MYCTH_2309210 MYCTH_2313219
0.00718943	9	22	3.45485	NADH dehydrogenase activity, and NADH dehydrogenase complex assembly		MYCTH_2300433 MYCTH_2304728 MYCTH_2307400 MYCTH_2306309 MYCTH_2316017 MYCTH_2309275 MYCTH_2309644 MYCTH_73070 MYCTH_2311092
0.00718943	9	22	3.45485	Golgi apparatus		MYCTH_2298167 MYCTH_2298462 MYCTH_2088125 MYCTH_2300729 MYCTH_2302119 MYCTH_2304758 MYCTH_2139227 MYCTH_2307677 MYCTH_108501
0.00212833	11	27	3.44064	Pyruvate metabolic process	http://amigo.geneontology.org/amigo/term/GO:0006090	MYCTH_2295989 MYCTH_2297263 MYCTH_2300033 MYCTH_2304931 MYCTH_2080603 MYCTH_2303832 MYCTH_2066697 MYCTH_2067689 MYCTH_2315941 MYCTH_2316240 MYCTH_2311855
0.000640976	13	32	3.43086	Secondary alcohol metabolic process	http://amigo.geneontology.org/amigo/term/GO:1902652	MYCTH_122939 MYCTH_2314176 MYCTH_110670 MYCTH_73679 MYCTH_64893 MYCTH_2301506 MYCTH_2301508 MYCTH_2307328 MYCTH_111934 MYCTH_112159 MYCTH_56173 MYCTH_71219 MYCTH_2308996
0.000192179	15	37	3.42373	Sterol biosynthetic process, and ccaat-binding factor complex		MYCTH_110187 MYCTH_122939 MYCTH_2298881 MYCTH_114008 MYCTH_110670 MYCTH_73679 MYCTH_64893 MYCTH_115096 MYCTH_2301506 MYCTH_2301508 MYCTH_67051 MYCTH_112159 MYCTH_56173 MYCTH_112329 MYCTH_71219
0.00140851	12	30	3.37808	Nucleoside monophosphate metabolic process, and ribonucleoside-diphosphate reductase complex		MYCTH_2296069 MYCTH_2297515 MYCTH_2301051 MYCTH_2301223 MYCTH_2304768 MYCTH_2303093 MYCTH_2304164 MYCTH_2308073 MYCTH_2066697 MYCTH_2096434 MYCTH_2310786 MYCTH_2316525
0.00492778	10	25	3.37808	Proton-transporting two-sector atpase complex		MYCTH_2313301 MYCTH_2296513 MYCTH_2294734 MYCTH_2295040 MYCTH_2297004 MYCTH_2295174 MYCTH_2088086 MYCTH_2297526 MYCTH_57224 MYCTH_2316642
0.0475623	6	15	3.37808	Actin-binding		MYCTH_2303024 MYCTH_2301226 MYCTH_2303748 MYCTH_2063277 MYCTH_2310869 MYCTH_2316635
0.153974	4	10	3.37808	TRAPP complex		MYCTH_2300729 MYCTH_2139227 MYCTH_2091974 MYCTH_2307677
0.153974	4	10	3.37808	Mixed, incl. l-arabinose catabolic process, and response to peptide		MYCTH_43671 MYCTH_2089545 MYCTH_2302150 MYCTH_2315519
0.153974	4	10	3.37808	Structural constituent of cytoskeleton	http://amigo.geneontology.org/amigo/term/GO:0005200	MYCTH_2294321 MYCTH_2314852 MYCTH_2306723 MYCTH_2312947
0.153974	4	10	3.37808	Septin ring	http://amigo.geneontology.org/amigo/term/GO:0005940	MYCTH_2298148 MYCTH_2302186 MYCTH_2311048 MYCTH_2311723
0.153974	4	10	3.37808	IMP biosynthetic process	http://amigo.geneontology.org/amigo/term/GO:0006188	MYCTH_2141429 MYCTH_2078128 MYCTH_2304164 MYCTH_2311243
0.153974	4	10	3.37808	Septin cytoskeleton	http://amigo.geneontology.org/amigo/term/GO:0032156	MYCTH_2298148 MYCTH_2302186 MYCTH_2311048 MYCTH_2311723
0.153974	4	10	3.37808	Proton-transporting two-sector atpase complex, catalytic domain	http://amigo.geneontology.org/amigo/term/GO:0033178	MYCTH_2296513 MYCTH_2294734 MYCTH_2088086 MYCTH_2316642
0.153974	4	10	3.37808	IMP metabolic process	http://amigo.geneontology.org/amigo/term/GO:0046040	MYCTH_2141429 MYCTH_2078128 MYCTH_2304164 MYCTH_2311243
1.80857e-44	150	376	3.36909	Cellular amide metabolic process	http://amigo.geneontology.org/amigo/term/GO:0043603	MYCTH_59137 MYCTH_2295945 MYCTH_2295976 MYCTH_2297948 MYCTH_2075799 MYCTH_2314011 MYCTH_74969 MYCTH_2122073 MYCTH_2088473 MYCTH_2298136 MYCTH_105405 MYCTH_2298226 MYCTH_2296345 MYCTH_2298252 MYCTH_75107 MYCTH_75824 MYCTH_2313336 MYCTH_2298482 MYCTH_2087474 MYCTH_2313379 MYCTH_2313759 MYCTH_77277 MYCTH_2313766 MYCTH_2296847 MYCTH_2107102 MYCTH_2313790 MYCTH_76163 MYCTH_2075102 MYCTH_2295112 MYCTH_…
2.06911e-07	27	68	3.35324	Ribonucleotide biosynthetic process	http://amigo.geneontology.org/amigo/term/GO:0009260	MYCTH_2313301 MYCTH_2296450 MYCTH_2141429 MYCTH_2294734 MYCTH_2297004 MYCTH_2295174 MYCTH_2297263 MYCTH_2088086 MYCTH_2297526 MYCTH_2301051 MYCTH_2301203 MYCTH_2078128 MYCTH_2304768 MYCTH_2080603 MYCTH_2303832 MYCTH_2304164 MYCTH_53055 MYCTH_2309016 MYCTH_112204 MYCTH_2140530 MYCTH_2096434 MYCTH_2310786 MYCTH_2311243 MYCTH_2311494 MYCTH_2316525 MYCTH_57224 MYCTH_2316642
0.0101474	9	23	3.30464	Vesicle coat	http://amigo.geneontology.org/amigo/term/GO:0030120	MYCTH_2298167 MYCTH_2298462 MYCTH_2054491 MYCTH_2088125 MYCTH_2300729 MYCTH_2300125 MYCTH_2302119 MYCTH_2304758 MYCTH_108501
0.0064833	10	26	3.24815	Cytoplasmic stress granule	http://amigo.geneontology.org/amigo/term/GO:0010494	MYCTH_74969 MYCTH_2297063 MYCTH_39101 MYCTH_2302305 MYCTH_2301210 MYCTH_2301594 MYCTH_2302076 MYCTH_2303522 MYCTH_2307366 MYCTH_2308932
0.101673	5	13	3.24815	Thiamine metabolism		MYCTH_2298729 MYCTH_2293939 MYCTH_2303459 MYCTH_2304176 MYCTH_2308456
0.101673	5	13	3.24815	Cellular protein complex disassembly	http://amigo.geneontology.org/amigo/term/GO:0043624	MYCTH_2296345 MYCTH_75824 MYCTH_2300457 MYCTH_2306895 MYCTH_2316635
0.101673	5	13	3.24815	Axon	http://amigo.geneontology.org/amigo/term/GO:0030424	MYCTH_2299383 MYCTH_2302859 MYCTH_2303748 MYCTH_2307982 MYCTH_2312602
7.84986e-09	34	89	3.22626	Purine ribonucleotide metabolic process	http://amigo.geneontology.org/amigo/term/GO:0009150	MYCTH_2295989 MYCTH_2313301 MYCTH_2296450 MYCTH_2141429 MYCTH_2294734 MYCTH_2297004 MYCTH_2295174 MYCTH_114008 MYCTH_2297263 MYCTH_2088086 MYCTH_2297526 MYCTH_2301051 MYCTH_2078128 MYCTH_2300033 MYCTH_2304768 MYCTH_2304931 MYCTH_2303093 MYCTH_2080603 MYCTH_2303832 MYCTH_2304164 MYCTH_2309016 MYCTH_71219 MYCTH_2066697 MYCTH_2067689 MYCTH_2315941 MYCTH_112204 MYCTH_2316240 MYCTH_2096434 MYCTH_23107…
5.09739e-09	35	92	3.21285	Purine nucleotide metabolic process	http://amigo.geneontology.org/amigo/term/GO:0006163	MYCTH_2295989 MYCTH_2313301 MYCTH_2296450 MYCTH_2141429 MYCTH_2294734 MYCTH_2296847 MYCTH_2297004 MYCTH_2295174 MYCTH_114008 MYCTH_2297263 MYCTH_2088086 MYCTH_2297526 MYCTH_2301051 MYCTH_2078128 MYCTH_2300033 MYCTH_2304768 MYCTH_2304931 MYCTH_2303093 MYCTH_2080603 MYCTH_2303832 MYCTH_2304164 MYCTH_2309016 MYCTH_71219 MYCTH_2066697 MYCTH_2067689 MYCTH_2315941 MYCTH_112204 MYCTH_2316240 MYCTH_20964…
0.0133504	9	24	3.16695	Pyrimidine-containing compound biosynthetic process	http://amigo.geneontology.org/amigo/term/GO:0072528	MYCTH_2296069 MYCTH_2301051 MYCTH_2301203 MYCTH_2303459 MYCTH_2304176 MYCTH_2308073 MYCTH_2308456 MYCTH_2140530 MYCTH_2311494
0.0659001	6	16	3.16695	Pyrimidine nucleotide metabolic process	http://amigo.geneontology.org/amigo/term/GO:0006220	MYCTH_2296069 MYCTH_2301051 MYCTH_2301203 MYCTH_2308073 MYCTH_2140530 MYCTH_2311494
0.0659001	6	16	3.16695	Pyrimidine nucleotide biosynthetic process	http://amigo.geneontology.org/amigo/term/GO:0006221	MYCTH_2296069 MYCTH_2301051 MYCTH_2301203 MYCTH_2308073 MYCTH_2140530 MYCTH_2311494
0.0659001	6	16	3.16695	Purine nucleoside monophosphate biosynthetic process	http://amigo.geneontology.org/amigo/term/GO:0009127	MYCTH_2141429 MYCTH_2078128 MYCTH_2304768 MYCTH_2304164 MYCTH_2096434 MYCTH_2311243
0.0659001	6	16	3.16695	Purine ribonucleoside monophosphate biosynthetic process	http://amigo.geneontology.org/amigo/term/GO:0009168	MYCTH_2141429 MYCTH_2078128 MYCTH_2304768 MYCTH_2304164 MYCTH_2096434 MYCTH_2311243
0.0659001	6	16	3.16695	Positive regulation of cellular amide metabolic process	http://amigo.geneontology.org/amigo/term/GO:0034250	MYCTH_2296345 MYCTH_2298252 MYCTH_2123230 MYCTH_2075102 MYCTH_59591 MYCTH_2297659
0.0659001	6	16	3.16695	Positive regulation of translation	http://amigo.geneontology.org/amigo/term/GO:0045727	MYCTH_2296345 MYCTH_2298252 MYCTH_2123230 MYCTH_2075102 MYCTH_59591 MYCTH_2297659
1.86472e-09	38	102	3.14625	Ribonucleotide metabolic process	http://amigo.geneontology.org/amigo/term/GO:0009259	MYCTH_2295989 MYCTH_2313301 MYCTH_2296450 MYCTH_2141429 MYCTH_2294734 MYCTH_2297004 MYCTH_2295174 MYCTH_114008 MYCTH_2297263 MYCTH_2088086 MYCTH_2297526 MYCTH_2301051 MYCTH_2301203 MYCTH_2078128 MYCTH_2300033 MYCTH_2304768 MYCTH_2304931 MYCTH_2303093 MYCTH_2080603 MYCTH_2303832 MYCTH_2304164 MYCTH_53055 MYCTH_2309016 MYCTH_71219 MYCTH_2066697 MYCTH_2067689 MYCTH_2315941 MYCTH_112204 MYCTH_2316240…
0.000334288	16	43	3.1424	Sterol metabolic process	http://amigo.geneontology.org/amigo/term/GO:0016125	MYCTH_110187 MYCTH_122939 MYCTH_2298881 MYCTH_2314176 MYCTH_114008 MYCTH_110670 MYCTH_73679 MYCTH_64893 MYCTH_2301506 MYCTH_2301508 MYCTH_111934 MYCTH_112159 MYCTH_56173 MYCTH_112329 MYCTH_71219 MYCTH_2308996
0.00172938	13	35	3.13679	Ribonucleoside monophosphate metabolic process	http://amigo.geneontology.org/amigo/term/GO:0009161	MYCTH_2141429 MYCTH_2301203 MYCTH_2078128 MYCTH_2304768 MYCTH_2303093 MYCTH_2304164 MYCTH_53055 MYCTH_2140530 MYCTH_2096434 MYCTH_2310786 MYCTH_2311243 MYCTH_2311494 MYCTH_2316525
1.08779e-06	27	73	3.12357	Ribose phosphate biosynthetic process	http://amigo.geneontology.org/amigo/term/GO:0046390	MYCTH_2313301 MYCTH_2296450 MYCTH_2141429 MYCTH_2294734 MYCTH_2297004 MYCTH_2295174 MYCTH_2297263 MYCTH_2088086 MYCTH_2297526 MYCTH_2301051 MYCTH_2301203 MYCTH_2078128 MYCTH_2304768 MYCTH_2080603 MYCTH_2303832 MYCTH_2304164 MYCTH_53055 MYCTH_2309016 MYCTH_112204 MYCTH_2140530 MYCTH_2096434 MYCTH_2310786 MYCTH_2311243 MYCTH_2311494 MYCTH_2316525 MYCTH_57224 MYCTH_2316642
5.32295e-06	24	65	3.11823	Purine-containing compound biosynthetic process	http://amigo.geneontology.org/amigo/term/GO:0072522	MYCTH_2313301 MYCTH_2296450 MYCTH_2141429 MYCTH_2294734 MYCTH_2296847 MYCTH_2297004 MYCTH_2295174 MYCTH_2297263 MYCTH_2088086 MYCTH_2297526 MYCTH_2301051 MYCTH_2078128 MYCTH_2304768 MYCTH_2080603 MYCTH_2303832 MYCTH_2304164 MYCTH_2309016 MYCTH_112204 MYCTH_2096434 MYCTH_2310786 MYCTH_2311243 MYCTH_2316525 MYCTH_57224 MYCTH_2316642
0.0424432	7	19	3.11139	Sister chromatid cohesion, and condensin complex		MYCTH_2050514 MYCTH_39317 MYCTH_2298143 MYCTH_73867 MYCTH_2304799 MYCTH_2306562 MYCTH_2309195
0.0424432	7	19	3.11139	Protein import into nucleus	http://amigo.geneontology.org/amigo/term/GO:0006606	MYCTH_2298121 MYCTH_2141486 MYCTH_2298874 MYCTH_2304677 MYCTH_2306840 MYCTH_2309332 MYCTH_2310505
0.0424432	7	19	3.11139	2 iron, 2 sulfur cluster binding	http://amigo.geneontology.org/amigo/term/GO:0051537	MYCTH_2297873 MYCTH_2313703 MYCTH_2296873 MYCTH_2300433 MYCTH_2303418 MYCTH_2119779 MYCTH_2316294
0.000682437	15	41	3.08971	Nucleoside monophosphate metabolic process	http://amigo.geneontology.org/amigo/term/GO:0009123	MYCTH_2296069 MYCTH_2141429 MYCTH_2301203 MYCTH_2078128 MYCTH_2304768 MYCTH_2303093 MYCTH_2304164 MYCTH_53055 MYCTH_2308073 MYCTH_2140530 MYCTH_2096434 MYCTH_2310786 MYCTH_2311243 MYCTH_2311494 MYCTH_2316525
0.0272075	8	22	3.07098	NADH dehydrogenase (ubiquinone) activity	http://amigo.geneontology.org/amigo/term/GO:0008137	MYCTH_2033463 MYCTH_2300433 MYCTH_2304728 MYCTH_2307400 MYCTH_2306309 MYCTH_2309644 MYCTH_73070 MYCTH_2096708
0.0272075	8	22	3.07098	Chaperone		MYCTH_2294816 MYCTH_2306385 MYCTH_2308195 MYCTH_2094933 MYCTH_2308733 MYCTH_2308929 MYCTH_2310671 MYCTH_2316726
0.197847	4	11	3.07098	Mostly uncharacterized, incl. retinal binding, and nucleoside transport		MYCTH_2294168 MYCTH_2302067 MYCTH_2305732 MYCTH_2112775
0.197847	4	11	3.07098	Rough endoplasmic reticulum, and signal peptidase complex		MYCTH_87328 MYCTH_2314691 MYCTH_2310016 MYCTH_2310737
0.197847	4	11	3.07098	Tetrahydrofolate interconversion, and purine nucleobase biosynthetic process		MYCTH_2141429 MYCTH_2296847 MYCTH_2078128 MYCTH_2313212
0.197847	4	11	3.07098	Mixed, incl. histidine catabolic process, and response to antibiotic		MYCTH_2298981 MYCTH_2302989 MYCTH_2303108 MYCTH_81466
0.197847	4	11	3.07098	Posttranslational protein targeting to endoplasmic reticulum membrane	http://amigo.geneontology.org/amigo/term/GO:0006620	MYCTH_2299585 MYCTH_87328 MYCTH_2314691 MYCTH_2310016
0.197847	4	11	3.07098	Nuclear migration	http://amigo.geneontology.org/amigo/term/GO:0007097	MYCTH_2294321 MYCTH_2302591 MYCTH_2305340 MYCTH_2306723
0.197847	4	11	3.07098	Pyrimidine ribonucleotide biosynthetic process	http://amigo.geneontology.org/amigo/term/GO:0009220	MYCTH_2301051 MYCTH_2301203 MYCTH_2140530 MYCTH_2311494
0.197847	4	11	3.07098	Nucleotide-sugar biosynthetic process	http://amigo.geneontology.org/amigo/term/GO:0009226	MYCTH_2294943 MYCTH_76680 MYCTH_2303016 MYCTH_2306594
0.197847	4	11	3.07098	Pentose catabolic process	http://amigo.geneontology.org/amigo/term/GO:0019323	MYCTH_43671 MYCTH_2296974 MYCTH_2297820 MYCTH_2302150
0.197847	4	11	3.07098	Voltage-gated channel activity	http://amigo.geneontology.org/amigo/term/GO:0022832	MYCTH_2302705 MYCTH_2302859 MYCTH_2299976 MYCTH_2307982
0.197847	4	11	3.07098	Nucleus localization	http://amigo.geneontology.org/amigo/term/GO:0051647	MYCTH_2294321 MYCTH_2302591 MYCTH_2305340 MYCTH_2306723
0.000283659	17	47	3.05465	Steroid biosynthetic process	http://amigo.geneontology.org/amigo/term/GO:0006694	MYCTH_2298437 MYCTH_110187 MYCTH_122939 MYCTH_2298881 MYCTH_2314176 MYCTH_114008 MYCTH_110670 MYCTH_73679 MYCTH_64893 MYCTH_2301506 MYCTH_2301508 MYCTH_111934 MYCTH_112159 MYCTH_56173 MYCTH_112329 MYCTH_71219 MYCTH_2308996
0.00225148	13	36	3.04965	Mitochondrial respirasome	http://amigo.geneontology.org/amigo/term/GO:0005746	MYCTH_2296450 MYCTH_2300433 MYCTH_2091473 MYCTH_2304728 MYCTH_2307400 MYCTH_2306309 MYCTH_2316017 MYCTH_2309275 MYCTH_2309644 MYCTH_73070 MYCTH_2316294 MYCTH_2311092 MYCTH_2145409
0.0175518	9	25	3.04027	Glucose metabolic process	http://amigo.geneontology.org/amigo/term/GO:0006006	MYCTH_2296536 MYCTH_2300033 MYCTH_2304931 MYCTH_2303310 MYCTH_2066697 MYCTH_2067689 MYCTH_2315941 MYCTH_2316240 MYCTH_2311855
0.0175518	9	25	3.04027	NADH dehydrogenase complex	http://amigo.geneontology.org/amigo/term/GO:0030964	MYCTH_2300433 MYCTH_2304728 MYCTH_2307400 MYCTH_2306309 MYCTH_2316017 MYCTH_2309275 MYCTH_2309644 MYCTH_73070 MYCTH_2311092
0.130706	5	14	3.01614	Proton-transporting two-sector atpase complex, proton-transporting domain	http://amigo.geneontology.org/amigo/term/GO:0033177	MYCTH_2313301 MYCTH_2297004 MYCTH_2295174 MYCTH_2297526 MYCTH_57224
3.88063e-06	26	73	3.00788	Inner mitochondrial membrane protein complex	http://amigo.geneontology.org/amigo/term/GO:0098800	MYCTH_2294220 MYCTH_2313301 MYCTH_2298129 MYCTH_2296450 MYCTH_2294734 MYCTH_2297004 MYCTH_2295174 MYCTH_2088086 MYCTH_2297526 MYCTH_2300433 MYCTH_2125911 MYCTH_2091473 MYCTH_2304728 MYCTH_2304768 MYCTH_2307400 MYCTH_2306309 MYCTH_2316017 MYCTH_2309275 MYCTH_2309644 MYCTH_73070 MYCTH_2316294 MYCTH_2311092 MYCTH_2316726 MYCTH_2145409 MYCTH_57224 MYCTH_2316642
8.03953e-12	51	144	2.99101	Cytoplasm		MYCTH_2294321 MYCTH_2298167 MYCTH_2296370 MYCTH_2296376 MYCTH_2298462 MYCTH_2294816 MYCTH_114376 MYCTH_2294943 MYCTH_76163 MYCTH_2297063 MYCTH_2299195 MYCTH_2088125 MYCTH_2295870 MYCTH_109530 MYCTH_2314852 MYCTH_2302478 MYCTH_2300729 MYCTH_2302700 MYCTH_2302907 MYCTH_2301064 MYCTH_2314609 MYCTH_2303024 MYCTH_2301650 MYCTH_2304758 MYCTH_2304768 MYCTH_2303429 MYCTH_2133968 MYCTH_2304273 MYCTH_23069…
0.00494917	12	34	2.98066	Nucleoside monophosphate biosynthetic process	http://amigo.geneontology.org/amigo/term/GO:0009124	MYCTH_2296069 MYCTH_2141429 MYCTH_2301203 MYCTH_2078128 MYCTH_2304768 MYCTH_2304164 MYCTH_53055 MYCTH_2308073 MYCTH_2140530 MYCTH_2096434 MYCTH_2311243 MYCTH_2311494
0.00494917	12	34	2.98066	Isomerase		MYCTH_2294621 MYCTH_2294943 MYCTH_2296974 MYCTH_2297371 MYCTH_76680 MYCTH_64893 MYCTH_2303016 MYCTH_2301508 MYCTH_2304931 MYCTH_2304273 MYCTH_2309077 MYCTH_2310252
0.0853387	6	17	2.98066	One carbon pool by folate, and glycine cleavage complex		MYCTH_2141429 MYCTH_2296847 MYCTH_2078128 MYCTH_2307825 MYCTH_2306437 MYCTH_2313212
0.0853387	6	17	2.98066	Positive regulation of protein-containing complex assembly	http://amigo.geneontology.org/amigo/term/GO:0031334	MYCTH_2298487 MYCTH_2295098 MYCTH_2076503 MYCTH_2303024 MYCTH_2310869 MYCTH_2316610
0.0853387	6	17	2.98066	rRNA-containing ribonucleoprotein complex export from nucleus	http://amigo.geneontology.org/amigo/term/GO:0071428	MYCTH_2296345 MYCTH_75824 MYCTH_2141486 MYCTH_2107102 MYCTH_2305001 MYCTH_2312962
0.000150628	19	54	2.97146	GTP-binding		MYCTH_2313989 MYCTH_2294321 MYCTH_2298136 MYCTH_2298148 MYCTH_2298565 MYCTH_2141486 MYCTH_2295289 MYCTH_2116312 MYCTH_66068 MYCTH_2303019 MYCTH_2302186 MYCTH_2304768 MYCTH_2306723 MYCTH_2145069 MYCTH_2311048 MYCTH_2312947 MYCTH_2313107 MYCTH_56516 MYCTH_2311723
1.38692e-30	127	362	2.96282	Cytosol	http://amigo.geneontology.org/amigo/term/GO:0005829	MYCTH_2294099 MYCTH_2295945 MYCTH_2295989 MYCTH_2297948 MYCTH_2314011 MYCTH_2122073 MYCTH_2088473 MYCTH_105405 MYCTH_2296370 MYCTH_2298252 MYCTH_75107 MYCTH_2298464 MYCTH_2298487 MYCTH_2313379 MYCTH_2313759 MYCTH_77277 MYCTH_2313766 MYCTH_2294943 MYCTH_2296847 MYCTH_2107102 MYCTH_2313790 MYCTH_76163 MYCTH_2295112 MYCTH_2296974 MYCTH_2298906 MYCTH_2295155 MYCTH_2295207 MYCTH_2297052 MYCTH_2297063 …
0.00196836	14	40	2.95582	Ligase		MYCTH_112805 MYCTH_2298226 MYCTH_2298479 MYCTH_63965 MYCTH_2299521 MYCTH_2133586 MYCTH_79619 MYCTH_2301594 MYCTH_2301810 MYCTH_2304594 MYCTH_2304768 MYCTH_2307473 MYCTH_2306029 MYCTH_2311378
0.0546015	7	20	2.95582	Ribosome binding	http://amigo.geneontology.org/amigo/term/GO:0043022	MYCTH_2299099 MYCTH_2297256 MYCTH_59591 MYCTH_2297659 MYCTH_2314691 MYCTH_2307651 MYCTH_2308199
0.0546015	7	20	2.95582	Import into nucleus	http://amigo.geneontology.org/amigo/term/GO:0051170	MYCTH_2298121 MYCTH_2141486 MYCTH_2298874 MYCTH_2304677 MYCTH_2306840 MYCTH_2309332 MYCTH_2310505
0.0355671	8	23	2.93746	Golgi-associated vesicle membrane	http://amigo.geneontology.org/amigo/term/GO:0030660	MYCTH_2298167 MYCTH_2298462 MYCTH_2088125 MYCTH_2300729 MYCTH_2300125 MYCTH_2302119 MYCTH_2304758 MYCTH_108501
0.0355671	8	23	2.93746	Monosaccharide catabolic process	http://amigo.geneontology.org/amigo/term/GO:0046365	MYCTH_43671 MYCTH_2296974 MYCTH_2297820 MYCTH_2302150 MYCTH_2304931 MYCTH_2066697 MYCTH_2067689 MYCTH_2315941
1.96161e-08	38	110	2.91743	Ribose phosphate metabolic process	http://amigo.geneontology.org/amigo/term/GO:0019693	MYCTH_2295989 MYCTH_2313301 MYCTH_2296450 MYCTH_2141429 MYCTH_2294734 MYCTH_2297004 MYCTH_2295174 MYCTH_114008 MYCTH_2297263 MYCTH_2088086 MYCTH_2297526 MYCTH_2301051 MYCTH_2301203 MYCTH_2078128 MYCTH_2300033 MYCTH_2304768 MYCTH_2304931 MYCTH_2303093 MYCTH_2080603 MYCTH_2303832 MYCTH_2304164 MYCTH_53055 MYCTH_2309016 MYCTH_71219 MYCTH_2066697 MYCTH_2067689 MYCTH_2315941 MYCTH_112204 MYCTH_2316240…
0.0148229	10	29	2.91214	NADH dehydrogenase (quinone) activity, and NADH dehydrogenase complex assembly		MYCTH_2300433 MYCTH_2304728 MYCTH_2307400 MYCTH_2306309 MYCTH_2316017 MYCTH_2309275 MYCTH_2309644 MYCTH_73070 MYCTH_2096708 MYCTH_2311092
7.34236e-07	31	90	2.9089	Mixed, incl. proteasome complex, and cullin-ring ubiquitin ligase complex		MYCTH_2296370 MYCTH_2298487 MYCTH_2055659 MYCTH_2313405 MYCTH_2295098 MYCTH_2296918 MYCTH_2298906 MYCTH_2136659 MYCTH_2076503 MYCTH_2050660 MYCTH_2299195 MYCTH_2297479 MYCTH_2313931 MYCTH_2302907 MYCTH_2301064 MYCTH_2301503 MYCTH_2300289 MYCTH_2133968 MYCTH_2304045 MYCTH_2315211 MYCTH_2306141 MYCTH_2306385 MYCTH_2309273 MYCTH_2308195 MYCTH_2094933 MYCTH_2308301 MYCTH_2308733 MYCTH_2308929 MYCTH_2…
0.00626778	12	35	2.8955	Nucleobase-containing small molecule biosynthetic process, and nucleoside monophosphate metabolic process		MYCTH_2296069 MYCTH_2297515 MYCTH_2301051 MYCTH_2301223 MYCTH_2304768 MYCTH_2303093 MYCTH_2304164 MYCTH_2308073 MYCTH_2066697 MYCTH_2096434 MYCTH_2310786 MYCTH_2316525
0.00034023	19	57	2.81507	Unfolded protein binding	http://amigo.geneontology.org/amigo/term/GO:0051082	MYCTH_75824 MYCTH_2313405 MYCTH_2298874 MYCTH_2296918 MYCTH_2297256 MYCTH_2313899 MYCTH_110717 MYCTH_2305688 MYCTH_52839 MYCTH_2306385 MYCTH_2309354 MYCTH_2308195 MYCTH_2094933 MYCTH_2308301 MYCTH_2308748 MYCTH_2308929 MYCTH_2310671 MYCTH_2316726 MYCTH_56717
0.0187949	10	30	2.81507	SNARE complex, and COPI-coated vesicle		MYCTH_2298167 MYCTH_2298462 MYCTH_2088125 MYCTH_2089827 MYCTH_2302160 MYCTH_2304758 MYCTH_2315255 MYCTH_2081821 MYCTH_108501 MYCTH_2312768
0.0187949	10	30	2.81507	Citrate cycle (TCA cycle), and glutamate metabolic process		MYCTH_2132657 MYCTH_2297263 MYCTH_2090554 MYCTH_2301810 MYCTH_2080603 MYCTH_2305575 MYCTH_2303832 MYCTH_2307328 MYCTH_2309210 MYCTH_2313219
0.0292535	9	27	2.81507	Mixed, incl. organellar large ribosomal subunit, and mitochondrial translational termination		MYCTH_74969 MYCTH_77277 MYCTH_78218 MYCTH_66068 MYCTH_2091001 MYCTH_2315249 MYCTH_2126562 MYCTH_2304055 MYCTH_2313215
0.0292535	9	27	2.81507	Membrane coat	http://amigo.geneontology.org/amigo/term/GO:0030117	MYCTH_2298167 MYCTH_2298462 MYCTH_2054491 MYCTH_2088125 MYCTH_2300729 MYCTH_2300125 MYCTH_2302119 MYCTH_2304758 MYCTH_108501
0.0292535	9	27	2.81507	Coated membrane	http://amigo.geneontology.org/amigo/term/GO:0048475	MYCTH_2298167 MYCTH_2298462 MYCTH_2054491 MYCTH_2088125 MYCTH_2300729 MYCTH_2300125 MYCTH_2302119 MYCTH_2304758 MYCTH_108501
0.0457491	8	24	2.81507	Cytoskeleton-dependent cytokinesis	http://amigo.geneontology.org/amigo/term/GO:0061640	MYCTH_2313989 MYCTH_2298148 MYCTH_2299383 MYCTH_2314852 MYCTH_2302186 MYCTH_2303748 MYCTH_2311048 MYCTH_2311723
0.107603	6	18	2.81507	Thiamine metabolism, and folic acid biosynthetic process		MYCTH_2298729 MYCTH_2293939 MYCTH_2303459 MYCTH_2304176 MYCTH_116363 MYCTH_2308456
0.107603	6	18	2.81507	Endodeoxyribonuclease activity	http://amigo.geneontology.org/amigo/term/GO:0004520	MYCTH_2123347 MYCTH_2297055 MYCTH_2302305 MYCTH_2302789 MYCTH_2301552 MYCTH_2311387
0.107603	6	18	2.81507	Cellular aldehyde metabolic process	http://amigo.geneontology.org/amigo/term/GO:0006081	MYCTH_109533 MYCTH_2304931 MYCTH_2306994 MYCTH_2307328 MYCTH_2307429 MYCTH_2310453
0.107603	6	18	2.81507	Nucleotide-sugar metabolic process	http://amigo.geneontology.org/amigo/term/GO:0009225	MYCTH_2294943 MYCTH_76680 MYCTH_2303016 MYCTH_2306594 MYCTH_83475 MYCTH_2309354
0.107603	6	18	2.81507	Manganese		MYCTH_2296974 MYCTH_2297055 MYCTH_2126152 MYCTH_2307328 MYCTH_2306107 MYCTH_2315941
0.1616	5	15	2.81507	Mitotic cytokinesis	http://amigo.geneontology.org/amigo/term/GO:0000281	MYCTH_2313989 MYCTH_2299383 MYCTH_2314852 MYCTH_2303748 MYCTH_2311048
0.1616	5	15	2.81507	Cell redox homeostasis	http://amigo.geneontology.org/amigo/term/GO:0045454	MYCTH_2296873 MYCTH_2297550 MYCTH_2300901 MYCTH_2309210 MYCTH_2095451
0.1616	5	15	2.81507	Mitotic spindle	http://amigo.geneontology.org/amigo/term/GO:0072686	MYCTH_2299067 MYCTH_2304788 MYCTH_2306824 MYCTH_2308513 MYCTH_17562
0.1616	5	15	2.81507	Cytoplasmic side of plasma membrane	http://amigo.geneontology.org/amigo/term/GO:0009898	MYCTH_2302859 MYCTH_2304670 MYCTH_2315098 MYCTH_2307982 MYCTH_56516
1.8406e-05	26	79	2.77943	Catalytic activity, acting on a trna	http://amigo.geneontology.org/amigo/term/GO:0140101	MYCTH_2075799 MYCTH_2298198 MYCTH_2298226 MYCTH_2296376 MYCTH_2087474 MYCTH_2299521 MYCTH_2133586 MYCTH_2301080 MYCTH_2301210 MYCTH_2301585 MYCTH_2301594 MYCTH_2301650 MYCTH_2304594 MYCTH_80528 MYCTH_2303804 MYCTH_2304529 MYCTH_2307321 MYCTH_2307473 MYCTH_2306029 MYCTH_2306123 MYCTH_2306339 MYCTH_2309291 MYCTH_2308647 MYCTH_2310667 MYCTH_2312940 MYCTH_2311378
0.0064833	13	40	2.74469	Respirasome	http://amigo.geneontology.org/amigo/term/GO:0070469	MYCTH_2296450 MYCTH_2300433 MYCTH_2091473 MYCTH_2304728 MYCTH_2307400 MYCTH_2306309 MYCTH_2316017 MYCTH_2309275 MYCTH_2309644 MYCTH_73070 MYCTH_2316294 MYCTH_2311092 MYCTH_2145409
0.0064833	13	40	2.74469	Respiratory chain complex	http://amigo.geneontology.org/amigo/term/GO:0098803	MYCTH_2296450 MYCTH_2300433 MYCTH_2091473 MYCTH_2304728 MYCTH_2307400 MYCTH_2306309 MYCTH_2316017 MYCTH_2309275 MYCTH_2309644 MYCTH_73070 MYCTH_2316294 MYCTH_2311092 MYCTH_2145409
1.34157e-06	33	102	2.73227	Nucleotide biosynthetic process	http://amigo.geneontology.org/amigo/term/GO:0009165	MYCTH_2296069 MYCTH_2313301 MYCTH_2296450 MYCTH_2141429 MYCTH_2294734 MYCTH_2296847 MYCTH_2297004 MYCTH_2295174 MYCTH_2297263 MYCTH_2297423 MYCTH_2088086 MYCTH_2297526 MYCTH_79619 MYCTH_2301051 MYCTH_2301203 MYCTH_2078128 MYCTH_2304768 MYCTH_2303360 MYCTH_2080603 MYCTH_2303832 MYCTH_2304164 MYCTH_53055 MYCTH_2309016 MYCTH_2308073 MYCTH_112204 MYCTH_2140530 MYCTH_2096434 MYCTH_2310786 MYCTH_231124…
1.34157e-06	33	102	2.73227	Nucleoside phosphate biosynthetic process	http://amigo.geneontology.org/amigo/term/GO:1901293	MYCTH_2296069 MYCTH_2313301 MYCTH_2296450 MYCTH_2141429 MYCTH_2294734 MYCTH_2296847 MYCTH_2297004 MYCTH_2295174 MYCTH_2297263 MYCTH_2297423 MYCTH_2088086 MYCTH_2297526 MYCTH_79619 MYCTH_2301051 MYCTH_2301203 MYCTH_2078128 MYCTH_2304768 MYCTH_2303360 MYCTH_2080603 MYCTH_2303832 MYCTH_2304164 MYCTH_53055 MYCTH_2309016 MYCTH_2308073 MYCTH_112204 MYCTH_2140530 MYCTH_2096434 MYCTH_2310786 MYCTH_231124…
0.024133	10	31	2.72426	Ribonucleoside monophosphate biosynthetic process	http://amigo.geneontology.org/amigo/term/GO:0009156	MYCTH_2141429 MYCTH_2301203 MYCTH_2078128 MYCTH_2304768 MYCTH_2304164 MYCTH_53055 MYCTH_2140530 MYCTH_2096434 MYCTH_2311243 MYCTH_2311494
1.68984e-06	33	103	2.70574	Regulation of translation	http://amigo.geneontology.org/amigo/term/GO:0006417	MYCTH_2295976 MYCTH_74969 MYCTH_2298136 MYCTH_2296345 MYCTH_2298252 MYCTH_2313336 MYCTH_2123230 MYCTH_76163 MYCTH_2075102 MYCTH_2297063 MYCTH_2295289 MYCTH_2299099 MYCTH_59591 MYCTH_2299416 MYCTH_39101 MYCTH_2297659 MYCTH_109530 MYCTH_2302808 MYCTH_66068 MYCTH_2314728 MYCTH_2300192 MYCTH_2303429 MYCTH_2315190 MYCTH_2306895 MYCTH_2307102 MYCTH_2307366 MYCTH_2139409 MYCTH_2307651 MYCTH_2309018 MYCT…
0.0867934	7	22	2.68711	Organellar large ribosomal subunit, and mitochondrial translational termination		MYCTH_77277 MYCTH_78218 MYCTH_66068 MYCTH_2091001 MYCTH_2126562 MYCTH_2304055 MYCTH_2313215
0.0867934	7	22	2.68711	Oligosaccharide-lipid intermediate biosynthetic process, and gdp-mannose metabolic process		MYCTH_2294418 MYCTH_2294943 MYCTH_2299450 MYCTH_2303016 MYCTH_2304301 MYCTH_2307423 MYCTH_2306594
0.0867934	7	22	2.68711	Isoprenoid biosynthetic process	http://amigo.geneontology.org/amigo/term/GO:0008299	MYCTH_2298881 MYCTH_114008 MYCTH_115096 MYCTH_2307429 MYCTH_111934 MYCTH_112159 MYCTH_71219
0.0867934	7	22	2.68711	Protein localization to nucleus	http://amigo.geneontology.org/amigo/term/GO:0034504	MYCTH_2298121 MYCTH_2141486 MYCTH_2298874 MYCTH_2304677 MYCTH_2306840 MYCTH_2309332 MYCTH_2310505
0.0867934	7	22	2.68711	Glycosyltransferase		MYCTH_2297423 MYCTH_2299450 MYCTH_2132970 MYCTH_2303280 MYCTH_2304301 MYCTH_2307423 MYCTH_2309021
2.1474e-06	33	104	2.67973	Regulation of cellular amide metabolic process	http://amigo.geneontology.org/amigo/term/GO:0034248	MYCTH_2295976 MYCTH_74969 MYCTH_2298136 MYCTH_2296345 MYCTH_2298252 MYCTH_2313336 MYCTH_2123230 MYCTH_76163 MYCTH_2075102 MYCTH_2297063 MYCTH_2295289 MYCTH_2299099 MYCTH_59591 MYCTH_2299416 MYCTH_39101 MYCTH_2297659 MYCTH_109530 MYCTH_2302808 MYCTH_66068 MYCTH_2314728 MYCTH_2300192 MYCTH_2303429 MYCTH_2315190 MYCTH_2306895 MYCTH_2307102 MYCTH_2307366 MYCTH_2139409 MYCTH_2307651 MYCTH_2309018 MYCT…
0.00828365	13	41	2.67775	Mixed, incl. nucleobase-containing small molecule biosynthetic process, and nucleoside monophosphate metabolic process		MYCTH_2296069 MYCTH_2297515 MYCTH_2301051 MYCTH_2301223 MYCTH_2304768 MYCTH_2303093 MYCTH_2304164 MYCTH_2306007 MYCTH_2308073 MYCTH_2066697 MYCTH_2096434 MYCTH_2310786 MYCTH_2316525
0.132587	6	19	2.6669	Cation channel activity	http://amigo.geneontology.org/amigo/term/GO:0005261	MYCTH_2294734 MYCTH_2088086 MYCTH_112204 MYCTH_2310616 MYCTH_57224 MYCTH_2316642
0.132587	6	19	2.6669	Establishment of cell polarity	http://amigo.geneontology.org/amigo/term/GO:0030010	MYCTH_2313989 MYCTH_2299383 MYCTH_2314852 MYCTH_2302591 MYCTH_2303019 MYCTH_2305846
1.13432e-06	35	111	2.6629	Purine-containing compound metabolic process	http://amigo.geneontology.org/amigo/term/GO:0072521	MYCTH_2295989 MYCTH_2313301 MYCTH_2296450 MYCTH_2141429 MYCTH_2294734 MYCTH_2296847 MYCTH_2297004 MYCTH_2295174 MYCTH_114008 MYCTH_2297263 MYCTH_2088086 MYCTH_2297526 MYCTH_2301051 MYCTH_2078128 MYCTH_2300033 MYCTH_2304768 MYCTH_2304931 MYCTH_2303093 MYCTH_2080603 MYCTH_2303832 MYCTH_2304164 MYCTH_2309016 MYCTH_71219 MYCTH_2066697 MYCTH_2067689 MYCTH_2315941 MYCTH_112204 MYCTH_2316240 MYCTH_20964…
2.68683e-06	33	105	2.65421	Ribonucleoprotein complex assembly	http://amigo.geneontology.org/amigo/term/GO:0022618	MYCTH_2295945 MYCTH_2313766 MYCTH_2107102 MYCTH_76163 MYCTH_2075102 MYCTH_2297063 MYCTH_2075489 MYCTH_2313891 MYCTH_2297548 MYCTH_39101 MYCTH_109530 MYCTH_2314521 MYCTH_78218 MYCTH_79440 MYCTH_2314934 MYCTH_2300192 MYCTH_2303413 MYCTH_2303426 MYCTH_2303429 MYCTH_2305356 MYCTH_2304055 MYCTH_36979 MYCTH_2307366 MYCTH_2139409 MYCTH_2308199 MYCTH_2308932 MYCTH_2309809 MYCTH_2310069 MYCTH_2312602 MYCT…
0.198844	5	16	2.63912	Regulation of actin filament polymerization	http://amigo.geneontology.org/amigo/term/GO:0030833	MYCTH_2303024 MYCTH_2063277 MYCTH_2310869 MYCTH_2316418 MYCTH_2316610
0.198844	5	16	2.63912	Cellular response to unfolded protein	http://amigo.geneontology.org/amigo/term/GO:0034620	MYCTH_2089267 MYCTH_2305688 MYCTH_52839 MYCTH_2312728 MYCTH_56717
0.198844	5	16	2.63912	Hydrogen ion transport		MYCTH_2296513 MYCTH_2294734 MYCTH_2088086 MYCTH_2297526 MYCTH_112204
0.0457491	9	29	2.62092	Riboflavin metabolism, and thiamine metabolic process		MYCTH_2298729 MYCTH_2293939 MYCTH_2303360 MYCTH_2303459 MYCTH_2304176 MYCTH_116363 MYCTH_53055 MYCTH_2308456 MYCTH_2309878
0.0457491	9	29	2.62092	Pyrimidine-containing compound metabolic process	http://amigo.geneontology.org/amigo/term/GO:0072527	MYCTH_2296069 MYCTH_2301051 MYCTH_2301203 MYCTH_2303459 MYCTH_2304176 MYCTH_2308073 MYCTH_2308456 MYCTH_2140530 MYCTH_2311494
0.0457491	9	29	2.62092	Coated vesicle membrane	http://amigo.geneontology.org/amigo/term/GO:0030662	MYCTH_2298167 MYCTH_2298462 MYCTH_2054491 MYCTH_2088125 MYCTH_2300729 MYCTH_2300125 MYCTH_2302119 MYCTH_2304758 MYCTH_108501
1.90278e-05	29	94	2.60543	Oxidative phosphorylation, and mitochondrial respiratory chain complex assembly		MYCTH_2142220 MYCTH_2313301 MYCTH_2296450 MYCTH_2296513 MYCTH_2294734 MYCTH_2295040 MYCTH_2297004 MYCTH_2295174 MYCTH_2088086 MYCTH_2297526 MYCTH_2300433 MYCTH_2091473 MYCTH_2304728 MYCTH_2117900 MYCTH_2304543 MYCTH_2307400 MYCTH_2306309 MYCTH_2316017 MYCTH_2309275 MYCTH_2309644 MYCTH_112204 MYCTH_2308951 MYCTH_73070 MYCTH_2316294 MYCTH_2096708 MYCTH_2311092 MYCTH_2145409 MYCTH_57224 MYCTH_2316642
0.00109229	19	62	2.58804	Ribosomal large subunit biogenesis	http://amigo.geneontology.org/amigo/term/GO:0042273	MYCTH_2295945 MYCTH_2296345 MYCTH_2313379 MYCTH_77277 MYCTH_2313766 MYCTH_2298874 MYCTH_2075489 MYCTH_2297518 MYCTH_2297548 MYCTH_2314521 MYCTH_78218 MYCTH_2314934 MYCTH_2315290 MYCTH_2062887 MYCTH_2304055 MYCTH_2315602 MYCTH_2309809 MYCTH_2316445 MYCTH_2312253
3.20321e-08	46	151	2.57271	Nucleoside phosphate metabolic process	http://amigo.geneontology.org/amigo/term/GO:0006753	MYCTH_2295989 MYCTH_2296069 MYCTH_2313301 MYCTH_2296450 MYCTH_2141429 MYCTH_2294734 MYCTH_2296847 MYCTH_2297004 MYCTH_2295174 MYCTH_114008 MYCTH_2297263 MYCTH_2297423 MYCTH_2088086 MYCTH_2297515 MYCTH_2297526 MYCTH_79619 MYCTH_2301051 MYCTH_2301203 MYCTH_2301223 MYCTH_2078128 MYCTH_2300033 MYCTH_2304768 MYCTH_2304931 MYCTH_2303093 MYCTH_2303360 MYCTH_2080603 MYCTH_2303832 MYCTH_2304164 MYCTH_5305…
2.68683e-06	35	115	2.57028	Posttranscriptional regulation of gene expression	http://amigo.geneontology.org/amigo/term/GO:0010608	MYCTH_2295976 MYCTH_74969 MYCTH_2298136 MYCTH_2296345 MYCTH_2298252 MYCTH_2313336 MYCTH_2123230 MYCTH_76163 MYCTH_2075102 MYCTH_2297063 MYCTH_2295289 MYCTH_2299099 MYCTH_59591 MYCTH_2299416 MYCTH_39101 MYCTH_2297659 MYCTH_109530 MYCTH_2302808 MYCTH_66068 MYCTH_2314728 MYCTH_2300192 MYCTH_2303429 MYCTH_2303522 MYCTH_2315190 MYCTH_2306895 MYCTH_2307102 MYCTH_2307366 MYCTH_2139409 MYCTH_2307651 MYCT…
0.10749	7	23	2.57028	Intramolecular oxidoreductase activity	http://amigo.geneontology.org/amigo/term/GO:0016860	MYCTH_2298881 MYCTH_2299676 MYCTH_2300901 MYCTH_2303016 MYCTH_2304931 MYCTH_2304273 MYCTH_56173
0.10749	7	23	2.57028	Protein targeting to er	http://amigo.geneontology.org/amigo/term/GO:0045047	MYCTH_2294943 MYCTH_2299585 MYCTH_87328 MYCTH_2314691 MYCTH_2310016 MYCTH_2310737 MYCTH_72822
0.10749	7	23	2.57028	Establishment of protein localization to endoplasmic reticulum	http://amigo.geneontology.org/amigo/term/GO:0072599	MYCTH_2294943 MYCTH_2299585 MYCTH_87328 MYCTH_2314691 MYCTH_2310016 MYCTH_2310737 MYCTH_72822
0.00265701	17	56	2.56372	Steroid metabolic process	http://amigo.geneontology.org/amigo/term/GO:0008202	MYCTH_2298437 MYCTH_110187 MYCTH_122939 MYCTH_2298881 MYCTH_2314176 MYCTH_114008 MYCTH_110670 MYCTH_73679 MYCTH_64893 MYCTH_2301506 MYCTH_2301508 MYCTH_111934 MYCTH_112159 MYCTH_56173 MYCTH_112329 MYCTH_71219 MYCTH_2308996
0.0362795	10	33	2.55915	Glycolytic process, and pentose-phosphate shunt		MYCTH_2295989 MYCTH_2296536 MYCTH_2296974 MYCTH_2297820 MYCTH_2300033 MYCTH_2304931 MYCTH_2067689 MYCTH_2315941 MYCTH_2316240 MYCTH_2311855
6.32129e-06	33	109	2.5568	Ribonucleoprotein complex subunit organization	http://amigo.geneontology.org/amigo/term/GO:0071826	MYCTH_2295945 MYCTH_2313766 MYCTH_2107102 MYCTH_76163 MYCTH_2075102 MYCTH_2297063 MYCTH_2075489 MYCTH_2313891 MYCTH_2297548 MYCTH_39101 MYCTH_109530 MYCTH_2314521 MYCTH_78218 MYCTH_79440 MYCTH_2314934 MYCTH_2300192 MYCTH_2303413 MYCTH_2303426 MYCTH_2303429 MYCTH_2305356 MYCTH_2304055 MYCTH_36979 MYCTH_2307366 MYCTH_2139409 MYCTH_2308199 MYCTH_2308932 MYCTH_2309809 MYCTH_2310069 MYCTH_2312602 MYCT…
7.10293e-07	39	129	2.5532	Ligase activity	http://amigo.geneontology.org/amigo/term/GO:0016874	MYCTH_112805 MYCTH_2075799 MYCTH_2298226 MYCTH_2298479 MYCTH_2087474 MYCTH_2294734 MYCTH_63965 MYCTH_2088086 MYCTH_2299521 MYCTH_2133586 MYCTH_79619 MYCTH_2302711 MYCTH_2091486 MYCTH_2301080 MYCTH_2301210 MYCTH_2301585 MYCTH_2301594 MYCTH_2301810 MYCTH_2304594 MYCTH_2304768 MYCTH_80528 MYCTH_2303804 MYCTH_2304529 MYCTH_2307473 MYCTH_2306029 MYCTH_2306123 MYCTH_2306339 MYCTH_2309291 MYCTH_2308647 …
6.6467e-08	45	149	2.55056	Nucleotide metabolic process	http://amigo.geneontology.org/amigo/term/GO:0009117	MYCTH_2295989 MYCTH_2296069 MYCTH_2313301 MYCTH_2296450 MYCTH_2141429 MYCTH_2294734 MYCTH_2296847 MYCTH_2297004 MYCTH_2295174 MYCTH_114008 MYCTH_2297263 MYCTH_2297423 MYCTH_2088086 MYCTH_2297526 MYCTH_79619 MYCTH_2301051 MYCTH_2301203 MYCTH_2301223 MYCTH_2078128 MYCTH_2300033 MYCTH_2304768 MYCTH_2304931 MYCTH_2303093 MYCTH_2303360 MYCTH_2080603 MYCTH_2303832 MYCTH_2304164 MYCTH_53055 MYCTH_230901…
0.00209729	18	60	2.53356	Peptidase complex	http://amigo.geneontology.org/amigo/term/GO:1905368	MYCTH_2296370 MYCTH_2298487 MYCTH_2055659 MYCTH_2295098 MYCTH_2298906 MYCTH_2136659 MYCTH_2076503 MYCTH_2050660 MYCTH_2299195 MYCTH_2313931 MYCTH_2302907 MYCTH_2301064 MYCTH_2133968 MYCTH_2306141 MYCTH_2309273 MYCTH_2308969 MYCTH_2310737 MYCTH_112442
0.0187949	12	40	2.53356	NAD		MYCTH_2088454 MYCTH_79619 MYCTH_2314616 MYCTH_2090554 MYCTH_2132970 MYCTH_2305575 MYCTH_2307400 MYCTH_2306309 MYCTH_2309210 MYCTH_2310252 MYCTH_2310492 MYCTH_2311855
0.0554002	9	30	2.53356	Glycine, serine and threonine metabolism, and tetrahydrofolate interconversion		MYCTH_2294099 MYCTH_2141429 MYCTH_2296847 MYCTH_2314616 MYCTH_2078128 MYCTH_2307825 MYCTH_2306437 MYCTH_2312998 MYCTH_2313212
0.1616	6	20	2.53356	NADP		MYCTH_2314176 MYCTH_114008 MYCTH_2125911 MYCTH_65400 MYCTH_2307328 MYCTH_2306475
0.0853387	8	27	2.50228	Oxidoreductase activity, acting on nad(p)h, quinone or similar compound as acceptor	http://amigo.geneontology.org/amigo/term/GO:0016655	MYCTH_2033463 MYCTH_2300433 MYCTH_2304728 MYCTH_2307400 MYCTH_2306309 MYCTH_2309644 MYCTH_73070 MYCTH_2096708
0.0150238	13	44	2.49517	Ribonucleoprotein granule	http://amigo.geneontology.org/amigo/term/GO:0035770	MYCTH_74969 MYCTH_2297063 MYCTH_39101 MYCTH_2302305 MYCTH_2301210 MYCTH_2301594 MYCTH_2302076 MYCTH_2303370 MYCTH_2303522 MYCTH_2315190 MYCTH_2307366 MYCTH_2308932 MYCTH_2308951
0.0150238	13	44	2.49517	Cytoplasmic ribonucleoprotein granule	http://amigo.geneontology.org/amigo/term/GO:0036464	MYCTH_74969 MYCTH_2297063 MYCTH_39101 MYCTH_2302305 MYCTH_2301210 MYCTH_2301594 MYCTH_2302076 MYCTH_2303370 MYCTH_2303522 MYCTH_2315190 MYCTH_2307366 MYCTH_2308932 MYCTH_2308951
0.0446936	10	34	2.48388	Channel activity	http://amigo.geneontology.org/amigo/term/GO:0015267	MYCTH_2294734 MYCTH_2088086 MYCTH_2302705 MYCTH_2302859 MYCTH_2299976 MYCTH_2307982 MYCTH_112204 MYCTH_2310616 MYCTH_57224 MYCTH_2316642
0.0446936	10	34	2.48388	Passive transmembrane transporter activity	http://amigo.geneontology.org/amigo/term/GO:0022803	MYCTH_2294734 MYCTH_2088086 MYCTH_2302705 MYCTH_2302859 MYCTH_2299976 MYCTH_2307982 MYCTH_112204 MYCTH_2310616 MYCTH_57224 MYCTH_2316642
0.000663762	22	75	2.47726	Protein folding	http://amigo.geneontology.org/amigo/term/GO:0006457	MYCTH_75824 MYCTH_2294621 MYCTH_2294816 MYCTH_2313405 MYCTH_2296918 MYCTH_2297256 MYCTH_2089267 MYCTH_2297371 MYCTH_2297479 MYCTH_2125911 MYCTH_2307319 MYCTH_2306385 MYCTH_2308195 MYCTH_2094933 MYCTH_2308301 MYCTH_2308733 MYCTH_2308748 MYCTH_2308929 MYCTH_2310671 MYCTH_2312728 MYCTH_2316726 MYCTH_56717
0.0118945	14	48	2.46318	Alcohol biosynthetic process	http://amigo.geneontology.org/amigo/term/GO:0046165	MYCTH_2297927 MYCTH_122939 MYCTH_2314176 MYCTH_110670 MYCTH_73679 MYCTH_2297820 MYCTH_64893 MYCTH_2301506 MYCTH_2301508 MYCTH_111934 MYCTH_112159 MYCTH_56173 MYCTH_71219 MYCTH_2308996
0.128115	7	24	2.46318	Mitochondrial atp synthesis coupled electron transport	http://amigo.geneontology.org/amigo/term/GO:0042775	MYCTH_2296450 MYCTH_2091473 MYCTH_2304728 MYCTH_2316017 MYCTH_2309644 MYCTH_2316294 MYCTH_2311092
0.128115	7	24	2.46318	Lipid biosynthesis		MYCTH_2298766 MYCTH_2314176 MYCTH_110670 MYCTH_2303929 MYCTH_2094032 MYCTH_111934 MYCTH_71219
0.000414912	24	83	2.44198	Isomerase activity	http://amigo.geneontology.org/amigo/term/GO:0016853	MYCTH_2296536 MYCTH_2294621 MYCTH_2294943 MYCTH_2298881 MYCTH_2296974 MYCTH_2297371 MYCTH_76680 MYCTH_2299676 MYCTH_64893 MYCTH_2300901 MYCTH_2303016 MYCTH_2301506 MYCTH_2301508 MYCTH_2304931 MYCTH_2060093 MYCTH_2304273 MYCTH_2307319 MYCTH_2307575 MYCTH_2309077 MYCTH_56173 MYCTH_2315941 MYCTH_2310252 MYCTH_2312998 MYCTH_2084736
0.00985665	15	52	2.43611	Endoplasmic reticulum to golgi vesicle-mediated transport, and snare complex		MYCTH_2298167 MYCTH_2298462 MYCTH_2088125 MYCTH_2300729 MYCTH_2089827 MYCTH_2302160 MYCTH_2304758 MYCTH_2315255 MYCTH_2139227 MYCTH_2091974 MYCTH_2304079 MYCTH_2081821 MYCTH_2307677 MYCTH_108501 MYCTH_2312768
0.00510358	17	59	2.43336	Glycine, serine and threonine metabolism, and sulfur amino acid metabolic process		MYCTH_2294099 MYCTH_2141429 MYCTH_2296847 MYCTH_2126152 MYCTH_2314616 MYCTH_2078128 MYCTH_2300124 MYCTH_2302102 MYCTH_2307825 MYCTH_2306437 MYCTH_2306475 MYCTH_2309061 MYCTH_2309088 MYCTH_112306 MYCTH_2310192 MYCTH_2312998 MYCTH_2313212
0.102853	8	28	2.41291	Mixed, incl. mitotic chromosome condensation, and sister chromatid cohesion		MYCTH_2050514 MYCTH_39317 MYCTH_2298143 MYCTH_73867 MYCTH_2304799 MYCTH_2306562 MYCTH_2309195 MYCTH_2311735
0.102853	8	28	2.41291	Ion channel activity	http://amigo.geneontology.org/amigo/term/GO:0005216	MYCTH_2294734 MYCTH_2088086 MYCTH_2302705 MYCTH_2299976 MYCTH_112204 MYCTH_2310616 MYCTH_57224 MYCTH_2316642
0.193054	6	21	2.41291	Positive regulation of proteolysis	http://amigo.geneontology.org/amigo/term/GO:0045862	MYCTH_2054145 MYCTH_2298487 MYCTH_2055659 MYCTH_2295098 MYCTH_2076503 MYCTH_2301064
0.0802266	9	32	2.37521	Glycoprotein biosynthetic process		MYCTH_2294418 MYCTH_2296424 MYCTH_2294943 MYCTH_2299450 MYCTH_2303016 MYCTH_2304301 MYCTH_2307423 MYCTH_2306594 MYCTH_2312538
0.153974	7	25	2.36466	Nuclear-transcribed mrna catabolic process, nonsense-mediated decay	http://amigo.geneontology.org/amigo/term/GO:0000184	MYCTH_2294216 MYCTH_2313336 MYCTH_74015 MYCTH_2302465 MYCTH_2300713 MYCTH_2303522 MYCTH_2311727
0.000577419	25	90	2.34589	Organelle assembly	http://amigo.geneontology.org/amigo/term/GO:0070925	MYCTH_2295945 MYCTH_2297896 MYCTH_2313766 MYCTH_2107102 MYCTH_2075489 MYCTH_2313891 MYCTH_2297548 MYCTH_2314521 MYCTH_78218 MYCTH_2314934 MYCTH_2304703 MYCTH_2304788 MYCTH_2303370 MYCTH_2303413 MYCTH_2303426 MYCTH_2303522 MYCTH_2304055 MYCTH_36979 MYCTH_2306723 MYCTH_2309809 MYCTH_2312962 MYCTH_2311591 MYCTH_2311723 MYCTH_72333 MYCTH_2312253
0.00566447	18	65	2.33867	Respirasome, and mitochondrial respiratory chain complex assembly		MYCTH_2142220 MYCTH_2296450 MYCTH_2300433 MYCTH_2091473 MYCTH_2304728 MYCTH_2117900 MYCTH_2304543 MYCTH_2307400 MYCTH_2306309 MYCTH_2316017 MYCTH_2309275 MYCTH_2309644 MYCTH_2308951 MYCTH_73070 MYCTH_2316294 MYCTH_2096708 MYCTH_2311092 MYCTH_2145409
0.0110431	16	58	2.32971	Microtubule	http://amigo.geneontology.org/amigo/term/GO:0005874	MYCTH_2294321 MYCTH_2294816 MYCTH_2299067 MYCTH_2303310 MYCTH_2305340 MYCTH_2315082 MYCTH_2306824 MYCTH_2305846 MYCTH_2306723 MYCTH_2308513 MYCTH_2308748 MYCTH_2310562 MYCTH_2311053 MYCTH_2312622 MYCTH_2312947 MYCTH_17562
0.119107	8	29	2.32971	Mixed, incl. homoserine metabolic process, and threonine metabolic process		MYCTH_2126152 MYCTH_2300124 MYCTH_2302102 MYCTH_2306475 MYCTH_2309061 MYCTH_2309088 MYCTH_112306 MYCTH_2310192
0.119107	8	29	2.32971	Oxidative phosphorylation	http://amigo.geneontology.org/amigo/term/GO:0006119	MYCTH_2296450 MYCTH_2091473 MYCTH_2304728 MYCTH_2316017 MYCTH_2309644 MYCTH_2316294 MYCTH_2311092 MYCTH_2316642
0.119107	8	29	2.32971	Symporter activity	http://amigo.geneontology.org/amigo/term/GO:0015293	MYCTH_2296472 MYCTH_2297070 MYCTH_2300587 MYCTH_2305732 MYCTH_2127519 MYCTH_71222 MYCTH_2308157 MYCTH_98222
0.119107	8	29	2.32971	Cellular response to topologically incorrect protein	http://amigo.geneontology.org/amigo/term/GO:0035967	MYCTH_2074876 MYCTH_2089267 MYCTH_2305688 MYCTH_52839 MYCTH_2309354 MYCTH_2312538 MYCTH_2312728 MYCTH_56717
0.00860636	17	62	2.31562	Polymeric cytoskeletal fiber	http://amigo.geneontology.org/amigo/term/GO:0099513	MYCTH_2294321 MYCTH_2294816 MYCTH_2299067 MYCTH_2314852 MYCTH_2303310 MYCTH_2305340 MYCTH_2315082 MYCTH_2306824 MYCTH_2305846 MYCTH_2306723 MYCTH_2308513 MYCTH_2308748 MYCTH_2310562 MYCTH_2311053 MYCTH_2312622 MYCTH_2312947 MYCTH_17562
1.19627e-07	53	194	2.30719	Nucleobase-containing small molecule metabolic process	http://amigo.geneontology.org/amigo/term/GO:0055086	MYCTH_2295989 MYCTH_2296069 MYCTH_2313301 MYCTH_2296450 MYCTH_2141429 MYCTH_2294734 MYCTH_2294943 MYCTH_2296847 MYCTH_2297004 MYCTH_2295174 MYCTH_114008 MYCTH_2050929 MYCTH_2297263 MYCTH_2297423 MYCTH_2088086 MYCTH_2297515 MYCTH_2297526 MYCTH_76680 MYCTH_79619 MYCTH_2301051 MYCTH_2303016 MYCTH_2301203 MYCTH_2301223 MYCTH_2078128 MYCTH_2300033 MYCTH_2304768 MYCTH_2304931 MYCTH_2303093 MYCTH_230336…
2.43668e-05	36	132	2.30324	Generation of precursor metabolites and energy	http://amigo.geneontology.org/amigo/term/GO:0006091	MYCTH_2295989 MYCTH_2296450 MYCTH_2313703 MYCTH_2298586 MYCTH_2296873 MYCTH_2132657 MYCTH_2296974 MYCTH_2297263 MYCTH_2297820 MYCTH_2299676 MYCTH_2300433 MYCTH_2300593 MYCTH_2091473 MYCTH_2300033 MYCTH_2301810 MYCTH_2301846 MYCTH_2304728 MYCTH_2304931 MYCTH_2080603 MYCTH_2305575 MYCTH_2303832 MYCTH_2307328 MYCTH_2307400 MYCTH_2316017 MYCTH_2309210 MYCTH_2309644 MYCTH_2066697 MYCTH_2067689 MYCTH_2…
7.9443e-06	40	147	2.29801	tRNA metabolic process	http://amigo.geneontology.org/amigo/term/GO:0006399	MYCTH_2075799 MYCTH_2298198 MYCTH_2298226 MYCTH_2296376 MYCTH_2050348 MYCTH_2298479 MYCTH_2087474 MYCTH_74015 MYCTH_2299521 MYCTH_2302298 MYCTH_2133586 MYCTH_2302465 MYCTH_2301080 MYCTH_2301210 MYCTH_2301287 MYCTH_2301585 MYCTH_2301594 MYCTH_2301650 MYCTH_2300121 MYCTH_2300189 MYCTH_2304594 MYCTH_80528 MYCTH_2060093 MYCTH_2303804 MYCTH_2304529 MYCTH_2306919 MYCTH_2307321 MYCTH_2307473 MYCTH_23060…
0.0759188	10	37	2.28249	Riboflavin metabolism, and Thiamine metabolism		MYCTH_2298729 MYCTH_2293939 MYCTH_2303360 MYCTH_2303459 MYCTH_2304176 MYCTH_116363 MYCTH_53055 MYCTH_2308456 MYCTH_33514 MYCTH_2309878
0.0101607	17	63	2.27886	Nucleoside monophosphate metabolic process, and purine metabolism		MYCTH_2296069 MYCTH_2297515 MYCTH_2301051 MYCTH_2301203 MYCTH_2301223 MYCTH_2304768 MYCTH_2303093 MYCTH_2304164 MYCTH_2306007 MYCTH_2307897 MYCTH_2308073 MYCTH_2066697 MYCTH_2140530 MYCTH_2096434 MYCTH_2310786 MYCTH_2311494 MYCTH_2316525
0.176605	7	26	2.27371	Nuclear pore, and nucleocytoplasmic carrier activity		MYCTH_2298121 MYCTH_2141486 MYCTH_2295155 MYCTH_2300457 MYCTH_2304677 MYCTH_2306840 MYCTH_2309332
0.176605	7	26	2.27371	Mixed, incl. n-terminal protein acetyltransferase complex, and protein initiator methionine removal		MYCTH_2294298 MYCTH_2294430 MYCTH_2300759 MYCTH_2302700 MYCTH_114738 MYCTH_2314711 MYCTH_2118780
7.47567e-15	105	393	2.25635	Ribonucleoprotein complex	http://amigo.geneontology.org/amigo/term/GO:1990904	MYCTH_2295945 MYCTH_2297948 MYCTH_2314011 MYCTH_74969 MYCTH_2122073 MYCTH_2088473 MYCTH_2054541 MYCTH_105405 MYCTH_2298252 MYCTH_75107 MYCTH_2050348 MYCTH_75824 MYCTH_2298482 MYCTH_2294621 MYCTH_2313379 MYCTH_2313759 MYCTH_77277 MYCTH_2313766 MYCTH_2107102 MYCTH_2313790 MYCTH_76163 MYCTH_2295112 MYCTH_2297052 MYCTH_2297063 MYCTH_62593 MYCTH_2299099 MYCTH_2033977 MYCTH_2297371 MYCTH_2075489 MYCTH_…
0.046046	12	45	2.25205	Golgi-associated vesicle	http://amigo.geneontology.org/amigo/term/GO:0005798	MYCTH_2298167 MYCTH_2298462 MYCTH_2295135 MYCTH_2088125 MYCTH_2300729 MYCTH_2300125 MYCTH_2089827 MYCTH_2302119 MYCTH_2304758 MYCTH_2305515 MYCTH_2304079 MYCTH_108501
0.141439	8	30	2.25205	Protein localization to endoplasmic reticulum	http://amigo.geneontology.org/amigo/term/GO:0070972	MYCTH_2294943 MYCTH_2299585 MYCTH_87328 MYCTH_2314691 MYCTH_2310016 MYCTH_2310737 MYCTH_2312768 MYCTH_72822
0.110961	9	34	2.23549	Respiratory electron transport chain	http://amigo.geneontology.org/amigo/term/GO:0022904	MYCTH_2296450 MYCTH_2300433 MYCTH_2300593 MYCTH_2091473 MYCTH_2304728 MYCTH_2316017 MYCTH_2309644 MYCTH_2316294 MYCTH_2311092
0.069519	11	42	2.21184	Mixed, incl. endoplasmic reticulum lumen, and protein targeting to er		MYCTH_2088816 MYCTH_2295196 MYCTH_2295750 MYCTH_87328 MYCTH_2300901 MYCTH_2314691 MYCTH_2309077 MYCTH_2309354 MYCTH_2310016 MYCTH_2310737 MYCTH_2313145
0.0135915	17	65	2.20874	Supramolecular polymer	http://amigo.geneontology.org/amigo/term/GO:0099081	MYCTH_2294321 MYCTH_2294816 MYCTH_2299067 MYCTH_2314852 MYCTH_2303310 MYCTH_2305340 MYCTH_2315082 MYCTH_2306824 MYCTH_2305846 MYCTH_2306723 MYCTH_2308513 MYCTH_2308748 MYCTH_2310562 MYCTH_2311053 MYCTH_2312622 MYCTH_2312947 MYCTH_17562
0.0135915	17	65	2.20874	Supramolecular fiber	http://amigo.geneontology.org/amigo/term/GO:0099512	MYCTH_2294321 MYCTH_2294816 MYCTH_2299067 MYCTH_2314852 MYCTH_2303310 MYCTH_2305340 MYCTH_2315082 MYCTH_2306824 MYCTH_2305846 MYCTH_2306723 MYCTH_2308513 MYCTH_2308748 MYCTH_2310562 MYCTH_2311053 MYCTH_2312622 MYCTH_2312947 MYCTH_17562
1.66535e-05	41	157	2.20543	Mixed, incl. mitochondrial translation, and trna aminoacylation for protein translation		MYCTH_2075799 MYCTH_74969 MYCTH_2298226 MYCTH_2298482 MYCTH_2087474 MYCTH_77277 MYCTH_2299521 MYCTH_2133586 MYCTH_2300593 MYCTH_78218 MYCTH_66068 MYCTH_2300945 MYCTH_2301210 MYCTH_2301585 MYCTH_2301594 MYCTH_2117192 MYCTH_2091001 MYCTH_2304594 MYCTH_2315249 MYCTH_80528 MYCTH_2315354 MYCTH_2303804 MYCTH_2126562 MYCTH_2304055 MYCTH_2304529 MYCTH_2307426 MYCTH_2307473 MYCTH_2306029 MYCTH_2306123 MYC…
1.14317e-05	43	166	2.18761	Mitochondrial gene expression, and trna aminoacylation for protein translation		MYCTH_2075799 MYCTH_74969 MYCTH_2298226 MYCTH_2298482 MYCTH_2087474 MYCTH_77277 MYCTH_2299521 MYCTH_2302298 MYCTH_2133586 MYCTH_2300593 MYCTH_78218 MYCTH_66068 MYCTH_2300945 MYCTH_2301210 MYCTH_2301585 MYCTH_2301594 MYCTH_2117192 MYCTH_2091001 MYCTH_2304594 MYCTH_2315249 MYCTH_80528 MYCTH_2315354 MYCTH_2303804 MYCTH_2126562 MYCTH_2304055 MYCTH_2304529 MYCTH_2307426 MYCTH_2307459 MYCTH_2307473 MYC…
0.128115	9	35	2.17162	Vesicle membrane	http://amigo.geneontology.org/amigo/term/GO:0012506	MYCTH_2298167 MYCTH_2298462 MYCTH_2054491 MYCTH_2088125 MYCTH_2300729 MYCTH_2300125 MYCTH_2302119 MYCTH_2304758 MYCTH_108501
0.128115	9	35	2.17162	Cytoplasmic vesicle membrane	http://amigo.geneontology.org/amigo/term/GO:0030659	MYCTH_2298167 MYCTH_2298462 MYCTH_2054491 MYCTH_2088125 MYCTH_2300729 MYCTH_2300125 MYCTH_2302119 MYCTH_2304758 MYCTH_108501
0.128115	9	35	2.17162	Amino-acid biosynthesis		MYCTH_2088454 MYCTH_2298982 MYCTH_2302711 MYCTH_2314616 MYCTH_2301648 MYCTH_2304273 MYCTH_2306475 MYCTH_2309088 MYCTH_2313212
0.0101474	19	74	2.16836	Sterol biosynthetic process, and sphingolipid metabolic process		MYCTH_110187 MYCTH_122939 MYCTH_2298881 MYCTH_2314176 MYCTH_114008 MYCTH_110670 MYCTH_73679 MYCTH_64893 MYCTH_115096 MYCTH_2301506 MYCTH_2301508 MYCTH_67051 MYCTH_50837 MYCTH_112159 MYCTH_56173 MYCTH_112329 MYCTH_71219 MYCTH_2308111 MYCTH_2311044
0.000411182	31	121	2.16365	Supramolecular complex	http://amigo.geneontology.org/amigo/term/GO:0099080	MYCTH_2297896 MYCTH_74969 MYCTH_2297063 MYCTH_2299067 MYCTH_39101 MYCTH_2302305 MYCTH_2314852 MYCTH_2301086 MYCTH_2301210 MYCTH_2301226 MYCTH_2301594 MYCTH_2302076 MYCTH_2305340 MYCTH_2303370 MYCTH_2303522 MYCTH_2303748 MYCTH_2315190 MYCTH_2306824 MYCTH_2307102 MYCTH_2307366 MYCTH_2305846 MYCTH_2063277 MYCTH_2306723 MYCTH_2308513 MYCTH_2308932 MYCTH_2308951 MYCTH_2310562 MYCTH_2311053 MYCTH_23129…
0.0796195	11	43	2.1604	Pentose phosphate pathway, and pyruvate metabolic process		MYCTH_2295989 MYCTH_2296536 MYCTH_2296974 MYCTH_2297820 MYCTH_2300033 MYCTH_2304931 MYCTH_112014 MYCTH_2067689 MYCTH_2315941 MYCTH_2316240 MYCTH_2311855
0.0299518	15	59	2.14708	Endoplasmic reticulum		MYCTH_2298766 MYCTH_2314176 MYCTH_114008 MYCTH_2299450 MYCTH_2295750 MYCTH_2300729 MYCTH_2300946 MYCTH_2139227 MYCTH_2304301 MYCTH_2094032 MYCTH_2307423 MYCTH_2309021 MYCTH_2310737 MYCTH_2095899 MYCTH_2312768
0.0348652	15	60	2.1113	Cellular respiration	http://amigo.geneontology.org/amigo/term/GO:0045333	MYCTH_2296450 MYCTH_2132657 MYCTH_2300433 MYCTH_2300593 MYCTH_2091473 MYCTH_2301810 MYCTH_2304728 MYCTH_2305575 MYCTH_2307328 MYCTH_2307400 MYCTH_2316017 MYCTH_2309644 MYCTH_2316294 MYCTH_2311092 MYCTH_2311736
0.0560764	13	52	2.1113	Electron transport chain	http://amigo.geneontology.org/amigo/term/GO:0022900	MYCTH_2296450 MYCTH_2313703 MYCTH_2298586 MYCTH_2296873 MYCTH_2300433 MYCTH_2300593 MYCTH_2091473 MYCTH_2304728 MYCTH_2316017 MYCTH_2309644 MYCTH_73070 MYCTH_2316294 MYCTH_2311092
0.0910296	11	44	2.1113	Microtubule, and actin capping		MYCTH_2294321 MYCTH_2294816 MYCTH_2302591 MYCTH_2305340 MYCTH_2063277 MYCTH_2306723 MYCTH_2308748 MYCTH_2310562 MYCTH_2311053 MYCTH_2312622 MYCTH_2312947
0.0910296	11	44	2.1113	RNA export from nucleus	http://amigo.geneontology.org/amigo/term/GO:0006405	MYCTH_2296345 MYCTH_75824 MYCTH_77195 MYCTH_2141486 MYCTH_2107102 MYCTH_2300457 MYCTH_2301474 MYCTH_2304677 MYCTH_2305001 MYCTH_2309198 MYCTH_2312962
0.0910296	11	44	2.1113	Hexose metabolic process	http://amigo.geneontology.org/amigo/term/GO:0019318	MYCTH_2296536 MYCTH_2294943 MYCTH_2300033 MYCTH_2304931 MYCTH_2303310 MYCTH_2066697 MYCTH_2067689 MYCTH_2315941 MYCTH_2310252 MYCTH_2316240 MYCTH_2311855
0.149889	9	36	2.1113	Establishment or maintenance of cell polarity	http://amigo.geneontology.org/amigo/term/GO:0007163	MYCTH_2313989 MYCTH_2299383 MYCTH_2116312 MYCTH_2314852 MYCTH_2302591 MYCTH_2303019 MYCTH_111845 MYCTH_2305846 MYCTH_2306723
0.186872	8	32	2.1113	Mixed, incl. nicotinate and nicotinamide metabolism, and oxidized purine nucleobase lesion dna n-glycosylase activity		MYCTH_2298082 MYCTH_2050929 MYCTH_2297423 MYCTH_79619 MYCTH_2299969 MYCTH_102295 MYCTH_2139555 MYCTH_2310505
0.000348114	34	137	2.09589	Ubiquitin-dependent protein catabolic process, and chaperonin-containing t-complex		MYCTH_105650 MYCTH_2296370 MYCTH_2298487 MYCTH_2074876 MYCTH_2055659 MYCTH_2313405 MYCTH_2295098 MYCTH_2296918 MYCTH_2298906 MYCTH_2136659 MYCTH_2076503 MYCTH_2297201 MYCTH_2050660 MYCTH_2299195 MYCTH_2297479 MYCTH_2313931 MYCTH_2302907 MYCTH_2301064 MYCTH_2301503 MYCTH_2300289 MYCTH_2133968 MYCTH_2304045 MYCTH_2315211 MYCTH_2306141 MYCTH_2306385 MYCTH_2309273 MYCTH_2308195 MYCTH_2094933 MYCTH_23…
0.0117667	20	81	2.08523	GTPase activity	http://amigo.geneontology.org/amigo/term/GO:0003924	MYCTH_2313989 MYCTH_2294321 MYCTH_2298136 MYCTH_2298148 MYCTH_2298565 MYCTH_2141486 MYCTH_2075102 MYCTH_2295289 MYCTH_2116312 MYCTH_2302298 MYCTH_66068 MYCTH_2303019 MYCTH_2302186 MYCTH_2306895 MYCTH_2306723 MYCTH_2145069 MYCTH_2312947 MYCTH_2313107 MYCTH_56516 MYCTH_2311723
0.105949	11	45	2.06438	Spindle	http://amigo.geneontology.org/amigo/term/GO:0005819	MYCTH_2294321 MYCTH_2299067 MYCTH_2304788 MYCTH_2305340 MYCTH_2306824 MYCTH_2305846 MYCTH_2306723 MYCTH_2308513 MYCTH_2308522 MYCTH_2310562 MYCTH_17562
0.105949	11	45	2.06438	Nuclear export	http://amigo.geneontology.org/amigo/term/GO:0051168	MYCTH_2296345 MYCTH_75824 MYCTH_77195 MYCTH_2141486 MYCTH_2107102 MYCTH_2300457 MYCTH_2301474 MYCTH_2304677 MYCTH_2305001 MYCTH_2309198 MYCTH_2312962
0.13225	10	41	2.0598	Actin binding	http://amigo.geneontology.org/amigo/term/GO:0003779	MYCTH_2297479 MYCTH_2303024 MYCTH_2301226 MYCTH_2303561 MYCTH_2303748 MYCTH_2063277 MYCTH_2310869 MYCTH_2316418 MYCTH_2316610 MYCTH_2316635
0.13225	10	41	2.0598	Lipid metabolism		MYCTH_2297927 MYCTH_2296089 MYCTH_2298766 MYCTH_2314176 MYCTH_110670 MYCTH_2303929 MYCTH_2094032 MYCTH_111934 MYCTH_71219 MYCTH_2096092
0.0172543	19	78	2.05716	Golgi vesicle transport, and SNARE complex		MYCTH_2298167 MYCTH_2298462 MYCTH_2296628 MYCTH_2088125 MYCTH_2300415 MYCTH_2300729 MYCTH_2303019 MYCTH_2089827 MYCTH_2302160 MYCTH_2304758 MYCTH_2315255 MYCTH_2139227 MYCTH_2091974 MYCTH_2305515 MYCTH_2304079 MYCTH_2081821 MYCTH_2307677 MYCTH_108501 MYCTH_2312768
0.0457491	15	62	2.04319	Monosaccharide metabolic process	http://amigo.geneontology.org/amigo/term/GO:0005996	MYCTH_43671 MYCTH_2296536 MYCTH_2294943 MYCTH_2296974 MYCTH_2297820 MYCTH_2300033 MYCTH_2302150 MYCTH_2304931 MYCTH_2303310 MYCTH_2066697 MYCTH_2067689 MYCTH_2315941 MYCTH_2310252 MYCTH_2316240 MYCTH_2311855
0.0120855	21	87	2.0385	Monovalent inorganic cation transport	http://amigo.geneontology.org/amigo/term/GO:0015672	MYCTH_105575 MYCTH_2313301 MYCTH_2296450 MYCTH_2296513 MYCTH_2294734 MYCTH_2294817 MYCTH_2297004 MYCTH_2295174 MYCTH_2088086 MYCTH_2297526 MYCTH_2302859 MYCTH_2305732 MYCTH_2307400 MYCTH_2127519 MYCTH_2307982 MYCTH_71222 MYCTH_2308157 MYCTH_112204 MYCTH_98222 MYCTH_57224 MYCTH_2316642
0.0412795	16	67	2.01676	Golgi vesicle transport		MYCTH_2298167 MYCTH_2298462 MYCTH_2296628 MYCTH_2088125 MYCTH_2300729 MYCTH_2089827 MYCTH_2302160 MYCTH_2304758 MYCTH_2315255 MYCTH_2139227 MYCTH_2091974 MYCTH_2304079 MYCTH_2081821 MYCTH_2307677 MYCTH_108501 MYCTH_2312768
0.0137161	21	88	2.01533	Positive regulation of cellular protein metabolic process	http://amigo.geneontology.org/amigo/term/GO:0032270	MYCTH_2051419 MYCTH_2299876 MYCTH_2054145 MYCTH_2296345 MYCTH_2298252 MYCTH_44554 MYCTH_2298487 MYCTH_2294802 MYCTH_2055659 MYCTH_2123230 MYCTH_2075102 MYCTH_2295098 MYCTH_2076503 MYCTH_59591 MYCTH_2297659 MYCTH_110817 MYCTH_2301064 MYCTH_2314458 MYCTH_2305012 MYCTH_2307651 MYCTH_2311299
0.0137161	21	88	2.01533	Positive regulation of protein metabolic process	http://amigo.geneontology.org/amigo/term/GO:0051247	MYCTH_2051419 MYCTH_2299876 MYCTH_2054145 MYCTH_2296345 MYCTH_2298252 MYCTH_44554 MYCTH_2298487 MYCTH_2294802 MYCTH_2055659 MYCTH_2123230 MYCTH_2075102 MYCTH_2295098 MYCTH_2076503 MYCTH_59591 MYCTH_2297659 MYCTH_110817 MYCTH_2301064 MYCTH_2314458 MYCTH_2305012 MYCTH_2307651 MYCTH_2311299
0.0512847	15	63	2.01076	Ribosomal small subunit biogenesis	http://amigo.geneontology.org/amigo/term/GO:0042274	MYCTH_2050348 MYCTH_2107102 MYCTH_2295112 MYCTH_2313891 MYCTH_2300637 MYCTH_2303413 MYCTH_2303426 MYCTH_36979 MYCTH_2064349 MYCTH_2306429 MYCTH_2315781 MYCTH_2312962 MYCTH_2311591 MYCTH_72333 MYCTH_2145592
0.152708	10	42	2.01076	Ribonucleoprotein complex localization	http://amigo.geneontology.org/amigo/term/GO:0071166	MYCTH_2296345 MYCTH_75824 MYCTH_77195 MYCTH_2141486 MYCTH_2107102 MYCTH_2300457 MYCTH_2301474 MYCTH_2305001 MYCTH_2309198 MYCTH_2312962
0.152708	10	42	2.01076	Ribonucleoprotein complex export from nucleus	http://amigo.geneontology.org/amigo/term/GO:0071426	MYCTH_2296345 MYCTH_75824 MYCTH_77195 MYCTH_2141486 MYCTH_2107102 MYCTH_2300457 MYCTH_2301474 MYCTH_2305001 MYCTH_2309198 MYCTH_2312962
3.26566e-05	48	202	2.00678	Carbohydrate derivative biosynthetic process	http://amigo.geneontology.org/amigo/term/GO:1901137	MYCTH_2296069 MYCTH_2313301 MYCTH_2296424 MYCTH_2296450 MYCTH_2141429 MYCTH_2294734 MYCTH_2088816 MYCTH_2294943 MYCTH_2297004 MYCTH_2295174 MYCTH_2297263 MYCTH_2088086 MYCTH_2297526 MYCTH_2299450 MYCTH_2295750 MYCTH_76680 MYCTH_2301051 MYCTH_2303016 MYCTH_2301203 MYCTH_2078128 MYCTH_2302150 MYCTH_2304768 MYCTH_2304931 MYCTH_2315009 MYCTH_2305375 MYCTH_2080603 MYCTH_2303832 MYCTH_2304164 MYCTH_230…
0.18972	9	38	2.00018	Cytokinesis	http://amigo.geneontology.org/amigo/term/GO:0000910	MYCTH_2313989 MYCTH_2298148 MYCTH_2299383 MYCTH_2314852 MYCTH_2302186 MYCTH_2303748 MYCTH_2311048 MYCTH_56516 MYCTH_2311723
0.000704431	35	148	1.99718	Mitochondrial inner membrane	http://amigo.geneontology.org/amigo/term/GO:0005743	MYCTH_2297943 MYCTH_2294220 MYCTH_2313301 MYCTH_2298129 MYCTH_2296450 MYCTH_2294734 MYCTH_2297004 MYCTH_2295174 MYCTH_2088086 MYCTH_2297526 MYCTH_2300433 MYCTH_2300593 MYCTH_2125911 MYCTH_2091473 MYCTH_2304728 MYCTH_2304768 MYCTH_2117900 MYCTH_2081554 MYCTH_2307400 MYCTH_2306309 MYCTH_53055 MYCTH_2316017 MYCTH_2309275 MYCTH_2309644 MYCTH_73070 MYCTH_2316294 MYCTH_2310822 MYCTH_2311092 MYCTH_23167…
0.0362795	17	72	1.99401	Protease		MYCTH_2296370 MYCTH_114376 MYCTH_2299177 MYCTH_2295424 MYCTH_2299195 MYCTH_2302478 MYCTH_2302700 MYCTH_2300946 MYCTH_2302907 MYCTH_2301064 MYCTH_2301088 MYCTH_2133968 MYCTH_2306141 MYCTH_2309026 MYCTH_2308969 MYCTH_2310737 MYCTH_112442
0.000387737	38	161	1.99328	Mixed, incl. nucleobase-containing small molecule metabolic process, and riboflavin metabolism		MYCTH_73270 MYCTH_2296069 MYCTH_2298082 MYCTH_2298729 MYCTH_2050929 MYCTH_2297423 MYCTH_2297515 MYCTH_2293939 MYCTH_79619 MYCTH_2301051 MYCTH_2301203 MYCTH_2301223 MYCTH_2299969 MYCTH_2304768 MYCTH_2303093 MYCTH_2303360 MYCTH_2303459 MYCTH_2304164 MYCTH_2304176 MYCTH_116363 MYCTH_102295 MYCTH_2306007 MYCTH_2306203 MYCTH_2139555 MYCTH_53055 MYCTH_2307897 MYCTH_2308073 MYCTH_2066697 MYCTH_2308456 M…
0.000638514	36	153	1.98711	Oxidative phosphorylation, and mitochondrion organization		MYCTH_2142220 MYCTH_2294220 MYCTH_2313301 MYCTH_2298129 MYCTH_2296450 MYCTH_2296513 MYCTH_2294734 MYCTH_2294840 MYCTH_2295040 MYCTH_2297004 MYCTH_2295174 MYCTH_2299177 MYCTH_2088086 MYCTH_2297526 MYCTH_2300433 MYCTH_2302705 MYCTH_2091473 MYCTH_2304728 MYCTH_2117900 MYCTH_2304543 MYCTH_2307400 MYCTH_2306309 MYCTH_2316017 MYCTH_2309275 MYCTH_2309644 MYCTH_112204 MYCTH_2308951 MYCTH_73070 MYCTH_2316…
0.000638514	36	153	1.98711	Organelle inner membrane	http://amigo.geneontology.org/amigo/term/GO:0019866	MYCTH_2297943 MYCTH_2294220 MYCTH_2313301 MYCTH_2298129 MYCTH_2296450 MYCTH_2294734 MYCTH_2297004 MYCTH_2295174 MYCTH_2088086 MYCTH_2297526 MYCTH_2300433 MYCTH_2300593 MYCTH_2125911 MYCTH_2091473 MYCTH_2304728 MYCTH_2304768 MYCTH_2117900 MYCTH_2081554 MYCTH_2307400 MYCTH_2306309 MYCTH_53055 MYCTH_2316017 MYCTH_2309275 MYCTH_2309644 MYCTH_73070 MYCTH_2135627 MYCTH_2316294 MYCTH_2310822 MYCTH_23110…
0.0200431	20	85	1.98711	Oxidoreductase complex	http://amigo.geneontology.org/amigo/term/GO:1990204	MYCTH_2297943 MYCTH_2296450 MYCTH_63965 MYCTH_2297263 MYCTH_2297550 MYCTH_2300433 MYCTH_2091473 MYCTH_2090554 MYCTH_2304728 MYCTH_2080603 MYCTH_2303832 MYCTH_2307400 MYCTH_2306309 MYCTH_2316017 MYCTH_2309275 MYCTH_2309644 MYCTH_73070 MYCTH_2316294 MYCTH_2311092 MYCTH_2145409
0.046046	16	68	1.98711	Microtubule, and nms complex		MYCTH_2297896 MYCTH_2294321 MYCTH_2294816 MYCTH_2299067 MYCTH_2302591 MYCTH_2305340 MYCTH_2306824 MYCTH_2063277 MYCTH_2306723 MYCTH_2308513 MYCTH_2308748 MYCTH_2310562 MYCTH_2311053 MYCTH_2312622 MYCTH_2312947 MYCTH_17562
0.0323353	18	77	1.9742	Mixed, incl. nucleoside monophosphate metabolic process, and purine-containing compound catabolic process		MYCTH_2296069 MYCTH_2297515 MYCTH_2301051 MYCTH_2301203 MYCTH_2301223 MYCTH_2304768 MYCTH_2303093 MYCTH_2304164 MYCTH_2306007 MYCTH_2307897 MYCTH_2308073 MYCTH_2066697 MYCTH_2140530 MYCTH_2096434 MYCTH_2310786 MYCTH_2310954 MYCTH_2311494 MYCTH_2316525
0.0759188	14	60	1.97055	Endoplasmic reticulum to golgi vesicle-mediated transport	http://amigo.geneontology.org/amigo/term/GO:0006888	MYCTH_2298167 MYCTH_2298462 MYCTH_2295135 MYCTH_2300729 MYCTH_2089827 MYCTH_2302160 MYCTH_2304758 MYCTH_2139227 MYCTH_2091974 MYCTH_2305515 MYCTH_2304079 MYCTH_2081821 MYCTH_2307677 MYCTH_108501
0.0229942	20	86	1.964	Organic hydroxy compound biosynthetic process	http://amigo.geneontology.org/amigo/term/GO:1901617	MYCTH_2297927 MYCTH_2298437 MYCTH_110187 MYCTH_122939 MYCTH_2298881 MYCTH_2314176 MYCTH_114008 MYCTH_110670 MYCTH_73679 MYCTH_2297820 MYCTH_64893 MYCTH_2301506 MYCTH_2301508 MYCTH_111934 MYCTH_112159 MYCTH_56173 MYCTH_112329 MYCTH_71219 MYCTH_2308996 MYCTH_2310453
5.05923e-05	50	217	1.9459	Organophosphate biosynthetic process	http://amigo.geneontology.org/amigo/term/GO:0090407	MYCTH_2297927 MYCTH_2296069 MYCTH_2313301 MYCTH_2296450 MYCTH_2141429 MYCTH_2294734 MYCTH_2296676 MYCTH_2296847 MYCTH_2298766 MYCTH_2298881 MYCTH_2297004 MYCTH_2295174 MYCTH_2297263 MYCTH_2297423 MYCTH_2088086 MYCTH_2297526 MYCTH_2299450 MYCTH_79619 MYCTH_2301051 MYCTH_2301203 MYCTH_115096 MYCTH_2078128 MYCTH_2302150 MYCTH_2304768 MYCTH_2304931 MYCTH_2303360 MYCTH_2315009 MYCTH_2303459 MYCTH_2080…
0.00557318	28	122	1.93824	Proteasomal protein catabolic process	http://amigo.geneontology.org/amigo/term/GO:0010498	MYCTH_2054145 MYCTH_105650 MYCTH_2296370 MYCTH_2298487 MYCTH_2074876 MYCTH_2055659 MYCTH_2295098 MYCTH_2298906 MYCTH_2136659 MYCTH_2295196 MYCTH_2076503 MYCTH_2297201 MYCTH_2050660 MYCTH_2299195 MYCTH_2313931 MYCTH_2302907 MYCTH_2301064 MYCTH_2314691 MYCTH_2133968 MYCTH_2304045 MYCTH_2315211 MYCTH_2306141 MYCTH_2309354 MYCTH_2308969 MYCTH_2312538 MYCTH_112442 MYCTH_2311299 MYCTH_2313145
0.10734	13	57	1.9261	Oxidoreductase activity, acting on nad(p)h	http://amigo.geneontology.org/amigo/term/GO:0016651	MYCTH_2033463 MYCTH_2296873 MYCTH_2314176 MYCTH_2300433 MYCTH_2304728 MYCTH_2307400 MYCTH_2306309 MYCTH_2316017 MYCTH_2309275 MYCTH_2309644 MYCTH_2309766 MYCTH_73070 MYCTH_2096708
0.0416853	18	79	1.92422	Plasma membrane bounded cell projection	http://amigo.geneontology.org/amigo/term/GO:0120025	MYCTH_2313989 MYCTH_2298148 MYCTH_2296974 MYCTH_2299383 MYCTH_2314852 MYCTH_2302859 MYCTH_2301226 MYCTH_65137 MYCTH_2303748 MYCTH_2305732 MYCTH_2307982 MYCTH_2308395 MYCTH_2308768 MYCTH_2311048 MYCTH_2312602 MYCTH_2311723 MYCTH_2312322 MYCTH_2316635
0.0112921	25	110	1.91936	Purine nucleoside binding	http://amigo.geneontology.org/amigo/term/GO:0001883	MYCTH_2313989 MYCTH_2294321 MYCTH_2298136 MYCTH_2298148 MYCTH_2298565 MYCTH_2141486 MYCTH_2075102 MYCTH_2295289 MYCTH_2116312 MYCTH_2295870 MYCTH_2302298 MYCTH_66068 MYCTH_2303019 MYCTH_2301203 MYCTH_2302186 MYCTH_2304768 MYCTH_2306895 MYCTH_2306594 MYCTH_2306723 MYCTH_2145069 MYCTH_2311048 MYCTH_2312947 MYCTH_2313107 MYCTH_56516 MYCTH_2311723
0.0112921	25	110	1.91936	GTP binding	http://amigo.geneontology.org/amigo/term/GO:0005525	MYCTH_2313989 MYCTH_2294321 MYCTH_2298136 MYCTH_2298148 MYCTH_2298565 MYCTH_2141486 MYCTH_2075102 MYCTH_2295289 MYCTH_2116312 MYCTH_2295870 MYCTH_2302298 MYCTH_66068 MYCTH_2303019 MYCTH_2301203 MYCTH_2302186 MYCTH_2304768 MYCTH_2306895 MYCTH_2306594 MYCTH_2306723 MYCTH_2145069 MYCTH_2311048 MYCTH_2312947 MYCTH_2313107 MYCTH_56516 MYCTH_2311723
0.0112921	25	110	1.91936	Guanyl nucleotide binding	http://amigo.geneontology.org/amigo/term/GO:0019001	MYCTH_2313989 MYCTH_2294321 MYCTH_2298136 MYCTH_2298148 MYCTH_2298565 MYCTH_2141486 MYCTH_2075102 MYCTH_2295289 MYCTH_2116312 MYCTH_2295870 MYCTH_2302298 MYCTH_66068 MYCTH_2303019 MYCTH_2301203 MYCTH_2302186 MYCTH_2304768 MYCTH_2306895 MYCTH_2306594 MYCTH_2306723 MYCTH_2145069 MYCTH_2311048 MYCTH_2312947 MYCTH_2313107 MYCTH_56516 MYCTH_2311723
0.0112921	25	110	1.91936	Purine ribonucleoside binding	http://amigo.geneontology.org/amigo/term/GO:0032550	MYCTH_2313989 MYCTH_2294321 MYCTH_2298136 MYCTH_2298148 MYCTH_2298565 MYCTH_2141486 MYCTH_2075102 MYCTH_2295289 MYCTH_2116312 MYCTH_2295870 MYCTH_2302298 MYCTH_66068 MYCTH_2303019 MYCTH_2301203 MYCTH_2302186 MYCTH_2304768 MYCTH_2306895 MYCTH_2306594 MYCTH_2306723 MYCTH_2145069 MYCTH_2311048 MYCTH_2312947 MYCTH_2313107 MYCTH_56516 MYCTH_2311723
0.0112921	25	110	1.91936	Guanyl ribonucleotide binding	http://amigo.geneontology.org/amigo/term/GO:0032561	MYCTH_2313989 MYCTH_2294321 MYCTH_2298136 MYCTH_2298148 MYCTH_2298565 MYCTH_2141486 MYCTH_2075102 MYCTH_2295289 MYCTH_2116312 MYCTH_2295870 MYCTH_2302298 MYCTH_66068 MYCTH_2303019 MYCTH_2301203 MYCTH_2302186 MYCTH_2304768 MYCTH_2306895 MYCTH_2306594 MYCTH_2306723 MYCTH_2145069 MYCTH_2311048 MYCTH_2312947 MYCTH_2313107 MYCTH_56516 MYCTH_2311723
0.189308	10	44	1.91936	Protein export from nucleus	http://amigo.geneontology.org/amigo/term/GO:0006611	MYCTH_2296345 MYCTH_75824 MYCTH_77195 MYCTH_2141486 MYCTH_2107102 MYCTH_2300457 MYCTH_2301474 MYCTH_2305001 MYCTH_2309198 MYCTH_2312962
0.189308	10	44	1.91936	Cellular response to oxidative stress	http://amigo.geneontology.org/amigo/term/GO:0034599	MYCTH_2294727 MYCTH_2294840 MYCTH_2296873 MYCTH_2299177 MYCTH_2297550 MYCTH_2086957 MYCTH_2314852 MYCTH_2308996 MYCTH_2095451 MYCTH_2311647
0.0101474	26	115	1.90935	Cellular amino acid biosynthetic process, and glycine, serine and threonine metabolism		MYCTH_2294099 MYCTH_2088454 MYCTH_2296399 MYCTH_2141429 MYCTH_2296847 MYCTH_63965 MYCTH_2298982 MYCTH_2302711 MYCTH_2126152 MYCTH_2314616 MYCTH_2301648 MYCTH_2078128 MYCTH_2300124 MYCTH_2302102 MYCTH_2304273 MYCTH_2307825 MYCTH_2306437 MYCTH_2306475 MYCTH_2309061 MYCTH_2309088 MYCTH_112306 MYCTH_2310192 MYCTH_2312467 MYCTH_2312789 MYCTH_2312998 MYCTH_2313212
0.00690392	28	124	1.90698	Mixed, incl. nucleobase-containing small molecule metabolic process, and nicotinate and nicotinamide metabolism		MYCTH_73270 MYCTH_2296069 MYCTH_2298082 MYCTH_2050929 MYCTH_2297423 MYCTH_2297515 MYCTH_79619 MYCTH_2301051 MYCTH_2301203 MYCTH_2301223 MYCTH_2299969 MYCTH_2304768 MYCTH_2303093 MYCTH_2304164 MYCTH_102295 MYCTH_2306007 MYCTH_2306203 MYCTH_2139555 MYCTH_2307897 MYCTH_2308073 MYCTH_2066697 MYCTH_2140530 MYCTH_2310505 MYCTH_2096434 MYCTH_2310786 MYCTH_2310954 MYCTH_2311494 MYCTH_2316525
0.0122477	26	117	1.87671	Proteasome-mediated ubiquitin-dependent protein catabolic process	http://amigo.geneontology.org/amigo/term/GO:0043161	MYCTH_2054145 MYCTH_105650 MYCTH_2296370 MYCTH_2298487 MYCTH_2074876 MYCTH_2055659 MYCTH_2295098 MYCTH_2298906 MYCTH_2136659 MYCTH_2295196 MYCTH_2076503 MYCTH_2297201 MYCTH_2050660 MYCTH_2299195 MYCTH_2313931 MYCTH_2302907 MYCTH_2301064 MYCTH_2314691 MYCTH_2133968 MYCTH_2304045 MYCTH_2315211 MYCTH_2306141 MYCTH_2308969 MYCTH_112442 MYCTH_2311299 MYCTH_2313145
0.0362158	20	90	1.87671	Mixed, incl. pyrimidine metabolism, and purine metabolism		MYCTH_73270 MYCTH_2296069 MYCTH_2297515 MYCTH_2301051 MYCTH_2301203 MYCTH_2301223 MYCTH_2304768 MYCTH_2303093 MYCTH_2304164 MYCTH_2306007 MYCTH_2306203 MYCTH_2307897 MYCTH_2308073 MYCTH_2066697 MYCTH_2140530 MYCTH_2096434 MYCTH_2310786 MYCTH_2310954 MYCTH_2311494 MYCTH_2316525
0.0756836	16	72	1.87671	Proton transmembrane transport	http://amigo.geneontology.org/amigo/term/GO:1902600	MYCTH_2313301 MYCTH_2296450 MYCTH_2296513 MYCTH_2294734 MYCTH_2294817 MYCTH_2297004 MYCTH_2295174 MYCTH_2088086 MYCTH_2297526 MYCTH_2307400 MYCTH_2127519 MYCTH_2308157 MYCTH_112204 MYCTH_98222 MYCTH_57224 MYCTH_2316642
0.151346	12	54	1.87671	Coated vesicle	http://amigo.geneontology.org/amigo/term/GO:0030135	MYCTH_2298167 MYCTH_2298462 MYCTH_2054491 MYCTH_2295135 MYCTH_2088125 MYCTH_2300729 MYCTH_2300125 MYCTH_2089827 MYCTH_2302119 MYCTH_2304758 MYCTH_2304079 MYCTH_108501
0.0154907	25	113	1.86841	Nucleoside binding	http://amigo.geneontology.org/amigo/term/GO:0001882	MYCTH_2313989 MYCTH_2294321 MYCTH_2298136 MYCTH_2298148 MYCTH_2298565 MYCTH_2141486 MYCTH_2075102 MYCTH_2295289 MYCTH_2116312 MYCTH_2295870 MYCTH_2302298 MYCTH_66068 MYCTH_2303019 MYCTH_2301203 MYCTH_2302186 MYCTH_2304768 MYCTH_2306895 MYCTH_2306594 MYCTH_2306723 MYCTH_2145069 MYCTH_2311048 MYCTH_2312947 MYCTH_2313107 MYCTH_56516 MYCTH_2311723
0.0154907	25	113	1.86841	Ribonucleoside binding	http://amigo.geneontology.org/amigo/term/GO:0032549	MYCTH_2313989 MYCTH_2294321 MYCTH_2298136 MYCTH_2298148 MYCTH_2298565 MYCTH_2141486 MYCTH_2075102 MYCTH_2295289 MYCTH_2116312 MYCTH_2295870 MYCTH_2302298 MYCTH_66068 MYCTH_2303019 MYCTH_2301203 MYCTH_2302186 MYCTH_2304768 MYCTH_2306895 MYCTH_2306594 MYCTH_2306723 MYCTH_2145069 MYCTH_2311048 MYCTH_2312947 MYCTH_2313107 MYCTH_56516 MYCTH_2311723
8.08529e-06	66	299	1.86416	Carbohydrate derivative metabolic process	http://amigo.geneontology.org/amigo/term/GO:1901135	MYCTH_2295989 MYCTH_113450 MYCTH_2296069 MYCTH_2313301 MYCTH_2296424 MYCTH_2296450 MYCTH_97899 MYCTH_2141429 MYCTH_2294734 MYCTH_2088816 MYCTH_2294943 MYCTH_2296974 MYCTH_2297004 MYCTH_2295174 MYCTH_114008 MYCTH_2297263 MYCTH_2088086 MYCTH_2297526 MYCTH_2299450 MYCTH_2295750 MYCTH_76680 MYCTH_2297820 MYCTH_2299676 MYCTH_2301051 MYCTH_2303016 MYCTH_2301203 MYCTH_2078128 MYCTH_2300033 MYCTH_2302150…
0.000116805	52	236	1.86081	Cellular amino acid metabolic process	http://amigo.geneontology.org/amigo/term/GO:0006520	MYCTH_2294099 MYCTH_2075799 MYCTH_2088454 MYCTH_2298226 MYCTH_2296399 MYCTH_2123079 MYCTH_2087474 MYCTH_63965 MYCTH_2298982 MYCTH_2297423 MYCTH_2299521 MYCTH_2133586 MYCTH_2302711 MYCTH_2301080 MYCTH_2301210 MYCTH_2314616 MYCTH_2090554 MYCTH_2301585 MYCTH_2301594 MYCTH_2301648 MYCTH_2300124 MYCTH_2302102 MYCTH_2304594 MYCTH_80528 MYCTH_2303804 MYCTH_2304273 MYCTH_2304529 MYCTH_2307473 MYCTH_23060…
0.0573368	18	82	1.85382	Cell projection	http://amigo.geneontology.org/amigo/term/GO:0042995	MYCTH_2313989 MYCTH_2298148 MYCTH_2296974 MYCTH_2299383 MYCTH_2314852 MYCTH_2302859 MYCTH_2301226 MYCTH_65137 MYCTH_2303748 MYCTH_2305732 MYCTH_2307982 MYCTH_2308395 MYCTH_2308768 MYCTH_2311048 MYCTH_2312602 MYCTH_2311723 MYCTH_2312322 MYCTH_2316635
0.000192119	51	234	1.84062	Regulation of protein metabolic process	http://amigo.geneontology.org/amigo/term/GO:0051246	MYCTH_2051419 MYCTH_2295976 MYCTH_2299876 MYCTH_74969 MYCTH_2298136 MYCTH_2054145 MYCTH_2296345 MYCTH_2298252 MYCTH_44554 MYCTH_2313336 MYCTH_2298487 MYCTH_2294802 MYCTH_2055659 MYCTH_2123230 MYCTH_76163 MYCTH_2075102 MYCTH_2295098 MYCTH_2298906 MYCTH_2297063 MYCTH_2076503 MYCTH_2295289 MYCTH_2299099 MYCTH_59591 MYCTH_2299416 MYCTH_39101 MYCTH_2297659 MYCTH_109530 MYCTH_2302808 MYCTH_66068 MYCTH_…
0.000248955	50	230	1.83591	Regulation of cellular protein metabolic process	http://amigo.geneontology.org/amigo/term/GO:0032268	MYCTH_2051419 MYCTH_2295976 MYCTH_2299876 MYCTH_74969 MYCTH_2298136 MYCTH_2054145 MYCTH_2296345 MYCTH_2298252 MYCTH_44554 MYCTH_2313336 MYCTH_2298487 MYCTH_2294802 MYCTH_2055659 MYCTH_2123230 MYCTH_76163 MYCTH_2075102 MYCTH_2295098 MYCTH_2297063 MYCTH_2076503 MYCTH_2295289 MYCTH_2299099 MYCTH_59591 MYCTH_2299416 MYCTH_39101 MYCTH_2297659 MYCTH_109530 MYCTH_2302808 MYCTH_66068 MYCTH_110817 MYCTH_2…
0.00209729	38	175	1.83381	Mitochondrial envelope, and proton-transporting v-type atpase complex		MYCTH_2142220 MYCTH_2294220 MYCTH_2313301 MYCTH_2298129 MYCTH_2296450 MYCTH_2296513 MYCTH_2294734 MYCTH_2294840 MYCTH_2295040 MYCTH_2297004 MYCTH_2295174 MYCTH_2299177 MYCTH_2088086 MYCTH_2297526 MYCTH_2300433 MYCTH_2125911 MYCTH_2302705 MYCTH_2091473 MYCTH_2304728 MYCTH_2117900 MYCTH_2304543 MYCTH_2307400 MYCTH_2306309 MYCTH_2316017 MYCTH_2309275 MYCTH_2309644 MYCTH_112204 MYCTH_2308951 MYCTH_73…
0.0910296	16	74	1.82599	Nucleocytoplasmic transport	http://amigo.geneontology.org/amigo/term/GO:0006913	MYCTH_2298121 MYCTH_2296345 MYCTH_75824 MYCTH_77195 MYCTH_2141486 MYCTH_2107102 MYCTH_2298874 MYCTH_2300457 MYCTH_2301474 MYCTH_2304677 MYCTH_2305001 MYCTH_2306840 MYCTH_2309198 MYCTH_2309332 MYCTH_2310505 MYCTH_2312962
0.0910296	16	74	1.82599	Nuclear transport	http://amigo.geneontology.org/amigo/term/GO:0051169	MYCTH_2298121 MYCTH_2296345 MYCTH_75824 MYCTH_77195 MYCTH_2141486 MYCTH_2107102 MYCTH_2298874 MYCTH_2300457 MYCTH_2301474 MYCTH_2304677 MYCTH_2305001 MYCTH_2306840 MYCTH_2309198 MYCTH_2309332 MYCTH_2310505 MYCTH_2312962
1.90278e-05	67	313	1.80776	Organophosphate metabolic process	http://amigo.geneontology.org/amigo/term/GO:0019637	MYCTH_2295989 MYCTH_2297927 MYCTH_2296069 MYCTH_2313301 MYCTH_2296450 MYCTH_2141429 MYCTH_2294734 MYCTH_2296575 MYCTH_2296676 MYCTH_2296847 MYCTH_2298766 MYCTH_2298881 MYCTH_2296974 MYCTH_2297004 MYCTH_2295174 MYCTH_114008 MYCTH_2297263 MYCTH_2297423 MYCTH_2088086 MYCTH_2297515 MYCTH_2297526 MYCTH_2299450 MYCTH_2297820 MYCTH_2299676 MYCTH_79619 MYCTH_2301051 MYCTH_2301203 MYCTH_2301223 MYCTH_1150…
0.0782496	18	85	1.78839	Alcohol metabolic process	http://amigo.geneontology.org/amigo/term/GO:0006066	MYCTH_2297927 MYCTH_122939 MYCTH_2314176 MYCTH_110670 MYCTH_73679 MYCTH_2297820 MYCTH_2089545 MYCTH_64893 MYCTH_2301506 MYCTH_2301508 MYCTH_2304931 MYCTH_2307328 MYCTH_112014 MYCTH_111934 MYCTH_112159 MYCTH_56173 MYCTH_71219 MYCTH_2308996
7.9443e-06	75	355	1.7842	Nucleotide-binding		MYCTH_104717 MYCTH_2295976 MYCTH_2142209 MYCTH_2313989 MYCTH_2294321 MYCTH_2298136 MYCTH_2298148 MYCTH_2298226 MYCTH_105650 MYCTH_2294448 MYCTH_2296345 MYCTH_75824 MYCTH_2298433 MYCTH_2298487 MYCTH_2294727 MYCTH_2298565 MYCTH_2294817 MYCTH_2141486 MYCTH_2295098 MYCTH_2076503 MYCTH_63965 MYCTH_2295289 MYCTH_2299177 MYCTH_2088086 MYCTH_2299521 MYCTH_2116312 MYCTH_2295870 MYCTH_2300457 MYCTH_2133586…
0.110961	16	76	1.77794	Energy derivation by oxidation of organic compounds	http://amigo.geneontology.org/amigo/term/GO:0015980	MYCTH_2296450 MYCTH_2132657 MYCTH_2297820 MYCTH_2300433 MYCTH_2300593 MYCTH_2091473 MYCTH_2301810 MYCTH_2304728 MYCTH_2305575 MYCTH_2307328 MYCTH_2307400 MYCTH_2316017 MYCTH_2309644 MYCTH_2316294 MYCTH_2311092 MYCTH_2311736
0.0048381	37	176	1.77541	Ubiquitin-dependent protein catabolic process, and protein modification by small protein conjugation or removal		MYCTH_2054145 MYCTH_105650 MYCTH_2296370 MYCTH_2298487 MYCTH_2074876 MYCTH_2055659 MYCTH_2313405 MYCTH_2295098 MYCTH_2296918 MYCTH_2298906 MYCTH_2136659 MYCTH_2050220 MYCTH_2076503 MYCTH_2297201 MYCTH_2050660 MYCTH_2299195 MYCTH_2297479 MYCTH_2313931 MYCTH_2302907 MYCTH_2301064 MYCTH_2301503 MYCTH_2300289 MYCTH_2133968 MYCTH_2304045 MYCTH_2315211 MYCTH_2306141 MYCTH_2306385 MYCTH_2309273 MYCTH_23…
0.174794	13	62	1.77077	Iron-sulfur cluster binding	http://amigo.geneontology.org/amigo/term/GO:0051536	MYCTH_2297873 MYCTH_2296345 MYCTH_2313703 MYCTH_2296873 MYCTH_2300433 MYCTH_2301648 MYCTH_2300189 MYCTH_2303418 MYCTH_2307400 MYCTH_2309644 MYCTH_2119779 MYCTH_2309766 MYCTH_2316294
0.174794	13	62	1.77077	Metal cluster binding	http://amigo.geneontology.org/amigo/term/GO:0051540	MYCTH_2297873 MYCTH_2296345 MYCTH_2313703 MYCTH_2296873 MYCTH_2300433 MYCTH_2301648 MYCTH_2300189 MYCTH_2303418 MYCTH_2307400 MYCTH_2309644 MYCTH_2119779 MYCTH_2309766 MYCTH_2316294
0.046046	22	105	1.76947	Mixed, incl. glycosylation, and gpi anchor metabolic process		MYCTH_2294418 MYCTH_2296424 MYCTH_2088816 MYCTH_2294943 MYCTH_2295196 MYCTH_2299450 MYCTH_2295750 MYCTH_87328 MYCTH_2300901 MYCTH_2303016 MYCTH_2314691 MYCTH_2315009 MYCTH_2304301 MYCTH_2307423 MYCTH_2306594 MYCTH_2309021 MYCTH_2309077 MYCTH_2309354 MYCTH_2310016 MYCTH_2310737 MYCTH_2312538 MYCTH_2313145
0.120374	16	77	1.75485	Valine, leucine and isoleucine degradation, and Citrate cycle (TCA cycle)		MYCTH_2298586 MYCTH_2132657 MYCTH_105847 MYCTH_2297263 MYCTH_2090554 MYCTH_2301810 MYCTH_2080603 MYCTH_2305575 MYCTH_2303832 MYCTH_2307328 MYCTH_2307429 MYCTH_111934 MYCTH_2309210 MYCTH_2308801 MYCTH_2310492 MYCTH_2313219
0.00494917	39	189	1.74266	Mitochondrial membrane, and proton-transporting v-type atpase complex		MYCTH_2142220 MYCTH_2294220 MYCTH_2313301 MYCTH_2298129 MYCTH_2296450 MYCTH_2296513 MYCTH_2294734 MYCTH_2294840 MYCTH_2295040 MYCTH_2297004 MYCTH_2295174 MYCTH_2299177 MYCTH_2088086 MYCTH_2297526 MYCTH_2300433 MYCTH_2125911 MYCTH_2302705 MYCTH_2091473 MYCTH_2304728 MYCTH_2117900 MYCTH_2304543 MYCTH_2081554 MYCTH_2307400 MYCTH_2306309 MYCTH_2316017 MYCTH_2309275 MYCTH_2309644 MYCTH_112204 MYCTH_23…
0.193054	13	63	1.74266	Nuclear-transcribed mrna catabolic process	http://amigo.geneontology.org/amigo/term/GO:0000956	MYCTH_2294216 MYCTH_2050348 MYCTH_2313336 MYCTH_74015 MYCTH_2123230 MYCTH_2302465 MYCTH_2300713 MYCTH_2303370 MYCTH_2303522 MYCTH_2315190 MYCTH_2306895 MYCTH_2309198 MYCTH_2311727
0.193054	13	63	1.74266	Protein transport		MYCTH_2298167 MYCTH_2294394 MYCTH_2298462 MYCTH_2054491 MYCTH_2141486 MYCTH_2088125 MYCTH_2300729 MYCTH_2314691 MYCTH_2300125 MYCTH_2302119 MYCTH_2304758 MYCTH_108501 MYCTH_2312768
6.54344e-05	67	325	1.74101	Ribonucleoprotein complex biogenesis	http://amigo.geneontology.org/amigo/term/GO:0022613	MYCTH_2295945 MYCTH_2088473 MYCTH_2296345 MYCTH_2298252 MYCTH_2050348 MYCTH_75824 MYCTH_2106971 MYCTH_2298482 MYCTH_2296679 MYCTH_2313379 MYCTH_77277 MYCTH_2313766 MYCTH_74015 MYCTH_2141486 MYCTH_2107102 MYCTH_2298874 MYCTH_76163 MYCTH_2075102 MYCTH_2295112 MYCTH_2297063 MYCTH_2075489 MYCTH_2313891 MYCTH_2297518 MYCTH_2297548 MYCTH_39101 MYCTH_109530 MYCTH_2302465 MYCTH_2300637 MYCTH_2314521 MYCT…
0.132587	16	78	1.73235	Monovalent inorganic cation transmembrane transporter activity	http://amigo.geneontology.org/amigo/term/GO:0015077	MYCTH_105575 MYCTH_2313301 MYCTH_2296513 MYCTH_2294734 MYCTH_2294817 MYCTH_2297004 MYCTH_2088086 MYCTH_2297526 MYCTH_2305732 MYCTH_2127519 MYCTH_71222 MYCTH_2308157 MYCTH_112204 MYCTH_98222 MYCTH_57224 MYCTH_2316642
0.0298512	27	132	1.72743	Cellular amino acid biosynthetic process, and cysteine and methionine metabolism		MYCTH_2294099 MYCTH_2088454 MYCTH_2296399 MYCTH_2141429 MYCTH_2296847 MYCTH_63965 MYCTH_2298982 MYCTH_2302498 MYCTH_2302711 MYCTH_2126152 MYCTH_2314616 MYCTH_2301648 MYCTH_2078128 MYCTH_2300124 MYCTH_2302102 MYCTH_2304273 MYCTH_2307825 MYCTH_2306437 MYCTH_2306475 MYCTH_2309061 MYCTH_2309088 MYCTH_112306 MYCTH_2310192 MYCTH_2312467 MYCTH_2312789 MYCTH_2312998 MYCTH_2313212
0.0097145	36	177	1.71767	Mitochondrial protein complex	http://amigo.geneontology.org/amigo/term/GO:0098798	MYCTH_2294220 MYCTH_2313301 MYCTH_2298129 MYCTH_2296450 MYCTH_2298482 MYCTH_2294734 MYCTH_2297004 MYCTH_2295174 MYCTH_2297263 MYCTH_2088086 MYCTH_2297526 MYCTH_2300433 MYCTH_2125911 MYCTH_2091473 MYCTH_2091001 MYCTH_2304728 MYCTH_2304768 MYCTH_2080603 MYCTH_2303832 MYCTH_2126562 MYCTH_2307400 MYCTH_2307426 MYCTH_2306309 MYCTH_2316017 MYCTH_2309275 MYCTH_2309644 MYCTH_73070 MYCTH_2316294 MYCTH_231…
0.00072541	54	266	1.71444	Cellular protein-containing complex assembly	http://amigo.geneontology.org/amigo/term/GO:0034622	MYCTH_2295945 MYCTH_2297896 MYCTH_2294816 MYCTH_2313766 MYCTH_2296792 MYCTH_2313405 MYCTH_2107102 MYCTH_76163 MYCTH_2075102 MYCTH_2296918 MYCTH_2295174 MYCTH_2297063 MYCTH_2299177 MYCTH_2050660 MYCTH_2075489 MYCTH_2313891 MYCTH_2297548 MYCTH_39101 MYCTH_109530 MYCTH_2314521 MYCTH_78218 MYCTH_79440 MYCTH_2091473 MYCTH_2314934 MYCTH_2117192 MYCTH_2300192 MYCTH_2303413 MYCTH_2303426 MYCTH_2303429 MY…
0.000627379	56	277	1.70733	Protein-containing complex assembly	http://amigo.geneontology.org/amigo/term/GO:0065003	MYCTH_2295945 MYCTH_2297896 MYCTH_2294816 MYCTH_2313766 MYCTH_2296792 MYCTH_2313405 MYCTH_2107102 MYCTH_76163 MYCTH_2075102 MYCTH_2296918 MYCTH_2295174 MYCTH_2297063 MYCTH_2299177 MYCTH_2050660 MYCTH_2299329 MYCTH_2075489 MYCTH_2313891 MYCTH_2297548 MYCTH_39101 MYCTH_109530 MYCTH_2314521 MYCTH_78218 MYCTH_79440 MYCTH_2091473 MYCTH_2314934 MYCTH_2301503 MYCTH_2117192 MYCTH_2300192 MYCTH_2303413 MY…
0.00525882	42	209	1.69712	Mitochondrial membrane	http://amigo.geneontology.org/amigo/term/GO:0031966	MYCTH_2297873 MYCTH_2297943 MYCTH_2294220 MYCTH_2313301 MYCTH_2298129 MYCTH_2296450 MYCTH_2294734 MYCTH_2297004 MYCTH_2314176 MYCTH_2295174 MYCTH_2088086 MYCTH_2297526 MYCTH_2300433 MYCTH_2302298 MYCTH_2300593 MYCTH_2125911 MYCTH_2302705 MYCTH_2091473 MYCTH_2304728 MYCTH_2304768 MYCTH_2117900 MYCTH_2081554 MYCTH_2307400 MYCTH_2307429 MYCTH_2306309 MYCTH_53055 MYCTH_2316017 MYCTH_2309275 MYCTH_230…
0.000269348	64	320	1.68904	Protein-containing complex subunit organization	http://amigo.geneontology.org/amigo/term/GO:0043933	MYCTH_2295945 MYCTH_2297896 MYCTH_2294216 MYCTH_2296345 MYCTH_75824 MYCTH_2294816 MYCTH_2313766 MYCTH_2296792 MYCTH_2313405 MYCTH_2107102 MYCTH_76163 MYCTH_2075102 MYCTH_2296918 MYCTH_2295174 MYCTH_2297063 MYCTH_2299177 MYCTH_2050660 MYCTH_2299329 MYCTH_2075489 MYCTH_2313891 MYCTH_2297548 MYCTH_39101 MYCTH_109530 MYCTH_2300457 MYCTH_2314521 MYCTH_78218 MYCTH_79440 MYCTH_2091473 MYCTH_2314934 MYCT…
0.03006	29	145	1.68904	Cell division	http://amigo.geneontology.org/amigo/term/GO:0051301	MYCTH_2313989 MYCTH_2298148 MYCTH_2054145 MYCTH_44554 MYCTH_2294802 MYCTH_2298705 MYCTH_73867 MYCTH_2299067 MYCTH_2299383 MYCTH_2314852 MYCTH_2302186 MYCTH_2304799 MYCTH_2305340 MYCTH_2303748 MYCTH_2304495 MYCTH_2306824 MYCTH_2305846 MYCTH_2309406 MYCTH_2308513 MYCTH_2135627 MYCTH_2310562 MYCTH_2311048 MYCTH_2311299 MYCTH_56516 MYCTH_2311723 MYCTH_17562 MYCTH_2311906 MYCTH_2312297 MYCTH_2316635
0.117177	19	96	1.67145	Protein-containing complex binding	http://amigo.geneontology.org/amigo/term/GO:0044877	MYCTH_2294394 MYCTH_2299099 MYCTH_2295438 MYCTH_2297256 MYCTH_59591 MYCTH_2297479 MYCTH_2297659 MYCTH_110817 MYCTH_2301226 MYCTH_2314691 MYCTH_2303561 MYCTH_2303748 MYCTH_2307238 MYCTH_2305846 MYCTH_2307651 MYCTH_2063277 MYCTH_2308199 MYCTH_2311092 MYCTH_2316418
5.52158e-06	96	487	1.66476	RNA binding	http://amigo.geneontology.org/amigo/term/GO:0003723	MYCTH_2295945 MYCTH_2295976 MYCTH_2297948 MYCTH_2294216 MYCTH_2298018 MYCTH_74969 MYCTH_2088473 MYCTH_2298136 MYCTH_105405 MYCTH_2296345 MYCTH_2298252 MYCTH_2050348 MYCTH_2313336 MYCTH_2298464 MYCTH_77195 MYCTH_2313759 MYCTH_77277 MYCTH_2313766 MYCTH_74015 MYCTH_2123230 MYCTH_2107102 MYCTH_76163 MYCTH_2075102 MYCTH_2295112 MYCTH_2297052 MYCTH_2297063 MYCTH_2295289 MYCTH_2299099 MYCTH_59591 MYCTH_…
0.00207199	52	264	1.66345	Ribosome biogenesis	http://amigo.geneontology.org/amigo/term/GO:0042254	MYCTH_2295945 MYCTH_2088473 MYCTH_2296345 MYCTH_2298252 MYCTH_2050348 MYCTH_75824 MYCTH_2106971 MYCTH_2298482 MYCTH_2296679 MYCTH_2313379 MYCTH_77277 MYCTH_2313766 MYCTH_74015 MYCTH_2141486 MYCTH_2107102 MYCTH_2298874 MYCTH_2295112 MYCTH_2075489 MYCTH_2313891 MYCTH_2297518 MYCTH_2297548 MYCTH_2302465 MYCTH_2300637 MYCTH_2314521 MYCTH_78218 MYCTH_2314933 MYCTH_2314934 MYCTH_2303040 MYCTH_2304703 M…
0.000336853	67	342	1.65447	Membrane protein complex	http://amigo.geneontology.org/amigo/term/GO:0098796	MYCTH_2294220 MYCTH_2298093 MYCTH_2313301 MYCTH_2298129 MYCTH_2298167 MYCTH_2294394 MYCTH_2296424 MYCTH_2296450 MYCTH_2296513 MYCTH_2298462 MYCTH_110187 MYCTH_2294734 MYCTH_2088816 MYCTH_2054491 MYCTH_2297004 MYCTH_2295174 MYCTH_2295196 MYCTH_2088086 MYCTH_2297526 MYCTH_2088125 MYCTH_2295750 MYCTH_2295870 MYCTH_2300433 MYCTH_87328 MYCTH_2314852 MYCTH_2125911 MYCTH_2314506 MYCTH_2300729 MYCTH_2091…
0.000945538	62	321	1.63116	ncRNA metabolic process	http://amigo.geneontology.org/amigo/term/GO:0034660	MYCTH_2075799 MYCTH_2298198 MYCTH_2298226 MYCTH_2296345 MYCTH_2296376 MYCTH_2050348 MYCTH_75824 MYCTH_2106971 MYCTH_2298479 MYCTH_2087474 MYCTH_2296679 MYCTH_77277 MYCTH_74015 MYCTH_2295112 MYCTH_2299521 MYCTH_2302298 MYCTH_2133586 MYCTH_2302465 MYCTH_2300637 MYCTH_2314933 MYCTH_2301080 MYCTH_2303040 MYCTH_2301210 MYCTH_2301287 MYCTH_2301585 MYCTH_2301594 MYCTH_2301650 MYCTH_2300121 MYCTH_2300189…
0.0867934	24	125	1.62148	Microtubule cytoskeleton	http://amigo.geneontology.org/amigo/term/GO:0015630	MYCTH_2294321 MYCTH_2298148 MYCTH_2294816 MYCTH_2299067 MYCTH_2302591 MYCTH_65137 MYCTH_2304788 MYCTH_2303310 MYCTH_2305340 MYCTH_2315082 MYCTH_2306824 MYCTH_2305846 MYCTH_2306723 MYCTH_2308513 MYCTH_2308522 MYCTH_2308748 MYCTH_2310562 MYCTH_2311048 MYCTH_2311053 MYCTH_2312622 MYCTH_2312947 MYCTH_2311723 MYCTH_17562 MYCTH_2312297
0.00212833	59	311	1.60214	Small molecule biosynthetic process	http://amigo.geneontology.org/amigo/term/GO:0044283	MYCTH_2297927 MYCTH_2296069 MYCTH_2088454 MYCTH_2296399 MYCTH_2123079 MYCTH_2298437 MYCTH_122939 MYCTH_2296847 MYCTH_2314176 MYCTH_63965 MYCTH_2298982 MYCTH_110670 MYCTH_73679 MYCTH_2297820 MYCTH_64893 MYCTH_2302711 MYCTH_2301051 MYCTH_2301223 MYCTH_2314616 MYCTH_2090554 MYCTH_2301506 MYCTH_2301508 MYCTH_2301648 MYCTH_2300033 MYCTH_2302102 MYCTH_2304931 MYCTH_2303093 MYCTH_50837 MYCTH_2303459 MYC…
0.000241136	82	438	1.58106	Carboxylic acid metabolic process	http://amigo.geneontology.org/amigo/term/GO:0019752	MYCTH_2294099 MYCTH_2295989 MYCTH_2297873 MYCTH_2297943 MYCTH_2075799 MYCTH_2298093 MYCTH_2088454 MYCTH_2298226 MYCTH_2296399 MYCTH_2123079 MYCTH_2298437 MYCTH_2087474 MYCTH_2296847 MYCTH_105847 MYCTH_63965 MYCTH_2298982 MYCTH_2297263 MYCTH_2297423 MYCTH_2299521 MYCTH_109533 MYCTH_2133586 MYCTH_2302711 MYCTH_2091486 MYCTH_2301080 MYCTH_2301210 MYCTH_2314616 MYCTH_2090554 MYCTH_2301585 MYCTH_23015…
0.0129779	46	247	1.57279	Mitochondrial envelope	http://amigo.geneontology.org/amigo/term/GO:0005740	MYCTH_2297873 MYCTH_2142220 MYCTH_2297943 MYCTH_2294220 MYCTH_2313301 MYCTH_2298129 MYCTH_2296450 MYCTH_2294734 MYCTH_2294840 MYCTH_2297004 MYCTH_2314176 MYCTH_2295174 MYCTH_2088086 MYCTH_2297526 MYCTH_2300433 MYCTH_2302298 MYCTH_2300593 MYCTH_2125911 MYCTH_2302705 MYCTH_2091473 MYCTH_2301051 MYCTH_2304728 MYCTH_2304768 MYCTH_2117900 MYCTH_2081554 MYCTH_2307400 MYCTH_2307429 MYCTH_2306309 MYCTH_5…
0.0865228	27	145	1.57255	Cellular amino acid biosynthetic process, and arginine and proline metabolism		MYCTH_2294099 MYCTH_2088454 MYCTH_2296399 MYCTH_2141429 MYCTH_2296847 MYCTH_63965 MYCTH_2298982 MYCTH_2302498 MYCTH_2302711 MYCTH_2126152 MYCTH_2314616 MYCTH_2301648 MYCTH_2078128 MYCTH_2300124 MYCTH_2302102 MYCTH_2304273 MYCTH_2307825 MYCTH_2306437 MYCTH_2306475 MYCTH_2309061 MYCTH_2309088 MYCTH_112306 MYCTH_2310192 MYCTH_2312467 MYCTH_2312789 MYCTH_2312998 MYCTH_2313212
0.0310038	38	205	1.56545	Cytoskeleton	http://amigo.geneontology.org/amigo/term/GO:0005856	MYCTH_2294321 MYCTH_2298148 MYCTH_2294816 MYCTH_2299067 MYCTH_2300415 MYCTH_2314852 MYCTH_2302591 MYCTH_2303024 MYCTH_2301226 MYCTH_65137 MYCTH_2302186 MYCTH_2304788 MYCTH_2303310 MYCTH_2305340 MYCTH_2303561 MYCTH_2303602 MYCTH_2303748 MYCTH_2315082 MYCTH_2306824 MYCTH_2307238 MYCTH_2305846 MYCTH_2063277 MYCTH_2306723 MYCTH_2308513 MYCTH_2308522 MYCTH_2308748 MYCTH_2310562 MYCTH_2310869 MYCTH_231…
0.00127708	72	392	1.55116	Cellular component assembly	http://amigo.geneontology.org/amigo/term/GO:0022607	MYCTH_2295945 MYCTH_2297896 MYCTH_2294816 MYCTH_2313766 MYCTH_2296792 MYCTH_2313405 MYCTH_2107102 MYCTH_2296873 MYCTH_76163 MYCTH_2075102 MYCTH_2296918 MYCTH_2295174 MYCTH_2295207 MYCTH_2297063 MYCTH_2299177 MYCTH_2050660 MYCTH_2299329 MYCTH_2075489 MYCTH_2313891 MYCTH_2297548 MYCTH_39101 MYCTH_109530 MYCTH_2314852 MYCTH_2314521 MYCTH_78218 MYCTH_79440 MYCTH_2091473 MYCTH_2314934 MYCTH_2303024 MY…
0.0064833	56	305	1.55059	Organelle envelope	http://amigo.geneontology.org/amigo/term/GO:0031967	MYCTH_2297873 MYCTH_2142220 MYCTH_2297943 MYCTH_2294220 MYCTH_2313301 MYCTH_2298121 MYCTH_2298129 MYCTH_2296450 MYCTH_2294734 MYCTH_2294840 MYCTH_2296711 MYCTH_2296873 MYCTH_2297004 MYCTH_2314176 MYCTH_2295174 MYCTH_114008 MYCTH_2297226 MYCTH_2088086 MYCTH_2297526 MYCTH_2300433 MYCTH_2300457 MYCTH_2302298 MYCTH_2300593 MYCTH_2125911 MYCTH_2302705 MYCTH_2091473 MYCTH_2301051 MYCTH_2301474 MYCTH_23…
0.0064833	56	305	1.55059	Envelope	http://amigo.geneontology.org/amigo/term/GO:0031975	MYCTH_2297873 MYCTH_2142220 MYCTH_2297943 MYCTH_2294220 MYCTH_2313301 MYCTH_2298121 MYCTH_2298129 MYCTH_2296450 MYCTH_2294734 MYCTH_2294840 MYCTH_2296711 MYCTH_2296873 MYCTH_2297004 MYCTH_2314176 MYCTH_2295174 MYCTH_114008 MYCTH_2297226 MYCTH_2088086 MYCTH_2297526 MYCTH_2300433 MYCTH_2300457 MYCTH_2302298 MYCTH_2300593 MYCTH_2125911 MYCTH_2302705 MYCTH_2091473 MYCTH_2301051 MYCTH_2301474 MYCTH_23…
0.000638514	82	451	1.53549	Oxoacid metabolic process	http://amigo.geneontology.org/amigo/term/GO:0043436	MYCTH_2294099 MYCTH_2295989 MYCTH_2297873 MYCTH_2297943 MYCTH_2075799 MYCTH_2298093 MYCTH_2088454 MYCTH_2298226 MYCTH_2296399 MYCTH_2123079 MYCTH_2298437 MYCTH_2087474 MYCTH_2296847 MYCTH_105847 MYCTH_63965 MYCTH_2298982 MYCTH_2297263 MYCTH_2297423 MYCTH_2299521 MYCTH_109533 MYCTH_2133586 MYCTH_2302711 MYCTH_2091486 MYCTH_2301080 MYCTH_2301210 MYCTH_2314616 MYCTH_2090554 MYCTH_2301585 MYCTH_23015…
0.0391416	39	215	1.53192	Catalytic activity, acting on rna	http://amigo.geneontology.org/amigo/term/GO:0140098	MYCTH_2295976 MYCTH_2075799 MYCTH_2298018 MYCTH_2298198 MYCTH_2298226 MYCTH_2296376 MYCTH_2106971 MYCTH_2298479 MYCTH_2087474 MYCTH_2123230 MYCTH_2299521 MYCTH_2300457 MYCTH_2133586 MYCTH_2301080 MYCTH_2301210 MYCTH_2301585 MYCTH_2301594 MYCTH_2301650 MYCTH_2302244 MYCTH_2304594 MYCTH_80528 MYCTH_2303804 MYCTH_2305688 MYCTH_2304529 MYCTH_2307321 MYCTH_2307459 MYCTH_2307473 MYCTH_52839 MYCTH_23060…
0.000908072	82	456	1.51865	Organic acid metabolic process	http://amigo.geneontology.org/amigo/term/GO:0006082	MYCTH_2294099 MYCTH_2295989 MYCTH_2297873 MYCTH_2297943 MYCTH_2075799 MYCTH_2298093 MYCTH_2088454 MYCTH_2298226 MYCTH_2296399 MYCTH_2123079 MYCTH_2298437 MYCTH_2087474 MYCTH_2296847 MYCTH_105847 MYCTH_63965 MYCTH_2298982 MYCTH_2297263 MYCTH_2297423 MYCTH_2299521 MYCTH_109533 MYCTH_2133586 MYCTH_2302711 MYCTH_2091486 MYCTH_2301080 MYCTH_2301210 MYCTH_2314616 MYCTH_2090554 MYCTH_2301585 MYCTH_23015…
0.135135	26	145	1.51431	Lipid biosynthetic process, and lipase activity		MYCTH_2298093 MYCTH_110187 MYCTH_2296676 MYCTH_122939 MYCTH_2298766 MYCTH_2298881 MYCTH_2314176 MYCTH_114008 MYCTH_110670 MYCTH_73679 MYCTH_64893 MYCTH_115096 MYCTH_2301506 MYCTH_2301508 MYCTH_67051 MYCTH_50837 MYCTH_2094032 MYCTH_2305846 MYCTH_112159 MYCTH_56173 MYCTH_112329 MYCTH_71219 MYCTH_2308111 MYCTH_2096092 MYCTH_2311044 MYCTH_2311258
0.153974	26	147	1.49371	Organic hydroxy compound metabolic process	http://amigo.geneontology.org/amigo/term/GO:1901615	MYCTH_2297927 MYCTH_2297943 MYCTH_2298437 MYCTH_110187 MYCTH_122939 MYCTH_2298881 MYCTH_2314176 MYCTH_114008 MYCTH_110670 MYCTH_73679 MYCTH_2297820 MYCTH_2089545 MYCTH_64893 MYCTH_2301506 MYCTH_2301508 MYCTH_2304931 MYCTH_2306994 MYCTH_2307328 MYCTH_112014 MYCTH_111934 MYCTH_112159 MYCTH_56173 MYCTH_112329 MYCTH_71219 MYCTH_2308996 MYCTH_2310453
0.114941	31	177	1.4791	Modification-dependent protein catabolic process	http://amigo.geneontology.org/amigo/term/GO:0019941	MYCTH_2054145 MYCTH_2294394 MYCTH_105650 MYCTH_2296370 MYCTH_2298487 MYCTH_2074876 MYCTH_2055659 MYCTH_2295098 MYCTH_2298906 MYCTH_2136659 MYCTH_2295196 MYCTH_2076503 MYCTH_2297201 MYCTH_2299177 MYCTH_2050660 MYCTH_2299195 MYCTH_2313931 MYCTH_2302907 MYCTH_2301064 MYCTH_2314691 MYCTH_2133968 MYCTH_2304045 MYCTH_2315211 MYCTH_2306141 MYCTH_2309273 MYCTH_2308236 MYCTH_2308546 MYCTH_2308969 MYCTH_11…
0.129663	30	172	1.473	Alpha-amino acid metabolic process	http://amigo.geneontology.org/amigo/term/GO:1901605	MYCTH_2294099 MYCTH_2088454 MYCTH_2296399 MYCTH_2123079 MYCTH_63965 MYCTH_2298982 MYCTH_2297423 MYCTH_2302711 MYCTH_2314616 MYCTH_2090554 MYCTH_2301648 MYCTH_2300124 MYCTH_2302102 MYCTH_2304273 MYCTH_2306007 MYCTH_2306437 MYCTH_2306475 MYCTH_2309088 MYCTH_108475 MYCTH_112306 MYCTH_2308801 MYCTH_2309766 MYCTH_2310453 MYCTH_2310492 MYCTH_2096434 MYCTH_2085059 MYCTH_2312789 MYCTH_2313212 MYCTH_23132…
0.031676	50	288	1.46618	ATP-binding		MYCTH_104717 MYCTH_2295976 MYCTH_2142209 MYCTH_2298226 MYCTH_105650 MYCTH_2294448 MYCTH_2296345 MYCTH_75824 MYCTH_2298433 MYCTH_2298487 MYCTH_2294727 MYCTH_2294817 MYCTH_2295098 MYCTH_2076503 MYCTH_63965 MYCTH_2299177 MYCTH_2088086 MYCTH_2299521 MYCTH_2295870 MYCTH_2300457 MYCTH_2133586 MYCTH_2314852 MYCTH_79619 MYCTH_2302711 MYCTH_2302899 MYCTH_2301051 MYCTH_2303024 MYCTH_2301226 MYCTH_2301594 M…
0.193054	25	144	1.46618	Mixed, incl. glycoprotein metabolic process, and gpi anchor metabolic process		MYCTH_2294418 MYCTH_2296424 MYCTH_97899 MYCTH_2088816 MYCTH_2294943 MYCTH_2295135 MYCTH_2295196 MYCTH_2299450 MYCTH_2295750 MYCTH_87328 MYCTH_2300901 MYCTH_2300946 MYCTH_2303016 MYCTH_2314691 MYCTH_2315009 MYCTH_2304301 MYCTH_2307423 MYCTH_2306594 MYCTH_2309021 MYCTH_2309077 MYCTH_2309354 MYCTH_2310016 MYCTH_2310737 MYCTH_2312538 MYCTH_2313145
0.114941	33	191	1.45912	Modification-dependent macromolecule catabolic process	http://amigo.geneontology.org/amigo/term/GO:0043632	MYCTH_2054145 MYCTH_2294394 MYCTH_105650 MYCTH_2296370 MYCTH_2298487 MYCTH_2074876 MYCTH_2055659 MYCTH_74015 MYCTH_2295098 MYCTH_2298906 MYCTH_2136659 MYCTH_2295196 MYCTH_2076503 MYCTH_2297201 MYCTH_2299177 MYCTH_2050660 MYCTH_2299195 MYCTH_2313931 MYCTH_2302465 MYCTH_2302907 MYCTH_2301064 MYCTH_2314691 MYCTH_2133968 MYCTH_2304045 MYCTH_2315211 MYCTH_2306141 MYCTH_2309273 MYCTH_2308236 MYCTH_2308…
0.114941	33	191	1.45912	Proteolysis involved in cellular protein catabolic process	http://amigo.geneontology.org/amigo/term/GO:0051603	MYCTH_2054145 MYCTH_2294394 MYCTH_105650 MYCTH_2296370 MYCTH_2298487 MYCTH_2074876 MYCTH_2055659 MYCTH_2295098 MYCTH_2298906 MYCTH_2136659 MYCTH_2295196 MYCTH_2076503 MYCTH_2297201 MYCTH_2299177 MYCTH_2050660 MYCTH_2299195 MYCTH_2313931 MYCTH_2302907 MYCTH_2301064 MYCTH_2314691 MYCTH_2133968 MYCTH_2304045 MYCTH_2315211 MYCTH_2306141 MYCTH_2309273 MYCTH_2309354 MYCTH_2308236 MYCTH_2308546 MYCTH_23…
0.113848	37	219	1.42681	Transport		MYCTH_105575 MYCTH_2298167 MYCTH_2294394 MYCTH_2296513 MYCTH_2298462 MYCTH_2294734 MYCTH_2294817 MYCTH_2054491 MYCTH_2141486 MYCTH_2088086 MYCTH_2297526 MYCTH_2088125 MYCTH_2300593 MYCTH_2300729 MYCTH_2091473 MYCTH_2314691 MYCTH_2300125 MYCTH_2302119 MYCTH_2304758 MYCTH_2139227 MYCTH_2304442 MYCTH_2081554 MYCTH_2127519 MYCTH_2305846 MYCTH_2307677 MYCTH_2306309 MYCTH_108501 MYCTH_71222 MYCTH_23081…
0.197847	29	173	1.41567	Ubiquitin-dependent protein catabolic process	http://amigo.geneontology.org/amigo/term/GO:0006511	MYCTH_2054145 MYCTH_2294394 MYCTH_105650 MYCTH_2296370 MYCTH_2298487 MYCTH_2074876 MYCTH_2055659 MYCTH_2295098 MYCTH_2298906 MYCTH_2136659 MYCTH_2295196 MYCTH_2076503 MYCTH_2297201 MYCTH_2050660 MYCTH_2299195 MYCTH_2313931 MYCTH_2302907 MYCTH_2301064 MYCTH_2314691 MYCTH_2133968 MYCTH_2304045 MYCTH_2315211 MYCTH_2306141 MYCTH_2309273 MYCTH_2308546 MYCTH_2308969 MYCTH_112442 MYCTH_2311299 MYCTH_231…
0.106364	42	253	1.40197	Intracellular protein transport	http://amigo.geneontology.org/amigo/term/GO:0006886	MYCTH_2294220 MYCTH_2298121 MYCTH_2298167 MYCTH_2294394 MYCTH_2296345 MYCTH_75824 MYCTH_2298462 MYCTH_2296628 MYCTH_77195 MYCTH_2141486 MYCTH_2294943 MYCTH_2107102 MYCTH_2298874 MYCTH_2299585 MYCTH_2300457 MYCTH_87328 MYCTH_2302478 MYCTH_2300729 MYCTH_2303019 MYCTH_2301474 MYCTH_2314691 MYCTH_2117192 MYCTH_2300125 MYCTH_2089827 MYCTH_2302119 MYCTH_2304677 MYCTH_2305001 MYCTH_2139227 MYCTH_2306840…
0.174794	33	199	1.40046	Cellular protein catabolic process	http://amigo.geneontology.org/amigo/term/GO:0044257	MYCTH_2054145 MYCTH_2294394 MYCTH_105650 MYCTH_2296370 MYCTH_2298487 MYCTH_2074876 MYCTH_2055659 MYCTH_2295098 MYCTH_2298906 MYCTH_2136659 MYCTH_2295196 MYCTH_2076503 MYCTH_2297201 MYCTH_2299177 MYCTH_2050660 MYCTH_2299195 MYCTH_2313931 MYCTH_2302907 MYCTH_2301064 MYCTH_2314691 MYCTH_2133968 MYCTH_2304045 MYCTH_2315211 MYCTH_2306141 MYCTH_2309273 MYCTH_2309354 MYCTH_2308236 MYCTH_2308546 MYCTH_23…
0.0910296	60	381	1.32995	Intracellular transport	http://amigo.geneontology.org/amigo/term/GO:0046907	MYCTH_2294220 MYCTH_2298102 MYCTH_2294321 MYCTH_2298121 MYCTH_2298167 MYCTH_2294394 MYCTH_2296345 MYCTH_75824 MYCTH_2296450 MYCTH_2298462 MYCTH_2296628 MYCTH_77195 MYCTH_2141486 MYCTH_2294943 MYCTH_2107102 MYCTH_2298874 MYCTH_2295135 MYCTH_2295432 MYCTH_2299585 MYCTH_2300457 MYCTH_87328 MYCTH_2302478 MYCTH_2300729 MYCTH_2302591 MYCTH_2303019 MYCTH_2301474 MYCTH_2314691 MYCTH_2117192 MYCTH_2300125…
0.153974	48	305	1.32908	Cellular macromolecule catabolic process	http://amigo.geneontology.org/amigo/term/GO:0044265	MYCTH_2294216 MYCTH_2054145 MYCTH_2294394 MYCTH_105650 MYCTH_2296370 MYCTH_2050348 MYCTH_2313336 MYCTH_2298487 MYCTH_2074876 MYCTH_2055659 MYCTH_74015 MYCTH_2123230 MYCTH_2295098 MYCTH_2298906 MYCTH_2136659 MYCTH_2295196 MYCTH_2076503 MYCTH_2297201 MYCTH_2299177 MYCTH_2050660 MYCTH_2299195 MYCTH_2313931 MYCTH_2302465 MYCTH_2300713 MYCTH_2302907 MYCTH_2301064 MYCTH_2314691 MYCTH_2303370 MYCTH_2303…
0.153974	51	327	1.31714	Cellular protein localization	http://amigo.geneontology.org/amigo/term/GO:0034613	MYCTH_2297896 MYCTH_2313989 MYCTH_2294220 MYCTH_2298121 MYCTH_2298148 MYCTH_2298167 MYCTH_2294394 MYCTH_2296345 MYCTH_75824 MYCTH_2298462 MYCTH_2296628 MYCTH_77195 MYCTH_2141486 MYCTH_2294943 MYCTH_2107102 MYCTH_2298874 MYCTH_2299585 MYCTH_2300457 MYCTH_87328 MYCTH_2302478 MYCTH_2300729 MYCTH_2303019 MYCTH_2301474 MYCTH_2314691 MYCTH_2117192 MYCTH_2300125 MYCTH_2089827 MYCTH_2302119 MYCTH_2304677…
0.0928266	64	411	1.31507	Establishment of localization in cell	http://amigo.geneontology.org/amigo/term/GO:0051649	MYCTH_2297927 MYCTH_2294220 MYCTH_2298102 MYCTH_2294321 MYCTH_2298121 MYCTH_2298167 MYCTH_2294394 MYCTH_2296345 MYCTH_75824 MYCTH_2296450 MYCTH_2298462 MYCTH_2296628 MYCTH_77195 MYCTH_2141486 MYCTH_2294943 MYCTH_2107102 MYCTH_2298874 MYCTH_2295135 MYCTH_2295432 MYCTH_2299585 MYCTH_2300457 MYCTH_87328 MYCTH_2302478 MYCTH_2300729 MYCTH_2302591 MYCTH_2303019 MYCTH_2301474 MYCTH_2314691 MYCTH_2117192…
0.193054	46	296	1.31243	Phosphorylation	http://amigo.geneontology.org/amigo/term/GO:0016310	MYCTH_2051419 MYCTH_2295989 MYCTH_2299876 MYCTH_2298150 MYCTH_2296450 MYCTH_2123079 MYCTH_2298433 MYCTH_2298479 MYCTH_2294727 MYCTH_2296575 MYCTH_2296676 MYCTH_2297263 MYCTH_2091473 MYCTH_2302899 MYCTH_2301051 MYCTH_2300033 MYCTH_2300121 MYCTH_2302102 MYCTH_2304728 MYCTH_2304931 MYCTH_2305012 MYCTH_2303459 MYCTH_2080603 MYCTH_2303832 MYCTH_2305688 MYCTH_2304176 MYCTH_52839 MYCTH_53055 MYCTH_23090…
0.197847	51	334	1.28954	Cellular macromolecule localization	http://amigo.geneontology.org/amigo/term/GO:0070727	MYCTH_2297896 MYCTH_2313989 MYCTH_2294220 MYCTH_2298121 MYCTH_2298148 MYCTH_2298167 MYCTH_2294394 MYCTH_2296345 MYCTH_75824 MYCTH_2298462 MYCTH_2296628 MYCTH_77195 MYCTH_2141486 MYCTH_2294943 MYCTH_2107102 MYCTH_2298874 MYCTH_2299585 MYCTH_2300457 MYCTH_87328 MYCTH_2302478 MYCTH_2300729 MYCTH_2303019 MYCTH_2301474 MYCTH_2314691 MYCTH_2117192 MYCTH_2300125 MYCTH_2089827 MYCTH_2302119 MYCTH_2304677…
0.181072	73	498	1.23795	Cellular localization	http://amigo.geneontology.org/amigo/term/GO:0051641	MYCTH_2297896 MYCTH_2313989 MYCTH_2297927 MYCTH_2294220 MYCTH_2298102 MYCTH_2294321 MYCTH_2298121 MYCTH_2298148 MYCTH_2298167 MYCTH_2294394 MYCTH_2296345 MYCTH_75824 MYCTH_2296450 MYCTH_2298462 MYCTH_2296628 MYCTH_77195 MYCTH_2141486 MYCTH_2294943 MYCTH_2107102 MYCTH_2298874 MYCTH_2295135 MYCTH_2295432 MYCTH_2299585 MYCTH_2300457 MYCTH_87328 MYCTH_2302478 MYCTH_2314506 MYCTH_2300729 MYCTH_2302591…

## Sheet: Cluster_C2
Enrichment FDR	nGenes	Pathway Genes	Fold Enrichment	Pathway	URL	Genes
3.1055e-06	6	6	15.0685	Cytochrome-c oxidase activity	http://amigo.geneontology.org/amigo/term/GO:0004129	MYCTH_2298230 MYCTH_2301316 MYCTH_2303180 MYCTH_111770 MYCTH_2311966 MYCTH_2312390
3.1055e-06	6	6	15.0685	Mitochondrial electron transport, cytochrome c to oxygen	http://amigo.geneontology.org/amigo/term/GO:0006123	MYCTH_2298230 MYCTH_2301316 MYCTH_2303180 MYCTH_111770 MYCTH_2316564 MYCTH_2312390
3.1055e-06	6	6	15.0685	Heme-copper terminal oxidase activity	http://amigo.geneontology.org/amigo/term/GO:0015002	MYCTH_2298230 MYCTH_2301316 MYCTH_2303180 MYCTH_111770 MYCTH_2311966 MYCTH_2312390
3.1055e-06	6	6	15.0685	Oxidoreductase activity, acting on a heme group of donors	http://amigo.geneontology.org/amigo/term/GO:0016675	MYCTH_2298230 MYCTH_2301316 MYCTH_2303180 MYCTH_111770 MYCTH_2311966 MYCTH_2312390
3.1055e-06	6	6	15.0685	Oxidoreductase activity, acting on a heme group of donors, oxygen as acceptor	http://amigo.geneontology.org/amigo/term/GO:0016676	MYCTH_2298230 MYCTH_2301316 MYCTH_2303180 MYCTH_111770 MYCTH_2311966 MYCTH_2312390
3.1055e-06	6	6	15.0685	Aerobic electron transport chain	http://amigo.geneontology.org/amigo/term/GO:0019646	MYCTH_2298230 MYCTH_2301316 MYCTH_2303180 MYCTH_111770 MYCTH_2316564 MYCTH_2312390
3.1055e-06	6	6	15.0685	Mitochondrial respiratory chain complex iv	http://amigo.geneontology.org/amigo/term/GO:0005751	MYCTH_2298230 MYCTH_2301316 MYCTH_2303180 MYCTH_111770 MYCTH_2311966 MYCTH_2312390
3.1055e-06	6	6	15.0685	Respiratory chain complex iv	http://amigo.geneontology.org/amigo/term/GO:0045277	MYCTH_2298230 MYCTH_2301316 MYCTH_2303180 MYCTH_111770 MYCTH_2311966 MYCTH_2312390
1.77627e-10	12	15	12.0548	Respiratory chain complex iv assembly	http://amigo.geneontology.org/amigo/term/GO:0008535	MYCTH_2296478 MYCTH_2074790 MYCTH_2295729 MYCTH_2297590 MYCTH_2297826 MYCTH_2304541 MYCTH_2315637 MYCTH_2307571 MYCTH_2308209 MYCTH_2308806 MYCTH_2130787 MYCTH_2311966
1.99418e-09	11	14	11.8396	Mitochondrial cytochrome c oxidase assembly	http://amigo.geneontology.org/amigo/term/GO:0033617	MYCTH_2296478 MYCTH_2074790 MYCTH_2295729 MYCTH_2297826 MYCTH_2304541 MYCTH_2315637 MYCTH_2307571 MYCTH_2308209 MYCTH_2308806 MYCTH_2130787 MYCTH_2311966
0.000576528	5	7	10.7632	Nucleosome core		MYCTH_97424 MYCTH_112136 MYCTH_112700 MYCTH_57779 MYCTH_2071169
6.31819e-07	9	13	10.4321	Cytochrome complex	http://amigo.geneontology.org/amigo/term/GO:0070069	MYCTH_2294215 MYCTH_2298230 MYCTH_2302797 MYCTH_2301316 MYCTH_2303180 MYCTH_111770 MYCTH_2315552 MYCTH_2311966 MYCTH_2312390
1.47713e-11	15	22	10.274	Mixed, incl. cytochrome complex, and aerobic electron transport chain		MYCTH_2294215 MYCTH_2298230 MYCTH_2295261 MYCTH_2295729 MYCTH_2302797 MYCTH_2301316 MYCTH_2303180 MYCTH_2306984 MYCTH_111770 MYCTH_2315552 MYCTH_57338 MYCTH_2316497 MYCTH_2311966 MYCTH_2316564 MYCTH_2312390
0.00482799	4	6	10.0457	NADH dehydrogenase (quinone) activity, and respirasome		MYCTH_2296265 MYCTH_2313956 MYCTH_2095744 MYCTH_2308783
0.00131451	5	8	9.41784	Spliceosome		MYCTH_2296291 MYCTH_2137175 MYCTH_2298987 MYCTH_2302246 MYCTH_2119714
3.17042e-14	21	36	8.78999	Mixed, incl. cytochrome complex, and respiratory chain complex iv assembly		MYCTH_2294215 MYCTH_2298230 MYCTH_2296478 MYCTH_2295261 MYCTH_2295729 MYCTH_2297590 MYCTH_2297826 MYCTH_2302797 MYCTH_2301316 MYCTH_2303180 MYCTH_2305597 MYCTH_2306984 MYCTH_2315637 MYCTH_111770 MYCTH_2315552 MYCTH_2309177 MYCTH_57338 MYCTH_2316497 MYCTH_2311966 MYCTH_2316564 MYCTH_2312390
2.33648e-13	20	35	8.6106	Organellar large ribosomal subunit	http://amigo.geneontology.org/amigo/term/GO:0000315	MYCTH_2296621 MYCTH_2295039 MYCTH_2295089 MYCTH_2086470 MYCTH_2299582 MYCTH_2299621 MYCTH_2314338 MYCTH_2300396 MYCTH_2078031 MYCTH_2300054 MYCTH_2304929 MYCTH_2303153 MYCTH_2127139 MYCTH_2305931 MYCTH_2306316 MYCTH_88392 MYCTH_2309008 MYCTH_2312771 MYCTH_2312809 MYCTH_2311726
2.33648e-13	20	35	8.6106	Mitochondrial large ribosomal subunit	http://amigo.geneontology.org/amigo/term/GO:0005762	MYCTH_2296621 MYCTH_2295039 MYCTH_2295089 MYCTH_2086470 MYCTH_2299582 MYCTH_2299621 MYCTH_2314338 MYCTH_2300396 MYCTH_2078031 MYCTH_2300054 MYCTH_2304929 MYCTH_2303153 MYCTH_2127139 MYCTH_2305931 MYCTH_2306316 MYCTH_88392 MYCTH_2309008 MYCTH_2312771 MYCTH_2312809 MYCTH_2311726
0.00908458	4	7	8.6106	Mixed, incl. hulc complex, and regulation of vesicle size		MYCTH_2073656 MYCTH_2301813 MYCTH_2315548 MYCTH_2111167
0.00908458	4	7	8.6106	Mitochondrial electron transport, ubiquinol to cytochrome c	http://amigo.geneontology.org/amigo/term/GO:0006122	MYCTH_2294215 MYCTH_2302797 MYCTH_2315552 MYCTH_2316564
0.000693498	6	11	8.21921	Mixed, incl. ribosomal large subunit binding, and ribosomal large subunit assembly		MYCTH_98838 MYCTH_63776 MYCTH_2295275 MYCTH_2304883 MYCTH_2093740 MYCTH_2135338
0.000179337	7	13	8.11383	Mitochondrial electron transport, ubiquinol to cytochrome c, and mitochondrial processing peptidase complex		MYCTH_2294215 MYCTH_2295261 MYCTH_2302797 MYCTH_2303180 MYCTH_2315552 MYCTH_2316564 MYCTH_2312390
1.97822e-09	15	28	8.07244	Cytochrome complex assembly	http://amigo.geneontology.org/amigo/term/GO:0017004	MYCTH_2294215 MYCTH_2296478 MYCTH_2074790 MYCTH_2297541 MYCTH_2295729 MYCTH_2297590 MYCTH_2297826 MYCTH_2304541 MYCTH_2315637 MYCTH_68944 MYCTH_2307571 MYCTH_2308209 MYCTH_2308806 MYCTH_2130787 MYCTH_2311966
5.38149e-06	10	20	7.53427	Mitochondrial respirasome	http://amigo.geneontology.org/amigo/term/GO:0005746	MYCTH_2294215 MYCTH_2298230 MYCTH_2074790 MYCTH_2302797 MYCTH_2302986 MYCTH_2301316 MYCTH_2315552 MYCTH_2095744 MYCTH_2311966 MYCTH_2312390
0.00031671	7	14	7.53427	Nucleosome	http://amigo.geneontology.org/amigo/term/GO:0000786	MYCTH_97424 MYCTH_112136 MYCTH_112700 MYCTH_104380 MYCTH_2311958 MYCTH_57779 MYCTH_2071169
0.0158678	4	8	7.53427	Outer mitochondrial membrane protein complex, and regulation of mitochondrion organization		MYCTH_87315 MYCTH_2302646 MYCTH_79116 MYCTH_2304403
0.0158678	4	8	7.53427	Molecular carrier activity	http://amigo.geneontology.org/amigo/term/GO:0140104	MYCTH_2295729 MYCTH_2302405 MYCTH_2316112 MYCTH_2312932
0.0158678	4	8	7.53427	U6 snRNP	http://amigo.geneontology.org/amigo/term/GO:0005688	MYCTH_2296291 MYCTH_2137175 MYCTH_2298987 MYCTH_2302246
0.0516111	3	6	7.53427	Organellar large ribosomal subunit, and 4 iron, 4 sulfur cluster binding		MYCTH_2295039 MYCTH_2299582 MYCTH_2078031
0.0516111	3	6	7.53427	Ribosomal large subunit binding, and large ribosomal subunit rrna binding		MYCTH_63776 MYCTH_2304883 MYCTH_2135338
0.0516111	3	6	7.53427	ER membrane protein complex, and protein localization to endoplasmic reticulum exit site		MYCTH_2294574 MYCTH_2313786 MYCTH_2068812
0.0516111	3	6	7.53427	Mitochondrial respiratory chain complex iii	http://amigo.geneontology.org/amigo/term/GO:0005750	MYCTH_2294215 MYCTH_2302797 MYCTH_2315552
0.0516111	3	6	7.53427	Proton-transporting v-type atpase, v0 domain	http://amigo.geneontology.org/amigo/term/GO:0033179	MYCTH_2298561 MYCTH_2297754 MYCTH_2314502
0.0516111	3	6	7.53427	Ribosomal large subunit binding	http://amigo.geneontology.org/amigo/term/GO:0043023	MYCTH_2304883 MYCTH_2135338 MYCTH_98107
0.0516111	3	6	7.53427	Respiratory chain complex iii	http://amigo.geneontology.org/amigo/term/GO:0045275	MYCTH_2294215 MYCTH_2302797 MYCTH_2315552
0.0516111	3	6	7.53427	Vacuolar proton-transporting v-type atpase, v0 domain	http://amigo.geneontology.org/amigo/term/GO:0000220	MYCTH_2298561 MYCTH_2297754 MYCTH_2314502
2.01435e-15	28	61	6.91671	Organellar ribosome	http://amigo.geneontology.org/amigo/term/GO:0000313	MYCTH_2294218 MYCTH_2296621 MYCTH_2295039 MYCTH_2295089 MYCTH_2086470 MYCTH_2297437 MYCTH_2299582 MYCTH_2299621 MYCTH_2314338 MYCTH_2300396 MYCTH_2078031 MYCTH_2300054 MYCTH_2304929 MYCTH_2091689 MYCTH_2303153 MYCTH_2127139 MYCTH_2305931 MYCTH_2306316 MYCTH_88392 MYCTH_2082154 MYCTH_2309008 MYCTH_2096341 MYCTH_57338 MYCTH_2312771 MYCTH_2312809 MYCTH_2311295 MYCTH_2311726 MYCTH_2312323
2.01435e-15	28	61	6.91671	Mitochondrial ribosome	http://amigo.geneontology.org/amigo/term/GO:0005761	MYCTH_2294218 MYCTH_2296621 MYCTH_2295039 MYCTH_2295089 MYCTH_2086470 MYCTH_2297437 MYCTH_2299582 MYCTH_2299621 MYCTH_2314338 MYCTH_2300396 MYCTH_2078031 MYCTH_2300054 MYCTH_2304929 MYCTH_2091689 MYCTH_2303153 MYCTH_2127139 MYCTH_2305931 MYCTH_2306316 MYCTH_88392 MYCTH_2082154 MYCTH_2309008 MYCTH_2096341 MYCTH_57338 MYCTH_2312771 MYCTH_2312809 MYCTH_2311295 MYCTH_2311726 MYCTH_2312323
5.41997e-07	13	29	6.75487	Mitochondrial intermembrane space	http://amigo.geneontology.org/amigo/term/GO:0005758	MYCTH_2121955 MYCTH_2296478 MYCTH_2295729 MYCTH_2297826 MYCTH_2300751 MYCTH_2302986 MYCTH_2305597 MYCTH_2304053 MYCTH_2061176 MYCTH_2315637 MYCTH_2309177 MYCTH_2308806 MYCTH_2316564
5.41997e-07	13	29	6.75487	Organelle envelope lumen	http://amigo.geneontology.org/amigo/term/GO:0031970	MYCTH_2121955 MYCTH_2296478 MYCTH_2295729 MYCTH_2297826 MYCTH_2300751 MYCTH_2302986 MYCTH_2305597 MYCTH_2304053 MYCTH_2061176 MYCTH_2315637 MYCTH_2309177 MYCTH_2308806 MYCTH_2316564
1.54601e-15	29	65	6.72289	Respirasome, and mitochondrial respiratory chain complex assembly		MYCTH_2294215 MYCTH_2296265 MYCTH_2298230 MYCTH_2296478 MYCTH_2295261 MYCTH_2295729 MYCTH_2297565 MYCTH_2297590 MYCTH_2313956 MYCTH_2297826 MYCTH_2302797 MYCTH_2301316 MYCTH_2314662 MYCTH_2303180 MYCTH_2303364 MYCTH_2305597 MYCTH_2306984 MYCTH_2315637 MYCTH_111770 MYCTH_2315552 MYCTH_2309177 MYCTH_2095744 MYCTH_2316112 MYCTH_2308783 MYCTH_57338 MYCTH_2316497 MYCTH_2311966 MYCTH_2316564 MYCTH_2312…
0.000229654	8	18	6.69713	Protein refolding, and chaperone binding		MYCTH_2088290 MYCTH_2313667 MYCTH_2294664 MYCTH_59302 MYCTH_2057433 MYCTH_2133483 MYCTH_2306260 MYCTH_112686
0.024544	4	9	6.69713	Cellular response to heat	http://amigo.geneontology.org/amigo/term/GO:0034605	MYCTH_109510 MYCTH_110532 MYCTH_2086765 MYCTH_2133483
0.0782017	3	7	6.45795	Respiratory chain complex iii, and cytochrome-c oxidase activity		MYCTH_2302797 MYCTH_2303180 MYCTH_2312390
0.0782017	3	7	6.45795	Protein tag	http://amigo.geneontology.org/amigo/term/GO:0031386	MYCTH_2294813 MYCTH_2302405 MYCTH_2315548
0.0782017	3	7	6.45795	Positive regulation of atpase activity	http://amigo.geneontology.org/amigo/term/GO:0032781	MYCTH_62074 MYCTH_2303965 MYCTH_2306260
0.0782017	3	7	6.45795	ER membrane protein complex	http://amigo.geneontology.org/amigo/term/GO:0072546	MYCTH_63536 MYCTH_2313786 MYCTH_2068812
0.0782017	3	7	6.45795	THO complex	http://amigo.geneontology.org/amigo/term/GO:0000347	MYCTH_86520 MYCTH_2303495 MYCTH_2305931
0.0782017	3	7	6.45795	Tricarboxylic acid cycle enzyme complex	http://amigo.geneontology.org/amigo/term/GO:0045239	MYCTH_2295514 MYCTH_95158 MYCTH_2082917
3.88662e-05	10	24	6.27856	Mixed, incl. tim23 mitochondrial import inner membrane translocase complex, and translocation		MYCTH_2121955 MYCTH_2294811 MYCTH_2086391 MYCTH_2302794 MYCTH_2303579 MYCTH_2303965 MYCTH_2304053 MYCTH_2061176 MYCTH_2079864 MYCTH_2311354
1.55996e-08	17	41	6.24793	Respirasome	http://amigo.geneontology.org/amigo/term/GO:0070469	MYCTH_2294215 MYCTH_2296265 MYCTH_2298230 MYCTH_2074790 MYCTH_2295261 MYCTH_2297565 MYCTH_2313956 MYCTH_2302797 MYCTH_2302986 MYCTH_2301316 MYCTH_2314662 MYCTH_2315552 MYCTH_2095744 MYCTH_2316112 MYCTH_2311966 MYCTH_2316564 MYCTH_2312390
0.00130473	7	17	6.2047	Mixed, incl. organellar large ribosomal subunit, and mitochondrial translational initiation		MYCTH_2295039 MYCTH_2295089 MYCTH_2299582 MYCTH_2078031 MYCTH_2300054 MYCTH_2305931 MYCTH_2312533
0.00130473	7	17	6.2047	TIM23 mitochondrial import inner membrane translocase complex, and protein insertion into mitochondrial inner membrane		MYCTH_2121955 MYCTH_2086391 MYCTH_2303579 MYCTH_2303965 MYCTH_2304053 MYCTH_2061176 MYCTH_2079864
2.0712e-17	36	90	6.02742	Organellar ribosome, and translation regulator activity		MYCTH_2294218 MYCTH_2298203 MYCTH_2296621 MYCTH_2295039 MYCTH_2295089 MYCTH_2086470 MYCTH_2297437 MYCTH_2299582 MYCTH_2299621 MYCTH_2314338 MYCTH_2300396 MYCTH_2302283 MYCTH_2058620 MYCTH_2301162 MYCTH_2078031 MYCTH_2300054 MYCTH_2304929 MYCTH_2091689 MYCTH_2303153 MYCTH_2127139 MYCTH_2304195 MYCTH_2305931 MYCTH_2306316 MYCTH_88392 MYCTH_2309142 MYCTH_2082154 MYCTH_2308582 MYCTH_2309008 MYCTH_209…
0.00468601	6	15	6.02742	mRNA splicing		MYCTH_2296291 MYCTH_2137175 MYCTH_2298987 MYCTH_2301009 MYCTH_2302246 MYCTH_2119714
0.0351796	4	10	6.02742	TIM23 mitochondrial import inner membrane translocase complex	http://amigo.geneontology.org/amigo/term/GO:0005744	MYCTH_2303965 MYCTH_2079864 MYCTH_2307110 MYCTH_2308783
0.0351796	4	10	6.02742	Translocation		MYCTH_2121955 MYCTH_2303579 MYCTH_2304053 MYCTH_2061176
2.86935e-15	32	82	5.88041	Organellar ribosome, and mitochondrial translational termination		MYCTH_2294218 MYCTH_2296621 MYCTH_2295039 MYCTH_2295089 MYCTH_2086470 MYCTH_2297437 MYCTH_2299582 MYCTH_2299621 MYCTH_2314338 MYCTH_2300396 MYCTH_2302283 MYCTH_2058620 MYCTH_2301162 MYCTH_2078031 MYCTH_2300054 MYCTH_2304929 MYCTH_2091689 MYCTH_2303153 MYCTH_2127139 MYCTH_2305931 MYCTH_2306316 MYCTH_88392 MYCTH_2309142 MYCTH_2082154 MYCTH_2309008 MYCTH_2096341 MYCTH_2312533 MYCTH_2312771 MYCTH_231…
1.16946e-06	14	36	5.85999	Electron transfer activity	http://amigo.geneontology.org/amigo/term/GO:0009055	MYCTH_2294215 MYCTH_2298230 MYCTH_2117465 MYCTH_2302797 MYCTH_2301316 MYCTH_2314662 MYCTH_78977 MYCTH_2303180 MYCTH_2306984 MYCTH_111770 MYCTH_2315552 MYCTH_2311966 MYCTH_2316564 MYCTH_2312390
3.86662e-14	30	78	5.7956	Mitochondrial translation	http://amigo.geneontology.org/amigo/term/GO:0032543	MYCTH_2294218 MYCTH_2296621 MYCTH_2295039 MYCTH_2295089 MYCTH_2086470 MYCTH_2299582 MYCTH_2299621 MYCTH_2314338 MYCTH_2300396 MYCTH_2058620 MYCTH_2078031 MYCTH_2301761 MYCTH_2300054 MYCTH_2134157 MYCTH_2304929 MYCTH_2091689 MYCTH_2303153 MYCTH_2127139 MYCTH_101411 MYCTH_2305931 MYCTH_2306316 MYCTH_88392 MYCTH_2082154 MYCTH_2309008 MYCTH_2096341 MYCTH_2312771 MYCTH_2312809 MYCTH_2311295 MYCTH_2311…
9.13792e-05	10	26	5.7956	Mixed, incl. protein refolding, and chaperone binding		MYCTH_2088290 MYCTH_2313667 MYCTH_2294664 MYCTH_59302 MYCTH_2057433 MYCTH_2133483 MYCTH_2306260 MYCTH_2312690 MYCTH_112686 MYCTH_2311774
0.0154581	5	13	5.7956	Iron-sulfur cluster assembly, and nadph-adrenodoxin reductase activity		MYCTH_2314027 MYCTH_2294541 MYCTH_2117465 MYCTH_78977 MYCTH_2306019
9.66786e-17	36	94	5.77093	Oxidative phosphorylation, and mitochondrial respiratory chain complex assembly		MYCTH_2294215 MYCTH_2296265 MYCTH_2298230 MYCTH_2296478 MYCTH_2298561 MYCTH_2295261 MYCTH_2295729 MYCTH_2297565 MYCTH_2297590 MYCTH_2297754 MYCTH_2313956 MYCTH_2297826 MYCTH_2314502 MYCTH_2302797 MYCTH_2301316 MYCTH_2314662 MYCTH_2303180 MYCTH_2303364 MYCTH_2305597 MYCTH_2079768 MYCTH_2306984 MYCTH_2315637 MYCTH_2081891 MYCTH_111770 MYCTH_2315552 MYCTH_2309177 MYCTH_2095744 MYCTH_2316112 MYCTH_23…
3.90724e-17	37	97	5.7478	Organellar ribosome, and proton-transporting atp synthase complex assembly		MYCTH_2294218 MYCTH_2298203 MYCTH_2296621 MYCTH_2137079 MYCTH_2295039 MYCTH_2295089 MYCTH_2086470 MYCTH_2297437 MYCTH_2299582 MYCTH_2299621 MYCTH_2314338 MYCTH_2300396 MYCTH_2302283 MYCTH_2058620 MYCTH_2301162 MYCTH_2078031 MYCTH_2300054 MYCTH_2304929 MYCTH_2091689 MYCTH_2303153 MYCTH_2127139 MYCTH_2304195 MYCTH_2305931 MYCTH_2306316 MYCTH_88392 MYCTH_2309142 MYCTH_2082154 MYCTH_2308582 MYCTH_230…
3.70484e-24	53	139	5.74556	Mitochondrial protein complex	http://amigo.geneontology.org/amigo/term/GO:0098798	MYCTH_2121955 MYCTH_2294215 MYCTH_2294218 MYCTH_2298230 MYCTH_2296621 MYCTH_2295039 MYCTH_2295089 MYCTH_2086470 MYCTH_2295261 MYCTH_2297437 MYCTH_2299582 MYCTH_2299621 MYCTH_2314338 MYCTH_2300396 MYCTH_87315 MYCTH_2302797 MYCTH_2302986 MYCTH_2301316 MYCTH_79116 MYCTH_2078031 MYCTH_2300054 MYCTH_2304929 MYCTH_2091689 MYCTH_2303153 MYCTH_2305128 MYCTH_2127139 MYCTH_2303965 MYCTH_2061176 MYCTH_20797…
7.03766e-07	15	40	5.65071	Protein targeting to mitochondrion, and inner mitochondrial membrane organization		MYCTH_2121955 MYCTH_2294811 MYCTH_2086391 MYCTH_87315 MYCTH_2302646 MYCTH_2302794 MYCTH_79116 MYCTH_2305128 MYCTH_2303579 MYCTH_2303965 MYCTH_2304053 MYCTH_2061176 MYCTH_2079864 MYCTH_2304403 MYCTH_2311354
0.00031671	9	24	5.65071	Mitochondrial atp synthesis coupled electron transport	http://amigo.geneontology.org/amigo/term/GO:0042775	MYCTH_2294215 MYCTH_2298230 MYCTH_2302797 MYCTH_2301316 MYCTH_2303180 MYCTH_111770 MYCTH_2315552 MYCTH_2316564 MYCTH_2312390
0.00639263	6	16	5.65071	Organellar small ribosomal subunit		MYCTH_2294218 MYCTH_2296621 MYCTH_2297437 MYCTH_2082154 MYCTH_2096341 MYCTH_2311295
0.00639263	6	16	5.65071	Mixed, incl. organellar large ribosomal subunit, and 5s rrna binding		MYCTH_2300396 MYCTH_2058620 MYCTH_2091689 MYCTH_2306316 MYCTH_2309008 MYCTH_2311726
0.00639263	6	16	5.65071	Protein import into mitochondrial matrix	http://amigo.geneontology.org/amigo/term/GO:0030150	MYCTH_87315 MYCTH_79116 MYCTH_2303965 MYCTH_2079864 MYCTH_2307110 MYCTH_2308783
0.109069	3	8	5.65071	Mixed, incl. cenp-a containing nucleosome, and peptidase inhibitor activity		MYCTH_81959 MYCTH_2313019 MYCTH_104380
0.109069	3	8	5.65071	Clathrin binding, and actin cortical patch organization		MYCTH_2295647 MYCTH_2314800 MYCTH_2306915
0.109069	3	8	5.65071	Proteasome regulatory particle, base subcomplex	http://amigo.geneontology.org/amigo/term/GO:0008540	MYCTH_2313806 MYCTH_2301817 MYCTH_2084256
0.109069	3	8	5.65071	Oxidoreductase activity, acting on diphenols and related substances as donors	http://amigo.geneontology.org/amigo/term/GO:0016679	MYCTH_2294215 MYCTH_2302797 MYCTH_2315552
0.109069	3	8	5.65071	Fatty acid biosynthesis		MYCTH_2316112 MYCTH_2310645 MYCTH_2145425
0.109069	3	8	5.65071	Fatty acid metabolism		MYCTH_2316112 MYCTH_2310645 MYCTH_2145425
0.109069	3	8	5.65071	Mitochondrion outer membrane		MYCTH_2299299 MYCTH_2304403 MYCTH_2308449
5.50135e-06	13	35	5.59689	Protein targeting to mitochondrion	http://amigo.geneontology.org/amigo/term/GO:0006626	MYCTH_2121955 MYCTH_2298652 MYCTH_2295261 MYCTH_59302 MYCTH_87315 MYCTH_79116 MYCTH_2058204 MYCTH_2305597 MYCTH_2303965 MYCTH_2061176 MYCTH_2079864 MYCTH_2307110 MYCTH_2308783
0.000127665	10	27	5.58094	Organellar small ribosomal subunit, and organellar large ribosomal subunit		MYCTH_2294218 MYCTH_2296621 MYCTH_2297437 MYCTH_2302283 MYCTH_2304929 MYCTH_88392 MYCTH_2082154 MYCTH_2096341 MYCTH_2312771 MYCTH_2311295
2.44897e-06	14	38	5.55157	Mitochondrial respiratory chain complex assembly	http://amigo.geneontology.org/amigo/term/GO:0033108	MYCTH_2294215 MYCTH_2296478 MYCTH_2074790 MYCTH_2297541 MYCTH_2295729 MYCTH_2297826 MYCTH_2303364 MYCTH_2304541 MYCTH_2315637 MYCTH_2307571 MYCTH_2308209 MYCTH_2308806 MYCTH_2130787 MYCTH_2311966
0.00270397	7	19	5.55157	DNA packaging complex	http://amigo.geneontology.org/amigo/term/GO:0044815	MYCTH_97424 MYCTH_112136 MYCTH_112700 MYCTH_104380 MYCTH_2311958 MYCTH_57779 MYCTH_2071169
0.00113137	8	22	5.47947	Organellar large ribosomal subunit, and mitochondrial translational termination		MYCTH_2299621 MYCTH_2300396 MYCTH_2058620 MYCTH_2091689 MYCTH_2303153 MYCTH_2306316 MYCTH_2309008 MYCTH_2311726
0.047436	4	11	5.47947	Organellar large ribosomal subunit, and organellar small ribosomal subunit		MYCTH_2295039 MYCTH_2299582 MYCTH_2078031 MYCTH_2300054
6.92611e-08	18	50	5.42468	Inner mitochondrial membrane protein complex	http://amigo.geneontology.org/amigo/term/GO:0098800	MYCTH_2294215 MYCTH_2298230 MYCTH_2302797 MYCTH_2302986 MYCTH_2301316 MYCTH_2305128 MYCTH_2303965 MYCTH_2079768 MYCTH_2079864 MYCTH_2307110 MYCTH_2305722 MYCTH_2315552 MYCTH_2095744 MYCTH_2308783 MYCTH_2309800 MYCTH_2316407 MYCTH_2311966 MYCTH_2312390
0.0205941	5	14	5.38162	Response to temperature stimulus	http://amigo.geneontology.org/amigo/term/GO:0009266	MYCTH_109510 MYCTH_2088290 MYCTH_110532 MYCTH_2086765 MYCTH_2133483
0.0205941	5	14	5.38162	Response to heat	http://amigo.geneontology.org/amigo/term/GO:0009408	MYCTH_109510 MYCTH_2088290 MYCTH_110532 MYCTH_2086765 MYCTH_2133483
0.0205941	5	14	5.38162	Proton-transporting two-sector atpase complex, proton-transporting domain	http://amigo.geneontology.org/amigo/term/GO:0033177	MYCTH_2298561 MYCTH_2297754 MYCTH_2314502 MYCTH_2309800 MYCTH_2316407
0.0205941	5	14	5.38162	Chromosome		MYCTH_97424 MYCTH_112136 MYCTH_112700 MYCTH_57779 MYCTH_2071169
1.0117e-16	39	111	5.29435	Mixed, incl. organellar ribosome, and proton-transporting atp synthase complex assembly		MYCTH_2294218 MYCTH_2298203 MYCTH_2296621 MYCTH_2137079 MYCTH_2296912 MYCTH_2295039 MYCTH_2295089 MYCTH_2086470 MYCTH_2299157 MYCTH_2297437 MYCTH_2299582 MYCTH_2299621 MYCTH_2314338 MYCTH_2300396 MYCTH_2302283 MYCTH_2058620 MYCTH_2301162 MYCTH_2078031 MYCTH_2300054 MYCTH_2304929 MYCTH_2091689 MYCTH_2303153 MYCTH_2127139 MYCTH_2304195 MYCTH_2305931 MYCTH_2306316 MYCTH_88392 MYCTH_2309142 MYCTH_208…
0.00153058	8	23	5.24123	Integral component of mitochondrial inner membrane	http://amigo.geneontology.org/amigo/term/GO:0031305	MYCTH_2074790 MYCTH_2305128 MYCTH_2079864 MYCTH_2304541 MYCTH_2305722 MYCTH_2308783 MYCTH_2311354 MYCTH_2130787
2.84742e-22	53	153	5.21982	Oxidative phosphorylation, and mitochondrion organization		MYCTH_2121955 MYCTH_2294215 MYCTH_2296265 MYCTH_2298230 MYCTH_2296478 MYCTH_2298561 MYCTH_2294811 MYCTH_2086391 MYCTH_2295261 MYCTH_2299299 MYCTH_2295729 MYCTH_2297565 MYCTH_2297590 MYCTH_2297754 MYCTH_2313956 MYCTH_2297826 MYCTH_87315 MYCTH_2314502 MYCTH_2302646 MYCTH_2302794 MYCTH_2302797 MYCTH_2301316 MYCTH_79116 MYCTH_2314662 MYCTH_2303180 MYCTH_2305128 MYCTH_2303364 MYCTH_2303579 MYCTH_23055…
0.000252061	10	29	5.19605	Oxidative phosphorylation	http://amigo.geneontology.org/amigo/term/GO:0006119	MYCTH_2294215 MYCTH_2298230 MYCTH_2302797 MYCTH_2301316 MYCTH_2303180 MYCTH_111770 MYCTH_2315552 MYCTH_2311966 MYCTH_2316564 MYCTH_2312390
3.75072e-13	31	90	5.19028	Mitochondrial gene expression	http://amigo.geneontology.org/amigo/term/GO:0140053	MYCTH_2294218 MYCTH_2296621 MYCTH_2295039 MYCTH_2295089 MYCTH_2086470 MYCTH_2299543 MYCTH_2299582 MYCTH_2299621 MYCTH_2314338 MYCTH_2300396 MYCTH_2058620 MYCTH_2078031 MYCTH_2301761 MYCTH_2300054 MYCTH_2134157 MYCTH_2304929 MYCTH_2091689 MYCTH_2303153 MYCTH_2127139 MYCTH_101411 MYCTH_2305931 MYCTH_2306316 MYCTH_88392 MYCTH_2082154 MYCTH_2309008 MYCTH_2096341 MYCTH_2312771 MYCTH_2312809 MYCTH_2311…
0.000871013	9	27	5.02285	Mixed, incl. organellar large ribosomal subunit, and mitochondrial translational termination		MYCTH_2299621 MYCTH_2300396 MYCTH_2058620 MYCTH_2301162 MYCTH_2091689 MYCTH_2303153 MYCTH_2306316 MYCTH_2309008 MYCTH_2311726
0.000871013	9	27	5.02285	ATP synthesis coupled electron transport	http://amigo.geneontology.org/amigo/term/GO:0042773	MYCTH_2294215 MYCTH_2298230 MYCTH_2302797 MYCTH_2301316 MYCTH_2303180 MYCTH_111770 MYCTH_2315552 MYCTH_2316564 MYCTH_2312390
0.00208865	8	24	5.02285	Intrinsic component of mitochondrial inner membrane	http://amigo.geneontology.org/amigo/term/GO:0031304	MYCTH_2074790 MYCTH_2305128 MYCTH_2079864 MYCTH_2304541 MYCTH_2305722 MYCTH_2308783 MYCTH_2311354 MYCTH_2130787
0.0278439	5	15	5.02285	Pyrophosphate hydrolysis-driven proton transmembrane transporter activity	http://amigo.geneontology.org/amigo/term/GO:0009678	MYCTH_2298561 MYCTH_2297754 MYCTH_2314502 MYCTH_2081891 MYCTH_2312579
0.0278439	5	15	5.02285	Protein disulfide oxidoreductase activity	http://amigo.geneontology.org/amigo/term/GO:0015035	MYCTH_2117465 MYCTH_2305597 MYCTH_2309177 MYCTH_2315946 MYCTH_2310462
0.061008	4	12	5.02285	Mixed, incl. vcp-npl4-ufd1 aaa atpase complex, and ubiquitin-dependent erad pathway		MYCTH_2294820 MYCTH_2141635 MYCTH_2304464 MYCTH_2309342
0.061008	4	12	5.02285	Proton-transporting v-type atpase complex	http://amigo.geneontology.org/amigo/term/GO:0033176	MYCTH_2298561 MYCTH_2297754 MYCTH_2314502 MYCTH_2081891
0.061008	4	12	5.02285	Protein insertion into mitochondrial membrane	http://amigo.geneontology.org/amigo/term/GO:0051204	MYCTH_2121955 MYCTH_87315 MYCTH_2058204 MYCTH_2061176
0.142014	3	9	5.02285	Protein transmembrane transporter activity	http://amigo.geneontology.org/amigo/term/GO:0008320	MYCTH_2302646 MYCTH_79116 MYCTH_2079864
0.142014	3	9	5.02285	Macromolecule transmembrane transporter activity	http://amigo.geneontology.org/amigo/term/GO:0022884	MYCTH_2302646 MYCTH_79116 MYCTH_2079864
0.142014	3	9	5.02285	Regulation of atpase activity	http://amigo.geneontology.org/amigo/term/GO:0043462	MYCTH_62074 MYCTH_2303965 MYCTH_2306260
0.142014	3	9	5.02285	Protein transporter activity	http://amigo.geneontology.org/amigo/term/GO:0140318	MYCTH_2302646 MYCTH_79116 MYCTH_2079864
0.142014	3	9	5.02285	CBS domain		MYCTH_2296210 MYCTH_2080506 MYCTH_2306997
2.95161e-05	13	40	4.89728	Preribosome, large subunit precursor, and rna helicase activity		MYCTH_98838 MYCTH_63776 MYCTH_2295275 MYCTH_2295642 MYCTH_2300699 MYCTH_2304883 MYCTH_2305019 MYCTH_2093073 MYCTH_2093740 MYCTH_2135338 MYCTH_60661 MYCTH_2312685 MYCTH_2311869
2.95161e-05	13	40	4.89728	Respiratory chain complex	http://amigo.geneontology.org/amigo/term/GO:0098803	MYCTH_2294215 MYCTH_2298230 MYCTH_2297565 MYCTH_2302797 MYCTH_2302986 MYCTH_2301316 MYCTH_2314662 MYCTH_2303180 MYCTH_111770 MYCTH_2315552 MYCTH_2095744 MYCTH_2311966 MYCTH_2312390
8.28968e-22	56	175	4.82194	Mitochondrial envelope, and proton-transporting v-type atpase complex		MYCTH_2121955 MYCTH_2294215 MYCTH_2296265 MYCTH_2298230 MYCTH_2296478 MYCTH_2074790 MYCTH_2298561 MYCTH_2294811 MYCTH_2086391 MYCTH_2295261 MYCTH_2299299 MYCTH_2295729 MYCTH_2297565 MYCTH_2297590 MYCTH_2297754 MYCTH_2313956 MYCTH_2297826 MYCTH_87315 MYCTH_2314502 MYCTH_2302646 MYCTH_2302794 MYCTH_2302797 MYCTH_2301316 MYCTH_79116 MYCTH_2314662 MYCTH_2303180 MYCTH_2305128 MYCTH_2303364 MYCTH_23035…
0.000101473	12	38	4.75849	Integral component of mitochondrial membrane	http://amigo.geneontology.org/amigo/term/GO:0032592	MYCTH_2074790 MYCTH_2137079 MYCTH_87315 MYCTH_2058204 MYCTH_2305128 MYCTH_2079864 MYCTH_2304403 MYCTH_2304541 MYCTH_2305722 MYCTH_2308783 MYCTH_2311354 MYCTH_2130787
0.0355699	5	16	4.70892	Outer mitochondrial membrane protein complex, and micos complex		MYCTH_87315 MYCTH_2302646 MYCTH_79116 MYCTH_2305128 MYCTH_2304403
0.0355699	5	16	4.70892	Heme biosynthetic process	http://amigo.geneontology.org/amigo/term/GO:0006783	MYCTH_78977 MYCTH_2306984 MYCTH_2067725 MYCTH_2312932 MYCTH_112612
4.45793e-06	16	52	4.63648	Mixed, incl. protein targeting to mitochondrion, and integral component of mitochondrial membrane		MYCTH_2121955 MYCTH_2294811 MYCTH_2086391 MYCTH_2299299 MYCTH_87315 MYCTH_2302646 MYCTH_2302794 MYCTH_79116 MYCTH_2305128 MYCTH_2303579 MYCTH_2303965 MYCTH_2304053 MYCTH_2061176 MYCTH_2079864 MYCTH_2304403 MYCTH_2311354
0.000132536	12	39	4.63648	Intrinsic component of mitochondrial membrane	http://amigo.geneontology.org/amigo/term/GO:0098573	MYCTH_2074790 MYCTH_2137079 MYCTH_87315 MYCTH_2058204 MYCTH_2305128 MYCTH_2079864 MYCTH_2304403 MYCTH_2304541 MYCTH_2305722 MYCTH_2308783 MYCTH_2311354 MYCTH_2130787
0.0789368	4	13	4.63648	Mixed, incl. ubiquitin conjugating enzyme activity, and protein autoubiquitination		MYCTH_2073656 MYCTH_2301813 MYCTH_2315548 MYCTH_2111167
0.000327167	11	36	4.60428	Aerobic respiration	http://amigo.geneontology.org/amigo/term/GO:0009060	MYCTH_2294215 MYCTH_2298230 MYCTH_2295514 MYCTH_2301316 MYCTH_2303180 MYCTH_111770 MYCTH_2315552 MYCTH_2082917 MYCTH_2312570 MYCTH_2316564 MYCTH_2312390
2.86747e-05	14	46	4.58608	Preribosome, large subunit precursor, and ribosomal large subunit biogenesis		MYCTH_98838 MYCTH_63776 MYCTH_2295275 MYCTH_2295642 MYCTH_2300699 MYCTH_2301840 MYCTH_2304883 MYCTH_2305019 MYCTH_2093073 MYCTH_2093740 MYCTH_2135338 MYCTH_60661 MYCTH_2312685 MYCTH_2311869
7.16593e-21	57	189	4.54448	Mitochondrial membrane, and proton-transporting v-type atpase complex		MYCTH_2121955 MYCTH_2294215 MYCTH_2296265 MYCTH_2298230 MYCTH_2296478 MYCTH_2074790 MYCTH_2298561 MYCTH_2294811 MYCTH_2086391 MYCTH_2295261 MYCTH_2299299 MYCTH_2295729 MYCTH_2297565 MYCTH_2297590 MYCTH_2297754 MYCTH_2313956 MYCTH_2297826 MYCTH_87315 MYCTH_2314502 MYCTH_2302646 MYCTH_2302794 MYCTH_2302797 MYCTH_2301316 MYCTH_79116 MYCTH_2314662 MYCTH_2303180 MYCTH_2305128 MYCTH_2303364 MYCTH_23035…
0.0198608	6	20	4.52056	Maturation of lsu-rrna	http://amigo.geneontology.org/amigo/term/GO:0000470	MYCTH_63776 MYCTH_2295642 MYCTH_2091453 MYCTH_2304883 MYCTH_2305019 MYCTH_60661
0.179065	3	10	4.52056	Preribosome, large subunit precursor, and rrna (cytosine) methyltransferase activity		MYCTH_2295642 MYCTH_2312685 MYCTH_2311869
0.179065	3	10	4.52056	Mixed, incl. thioredoxin-disulfide reductase activity, and oxidoreductase activity, acting on a sulfur group of donors, disulfide as acceptor		MYCTH_2300475 MYCTH_2127855 MYCTH_2310462
0.179065	3	10	4.52056	Proton-transporting atp synthase complex		MYCTH_2079768 MYCTH_2309800 MYCTH_2316407
0.179065	3	10	4.52056	ATPase regulator activity	http://amigo.geneontology.org/amigo/term/GO:0060590	MYCTH_2057433 MYCTH_2303965 MYCTH_2306260
9.36951e-05	13	44	4.45207	Protein localization to mitochondrion	http://amigo.geneontology.org/amigo/term/GO:0070585	MYCTH_2121955 MYCTH_2298652 MYCTH_2295261 MYCTH_59302 MYCTH_87315 MYCTH_79116 MYCTH_2058204 MYCTH_2305597 MYCTH_2303965 MYCTH_2061176 MYCTH_2079864 MYCTH_2307110 MYCTH_2308783
9.36951e-05	13	44	4.45207	Establishment of protein localization to mitochondrion	http://amigo.geneontology.org/amigo/term/GO:0072655	MYCTH_2121955 MYCTH_2298652 MYCTH_2295261 MYCTH_59302 MYCTH_87315 MYCTH_79116 MYCTH_2058204 MYCTH_2305597 MYCTH_2303965 MYCTH_2061176 MYCTH_2079864 MYCTH_2307110 MYCTH_2308783
0.0443249	5	17	4.43193	Proteasome regulatory particle	http://amigo.geneontology.org/amigo/term/GO:0005838	MYCTH_2313806 MYCTH_2301817 MYCTH_109876 MYCTH_2084256 MYCTH_2084627
0.0443249	5	17	4.43193	Nucleosome assembly	http://amigo.geneontology.org/amigo/term/GO:0006334	MYCTH_97424 MYCTH_111107 MYCTH_2302217 MYCTH_112136 MYCTH_2071169
0.0443249	5	17	4.43193	Porphyrin-containing compound biosynthetic process	http://amigo.geneontology.org/amigo/term/GO:0006779	MYCTH_78977 MYCTH_2306984 MYCTH_2067725 MYCTH_2312932 MYCTH_112612
0.0443249	5	17	4.43193	Proteasome accessory complex	http://amigo.geneontology.org/amigo/term/GO:0022624	MYCTH_2313806 MYCTH_2301817 MYCTH_109876 MYCTH_2084256 MYCTH_2084627
0.0443249	5	17	4.43193	Tetrapyrrole biosynthetic process	http://amigo.geneontology.org/amigo/term/GO:0033014	MYCTH_78977 MYCTH_2306984 MYCTH_2067725 MYCTH_2312932 MYCTH_112612
0.0443249	5	17	4.43193	Heme metabolic process	http://amigo.geneontology.org/amigo/term/GO:0042168	MYCTH_78977 MYCTH_2306984 MYCTH_2067725 MYCTH_2312932 MYCTH_112612
0.0108002	7	24	4.39499	Mitochondrial small ribosomal subunit	http://amigo.geneontology.org/amigo/term/GO:0005763	MYCTH_2294218 MYCTH_2297437 MYCTH_2091689 MYCTH_2082154 MYCTH_2096341 MYCTH_2311295 MYCTH_2312323
6.40053e-18	51	175	4.39141	Mitochondrial matrix	http://amigo.geneontology.org/amigo/term/GO:0005759	MYCTH_2294218 MYCTH_2314027 MYCTH_2294664 MYCTH_2296621 MYCTH_2296757 MYCTH_2086391 MYCTH_2295039 MYCTH_2295089 MYCTH_2086470 MYCTH_2295261 MYCTH_2295514 MYCTH_2297437 MYCTH_2299543 MYCTH_2299582 MYCTH_59302 MYCTH_2299621 MYCTH_2314338 MYCTH_2300396 MYCTH_2302257 MYCTH_2117465 MYCTH_2300751 MYCTH_2301113 MYCTH_2078031 MYCTH_78977 MYCTH_2300054 MYCTH_2134157 MYCTH_2304929 MYCTH_2091689 MYCTH_23031…
0.0247834	6	21	4.3053	Preribosome, large subunit precursor, and maturation of lsu-rrna		MYCTH_2295642 MYCTH_2305019 MYCTH_2093073 MYCTH_60661 MYCTH_2312685 MYCTH_2311869
0.100058	4	14	4.3053	Mixed, incl. eukaryotic translation initiation factor 2b complex, and eukaryotic translation initiation factor 2alpha kinase activity		MYCTH_2301163 MYCTH_100654 MYCTH_2304203 MYCTH_2312055
0.100058	4	14	4.3053	Mixed, incl. clathrin binding, and rvs161p-rvs167p complex		MYCTH_2295647 MYCTH_2301760 MYCTH_2314800 MYCTH_2306915
1.66484e-05	16	57	4.22977	Mixed, incl. protein targeting to mitochondrion, and inner mitochondrial membrane organization		MYCTH_2121955 MYCTH_2294811 MYCTH_2086391 MYCTH_2299299 MYCTH_87315 MYCTH_2302646 MYCTH_2302794 MYCTH_79116 MYCTH_2305128 MYCTH_2303579 MYCTH_2303965 MYCTH_2304053 MYCTH_2061176 MYCTH_2079864 MYCTH_2304403 MYCTH_2311354
0.0526206	5	18	4.18571	Porphyrin-containing compound metabolic process	http://amigo.geneontology.org/amigo/term/GO:0006778	MYCTH_78977 MYCTH_2306984 MYCTH_2067725 MYCTH_2312932 MYCTH_112612
0.0526206	5	18	4.18571	Purine nucleoside triphosphate biosynthetic process	http://amigo.geneontology.org/amigo/term/GO:0009145	MYCTH_2296210 MYCTH_2303180 MYCTH_2079768 MYCTH_2309800 MYCTH_2316407
0.0526206	5	18	4.18571	Purine ribonucleoside triphosphate metabolic process	http://amigo.geneontology.org/amigo/term/GO:0009205	MYCTH_2296210 MYCTH_2303180 MYCTH_2079768 MYCTH_2309800 MYCTH_2316407
0.0526206	5	18	4.18571	Purine ribonucleoside triphosphate biosynthetic process	http://amigo.geneontology.org/amigo/term/GO:0009206	MYCTH_2296210 MYCTH_2303180 MYCTH_2079768 MYCTH_2309800 MYCTH_2316407
0.0526206	5	18	4.18571	Tetrapyrrole metabolic process	http://amigo.geneontology.org/amigo/term/GO:0033013	MYCTH_78977 MYCTH_2306984 MYCTH_2067725 MYCTH_2312932 MYCTH_112612
0.00730867	8	29	4.15684	NADH dehydrogenase (quinone) activity, and NADH dehydrogenase complex assembly		MYCTH_2296265 MYCTH_2297565 MYCTH_2313956 MYCTH_2314662 MYCTH_2303364 MYCTH_2095744 MYCTH_2316112 MYCTH_2308783
0.000906231	11	40	4.14385	Mitochondrial transmembrane transport	http://amigo.geneontology.org/amigo/term/GO:1990542	MYCTH_59302 MYCTH_87315 MYCTH_79116 MYCTH_2303180 MYCTH_2305597 MYCTH_2303965 MYCTH_2079864 MYCTH_2307110 MYCTH_2305722 MYCTH_2308783 MYCTH_2310873
3.17042e-14	43	157	4.12705	Mixed, incl. mitochondrial translation, and trna aminoacylation for protein translation		MYCTH_2294218 MYCTH_2298203 MYCTH_2296621 MYCTH_2137079 MYCTH_2296912 MYCTH_2295039 MYCTH_2295089 MYCTH_2086470 MYCTH_2299157 MYCTH_2297437 MYCTH_2297489 MYCTH_2299582 MYCTH_2299621 MYCTH_2314338 MYCTH_2300396 MYCTH_2302257 MYCTH_2302283 MYCTH_2058620 MYCTH_2301162 MYCTH_2078031 MYCTH_2300054 MYCTH_2134157 MYCTH_2304929 MYCTH_2091689 MYCTH_2303153 MYCTH_2127139 MYCTH_101411 MYCTH_2304195 MYCTH_23…
0.0304736	6	22	4.1096	Chaperone		MYCTH_2294664 MYCTH_98929 MYCTH_59302 MYCTH_2304053 MYCTH_2061176 MYCTH_2311633
0.000127665	14	52	4.05692	Electron transport chain	http://amigo.geneontology.org/amigo/term/GO:0022900	MYCTH_2294215 MYCTH_2298230 MYCTH_2294684 MYCTH_2117465 MYCTH_2302797 MYCTH_2301316 MYCTH_2314662 MYCTH_78977 MYCTH_2303180 MYCTH_2306984 MYCTH_111770 MYCTH_2315552 MYCTH_2316564 MYCTH_2312390
0.121661	4	15	4.01828	Mixed, incl. response to superoxide, and oxidoreductase activity, acting on a sulfur group of donors, disulfide as acceptor		MYCTH_2300475 MYCTH_2127855 MYCTH_2308056 MYCTH_2310462
0.121661	4	15	4.01828	Ribosomal subunit export from nucleus	http://amigo.geneontology.org/amigo/term/GO:0000054	MYCTH_2301840 MYCTH_2304883 MYCTH_2135338 MYCTH_2311912
0.121661	4	15	4.01828	Inner mitochondrial membrane organization	http://amigo.geneontology.org/amigo/term/GO:0007007	MYCTH_2121955 MYCTH_2302794 MYCTH_2305128 MYCTH_2061176
0.121661	4	15	4.01828	Ribosome localization	http://amigo.geneontology.org/amigo/term/GO:0033750	MYCTH_2301840 MYCTH_2304883 MYCTH_2135338 MYCTH_2311912
0.121661	4	15	4.01828	Outer mitochondrial membrane protein complex	http://amigo.geneontology.org/amigo/term/GO:0098799	MYCTH_87315 MYCTH_79116 MYCTH_2304403 MYCTH_2304464
0.00496828	9	34	3.98873	Mixed, incl. ubiquitin conjugating enzyme activity, and ubiquitin-dependent erad pathway		MYCTH_2298354 MYCTH_2073656 MYCTH_2294820 MYCTH_2141635 MYCTH_2301813 MYCTH_2304464 MYCTH_2315548 MYCTH_2111167 MYCTH_2309342
0.00496828	9	34	3.98873	Respiratory electron transport chain	http://amigo.geneontology.org/amigo/term/GO:0022904	MYCTH_2294215 MYCTH_2298230 MYCTH_2302797 MYCTH_2301316 MYCTH_2303180 MYCTH_111770 MYCTH_2315552 MYCTH_2316564 MYCTH_2312390
0.0660351	5	19	3.96541	Purine nucleoside triphosphate metabolic process	http://amigo.geneontology.org/amigo/term/GO:0009144	MYCTH_2296210 MYCTH_2303180 MYCTH_2079768 MYCTH_2309800 MYCTH_2316407
0.037123	6	23	3.93093	Preribosome, large subunit precursor	http://amigo.geneontology.org/amigo/term/GO:0030687	MYCTH_63776 MYCTH_2300699 MYCTH_2301840 MYCTH_2304883 MYCTH_2093073 MYCTH_2093740
0.0205941	7	27	3.90666	Proton-transporting two-sector atpase complex	http://amigo.geneontology.org/amigo/term/GO:0016469	MYCTH_2298561 MYCTH_2297754 MYCTH_2314502 MYCTH_2079768 MYCTH_2081891 MYCTH_2309800 MYCTH_2316407
2.33648e-13	43	166	3.9033	Mitochondrial gene expression, and trna aminoacylation for protein translation		MYCTH_2294218 MYCTH_2298203 MYCTH_2296621 MYCTH_2137079 MYCTH_2296912 MYCTH_2295039 MYCTH_2295089 MYCTH_2086470 MYCTH_2299157 MYCTH_2297437 MYCTH_2297489 MYCTH_2299582 MYCTH_2299621 MYCTH_2314338 MYCTH_2300396 MYCTH_2302257 MYCTH_2302283 MYCTH_2058620 MYCTH_2301162 MYCTH_2078031 MYCTH_2300054 MYCTH_2134157 MYCTH_2304929 MYCTH_2091689 MYCTH_2303153 MYCTH_2127139 MYCTH_101411 MYCTH_2304195 MYCTH_23…
0.0110222	8	31	3.88866	Protein transmembrane import into intracellular organelle	http://amigo.geneontology.org/amigo/term/GO:0044743	MYCTH_59302 MYCTH_87315 MYCTH_79116 MYCTH_2305597 MYCTH_2303965 MYCTH_2079864 MYCTH_2307110 MYCTH_2308783
3.64037e-06	20	78	3.86373	Large ribosomal subunit	http://amigo.geneontology.org/amigo/term/GO:0015934	MYCTH_2296621 MYCTH_2295039 MYCTH_2295089 MYCTH_2086470 MYCTH_2299582 MYCTH_2299621 MYCTH_2314338 MYCTH_2300396 MYCTH_2078031 MYCTH_2300054 MYCTH_2304929 MYCTH_2303153 MYCTH_2127139 MYCTH_2305931 MYCTH_2306316 MYCTH_88392 MYCTH_2309008 MYCTH_2312771 MYCTH_2312809 MYCTH_2311726
0.0247834	7	28	3.76714	Iron-sulfur cluster assembly, and protein maturation by iron-sulfur cluster transfer		MYCTH_2314027 MYCTH_2294541 MYCTH_2117465 MYCTH_78977 MYCTH_2306019 MYCTH_2308654 MYCTH_2312932
0.0443249	6	24	3.76714	mRNA processing		MYCTH_2296291 MYCTH_2137175 MYCTH_2298987 MYCTH_2301009 MYCTH_2302246 MYCTH_2119714
0.0789368	5	20	3.76714	Ribonucleoside triphosphate metabolic process	http://amigo.geneontology.org/amigo/term/GO:0009199	MYCTH_2296210 MYCTH_2303180 MYCTH_2079768 MYCTH_2309800 MYCTH_2316407
0.0789368	5	20	3.76714	Ribonucleoside triphosphate biosynthetic process	http://amigo.geneontology.org/amigo/term/GO:0009201	MYCTH_2296210 MYCTH_2303180 MYCTH_2079768 MYCTH_2309800 MYCTH_2316407
0.0789368	5	20	3.76714	Disulfide oxidoreductase activity	http://amigo.geneontology.org/amigo/term/GO:0015036	MYCTH_2117465 MYCTH_2305597 MYCTH_2309177 MYCTH_2315946 MYCTH_2310462
0.142132	4	16	3.76714	ATP biosynthetic process	http://amigo.geneontology.org/amigo/term/GO:0006754	MYCTH_2303180 MYCTH_2079768 MYCTH_2309800 MYCTH_2316407
0.142132	4	16	3.76714	Energy coupled proton transport, down electrochemical gradient	http://amigo.geneontology.org/amigo/term/GO:0015985	MYCTH_2303180 MYCTH_2079768 MYCTH_2309800 MYCTH_2316407
0.142132	4	16	3.76714	ATP synthesis coupled proton transport	http://amigo.geneontology.org/amigo/term/GO:0015986	MYCTH_2303180 MYCTH_2079768 MYCTH_2309800 MYCTH_2316407
0.142132	4	16	3.76714	Precatalytic spliceosome	http://amigo.geneontology.org/amigo/term/GO:0071011	MYCTH_2296291 MYCTH_2137175 MYCTH_2301009 MYCTH_2119714
0.142132	4	16	3.76714	Presynapse	http://amigo.geneontology.org/amigo/term/GO:0098793	MYCTH_2302649 MYCTH_2058974 MYCTH_2313019 MYCTH_2312199
0.142132	4	16	3.76714	Hydrogen ion transport		MYCTH_2297754 MYCTH_2314502 MYCTH_2081891 MYCTH_2312579
3.54569e-10	35	142	3.71408	Mitochondrion organization	http://amigo.geneontology.org/amigo/term/GO:0007005	MYCTH_2121955 MYCTH_2294215 MYCTH_2296478 MYCTH_2074790 MYCTH_2137079 MYCTH_2298652 MYCTH_2295261 MYCTH_2299299 MYCTH_2297541 MYCTH_2295729 MYCTH_59302 MYCTH_2297826 MYCTH_87315 MYCTH_2302794 MYCTH_79116 MYCTH_2058204 MYCTH_2305128 MYCTH_2303364 MYCTH_2305597 MYCTH_2303965 MYCTH_2061176 MYCTH_2079864 MYCTH_2304403 MYCTH_2304541 MYCTH_2307110 MYCTH_2315637 MYCTH_2307571 MYCTH_2309086 MYCTH_2308209…
0.00883273	9	37	3.66532	Mitochondrion inner membrane		MYCTH_2298230 MYCTH_2294811 MYCTH_98929 MYCTH_2302794 MYCTH_2314662 MYCTH_2305128 MYCTH_68944 MYCTH_111770 MYCTH_2308209
0.000121906	16	66	3.65298	Proton transmembrane transporter activity	http://amigo.geneontology.org/amigo/term/GO:0015078	MYCTH_2298230 MYCTH_2298561 MYCTH_75421 MYCTH_2297754 MYCTH_2314502 MYCTH_2301316 MYCTH_2303180 MYCTH_2079768 MYCTH_2081891 MYCTH_111770 MYCTH_2309054 MYCTH_2316407 MYCTH_2312579 MYCTH_2311966 MYCTH_2312390 MYCTH_112491
0.0293193	7	29	3.63724	Oxidoreductase activity, acting on a sulfur group of donors	http://amigo.geneontology.org/amigo/term/GO:0016667	MYCTH_2300475 MYCTH_2117465 MYCTH_2305597 MYCTH_2127855 MYCTH_2309177 MYCTH_2315946 MYCTH_2310462
0.0956463	5	21	3.58775	Nucleoside triphosphate biosynthetic process	http://amigo.geneontology.org/amigo/term/GO:0009142	MYCTH_2296210 MYCTH_2303180 MYCTH_2079768 MYCTH_2309800 MYCTH_2316407
0.169769	4	17	3.54554	tRNA wobble uridine modification, and peptidyl-diphthamide metabolic process		MYCTH_2298356 MYCTH_2295614 MYCTH_2302405 MYCTH_2309152
0.169769	4	17	3.54554	Mixed, incl. rqc complex, and rrna catabolic process		MYCTH_2117839 MYCTH_2306528 MYCTH_2306607 MYCTH_98107
0.169769	4	17	3.54554	Mixed, incl. dsc e3 ubiquitin ligase complex, and vcp-npl4-ufd1 aaa atpase complex		MYCTH_2294820 MYCTH_2141635 MYCTH_2304464 MYCTH_2309342
0.169769	4	17	3.54554	Transport vesicle membrane	http://amigo.geneontology.org/amigo/term/GO:0030658	MYCTH_2313651 MYCTH_2087521 MYCTH_2314627 MYCTH_2314800
0.169769	4	17	3.54554	SNARE complex	http://amigo.geneontology.org/amigo/term/GO:0031201	MYCTH_2313651 MYCTH_2302649 MYCTH_2314627 MYCTH_2302111
0.169769	4	17	3.54554	rRNA-containing ribonucleoprotein complex export from nucleus	http://amigo.geneontology.org/amigo/term/GO:0071428	MYCTH_2301840 MYCTH_2304883 MYCTH_2135338 MYCTH_2311912
0.0014811	13	57	3.43669	Unfolded protein binding	http://amigo.geneontology.org/amigo/term/GO:0051082	MYCTH_109510 MYCTH_2088290 MYCTH_2296128 MYCTH_110532 MYCTH_2137079 MYCTH_2086391 MYCTH_59302 MYCTH_2056896 MYCTH_2133483 MYCTH_2304541 MYCTH_2308209 MYCTH_112686 MYCTH_2311633
1.50952e-06	25	110	3.42467	Mitochondrion		MYCTH_2121955 MYCTH_2298230 MYCTH_2294811 MYCTH_98929 MYCTH_2299157 MYCTH_2299299 MYCTH_2295514 MYCTH_2302794 MYCTH_2301499 MYCTH_2301522 MYCTH_2314662 MYCTH_2305128 MYCTH_2127139 MYCTH_2303579 MYCTH_2304053 MYCTH_2061176 MYCTH_2304403 MYCTH_68944 MYCTH_111770 MYCTH_2082154 MYCTH_2308209 MYCTH_2308449 MYCTH_2308790 MYCTH_2311966 MYCTH_2316564
0.000488188	15	66	3.42467	ATP metabolic process	http://amigo.geneontology.org/amigo/term/GO:0046034	MYCTH_2294215 MYCTH_2298230 MYCTH_2298386 MYCTH_2297364 MYCTH_2302797 MYCTH_2301316 MYCTH_2303180 MYCTH_2079768 MYCTH_111770 MYCTH_2315552 MYCTH_2309800 MYCTH_2316407 MYCTH_2311966 MYCTH_2316564 MYCTH_2312390
0.00792236	10	44	3.42467	RNA export from nucleus	http://amigo.geneontology.org/amigo/term/GO:0006405	MYCTH_86520 MYCTH_2294293 MYCTH_2296410 MYCTH_2301840 MYCTH_2304883 MYCTH_2303495 MYCTH_2309153 MYCTH_2135338 MYCTH_109876 MYCTH_2311912
0.00792236	10	44	3.42467	Protein export from nucleus	http://amigo.geneontology.org/amigo/term/GO:0006611	MYCTH_86520 MYCTH_2294293 MYCTH_2296410 MYCTH_2301840 MYCTH_2304883 MYCTH_2303495 MYCTH_2309153 MYCTH_2135338 MYCTH_109876 MYCTH_2311912
0.110858	5	22	3.42467	mRNA export from nucleus	http://amigo.geneontology.org/amigo/term/GO:0006406	MYCTH_86520 MYCTH_2294293 MYCTH_2296410 MYCTH_2303495 MYCTH_109876
0.110858	5	22	3.42467	mRNA-containing ribonucleoprotein complex export from nucleus	http://amigo.geneontology.org/amigo/term/GO:0071427	MYCTH_86520 MYCTH_2294293 MYCTH_2296410 MYCTH_2303495 MYCTH_109876
4.37047e-18	70	311	3.39163	Mitochondrial envelope	http://amigo.geneontology.org/amigo/term/GO:0005740	MYCTH_2121955 MYCTH_2294215 MYCTH_2296265 MYCTH_2298230 MYCTH_2296478 MYCTH_2074790 MYCTH_2294684 MYCTH_2294811 MYCTH_2137079 MYCTH_2298652 MYCTH_2298926 MYCTH_2295261 MYCTH_2299299 MYCTH_2297541 MYCTH_2295729 MYCTH_2297565 MYCTH_2297590 MYCTH_2299543 MYCTH_2313956 MYCTH_2297826 MYCTH_87315 MYCTH_2302646 MYCTH_2300751 MYCTH_2302794 MYCTH_2302797 MYCTH_2302986 MYCTH_2301316 MYCTH_79116 MYCTH_23146…
0.0148639	9	40	3.39042	Iron-sulfur cluster assembly, and heme biosynthetic process		MYCTH_2314027 MYCTH_2294541 MYCTH_2117465 MYCTH_78977 MYCTH_2306019 MYCTH_2067725 MYCTH_2308654 MYCTH_2312932 MYCTH_112612
9.29023e-13	49	218	3.38697	Mitochondrial inner membrane	http://amigo.geneontology.org/amigo/term/GO:0005743	MYCTH_2121955 MYCTH_2294215 MYCTH_2296265 MYCTH_2298230 MYCTH_2074790 MYCTH_2294811 MYCTH_2137079 MYCTH_2298926 MYCTH_2295261 MYCTH_2297541 MYCTH_2297565 MYCTH_2297590 MYCTH_2313956 MYCTH_2302794 MYCTH_2302797 MYCTH_2302986 MYCTH_2301316 MYCTH_2314662 MYCTH_2303180 MYCTH_2305128 MYCTH_2303579 MYCTH_2305597 MYCTH_2303965 MYCTH_2304053 MYCTH_2061176 MYCTH_2304195 MYCTH_2079768 MYCTH_2079864 MYCTH_2…
0.000356817	16	72	3.34857	Proton transmembrane transport	http://amigo.geneontology.org/amigo/term/GO:1902600	MYCTH_2298230 MYCTH_2298561 MYCTH_75421 MYCTH_2297754 MYCTH_2314502 MYCTH_2301316 MYCTH_2303180 MYCTH_2079768 MYCTH_2081891 MYCTH_111770 MYCTH_2309054 MYCTH_2309800 MYCTH_2316407 MYCTH_2312579 MYCTH_2312390 MYCTH_112491
0.00923776	10	45	3.34857	Nuclear export	http://amigo.geneontology.org/amigo/term/GO:0051168	MYCTH_86520 MYCTH_2294293 MYCTH_2296410 MYCTH_2301840 MYCTH_2304883 MYCTH_2303495 MYCTH_2309153 MYCTH_2135338 MYCTH_109876 MYCTH_2311912
0.197782	4	18	3.34857	Spliceosomal snrnp assembly	http://amigo.geneontology.org/amigo/term/GO:0000387	MYCTH_2298987 MYCTH_2301009 MYCTH_2306934 MYCTH_2119714
0.197782	4	18	3.34857	SNAP receptor activity	http://amigo.geneontology.org/amigo/term/GO:0005484	MYCTH_2313651 MYCTH_2302649 MYCTH_2314627 MYCTH_2302111
0.197782	4	18	3.34857	Protein quality control for misfolded or incompletely synthesized proteins	http://amigo.geneontology.org/amigo/term/GO:0006515	MYCTH_2294554 MYCTH_2304992 MYCTH_2304464 MYCTH_2311633
5.08263e-16	63	284	3.34267	Mitochondrial membrane	http://amigo.geneontology.org/amigo/term/GO:0031966	MYCTH_2121955 MYCTH_2294215 MYCTH_2296265 MYCTH_2298230 MYCTH_2074790 MYCTH_2294684 MYCTH_2294811 MYCTH_2137079 MYCTH_2298652 MYCTH_2298926 MYCTH_2295261 MYCTH_2299299 MYCTH_2297541 MYCTH_2297565 MYCTH_2297590 MYCTH_2299543 MYCTH_2313956 MYCTH_87315 MYCTH_2302646 MYCTH_2302794 MYCTH_2302797 MYCTH_2302986 MYCTH_2301316 MYCTH_79116 MYCTH_2314662 MYCTH_2058204 MYCTH_2303180 MYCTH_2305128 MYCTH_23035…
0.0467568	7	32	3.29624	rRNA binding	http://amigo.geneontology.org/amigo/term/GO:0019843	MYCTH_2294218 MYCTH_2299621 MYCTH_2314338 MYCTH_2305019 MYCTH_2091689 MYCTH_2306316 MYCTH_2312771
3.2654e-12	49	225	3.28159	Organelle inner membrane	http://amigo.geneontology.org/amigo/term/GO:0019866	MYCTH_2121955 MYCTH_2294215 MYCTH_2296265 MYCTH_2298230 MYCTH_2074790 MYCTH_2294811 MYCTH_2137079 MYCTH_2298926 MYCTH_2295261 MYCTH_2297541 MYCTH_2297565 MYCTH_2297590 MYCTH_2313956 MYCTH_2302794 MYCTH_2302797 MYCTH_2302986 MYCTH_2301316 MYCTH_2314662 MYCTH_2303180 MYCTH_2305128 MYCTH_2303579 MYCTH_2305597 MYCTH_2303965 MYCTH_2304053 MYCTH_2061176 MYCTH_2304195 MYCTH_2079768 MYCTH_2079864 MYCTH_2…
2.51712e-07	30	138	3.27577	Structural constituent of ribosome	http://amigo.geneontology.org/amigo/term/GO:0003735	MYCTH_2294218 MYCTH_2296621 MYCTH_2295039 MYCTH_2295089 MYCTH_2086470 MYCTH_2297437 MYCTH_2299582 MYCTH_2299621 MYCTH_2314338 MYCTH_2300396 MYCTH_2302283 MYCTH_2058620 MYCTH_2078031 MYCTH_2300054 MYCTH_2304929 MYCTH_2091689 MYCTH_2303153 MYCTH_2127139 MYCTH_2305931 MYCTH_2306316 MYCTH_88392 MYCTH_2082154 MYCTH_2309008 MYCTH_2096341 MYCTH_2312690 MYCTH_2312771 MYCTH_2312809 MYCTH_2311295 MYCTH_231…
0.12908	5	23	3.27577	Synapse	http://amigo.geneontology.org/amigo/term/GO:0045202	MYCTH_2298276 MYCTH_2302649 MYCTH_2058974 MYCTH_2313019 MYCTH_2312199
7.0533e-07	28	129	3.27069	Ribosomal subunit	http://amigo.geneontology.org/amigo/term/GO:0044391	MYCTH_2294218 MYCTH_2296621 MYCTH_2295039 MYCTH_2295089 MYCTH_2086470 MYCTH_2297437 MYCTH_2299582 MYCTH_2299621 MYCTH_2314338 MYCTH_2300396 MYCTH_2058620 MYCTH_2078031 MYCTH_2300054 MYCTH_2304929 MYCTH_2091689 MYCTH_2303153 MYCTH_2127139 MYCTH_2305931 MYCTH_2306316 MYCTH_88392 MYCTH_2082154 MYCTH_2309008 MYCTH_2096341 MYCTH_2312771 MYCTH_2312809 MYCTH_2311295 MYCTH_2311726 MYCTH_2312323
0.00242432	13	60	3.26485	Cellular respiration	http://amigo.geneontology.org/amigo/term/GO:0045333	MYCTH_2294215 MYCTH_2298230 MYCTH_2294684 MYCTH_2295514 MYCTH_2302797 MYCTH_2301316 MYCTH_2303180 MYCTH_111770 MYCTH_2315552 MYCTH_2082917 MYCTH_2312570 MYCTH_2316564 MYCTH_2312390
0.0304736	8	37	3.25806	Proteasome complex	http://amigo.geneontology.org/amigo/term/GO:0000502	MYCTH_2296573 MYCTH_2313806 MYCTH_2301813 MYCTH_2301817 MYCTH_109876 MYCTH_2310867 MYCTH_2084256 MYCTH_2084627
0.00692407	11	51	3.25008	Mitochondrial outer membrane	http://amigo.geneontology.org/amigo/term/GO:0005741	MYCTH_2298652 MYCTH_2298733 MYCTH_2299299 MYCTH_87315 MYCTH_2302646 MYCTH_79116 MYCTH_2058204 MYCTH_2304403 MYCTH_2304464 MYCTH_2306514 MYCTH_2308449
0.00692407	11	51	3.25008	Outer membrane	http://amigo.geneontology.org/amigo/term/GO:0019867	MYCTH_2298652 MYCTH_2298733 MYCTH_2299299 MYCTH_87315 MYCTH_2302646 MYCTH_79116 MYCTH_2058204 MYCTH_2304403 MYCTH_2304464 MYCTH_2306514 MYCTH_2308449
0.00692407	11	51	3.25008	Organelle outer membrane	http://amigo.geneontology.org/amigo/term/GO:0031968	MYCTH_2298652 MYCTH_2298733 MYCTH_2299299 MYCTH_87315 MYCTH_2302646 MYCTH_79116 MYCTH_2058204 MYCTH_2304403 MYCTH_2304464 MYCTH_2306514 MYCTH_2308449
1.84699e-07	31	144	3.24392	Ribosome	http://amigo.geneontology.org/amigo/term/GO:0005840	MYCTH_2294218 MYCTH_2296621 MYCTH_2295039 MYCTH_2295089 MYCTH_2296955 MYCTH_2086470 MYCTH_2297437 MYCTH_2299582 MYCTH_2299621 MYCTH_2314338 MYCTH_2300396 MYCTH_2302283 MYCTH_2058620 MYCTH_2078031 MYCTH_2300054 MYCTH_2304929 MYCTH_2091689 MYCTH_2303153 MYCTH_2127139 MYCTH_2305931 MYCTH_2306316 MYCTH_88392 MYCTH_2082154 MYCTH_2309008 MYCTH_2096341 MYCTH_57338 MYCTH_2312771 MYCTH_2312809 MYCTH_23112…
0.0198608	9	42	3.22897	Ribonucleoprotein complex localization	http://amigo.geneontology.org/amigo/term/GO:0071166	MYCTH_86520 MYCTH_2294293 MYCTH_2296410 MYCTH_2301840 MYCTH_2304883 MYCTH_2303495 MYCTH_2135338 MYCTH_109876 MYCTH_2311912
0.0198608	9	42	3.22897	Ribonucleoprotein complex export from nucleus	http://amigo.geneontology.org/amigo/term/GO:0071426	MYCTH_86520 MYCTH_2294293 MYCTH_2296410 MYCTH_2301840 MYCTH_2304883 MYCTH_2303495 MYCTH_2135338 MYCTH_109876 MYCTH_2311912
0.0198608	9	42	3.22897	Protein transmembrane transport	http://amigo.geneontology.org/amigo/term/GO:0071806	MYCTH_59302 MYCTH_87315 MYCTH_2302646 MYCTH_79116 MYCTH_2305597 MYCTH_2303965 MYCTH_2079864 MYCTH_2307110 MYCTH_2308783
0.0824783	6	28	3.22897	Protein heterodimerization activity	http://amigo.geneontology.org/amigo/term/GO:0046982	MYCTH_97424 MYCTH_112136 MYCTH_112700 MYCTH_104380 MYCTH_57779 MYCTH_2071169
0.000360447	17	80	3.20207	Mitochondrial transport	http://amigo.geneontology.org/amigo/term/GO:0006839	MYCTH_2121955 MYCTH_2298652 MYCTH_2298926 MYCTH_2295261 MYCTH_59302 MYCTH_87315 MYCTH_79116 MYCTH_2058204 MYCTH_2303180 MYCTH_2305597 MYCTH_2303965 MYCTH_2061176 MYCTH_2079864 MYCTH_2307110 MYCTH_2305722 MYCTH_2308783 MYCTH_2310873
0.0523826	7	33	3.19636	Disulfide bond		MYCTH_2121955 MYCTH_2295729 MYCTH_2303579 MYCTH_2304053 MYCTH_2061176 MYCTH_2305783 MYCTH_2311966
0.0956463	6	29	3.11763	Cellular response to topologically incorrect protein	http://amigo.geneontology.org/amigo/term/GO:0035967	MYCTH_2304992 MYCTH_2304464 MYCTH_2309342 MYCTH_110042 MYCTH_112686 MYCTH_2311633
0.0956463	6	29	3.11763	U4/U6 x U5 tri-snRNP complex	http://amigo.geneontology.org/amigo/term/GO:0046540	MYCTH_2296291 MYCTH_2137175 MYCTH_2298987 MYCTH_2301009 MYCTH_2302246 MYCTH_2119714
0.0956463	6	29	3.11763	Spliceosomal tri-snrnp complex	http://amigo.geneontology.org/amigo/term/GO:0097526	MYCTH_2296291 MYCTH_2137175 MYCTH_2298987 MYCTH_2301009 MYCTH_2302246 MYCTH_2119714
0.000941229	16	78	3.09098	Monovalent inorganic cation transmembrane transporter activity	http://amigo.geneontology.org/amigo/term/GO:0015077	MYCTH_2298230 MYCTH_2298561 MYCTH_75421 MYCTH_2297754 MYCTH_2314502 MYCTH_2301316 MYCTH_2303180 MYCTH_2079768 MYCTH_2081891 MYCTH_111770 MYCTH_2309054 MYCTH_2316407 MYCTH_2312579 MYCTH_2311966 MYCTH_2312390 MYCTH_112491
0.00200005	15	75	3.01371	Protein folding	http://amigo.geneontology.org/amigo/term/GO:0006457	MYCTH_2088290 MYCTH_2296128 MYCTH_2294664 MYCTH_63536 MYCTH_2294811 MYCTH_2086391 MYCTH_2313485 MYCTH_59302 MYCTH_2302794 MYCTH_2133483 MYCTH_2305597 MYCTH_2306260 MYCTH_112686 MYCTH_2311633 MYCTH_2140924
0.0456363	8	40	3.01371	Intracellular protein transmembrane transport	http://amigo.geneontology.org/amigo/term/GO:0065002	MYCTH_59302 MYCTH_87315 MYCTH_79116 MYCTH_2305597 MYCTH_2303965 MYCTH_2079864 MYCTH_2307110 MYCTH_2308783
0.16821	5	25	3.01371	Nucleoside triphosphate metabolic process	http://amigo.geneontology.org/amigo/term/GO:0009141	MYCTH_2296210 MYCTH_2303180 MYCTH_2079768 MYCTH_2309800 MYCTH_2316407
0.16821	5	25	3.01371	Protein insertion into membrane	http://amigo.geneontology.org/amigo/term/GO:0051205	MYCTH_2121955 MYCTH_87315 MYCTH_2058204 MYCTH_2061176 MYCTH_2312690
0.16821	5	25	3.01371	Iron ion homeostasis	http://amigo.geneontology.org/amigo/term/GO:0055072	MYCTH_112802 MYCTH_109499 MYCTH_2308280 MYCTH_2308697 MYCTH_2312932
0.000906231	17	86	2.97867	Ribonucleoprotein		MYCTH_2296291 MYCTH_2296955 MYCTH_2137175 MYCTH_2298987 MYCTH_2299621 MYCTH_2314338 MYCTH_2300396 MYCTH_2301009 MYCTH_2058620 MYCTH_2302246 MYCTH_2127139 MYCTH_2119714 MYCTH_2082154 MYCTH_2096341 MYCTH_2312771 MYCTH_2312809 MYCTH_2311295
0.0516111	8	41	2.9402	Transition metal ion homeostasis	http://amigo.geneontology.org/amigo/term/GO:0055076	MYCTH_112802 MYCTH_109499 MYCTH_2297590 MYCTH_2303843 MYCTH_2306997 MYCTH_2308280 MYCTH_2308697 MYCTH_2312932
0.186817	5	26	2.8978	ATPase-coupled cation transmembrane transporter activity	http://amigo.geneontology.org/amigo/term/GO:0019829	MYCTH_2298561 MYCTH_2297754 MYCTH_2314502 MYCTH_2081891 MYCTH_2312579
0.037944	9	47	2.88547	Ubiquitin-dependent protein catabolic process, and dsc e3 ubiquitin ligase complex		MYCTH_2298354 MYCTH_2073656 MYCTH_2294820 MYCTH_2141635 MYCTH_2301813 MYCTH_2304464 MYCTH_2315548 MYCTH_2111167 MYCTH_2309342
2.30819e-15	74	387	2.88132	Organelle envelope	http://amigo.geneontology.org/amigo/term/GO:0031967	MYCTH_2121955 MYCTH_2294215 MYCTH_2296265 MYCTH_2298230 MYCTH_2296478 MYCTH_62074 MYCTH_2074790 MYCTH_2294684 MYCTH_2294811 MYCTH_2137079 MYCTH_2298652 MYCTH_2298926 MYCTH_2295261 MYCTH_2299299 MYCTH_2297541 MYCTH_2295729 MYCTH_2297565 MYCTH_2297590 MYCTH_2299543 MYCTH_2313956 MYCTH_2297826 MYCTH_87315 MYCTH_2300737 MYCTH_2302646 MYCTH_2300751 MYCTH_2302794 MYCTH_2302797 MYCTH_2302986 MYCTH_23013…
2.30819e-15	74	387	2.88132	Envelope	http://amigo.geneontology.org/amigo/term/GO:0031975	MYCTH_2121955 MYCTH_2294215 MYCTH_2296265 MYCTH_2298230 MYCTH_2296478 MYCTH_62074 MYCTH_2074790 MYCTH_2294684 MYCTH_2294811 MYCTH_2137079 MYCTH_2298652 MYCTH_2298926 MYCTH_2295261 MYCTH_2299299 MYCTH_2297541 MYCTH_2295729 MYCTH_2297565 MYCTH_2297590 MYCTH_2299543 MYCTH_2313956 MYCTH_2297826 MYCTH_87315 MYCTH_2300737 MYCTH_2302646 MYCTH_2300751 MYCTH_2302794 MYCTH_2302797 MYCTH_2302986 MYCTH_23013…
1.97523e-08	43	230	2.81716	Membrane protein complex	http://amigo.geneontology.org/amigo/term/GO:0098796	MYCTH_2294215 MYCTH_2313651 MYCTH_2298230 MYCTH_63536 MYCTH_2298561 MYCTH_2296713 MYCTH_2313786 MYCTH_2297411 MYCTH_2295647 MYCTH_2297489 MYCTH_2297754 MYCTH_66289 MYCTH_87315 MYCTH_2302506 MYCTH_2314502 MYCTH_2302649 MYCTH_2302797 MYCTH_2302986 MYCTH_2314627 MYCTH_2301316 MYCTH_79116 MYCTH_2314800 MYCTH_2302111 MYCTH_2305128 MYCTH_2303965 MYCTH_2304118 MYCTH_2079768 MYCTH_2079864 MYCTH_2304403 M…
0.00315797	16	87	2.77123	Monovalent inorganic cation transport	http://amigo.geneontology.org/amigo/term/GO:0015672	MYCTH_2298230 MYCTH_2298561 MYCTH_75421 MYCTH_2297754 MYCTH_2314502 MYCTH_2301316 MYCTH_2303180 MYCTH_2079768 MYCTH_2081891 MYCTH_111770 MYCTH_2309054 MYCTH_2309800 MYCTH_2316407 MYCTH_2312579 MYCTH_2312390 MYCTH_112491
0.0733162	8	44	2.73974	Endopeptidase complex	http://amigo.geneontology.org/amigo/term/GO:1905369	MYCTH_2296573 MYCTH_2313806 MYCTH_2301813 MYCTH_2301817 MYCTH_109876 MYCTH_2310867 MYCTH_2084256 MYCTH_2084627
0.0288588	11	62	2.67345	Ribosomal large subunit biogenesis	http://amigo.geneontology.org/amigo/term/GO:0042273	MYCTH_63776 MYCTH_2295642 MYCTH_2299621 MYCTH_2300699 MYCTH_2091453 MYCTH_2304883 MYCTH_2305019 MYCTH_2093073 MYCTH_60661 MYCTH_2312685 MYCTH_2311869
0.0288588	11	62	2.67345	Ribosomal protein		MYCTH_2296955 MYCTH_2299621 MYCTH_2314338 MYCTH_2300396 MYCTH_2058620 MYCTH_2127139 MYCTH_2082154 MYCTH_2096341 MYCTH_2312771 MYCTH_2312809 MYCTH_2311295
5.74781e-06	33	187	2.65916	Structural molecule activity	http://amigo.geneontology.org/amigo/term/GO:0005198	MYCTH_2294218 MYCTH_2296621 MYCTH_2295039 MYCTH_2295089 MYCTH_2086470 MYCTH_2297437 MYCTH_2295647 MYCTH_2299582 MYCTH_2299621 MYCTH_2314338 MYCTH_2300396 MYCTH_2302283 MYCTH_2058620 MYCTH_2078031 MYCTH_2300054 MYCTH_2314800 MYCTH_2304929 MYCTH_2091689 MYCTH_2303153 MYCTH_2127139 MYCTH_2305931 MYCTH_2306316 MYCTH_88392 MYCTH_2082154 MYCTH_2309008 MYCTH_2096341 MYCTH_2311089 MYCTH_2312690 MYCTH_231…
0.0577512	9	51	2.65916	Protein-containing complex localization	http://amigo.geneontology.org/amigo/term/GO:0031503	MYCTH_86520 MYCTH_2294293 MYCTH_2296410 MYCTH_2301840 MYCTH_2304883 MYCTH_2303495 MYCTH_2135338 MYCTH_109876 MYCTH_2311912
0.169769	6	34	2.65916	Endocytic patch, and clathrin binding		MYCTH_2142488 MYCTH_2295647 MYCTH_2301760 MYCTH_2314800 MYCTH_2306915 MYCTH_2307475
0.123873	7	40	2.637	Transporter complex	http://amigo.geneontology.org/amigo/term/GO:1990351	MYCTH_2121955 MYCTH_2295729 MYCTH_2303579 MYCTH_2304053 MYCTH_2061176 MYCTH_2305722 MYCTH_2309554
7.55925e-08	45	258	2.62824	Translation	http://amigo.geneontology.org/amigo/term/GO:0006412	MYCTH_2294218 MYCTH_2298199 MYCTH_2296621 MYCTH_2295039 MYCTH_2295089 MYCTH_2296955 MYCTH_2086470 MYCTH_2297437 MYCTH_2299543 MYCTH_2299573 MYCTH_2299582 MYCTH_2299621 MYCTH_2314338 MYCTH_2300396 MYCTH_2302257 MYCTH_2058620 MYCTH_2301162 MYCTH_2301163 MYCTH_2078031 MYCTH_2301761 MYCTH_2300054 MYCTH_2134157 MYCTH_2304883 MYCTH_2304929 MYCTH_2091689 MYCTH_2303153 MYCTH_2127139 MYCTH_2117839 MYCTH_1…
0.0474514	10	58	2.59803	Protein import	http://amigo.geneontology.org/amigo/term/GO:0017038	MYCTH_59302 MYCTH_87315 MYCTH_79116 MYCTH_2058204 MYCTH_2305597 MYCTH_2303965 MYCTH_2079864 MYCTH_2307110 MYCTH_2308783 MYCTH_2310072
0.186817	6	35	2.58318	Cellular oxidant detoxification, and glutathione metabolism		MYCTH_2115123 MYCTH_2300475 MYCTH_2300737 MYCTH_2127855 MYCTH_2308056 MYCTH_2310462
0.186817	6	35	2.58318	Vesicle organization	http://amigo.geneontology.org/amigo/term/GO:0016050	MYCTH_2313651 MYCTH_66289 MYCTH_2302649 MYCTH_2314627 MYCTH_2302111 MYCTH_2311956
0.0188147	13	76	2.57751	Energy derivation by oxidation of organic compounds	http://amigo.geneontology.org/amigo/term/GO:0015980	MYCTH_2294215 MYCTH_2298230 MYCTH_2294684 MYCTH_2295514 MYCTH_2302797 MYCTH_2301316 MYCTH_2303180 MYCTH_111770 MYCTH_2315552 MYCTH_2082917 MYCTH_2312570 MYCTH_2316564 MYCTH_2312390
0.137652	7	41	2.57268	Ribosome assembly	http://amigo.geneontology.org/amigo/term/GO:0042255	MYCTH_2294218 MYCTH_2299621 MYCTH_2304883 MYCTH_2305019 MYCTH_2093073 MYCTH_2311295 MYCTH_2311869
2.51712e-07	45	268	2.53017	Peptide biosynthetic process	http://amigo.geneontology.org/amigo/term/GO:0043043	MYCTH_2294218 MYCTH_2298199 MYCTH_2296621 MYCTH_2295039 MYCTH_2295089 MYCTH_2296955 MYCTH_2086470 MYCTH_2297437 MYCTH_2299543 MYCTH_2299573 MYCTH_2299582 MYCTH_2299621 MYCTH_2314338 MYCTH_2300396 MYCTH_2302257 MYCTH_2058620 MYCTH_2301162 MYCTH_2301163 MYCTH_2078031 MYCTH_2301761 MYCTH_2300054 MYCTH_2134157 MYCTH_2304883 MYCTH_2304929 MYCTH_2091689 MYCTH_2303153 MYCTH_2127139 MYCTH_2117839 MYCTH_1…
5.41997e-07	44	266	2.49254	Cellular protein-containing complex assembly	http://amigo.geneontology.org/amigo/term/GO:0034622	MYCTH_2294215 MYCTH_2294218 MYCTH_2296478 MYCTH_2074790 MYCTH_2087521 MYCTH_2137079 MYCTH_2314150 MYCTH_2296924 MYCTH_2313806 MYCTH_2298987 MYCTH_2297541 MYCTH_2295729 MYCTH_2297590 MYCTH_2299573 MYCTH_2297826 MYCTH_2299621 MYCTH_97424 MYCTH_2116689 MYCTH_2301009 MYCTH_111107 MYCTH_2058204 MYCTH_2302217 MYCTH_2304883 MYCTH_2305019 MYCTH_2093073 MYCTH_2303364 MYCTH_2304541 MYCTH_2306934 MYCTH_2315…
0.0184003	14	85	2.48188	Nucleic acid transport	http://amigo.geneontology.org/amigo/term/GO:0050657	MYCTH_86520 MYCTH_2294293 MYCTH_2296410 MYCTH_62074 MYCTH_2300699 MYCTH_2301840 MYCTH_2304883 MYCTH_2303495 MYCTH_2309153 MYCTH_2135338 MYCTH_2310072 MYCTH_109876 MYCTH_2311089 MYCTH_2311912
0.0184003	14	85	2.48188	RNA transport	http://amigo.geneontology.org/amigo/term/GO:0050658	MYCTH_86520 MYCTH_2294293 MYCTH_2296410 MYCTH_62074 MYCTH_2300699 MYCTH_2301840 MYCTH_2304883 MYCTH_2303495 MYCTH_2309153 MYCTH_2135338 MYCTH_2310072 MYCTH_109876 MYCTH_2311089 MYCTH_2311912
0.0184003	14	85	2.48188	Establishment of rna localization	http://amigo.geneontology.org/amigo/term/GO:0051236	MYCTH_86520 MYCTH_2294293 MYCTH_2296410 MYCTH_62074 MYCTH_2300699 MYCTH_2301840 MYCTH_2304883 MYCTH_2303495 MYCTH_2309153 MYCTH_2135338 MYCTH_2310072 MYCTH_109876 MYCTH_2311089 MYCTH_2311912
0.0184003	14	85	2.48188	Oxidoreductase complex	http://amigo.geneontology.org/amigo/term/GO:1990204	MYCTH_2294215 MYCTH_2296210 MYCTH_2295514 MYCTH_2297565 MYCTH_2302797 MYCTH_2302986 MYCTH_2301499 MYCTH_2314662 MYCTH_95158 MYCTH_2315552 MYCTH_2082917 MYCTH_2095744 MYCTH_2316346 MYCTH_2311354
0.046715	11	67	2.47394	Metal ion homeostasis	http://amigo.geneontology.org/amigo/term/GO:0055065	MYCTH_112802 MYCTH_109499 MYCTH_2296586 MYCTH_2297590 MYCTH_75421 MYCTH_2303843 MYCTH_2306997 MYCTH_2305722 MYCTH_2308280 MYCTH_2308697 MYCTH_2312932
0.00270397	20	122	2.47025	Proteasomal protein catabolic process	http://amigo.geneontology.org/amigo/term/GO:0010498	MYCTH_2296573 MYCTH_2073656 MYCTH_2294820 MYCTH_2313806 MYCTH_2141635 MYCTH_2301813 MYCTH_2301817 MYCTH_2304760 MYCTH_2304992 MYCTH_2304118 MYCTH_2304464 MYCTH_2306528 MYCTH_2111167 MYCTH_2309342 MYCTH_2309854 MYCTH_98107 MYCTH_2310867 MYCTH_2084256 MYCTH_2311633 MYCTH_2084627
0.0102744	16	98	2.46017	Mixed, incl. sulfur compound metabolic process, and response to toxic substance		MYCTH_2314027 MYCTH_2294541 MYCTH_2115123 MYCTH_2314244 MYCTH_2300475 MYCTH_2117465 MYCTH_2300737 MYCTH_78977 MYCTH_2306019 MYCTH_2127855 MYCTH_2067725 MYCTH_2308056 MYCTH_2308654 MYCTH_2310462 MYCTH_2312932 MYCTH_112612
6.22395e-07	45	277	2.44796	Protein-containing complex assembly	http://amigo.geneontology.org/amigo/term/GO:0065003	MYCTH_2294215 MYCTH_2294218 MYCTH_2296478 MYCTH_2074790 MYCTH_2087521 MYCTH_2137079 MYCTH_2314150 MYCTH_2296924 MYCTH_2313806 MYCTH_2298987 MYCTH_2297541 MYCTH_2295729 MYCTH_2297590 MYCTH_2299573 MYCTH_2297826 MYCTH_2299621 MYCTH_97424 MYCTH_2116689 MYCTH_2301009 MYCTH_111107 MYCTH_2058204 MYCTH_2314800 MYCTH_2302217 MYCTH_2304883 MYCTH_2305019 MYCTH_2093073 MYCTH_2303364 MYCTH_2304541 MYCTH_2306…
0.0372299	12	74	2.44355	Nucleocytoplasmic transport	http://amigo.geneontology.org/amigo/term/GO:0006913	MYCTH_86520 MYCTH_2294293 MYCTH_2296410 MYCTH_2301840 MYCTH_2304883 MYCTH_2303495 MYCTH_2306514 MYCTH_2309153 MYCTH_2135338 MYCTH_2310072 MYCTH_109876 MYCTH_2311912
0.0372299	12	74	2.44355	Nuclear transport	http://amigo.geneontology.org/amigo/term/GO:0051169	MYCTH_86520 MYCTH_2294293 MYCTH_2296410 MYCTH_2301840 MYCTH_2304883 MYCTH_2303495 MYCTH_2306514 MYCTH_2309153 MYCTH_2135338 MYCTH_2310072 MYCTH_109876 MYCTH_2311912
0.0112296	16	99	2.43532	Protein targeting	http://amigo.geneontology.org/amigo/term/GO:0006605	MYCTH_2121955 MYCTH_2313651 MYCTH_2298276 MYCTH_2298652 MYCTH_2295261 MYCTH_2297489 MYCTH_59302 MYCTH_87315 MYCTH_79116 MYCTH_2058204 MYCTH_2305597 MYCTH_2303965 MYCTH_2061176 MYCTH_2079864 MYCTH_2307110 MYCTH_2308783
0.00185034	22	137	2.41977	Ubiquitin-dependent protein catabolic process, and chaperonin-containing t-complex		MYCTH_2298354 MYCTH_2296573 MYCTH_2073656 MYCTH_2294813 MYCTH_2294820 MYCTH_2296924 MYCTH_2313806 MYCTH_2141635 MYCTH_2295609 MYCTH_2301813 MYCTH_2301817 MYCTH_2304313 MYCTH_2304464 MYCTH_2315548 MYCTH_2111167 MYCTH_2309342 MYCTH_2309854 MYCTH_109876 MYCTH_2310867 MYCTH_2084256 MYCTH_2311633 MYCTH_2084627
0.0298871	13	81	2.41841	Cation homeostasis	http://amigo.geneontology.org/amigo/term/GO:0055080	MYCTH_112802 MYCTH_109499 MYCTH_2296586 MYCTH_2298561 MYCTH_2297590 MYCTH_75421 MYCTH_2303843 MYCTH_2306997 MYCTH_2305722 MYCTH_2308280 MYCTH_2308697 MYCTH_2312579 MYCTH_2312932
0.000727841	25	156	2.41483	Ribosome biogenesis		MYCTH_2297925 MYCTH_2294587 MYCTH_98838 MYCTH_63776 MYCTH_2298937 MYCTH_2295275 MYCTH_2295642 MYCTH_2300699 MYCTH_2302653 MYCTH_2091453 MYCTH_2302881 MYCTH_2056896 MYCTH_2314668 MYCTH_2301840 MYCTH_2304883 MYCTH_2305019 MYCTH_2093073 MYCTH_2093740 MYCTH_2306516 MYCTH_2309206 MYCTH_2135338 MYCTH_60661 MYCTH_2312685 MYCTH_2311869 MYCTH_2312280
0.00285513	21	132	2.39727	Generation of precursor metabolites and energy	http://amigo.geneontology.org/amigo/term/GO:0006091	MYCTH_2294215 MYCTH_2296247 MYCTH_2298230 MYCTH_2298386 MYCTH_2294684 MYCTH_2295514 MYCTH_2297364 MYCTH_2117465 MYCTH_2302797 MYCTH_2301316 MYCTH_2314662 MYCTH_78977 MYCTH_2303180 MYCTH_2306984 MYCTH_111770 MYCTH_2315552 MYCTH_2082917 MYCTH_2312570 MYCTH_2311966 MYCTH_2316564 MYCTH_2312390
0.0774538	10	63	2.39183	Mixed, incl. iron-sulfur cluster assembly, and heme biosynthetic process		MYCTH_2314027 MYCTH_2294541 MYCTH_2314244 MYCTH_2117465 MYCTH_78977 MYCTH_2306019 MYCTH_2067725 MYCTH_2308654 MYCTH_2312932 MYCTH_112612
0.0328827	13	82	2.38892	Inorganic ion homeostasis	http://amigo.geneontology.org/amigo/term/GO:0098771	MYCTH_112802 MYCTH_109499 MYCTH_2296586 MYCTH_2298561 MYCTH_2297590 MYCTH_75421 MYCTH_2303843 MYCTH_2306997 MYCTH_2305722 MYCTH_2308280 MYCTH_2308697 MYCTH_2312579 MYCTH_2312932
0.106251	9	57	2.37924	Proteasome complex, and chaperonin-containing t-complex		MYCTH_2296573 MYCTH_2296924 MYCTH_2313806 MYCTH_2301817 MYCTH_109876 MYCTH_2310867 MYCTH_2084256 MYCTH_2311633 MYCTH_2084627
0.00455672	20	127	2.373	Integral component of organelle membrane	http://amigo.geneontology.org/amigo/term/GO:0031301	MYCTH_2313651 MYCTH_2074790 MYCTH_63536 MYCTH_2124049 MYCTH_2137079 MYCTH_2313786 MYCTH_2297411 MYCTH_87315 MYCTH_2058204 MYCTH_2305128 MYCTH_50083 MYCTH_2079864 MYCTH_2304403 MYCTH_2304541 MYCTH_2305722 MYCTH_2308783 MYCTH_2068812 MYCTH_2310419 MYCTH_2311354 MYCTH_2130787
0.142014	8	51	2.36369	Small ribosomal subunit	http://amigo.geneontology.org/amigo/term/GO:0015935	MYCTH_2294218 MYCTH_2297437 MYCTH_2058620 MYCTH_2091689 MYCTH_2082154 MYCTH_2096341 MYCTH_2311295 MYCTH_2312323
0.00491834	20	128	2.35446	Inorganic cation transmembrane transporter activity	http://amigo.geneontology.org/amigo/term/GO:0022890	MYCTH_2298230 MYCTH_2296586 MYCTH_2298561 MYCTH_90985 MYCTH_75421 MYCTH_2297754 MYCTH_2314502 MYCTH_2301316 MYCTH_2303180 MYCTH_2303843 MYCTH_2079768 MYCTH_2305722 MYCTH_2081891 MYCTH_111770 MYCTH_2309054 MYCTH_2316407 MYCTH_2312579 MYCTH_2311966 MYCTH_2312390 MYCTH_112491
0.00491834	20	128	2.35446	Intrinsic component of organelle membrane	http://amigo.geneontology.org/amigo/term/GO:0031300	MYCTH_2313651 MYCTH_2074790 MYCTH_63536 MYCTH_2124049 MYCTH_2137079 MYCTH_2313786 MYCTH_2297411 MYCTH_87315 MYCTH_2058204 MYCTH_2305128 MYCTH_50083 MYCTH_2079864 MYCTH_2304403 MYCTH_2304541 MYCTH_2305722 MYCTH_2308783 MYCTH_2068812 MYCTH_2310419 MYCTH_2311354 MYCTH_2130787
0.0825175	10	64	2.35446	Cellular response to organic substance	http://amigo.geneontology.org/amigo/term/GO:0071310	MYCTH_109510 MYCTH_110532 MYCTH_2302506 MYCTH_2304992 MYCTH_2304464 MYCTH_2315566 MYCTH_2309342 MYCTH_110042 MYCTH_112686 MYCTH_2311633
1.69258e-06	46	297	2.33385	Peptide metabolic process	http://amigo.geneontology.org/amigo/term/GO:0006518	MYCTH_2294218 MYCTH_2298199 MYCTH_2296621 MYCTH_2115123 MYCTH_2295039 MYCTH_2295089 MYCTH_2296955 MYCTH_2086470 MYCTH_2297437 MYCTH_2299543 MYCTH_2299573 MYCTH_2299582 MYCTH_2299621 MYCTH_2314338 MYCTH_2300396 MYCTH_2302257 MYCTH_2058620 MYCTH_2301162 MYCTH_2301163 MYCTH_2078031 MYCTH_2301761 MYCTH_2300054 MYCTH_2134157 MYCTH_2304883 MYCTH_2304929 MYCTH_2091689 MYCTH_2303153 MYCTH_2127139 MYCTH_2…
0.0101659	18	117	2.31824	Proteasome-mediated ubiquitin-dependent protein catabolic process	http://amigo.geneontology.org/amigo/term/GO:0043161	MYCTH_2296573 MYCTH_2073656 MYCTH_2294820 MYCTH_2313806 MYCTH_2141635 MYCTH_2301813 MYCTH_2304760 MYCTH_2304118 MYCTH_2304464 MYCTH_2306528 MYCTH_2111167 MYCTH_2309342 MYCTH_2309854 MYCTH_98107 MYCTH_2310867 MYCTH_2084256 MYCTH_2311633 MYCTH_2084627
0.0307359	14	91	2.31824	RNA localization	http://amigo.geneontology.org/amigo/term/GO:0006403	MYCTH_86520 MYCTH_2294293 MYCTH_2296410 MYCTH_62074 MYCTH_2300699 MYCTH_2301840 MYCTH_2304883 MYCTH_2303495 MYCTH_2309153 MYCTH_2135338 MYCTH_2310072 MYCTH_109876 MYCTH_2311089 MYCTH_2311912
0.0424619	13	85	2.3046	Ion homeostasis	http://amigo.geneontology.org/amigo/term/GO:0050801	MYCTH_112802 MYCTH_109499 MYCTH_2296586 MYCTH_2298561 MYCTH_2297590 MYCTH_75421 MYCTH_2303843 MYCTH_2306997 MYCTH_2305722 MYCTH_2308280 MYCTH_2308697 MYCTH_2312579 MYCTH_2312932
0.123873	9	59	2.29859	Translation regulator activity	http://amigo.geneontology.org/amigo/term/GO:0045182	MYCTH_2298199 MYCTH_2296955 MYCTH_2301162 MYCTH_2301163 MYCTH_100654 MYCTH_2304883 MYCTH_2304195 MYCTH_2308582 MYCTH_2310421
0.135689	9	60	2.26028	Cellular metal ion homeostasis	http://amigo.geneontology.org/amigo/term/GO:0006875	MYCTH_112802 MYCTH_2296586 MYCTH_2297590 MYCTH_75421 MYCTH_2303843 MYCTH_2306997 MYCTH_2305722 MYCTH_2308697 MYCTH_2312932
0.0834717	11	74	2.23992	Cellular cation homeostasis	http://amigo.geneontology.org/amigo/term/GO:0030003	MYCTH_112802 MYCTH_2296586 MYCTH_2298561 MYCTH_2297590 MYCTH_75421 MYCTH_2303843 MYCTH_2306997 MYCTH_2305722 MYCTH_2308697 MYCTH_2312579 MYCTH_2312932
0.0834717	11	74	2.23992	Preribosome	http://amigo.geneontology.org/amigo/term/GO:0030684	MYCTH_2294587 MYCTH_63776 MYCTH_2300699 MYCTH_2302653 MYCTH_2302881 MYCTH_2304883 MYCTH_2305019 MYCTH_2093073 MYCTH_2135338 MYCTH_60661 MYCTH_2312280
0.181004	8	54	2.23238	Protein maturation	http://amigo.geneontology.org/amigo/term/GO:0051604	MYCTH_2294541 MYCTH_2295261 MYCTH_2295729 MYCTH_112850 MYCTH_2301499 MYCTH_2305597 MYCTH_2306019 MYCTH_2312235
0.0198608	17	115	2.22752	Posttranscriptional regulation of gene expression	http://amigo.geneontology.org/amigo/term/GO:0010608	MYCTH_2298199 MYCTH_2298356 MYCTH_2296912 MYCTH_2296955 MYCTH_2299543 MYCTH_2057433 MYCTH_2301162 MYCTH_2301163 MYCTH_100654 MYCTH_2304883 MYCTH_2117839 MYCTH_2304195 MYCTH_2309152 MYCTH_2308582 MYCTH_98107 MYCTH_2310421 MYCTH_2312328
0.0727293	12	82	2.20515	Cellular chemical homeostasis	http://amigo.geneontology.org/amigo/term/GO:0055082	MYCTH_112802 MYCTH_2296586 MYCTH_2298561 MYCTH_2297364 MYCTH_2297590 MYCTH_75421 MYCTH_2303843 MYCTH_2306997 MYCTH_2305722 MYCTH_2308697 MYCTH_2312579 MYCTH_2312932
1.19089e-05	45	309	2.19445	Amide biosynthetic process	http://amigo.geneontology.org/amigo/term/GO:0043604	MYCTH_2294218 MYCTH_2298199 MYCTH_2296621 MYCTH_2295039 MYCTH_2295089 MYCTH_2296955 MYCTH_2086470 MYCTH_2297437 MYCTH_2299543 MYCTH_2299573 MYCTH_2299582 MYCTH_2299621 MYCTH_2314338 MYCTH_2300396 MYCTH_2302257 MYCTH_2058620 MYCTH_2301162 MYCTH_2301163 MYCTH_2078031 MYCTH_2301761 MYCTH_2300054 MYCTH_2134157 MYCTH_2304883 MYCTH_2304929 MYCTH_2091689 MYCTH_2303153 MYCTH_2127139 MYCTH_2117839 MYCTH_1…
0.0365801	15	103	2.19445	Regulation of translation	http://amigo.geneontology.org/amigo/term/GO:0006417	MYCTH_2298199 MYCTH_2298356 MYCTH_2296955 MYCTH_2299543 MYCTH_2057433 MYCTH_2301162 MYCTH_2301163 MYCTH_100654 MYCTH_2304883 MYCTH_2117839 MYCTH_2304195 MYCTH_2309152 MYCTH_2308582 MYCTH_98107 MYCTH_2310421
0.0291791	16	110	2.19179	Nucleobase-containing compound transport	http://amigo.geneontology.org/amigo/term/GO:0015931	MYCTH_86520 MYCTH_2294293 MYCTH_2296410 MYCTH_62074 MYCTH_2298926 MYCTH_2300699 MYCTH_2301840 MYCTH_2304883 MYCTH_2303495 MYCTH_2309153 MYCTH_2135338 MYCTH_2310072 MYCTH_109876 MYCTH_2310873 MYCTH_2311089 MYCTH_2311912
5.38906e-07	57	393	2.18551	Ribonucleoprotein complex	http://amigo.geneontology.org/amigo/term/GO:1990904	MYCTH_2297925 MYCTH_2294218 MYCTH_2296291 MYCTH_2298199 MYCTH_2298245 MYCTH_2296410 MYCTH_2294587 MYCTH_2296621 MYCTH_2314150 MYCTH_63776 MYCTH_2295039 MYCTH_2295089 MYCTH_2086470 MYCTH_2137175 MYCTH_2298987 MYCTH_2297437 MYCTH_2299582 MYCTH_2299621 MYCTH_2314338 MYCTH_2300396 MYCTH_2300699 MYCTH_2302653 MYCTH_2091453 MYCTH_2301009 MYCTH_2058620 MYCTH_2301550 MYCTH_2078031 MYCTH_2300054 MYCTH_230…
0.0609709	13	90	2.17657	Mixed, incl. proteasome complex, and cullin-ring ubiquitin ligase complex		MYCTH_2296573 MYCTH_2294813 MYCTH_2296924 MYCTH_2313806 MYCTH_2295609 MYCTH_2301817 MYCTH_2304313 MYCTH_2309854 MYCTH_109876 MYCTH_2310867 MYCTH_2084256 MYCTH_2311633 MYCTH_2084627
0.0392777	15	104	2.17335	Regulation of cellular amide metabolic process	http://amigo.geneontology.org/amigo/term/GO:0034248	MYCTH_2298199 MYCTH_2298356 MYCTH_2296955 MYCTH_2299543 MYCTH_2057433 MYCTH_2301162 MYCTH_2301163 MYCTH_100654 MYCTH_2304883 MYCTH_2117839 MYCTH_2304195 MYCTH_2309152 MYCTH_2308582 MYCTH_98107 MYCTH_2310421
1.2739e-05	46	320	2.1661	Protein-containing complex subunit organization	http://amigo.geneontology.org/amigo/term/GO:0043933	MYCTH_2294215 MYCTH_2294218 MYCTH_2296478 MYCTH_2074790 MYCTH_2087521 MYCTH_2137079 MYCTH_2314150 MYCTH_2296924 MYCTH_2313806 MYCTH_2298987 MYCTH_2297541 MYCTH_2295729 MYCTH_2297590 MYCTH_2299573 MYCTH_2297826 MYCTH_2299621 MYCTH_97424 MYCTH_2116689 MYCTH_2301009 MYCTH_111107 MYCTH_2058204 MYCTH_2314800 MYCTH_2302217 MYCTH_2304883 MYCTH_2305019 MYCTH_2093073 MYCTH_2303364 MYCTH_2304464 MYCTH_2304…
0.0516111	14	98	2.15265	Chemical homeostasis	http://amigo.geneontology.org/amigo/term/GO:0048878	MYCTH_112802 MYCTH_109499 MYCTH_2296586 MYCTH_2298561 MYCTH_2297364 MYCTH_2297590 MYCTH_75421 MYCTH_2303843 MYCTH_2306997 MYCTH_2305722 MYCTH_2308280 MYCTH_2308697 MYCTH_2312579 MYCTH_2312932
0.107341	11	77	2.15265	Cellular ion homeostasis	http://amigo.geneontology.org/amigo/term/GO:0006873	MYCTH_112802 MYCTH_2296586 MYCTH_2298561 MYCTH_2297590 MYCTH_75421 MYCTH_2303843 MYCTH_2306997 MYCTH_2305722 MYCTH_2308697 MYCTH_2312579 MYCTH_2312932
0.000249204	36	253	2.14414	Intracellular protein transport	http://amigo.geneontology.org/amigo/term/GO:0006886	MYCTH_2121955 MYCTH_86520 MYCTH_2294293 MYCTH_2313651 MYCTH_2296410 MYCTH_2298276 MYCTH_2294574 MYCTH_2296713 MYCTH_2298652 MYCTH_2295261 MYCTH_2297489 MYCTH_59302 MYCTH_87315 MYCTH_2302646 MYCTH_2302649 MYCTH_2300844 MYCTH_79116 MYCTH_2301840 MYCTH_2058204 MYCTH_2314800 MYCTH_2302111 MYCTH_2304883 MYCTH_2303495 MYCTH_2305597 MYCTH_2303965 MYCTH_2061176 MYCTH_2079864 MYCTH_2304464 MYCTH_2307110 M…
0.0110222	21	148	2.1381	Cation transmembrane transporter activity	http://amigo.geneontology.org/amigo/term/GO:0008324	MYCTH_2298230 MYCTH_2296586 MYCTH_2298561 MYCTH_90985 MYCTH_75421 MYCTH_2297754 MYCTH_2314502 MYCTH_2301316 MYCTH_2303180 MYCTH_2303843 MYCTH_2079768 MYCTH_2305722 MYCTH_2081891 MYCTH_111770 MYCTH_2309054 MYCTH_2309554 MYCTH_2316407 MYCTH_2312579 MYCTH_2311966 MYCTH_2312390 MYCTH_112491
0.0166941	20	143	2.10749	Inorganic cation transmembrane transport	http://amigo.geneontology.org/amigo/term/GO:0098662	MYCTH_2298230 MYCTH_2296586 MYCTH_2298561 MYCTH_90985 MYCTH_75421 MYCTH_2297754 MYCTH_2314502 MYCTH_2301316 MYCTH_2303180 MYCTH_2303843 MYCTH_2079768 MYCTH_2305722 MYCTH_2081891 MYCTH_111770 MYCTH_2309054 MYCTH_2309800 MYCTH_2316407 MYCTH_2312579 MYCTH_2312390 MYCTH_112491
5.25188e-06	54	392	2.07577	Cellular component assembly	http://amigo.geneontology.org/amigo/term/GO:0022607	MYCTH_2294215 MYCTH_2294218 MYCTH_2314027 MYCTH_2296478 MYCTH_2074790 MYCTH_2087521 MYCTH_2137079 MYCTH_2314150 MYCTH_2296924 MYCTH_2313806 MYCTH_2298987 MYCTH_2297541 MYCTH_2295729 MYCTH_2297590 MYCTH_2299573 MYCTH_2297826 MYCTH_2299621 MYCTH_97424 MYCTH_2116689 MYCTH_2117465 MYCTH_2301009 MYCTH_111107 MYCTH_78977 MYCTH_2058204 MYCTH_2314800 MYCTH_2302217 MYCTH_2304883 MYCTH_2305019 MYCTH_230505…
0.00901596	24	176	2.0548	Ubiquitin-dependent protein catabolic process, and protein modification by small protein conjugation or removal		MYCTH_2298354 MYCTH_2296573 MYCTH_2073656 MYCTH_2294813 MYCTH_2294820 MYCTH_2296924 MYCTH_2313806 MYCTH_2141635 MYCTH_2295609 MYCTH_2302318 MYCTH_2301813 MYCTH_2301817 MYCTH_2304760 MYCTH_2304313 MYCTH_2304464 MYCTH_2315548 MYCTH_2111167 MYCTH_2309342 MYCTH_2309854 MYCTH_109876 MYCTH_2310867 MYCTH_2084256 MYCTH_2311633 MYCTH_2084627
0.00597098	26	191	2.05122	Proteolysis involved in cellular protein catabolic process	http://amigo.geneontology.org/amigo/term/GO:0051603	MYCTH_2297891 MYCTH_2294554 MYCTH_2296573 MYCTH_2073656 MYCTH_2294813 MYCTH_2294820 MYCTH_2313806 MYCTH_2141635 MYCTH_2300751 MYCTH_2301813 MYCTH_2301817 MYCTH_2304760 MYCTH_2304992 MYCTH_2304118 MYCTH_2304464 MYCTH_2306528 MYCTH_2111167 MYCTH_2309342 MYCTH_2309854 MYCTH_98107 MYCTH_2310867 MYCTH_2084256 MYCTH_2311633 MYCTH_2311774 MYCTH_2084627 MYCTH_2311956
0.00499471	27	199	2.04448	Cellular protein catabolic process	http://amigo.geneontology.org/amigo/term/GO:0044257	MYCTH_2297891 MYCTH_2294554 MYCTH_2296573 MYCTH_2073656 MYCTH_2294813 MYCTH_2294820 MYCTH_2313806 MYCTH_2141635 MYCTH_2300751 MYCTH_2301813 MYCTH_2301817 MYCTH_2304760 MYCTH_2304992 MYCTH_2304118 MYCTH_2304464 MYCTH_2307440 MYCTH_2306528 MYCTH_2111167 MYCTH_2309342 MYCTH_2309854 MYCTH_98107 MYCTH_2310867 MYCTH_2084256 MYCTH_2311633 MYCTH_2311774 MYCTH_2084627 MYCTH_2311956
0.0187238	21	155	2.04155	Inorganic ion transmembrane transport	http://amigo.geneontology.org/amigo/term/GO:0098660	MYCTH_2298230 MYCTH_2294661 MYCTH_2296586 MYCTH_2298561 MYCTH_90985 MYCTH_75421 MYCTH_2297754 MYCTH_2314502 MYCTH_2301316 MYCTH_2303180 MYCTH_2303843 MYCTH_2079768 MYCTH_2305722 MYCTH_2081891 MYCTH_111770 MYCTH_2309054 MYCTH_2309800 MYCTH_2316407 MYCTH_2312579 MYCTH_2312390 MYCTH_112491
0.119865	12	89	2.03171	Purine ribonucleotide metabolic process	http://amigo.geneontology.org/amigo/term/GO:0009150	MYCTH_2085895 MYCTH_2296210 MYCTH_2298386 MYCTH_2297364 MYCTH_2303180 MYCTH_2305328 MYCTH_2079768 MYCTH_2307125 MYCTH_2082917 MYCTH_2309800 MYCTH_2316407 MYCTH_117406
0.100962	13	97	2.0195	Cellular homeostasis	http://amigo.geneontology.org/amigo/term/GO:0019725	MYCTH_112802 MYCTH_2296586 MYCTH_2298561 MYCTH_2297364 MYCTH_2297590 MYCTH_75421 MYCTH_2303843 MYCTH_2306997 MYCTH_2305722 MYCTH_2308697 MYCTH_2310462 MYCTH_2312579 MYCTH_2312932
0.00597098	28	212	1.99019	Protein catabolic process	http://amigo.geneontology.org/amigo/term/GO:0030163	MYCTH_2297891 MYCTH_2294554 MYCTH_2296573 MYCTH_2073656 MYCTH_2294813 MYCTH_2294820 MYCTH_2313806 MYCTH_2141635 MYCTH_2300751 MYCTH_2301813 MYCTH_2301817 MYCTH_2304760 MYCTH_2304992 MYCTH_2304118 MYCTH_2304464 MYCTH_2307440 MYCTH_2306528 MYCTH_2111167 MYCTH_2309342 MYCTH_2308737 MYCTH_2309854 MYCTH_98107 MYCTH_2310867 MYCTH_2084256 MYCTH_2311633 MYCTH_2311774 MYCTH_2084627 MYCTH_2311956
0.142014	12	92	1.96546	Purine nucleotide metabolic process	http://amigo.geneontology.org/amigo/term/GO:0006163	MYCTH_2085895 MYCTH_2296210 MYCTH_2298386 MYCTH_2297364 MYCTH_2303180 MYCTH_2305328 MYCTH_2079768 MYCTH_2307125 MYCTH_2082917 MYCTH_2309800 MYCTH_2316407 MYCTH_117406
0.0197785	23	177	1.95806	Modification-dependent protein catabolic process	http://amigo.geneontology.org/amigo/term/GO:0019941	MYCTH_2297891 MYCTH_2296573 MYCTH_2073656 MYCTH_2294813 MYCTH_2294820 MYCTH_2313806 MYCTH_2141635 MYCTH_2301813 MYCTH_2304760 MYCTH_2304992 MYCTH_2304118 MYCTH_2304464 MYCTH_2306528 MYCTH_2111167 MYCTH_2309342 MYCTH_2309854 MYCTH_98107 MYCTH_2310867 MYCTH_2084256 MYCTH_2311633 MYCTH_2311774 MYCTH_2084627 MYCTH_2311956
0.0235691	23	180	1.92543	Cation transport	http://amigo.geneontology.org/amigo/term/GO:0006812	MYCTH_2298230 MYCTH_2296586 MYCTH_2298561 MYCTH_90985 MYCTH_2295729 MYCTH_2297590 MYCTH_75421 MYCTH_2297754 MYCTH_2314502 MYCTH_2301316 MYCTH_2303180 MYCTH_2303843 MYCTH_2079768 MYCTH_2305722 MYCTH_2081891 MYCTH_111770 MYCTH_2309054 MYCTH_2309554 MYCTH_2309800 MYCTH_2316407 MYCTH_2312579 MYCTH_2312390 MYCTH_112491
0.000183568	48	376	1.92364	Cellular amide metabolic process	http://amigo.geneontology.org/amigo/term/GO:0043603	MYCTH_2294218 MYCTH_2298199 MYCTH_2296621 MYCTH_2115123 MYCTH_2295039 MYCTH_2295089 MYCTH_2296955 MYCTH_2086470 MYCTH_2297437 MYCTH_2299543 MYCTH_2299573 MYCTH_2299582 MYCTH_2299621 MYCTH_2314338 MYCTH_2300396 MYCTH_2302257 MYCTH_2058620 MYCTH_2301162 MYCTH_2301163 MYCTH_2078031 MYCTH_2301761 MYCTH_2300054 MYCTH_2134157 MYCTH_2304883 MYCTH_2304929 MYCTH_2091689 MYCTH_2303153 MYCTH_2127139 MYCTH_2…
0.137406	13	102	1.9205	Ribonucleotide metabolic process	http://amigo.geneontology.org/amigo/term/GO:0009259	MYCTH_2085895 MYCTH_2296210 MYCTH_2298386 MYCTH_2299207 MYCTH_2297364 MYCTH_2303180 MYCTH_2305328 MYCTH_2079768 MYCTH_2307125 MYCTH_2082917 MYCTH_2309800 MYCTH_2316407 MYCTH_117406
0.11647	14	110	1.91782	Response to organic substance	http://amigo.geneontology.org/amigo/term/GO:0010033	MYCTH_109510 MYCTH_110532 MYCTH_2294820 MYCTH_2302506 MYCTH_2019739 MYCTH_2301813 MYCTH_2304992 MYCTH_2304118 MYCTH_2304464 MYCTH_2315566 MYCTH_2309342 MYCTH_110042 MYCTH_112686 MYCTH_2311633
0.0293064	22	173	1.91623	Ubiquitin-dependent protein catabolic process	http://amigo.geneontology.org/amigo/term/GO:0006511	MYCTH_2297891 MYCTH_2296573 MYCTH_2073656 MYCTH_2294820 MYCTH_2313806 MYCTH_2141635 MYCTH_2301813 MYCTH_2304760 MYCTH_2304992 MYCTH_2304118 MYCTH_2304464 MYCTH_2306528 MYCTH_2111167 MYCTH_2309342 MYCTH_2309854 MYCTH_98107 MYCTH_2310867 MYCTH_2084256 MYCTH_2311633 MYCTH_2311774 MYCTH_2084627 MYCTH_2311956
0.0365801	21	166	1.90626	Cation transmembrane transport	http://amigo.geneontology.org/amigo/term/GO:0098655	MYCTH_2298230 MYCTH_2296586 MYCTH_2298561 MYCTH_90985 MYCTH_75421 MYCTH_2297754 MYCTH_2314502 MYCTH_2301316 MYCTH_2303180 MYCTH_2303843 MYCTH_2079768 MYCTH_2305722 MYCTH_2081891 MYCTH_111770 MYCTH_2309054 MYCTH_2309554 MYCTH_2309800 MYCTH_2316407 MYCTH_2312579 MYCTH_2312390 MYCTH_112491
0.023684	24	191	1.89343	Modification-dependent macromolecule catabolic process	http://amigo.geneontology.org/amigo/term/GO:0043632	MYCTH_2297891 MYCTH_2294138 MYCTH_2296573 MYCTH_2073656 MYCTH_2294813 MYCTH_2294820 MYCTH_2313806 MYCTH_2141635 MYCTH_2301813 MYCTH_2304760 MYCTH_2304992 MYCTH_2304118 MYCTH_2304464 MYCTH_2306528 MYCTH_2111167 MYCTH_2309342 MYCTH_2309854 MYCTH_98107 MYCTH_2310867 MYCTH_2084256 MYCTH_2311633 MYCTH_2311774 MYCTH_2084627 MYCTH_2311956
0.137622	14	113	1.8669	Membrane organization	http://amigo.geneontology.org/amigo/term/GO:0061024	MYCTH_2121955 MYCTH_2313651 MYCTH_66289 MYCTH_87315 MYCTH_2302649 MYCTH_2302794 MYCTH_2314627 MYCTH_2301760 MYCTH_2058204 MYCTH_2302111 MYCTH_2305128 MYCTH_2061176 MYCTH_2312690 MYCTH_2311956
0.162119	13	105	1.86563	Ribonucleoprotein complex assembly	http://amigo.geneontology.org/amigo/term/GO:0022618	MYCTH_2294218 MYCTH_2314150 MYCTH_2298987 MYCTH_2299573 MYCTH_2299621 MYCTH_2301009 MYCTH_2304883 MYCTH_2305019 MYCTH_2093073 MYCTH_2306934 MYCTH_2119714 MYCTH_2311295 MYCTH_2311869
0.000521599	47	381	1.85885	Intracellular transport	http://amigo.geneontology.org/amigo/term/GO:0046907	MYCTH_2121955 MYCTH_86520 MYCTH_2294293 MYCTH_2313651 MYCTH_2296410 MYCTH_2298276 MYCTH_2294574 MYCTH_62074 MYCTH_2296713 MYCTH_2298652 MYCTH_2295261 MYCTH_2295647 MYCTH_2297489 MYCTH_59302 MYCTH_66289 MYCTH_87315 MYCTH_2302646 MYCTH_2302649 MYCTH_2300844 MYCTH_2058549 MYCTH_2314627 MYCTH_79116 MYCTH_2301840 MYCTH_2058204 MYCTH_2314800 MYCTH_2302111 MYCTH_2304883 MYCTH_2303180 MYCTH_2303495 MYCTH…
0.0870238	18	149	1.82036	Nucleotide metabolic process	http://amigo.geneontology.org/amigo/term/GO:0009117	MYCTH_2085895 MYCTH_2296210 MYCTH_2298386 MYCTH_2299207 MYCTH_2297364 MYCTH_2300889 MYCTH_2057861 MYCTH_2303180 MYCTH_2305328 MYCTH_2079768 MYCTH_2307125 MYCTH_2307154 MYCTH_2306323 MYCTH_2082917 MYCTH_2308449 MYCTH_2309800 MYCTH_2316407 MYCTH_117406
0.121661	16	133	1.81276	Establishment of protein localization to organelle	http://amigo.geneontology.org/amigo/term/GO:0072594	MYCTH_2121955 MYCTH_2313651 MYCTH_2298652 MYCTH_2295261 MYCTH_2297489 MYCTH_59302 MYCTH_87315 MYCTH_79116 MYCTH_2058204 MYCTH_2305597 MYCTH_2303965 MYCTH_2061176 MYCTH_2079864 MYCTH_2307110 MYCTH_2308783 MYCTH_2310072
0.00380984	39	325	1.80823	Ribonucleoprotein complex biogenesis	http://amigo.geneontology.org/amigo/term/GO:0022613	MYCTH_2297925 MYCTH_2294138 MYCTH_2294218 MYCTH_2294587 MYCTH_98838 MYCTH_2314150 MYCTH_63776 MYCTH_2137175 MYCTH_2298987 MYCTH_2295275 MYCTH_2295642 MYCTH_2299573 MYCTH_2299621 MYCTH_2300699 MYCTH_2302653 MYCTH_2091453 MYCTH_2302881 MYCTH_2301009 MYCTH_2057861 MYCTH_2056896 MYCTH_2314668 MYCTH_2301840 MYCTH_2302246 MYCTH_2304883 MYCTH_2305019 MYCTH_2093073 MYCTH_2306934 MYCTH_2093740 MYCTH_23065…
0.0291791	26	217	1.80545	Nucleolus	http://amigo.geneontology.org/amigo/term/GO:0005730	MYCTH_2294138 MYCTH_2294587 MYCTH_2294589 MYCTH_98838 MYCTH_2314150 MYCTH_63776 MYCTH_2137175 MYCTH_2295275 MYCTH_2295642 MYCTH_2300699 MYCTH_2302653 MYCTH_2091453 MYCTH_2302881 MYCTH_2314668 MYCTH_2302246 MYCTH_2304883 MYCTH_2305019 MYCTH_2093073 MYCTH_2303859 MYCTH_2138933 MYCTH_2309206 MYCTH_2308790 MYCTH_60661 MYCTH_2312685 MYCTH_2311869 MYCTH_2312280
0.0033155	40	334	1.80462	Cellular macromolecule localization	http://amigo.geneontology.org/amigo/term/GO:0070727	MYCTH_2121955 MYCTH_86520 MYCTH_2294293 MYCTH_2313651 MYCTH_2296410 MYCTH_2298276 MYCTH_2294574 MYCTH_2296713 MYCTH_2298652 MYCTH_2295261 MYCTH_2142488 MYCTH_2297489 MYCTH_59302 MYCTH_87315 MYCTH_2300699 MYCTH_2302646 MYCTH_2302649 MYCTH_2300844 MYCTH_79116 MYCTH_2301840 MYCTH_2058204 MYCTH_2314800 MYCTH_2302111 MYCTH_2304883 MYCTH_2303495 MYCTH_2305597 MYCTH_2315074 MYCTH_2303965 MYCTH_2061176 M…
0.00430516	39	327	1.79717	Cellular protein localization	http://amigo.geneontology.org/amigo/term/GO:0034613	MYCTH_2121955 MYCTH_86520 MYCTH_2294293 MYCTH_2313651 MYCTH_2296410 MYCTH_2298276 MYCTH_2294574 MYCTH_2296713 MYCTH_2298652 MYCTH_2295261 MYCTH_2142488 MYCTH_2297489 MYCTH_59302 MYCTH_87315 MYCTH_2302646 MYCTH_2302649 MYCTH_2300844 MYCTH_79116 MYCTH_2301840 MYCTH_2058204 MYCTH_2314800 MYCTH_2302111 MYCTH_2304883 MYCTH_2303495 MYCTH_2305597 MYCTH_2315074 MYCTH_2303965 MYCTH_2061176 MYCTH_2079864 M…
0.197782	13	109	1.79717	Ribonucleoprotein complex subunit organization	http://amigo.geneontology.org/amigo/term/GO:0071826	MYCTH_2294218 MYCTH_2314150 MYCTH_2298987 MYCTH_2299573 MYCTH_2299621 MYCTH_2301009 MYCTH_2304883 MYCTH_2305019 MYCTH_2093073 MYCTH_2306934 MYCTH_2119714 MYCTH_2311295 MYCTH_2311869
0.0975391	18	151	1.79625	Nucleoside phosphate metabolic process	http://amigo.geneontology.org/amigo/term/GO:0006753	MYCTH_2085895 MYCTH_2296210 MYCTH_2298386 MYCTH_2299207 MYCTH_2297364 MYCTH_2300889 MYCTH_2057861 MYCTH_2303180 MYCTH_2305328 MYCTH_2079768 MYCTH_2307125 MYCTH_2307154 MYCTH_2306323 MYCTH_2082917 MYCTH_2308449 MYCTH_2309800 MYCTH_2316407 MYCTH_117406
0.000179337	58	487	1.79461	RNA binding	http://amigo.geneontology.org/amigo/term/GO:0003723	MYCTH_2297925 MYCTH_2294138 MYCTH_86520 MYCTH_2294218 MYCTH_2294293 MYCTH_2296291 MYCTH_2298199 MYCTH_2296410 MYCTH_2294587 MYCTH_2296621 MYCTH_2314150 MYCTH_2296912 MYCTH_2296955 MYCTH_2137175 MYCTH_2298987 MYCTH_2295642 MYCTH_2299573 MYCTH_2299621 MYCTH_2314338 MYCTH_2300544 MYCTH_2300699 MYCTH_2302653 MYCTH_2091453 MYCTH_2302881 MYCTH_2301009 MYCTH_2058620 MYCTH_2301162 MYCTH_2301163 MYCTH_100…
0.184816	14	119	1.77277	RNA-binding		MYCTH_2296291 MYCTH_2314150 MYCTH_2296912 MYCTH_2137175 MYCTH_2298987 MYCTH_2295642 MYCTH_2302881 MYCTH_2302246 MYCTH_2093073 MYCTH_2307416 MYCTH_2119714 MYCTH_2312685 MYCTH_2311354 MYCTH_2140924
0.00113137	50	428	1.76034	Establishment of protein localization	http://amigo.geneontology.org/amigo/term/GO:0045184	MYCTH_2121955 MYCTH_2088290 MYCTH_86520 MYCTH_2294293 MYCTH_2313651 MYCTH_2296410 MYCTH_2298276 MYCTH_2294574 MYCTH_62074 MYCTH_2296713 MYCTH_2298652 MYCTH_2295261 MYCTH_2297489 MYCTH_59302 MYCTH_87315 MYCTH_2302646 MYCTH_2302649 MYCTH_2300844 MYCTH_2058549 MYCTH_2314627 MYCTH_79116 MYCTH_2301840 MYCTH_2058204 MYCTH_2314800 MYCTH_2302111 MYCTH_2304883 MYCTH_2305051 MYCTH_2305149 MYCTH_2303495 MYC…
0.00153058	48	411	1.75983	Establishment of localization in cell	http://amigo.geneontology.org/amigo/term/GO:0051649	MYCTH_2121955 MYCTH_86520 MYCTH_2294293 MYCTH_2313651 MYCTH_2296410 MYCTH_2298276 MYCTH_2294574 MYCTH_62074 MYCTH_2296586 MYCTH_2296713 MYCTH_2298652 MYCTH_2295261 MYCTH_2295647 MYCTH_2297489 MYCTH_59302 MYCTH_66289 MYCTH_87315 MYCTH_2302646 MYCTH_2302649 MYCTH_2300844 MYCTH_2058549 MYCTH_2314627 MYCTH_79116 MYCTH_2301840 MYCTH_2058204 MYCTH_2314800 MYCTH_2302111 MYCTH_2304883 MYCTH_2303180 MYCTH…
0.00150949	49	422	1.74967	Protein transport	http://amigo.geneontology.org/amigo/term/GO:0015031	MYCTH_2121955 MYCTH_2088290 MYCTH_86520 MYCTH_2294293 MYCTH_2313651 MYCTH_2296410 MYCTH_2298276 MYCTH_2294574 MYCTH_62074 MYCTH_2296713 MYCTH_2298652 MYCTH_2295261 MYCTH_2297489 MYCTH_59302 MYCTH_87315 MYCTH_2302646 MYCTH_2302649 MYCTH_2300844 MYCTH_2058549 MYCTH_2314627 MYCTH_79116 MYCTH_2301840 MYCTH_2058204 MYCTH_2314800 MYCTH_2302111 MYCTH_2304883 MYCTH_2305051 MYCTH_2305149 MYCTH_2303495 MYC…
0.00185056	49	426	1.73324	Peptide transport	http://amigo.geneontology.org/amigo/term/GO:0015833	MYCTH_2121955 MYCTH_2088290 MYCTH_86520 MYCTH_2294293 MYCTH_2313651 MYCTH_2296410 MYCTH_2298276 MYCTH_2294574 MYCTH_62074 MYCTH_2296713 MYCTH_2298652 MYCTH_2295261 MYCTH_2297489 MYCTH_59302 MYCTH_87315 MYCTH_2302646 MYCTH_2302649 MYCTH_2300844 MYCTH_2058549 MYCTH_2314627 MYCTH_79116 MYCTH_2301840 MYCTH_2058204 MYCTH_2314800 MYCTH_2302111 MYCTH_2304883 MYCTH_2305051 MYCTH_2305149 MYCTH_2303495 MYC…
0.0117861	36	313	1.73312	Organonitrogen compound catabolic process	http://amigo.geneontology.org/amigo/term/GO:1901565	MYCTH_2297891 MYCTH_2294554 MYCTH_2296573 MYCTH_2073656 MYCTH_2294813 MYCTH_2294820 MYCTH_2115123 MYCTH_2313806 MYCTH_2141635 MYCTH_2300751 MYCTH_2301813 MYCTH_2301817 MYCTH_2304760 MYCTH_2304992 MYCTH_2305328 MYCTH_2304118 MYCTH_2304464 MYCTH_2307440 MYCTH_95158 MYCTH_2306528 MYCTH_2111167 MYCTH_2082917 MYCTH_2309342 MYCTH_2315754 MYCTH_2308449 MYCTH_2308737 MYCTH_2309854 MYCTH_98107 MYCTH_23108…
0.121661	19	167	1.71439	Protein localization to organelle	http://amigo.geneontology.org/amigo/term/GO:0033365	MYCTH_2121955 MYCTH_2313651 MYCTH_2294574 MYCTH_2298652 MYCTH_2295261 MYCTH_2297489 MYCTH_59302 MYCTH_87315 MYCTH_79116 MYCTH_2058204 MYCTH_2305597 MYCTH_2315074 MYCTH_2303965 MYCTH_2061176 MYCTH_2079864 MYCTH_2307110 MYCTH_2308783 MYCTH_2310072 MYCTH_2312690
0.00266822	49	433	1.70522	Amide transport	http://amigo.geneontology.org/amigo/term/GO:0042886	MYCTH_2121955 MYCTH_2088290 MYCTH_86520 MYCTH_2294293 MYCTH_2313651 MYCTH_2296410 MYCTH_2298276 MYCTH_2294574 MYCTH_62074 MYCTH_2296713 MYCTH_2298652 MYCTH_2295261 MYCTH_2297489 MYCTH_59302 MYCTH_87315 MYCTH_2302646 MYCTH_2302649 MYCTH_2300844 MYCTH_2058549 MYCTH_2314627 MYCTH_79116 MYCTH_2301840 MYCTH_2058204 MYCTH_2314800 MYCTH_2302111 MYCTH_2304883 MYCTH_2305051 MYCTH_2305149 MYCTH_2303495 MYC…
0.175689	18	164	1.65387	Protein modification by small protein conjugation or removal	http://amigo.geneontology.org/amigo/term/GO:0070647	MYCTH_2298354 MYCTH_2294624 MYCTH_2073656 MYCTH_2294813 MYCTH_2295609 MYCTH_2302318 MYCTH_2302405 MYCTH_2301813 MYCTH_2304760 MYCTH_2304992 MYCTH_2304313 MYCTH_2306528 MYCTH_2315548 MYCTH_2111167 MYCTH_2309342 MYCTH_98107 MYCTH_2310867 MYCTH_2311774
0.169769	19	175	1.63601	Cellular response to chemical stimulus	http://amigo.geneontology.org/amigo/term/GO:0070887	MYCTH_109510 MYCTH_112802 MYCTH_110532 MYCTH_2300475 MYCTH_2302506 MYCTH_2300737 MYCTH_47732 MYCTH_2304992 MYCTH_2304464 MYCTH_2127855 MYCTH_2315566 MYCTH_2309342 MYCTH_2308056 MYCTH_2310462 MYCTH_113236 MYCTH_110042 MYCTH_2097810 MYCTH_112686 MYCTH_2311633
0.0399129	33	305	1.63037	Cellular macromolecule catabolic process	http://amigo.geneontology.org/amigo/term/GO:0044265	MYCTH_2297891 MYCTH_2294138 MYCTH_2294293 MYCTH_2294554 MYCTH_2296573 MYCTH_2073656 MYCTH_2294813 MYCTH_2294820 MYCTH_2313806 MYCTH_2141635 MYCTH_2300751 MYCTH_78090 MYCTH_2301813 MYCTH_2301817 MYCTH_2304760 MYCTH_2304992 MYCTH_2117839 MYCTH_2304118 MYCTH_2304464 MYCTH_2307440 MYCTH_2306528 MYCTH_2111167 MYCTH_2309342 MYCTH_2308790 MYCTH_2309854 MYCTH_98107 MYCTH_2310867 MYCTH_2084256 MYCTH_23116…
0.00499471	52	482	1.62565	Protein localization	http://amigo.geneontology.org/amigo/term/GO:0008104	MYCTH_2121955 MYCTH_2088290 MYCTH_86520 MYCTH_2294293 MYCTH_2313651 MYCTH_2296410 MYCTH_2298276 MYCTH_2294574 MYCTH_62074 MYCTH_2296713 MYCTH_2298652 MYCTH_2295261 MYCTH_2142488 MYCTH_2297489 MYCTH_59302 MYCTH_87315 MYCTH_2302646 MYCTH_2302649 MYCTH_2300844 MYCTH_2058549 MYCTH_2314627 MYCTH_79116 MYCTH_2301840 MYCTH_2058204 MYCTH_2314800 MYCTH_2302111 MYCTH_2304883 MYCTH_2305051 MYCTH_2305149 MYC…
0.00597098	53	498	1.60368	Cellular localization	http://amigo.geneontology.org/amigo/term/GO:0051641	MYCTH_2121955 MYCTH_86520 MYCTH_2294293 MYCTH_2313651 MYCTH_2296410 MYCTH_2298276 MYCTH_2294574 MYCTH_62074 MYCTH_2296586 MYCTH_2296713 MYCTH_2298652 MYCTH_2295261 MYCTH_2142488 MYCTH_2295647 MYCTH_2297489 MYCTH_59302 MYCTH_66289 MYCTH_87315 MYCTH_2300699 MYCTH_2302646 MYCTH_2302649 MYCTH_2300844 MYCTH_2302794 MYCTH_2058549 MYCTH_2314627 MYCTH_79116 MYCTH_2301760 MYCTH_2301840 MYCTH_2058204 MYCTH…
0.177778	20	188	1.60304	rRNA metabolic process	http://amigo.geneontology.org/amigo/term/GO:0016072	MYCTH_2294138 MYCTH_2294218 MYCTH_2294587 MYCTH_98838 MYCTH_63776 MYCTH_2137175 MYCTH_2295642 MYCTH_2302653 MYCTH_2091453 MYCTH_2302881 MYCTH_2057861 MYCTH_2314668 MYCTH_2302246 MYCTH_2304883 MYCTH_2305019 MYCTH_2117839 MYCTH_2306516 MYCTH_60661 MYCTH_2312685 MYCTH_2312280
0.14418	23	219	1.58254	Inorganic molecular entity transmembrane transporter activity	http://amigo.geneontology.org/amigo/term/GO:0015318	MYCTH_2298230 MYCTH_2294661 MYCTH_2296586 MYCTH_2298561 MYCTH_90985 MYCTH_75421 MYCTH_2297754 MYCTH_2314502 MYCTH_2301316 MYCTH_2303180 MYCTH_2093040 MYCTH_2303843 MYCTH_2079768 MYCTH_2305722 MYCTH_2081891 MYCTH_111770 MYCTH_2309054 MYCTH_2309554 MYCTH_2316407 MYCTH_2312579 MYCTH_2311966 MYCTH_2312390 MYCTH_112491
0.132039	25	240	1.56964	Ion transmembrane transporter activity	http://amigo.geneontology.org/amigo/term/GO:0015075	MYCTH_2298230 MYCTH_2294661 MYCTH_2296586 MYCTH_2298561 MYCTH_90985 MYCTH_2296946 MYCTH_2298926 MYCTH_75421 MYCTH_2297754 MYCTH_2314502 MYCTH_2301316 MYCTH_2303180 MYCTH_2093040 MYCTH_2303843 MYCTH_2079768 MYCTH_2305722 MYCTH_2081891 MYCTH_111770 MYCTH_2309054 MYCTH_2309554 MYCTH_2316407 MYCTH_2312579 MYCTH_2311966 MYCTH_2312390 MYCTH_112491
0.12908	28	276	1.52869	Endoplasmic reticulum membrane	http://amigo.geneontology.org/amigo/term/GO:0005789	MYCTH_2313651 MYCTH_2296378 MYCTH_2294574 MYCTH_63536 MYCTH_2087521 MYCTH_2313786 MYCTH_109638 MYCTH_2297411 MYCTH_2297489 MYCTH_2300737 MYCTH_2314627 MYCTH_2304992 MYCTH_50083 MYCTH_2092086 MYCTH_2304118 MYCTH_2304464 MYCTH_2304539 MYCTH_83083 MYCTH_2095122 MYCTH_2068812 MYCTH_2310419 MYCTH_2310645 MYCTH_2096678 MYCTH_110042 MYCTH_2312690 MYCTH_2145425 MYCTH_2311525 MYCTH_85068
0.0953776	32	316	1.52593	Ion transport	http://amigo.geneontology.org/amigo/term/GO:0006811	MYCTH_109499 MYCTH_2298230 MYCTH_2294661 MYCTH_2296586 MYCTH_2298561 MYCTH_90985 MYCTH_2298926 MYCTH_2295729 MYCTH_2297590 MYCTH_75421 MYCTH_2297754 MYCTH_2314502 MYCTH_2301316 MYCTH_79116 MYCTH_2303180 MYCTH_2093040 MYCTH_2303843 MYCTH_2079768 MYCTH_2305722 MYCTH_2081891 MYCTH_111770 MYCTH_2309054 MYCTH_2309554 MYCTH_2308280 MYCTH_2308697 MYCTH_2309800 MYCTH_2310873 MYCTH_2316407 MYCTH_2312579 M…
0.0516111	40	397	1.51824	Bounding membrane of organelle	http://amigo.geneontology.org/amigo/term/GO:0098588	MYCTH_2313651 MYCTH_2294624 MYCTH_2294661 MYCTH_2296586 MYCTH_2124049 MYCTH_2087521 MYCTH_2298652 MYCTH_2296946 MYCTH_2299299 MYCTH_2297411 MYCTH_2295647 MYCTH_2297489 MYCTH_75421 MYCTH_2313584 MYCTH_2297754 MYCTH_66289 MYCTH_87315 MYCTH_2314502 MYCTH_2302646 MYCTH_2300844 MYCTH_2058549 MYCTH_2314627 MYCTH_79116 MYCTH_2058204 MYCTH_2314800 MYCTH_2302111 MYCTH_2305149 MYCTH_2315074 MYCTH_2303843 M…
0.137652	28	278	1.5177	Nuclear outer membrane-endoplasmic reticulum membrane network	http://amigo.geneontology.org/amigo/term/GO:0042175	MYCTH_2313651 MYCTH_2296378 MYCTH_2294574 MYCTH_63536 MYCTH_2087521 MYCTH_2313786 MYCTH_109638 MYCTH_2297411 MYCTH_2297489 MYCTH_2300737 MYCTH_2314627 MYCTH_2304992 MYCTH_50083 MYCTH_2092086 MYCTH_2304118 MYCTH_2304464 MYCTH_2304539 MYCTH_83083 MYCTH_2095122 MYCTH_2068812 MYCTH_2310419 MYCTH_2310645 MYCTH_2096678 MYCTH_110042 MYCTH_2312690 MYCTH_2145425 MYCTH_2311525 MYCTH_85068
0.16821	30	309	1.46297	Whole membrane	http://amigo.geneontology.org/amigo/term/GO:0098805	MYCTH_2313651 MYCTH_2294624 MYCTH_2294661 MYCTH_2087521 MYCTH_2298652 MYCTH_2299299 MYCTH_2295647 MYCTH_75421 MYCTH_2297754 MYCTH_66289 MYCTH_87315 MYCTH_2314502 MYCTH_2302646 MYCTH_2300844 MYCTH_2058549 MYCTH_2314627 MYCTH_79116 MYCTH_2058204 MYCTH_2314800 MYCTH_2302111 MYCTH_2305051 MYCTH_2305149 MYCTH_2304403 MYCTH_2081891 MYCTH_2306514 MYCTH_2308288 MYCTH_2308449 MYCTH_110042 MYCTH_2311423 MY…
0.165681	31	321	1.45522	ncRNA metabolic process	http://amigo.geneontology.org/amigo/term/GO:0034660	MYCTH_2294138 MYCTH_2294218 MYCTH_2298245 MYCTH_2294587 MYCTH_2294623 MYCTH_98838 MYCTH_2298733 MYCTH_63776 MYCTH_2137175 MYCTH_2295614 MYCTH_2295642 MYCTH_2302257 MYCTH_2300544 MYCTH_2302405 MYCTH_2302653 MYCTH_2091453 MYCTH_2302881 MYCTH_2057861 MYCTH_2314668 MYCTH_2302246 MYCTH_2134157 MYCTH_2304883 MYCTH_2305019 MYCTH_2117839 MYCTH_101411 MYCTH_2304525 MYCTH_2306516 MYCTH_60661 MYCTH_2312685 …

## Sheet: Cluster_C3
Enrichment FDR	nGenes	Pathway Genes	Fold Enrichment	Pathway	URL	Genes
0.0331762	7	15	6.20111	Mixed, incl. legionellosis, and phosphoprotein binding		MYCTH_2136712 MYCTH_93313 MYCTH_2303620 MYCTH_2307005 MYCTH_2309314 MYCTH_2309318 MYCTH_2312185
0.125104	5	11	6.04005	Mostly uncharacterized, incl. cellular hyperosmotic response, and sphingolipid biosynthetic process		MYCTH_2294928 MYCTH_2089588 MYCTH_2303121 MYCTH_2306964 MYCTH_2307790
0.125104	15	75	2.65762	Mixed, incl. autophagy - other, and regulation of tor signaling		MYCTH_2294039 MYCTH_2296673 MYCTH_2295177 MYCTH_2293999 MYCTH_2302356 MYCTH_2302632 MYCTH_2302779 MYCTH_2117190 MYCTH_2301959 MYCTH_2303567 MYCTH_2304000 MYCTH_2060153 MYCTH_2309414 MYCTH_98099 MYCTH_2311046
0.125104	14	71	2.62019	Mostly uncharacterized, incl. protein histidine kinase activity, and fungal-type cell wall biogenesis		MYCTH_42359 MYCTH_2294928 MYCTH_2295600 MYCTH_2302894 MYCTH_2089588 MYCTH_2300139 MYCTH_2303121 MYCTH_2092357 MYCTH_2306964 MYCTH_2307790 MYCTH_2306719 MYCTH_2307987 MYCTH_2310892 MYCTH_2311426
0.142139	20	126	2.10922	Mixed, incl. coiled coil, and chloride channel activity		MYCTH_42359 MYCTH_2294928 MYCTH_2313457 MYCTH_2295600 MYCTH_2302894 MYCTH_2089588 MYCTH_2300139 MYCTH_2303121 MYCTH_2092357 MYCTH_2304197 MYCTH_2306964 MYCTH_2307790 MYCTH_2306719 MYCTH_2307987 MYCTH_2144658 MYCTH_2310892 MYCTH_2312904 MYCTH_2311426 MYCTH_2311554 MYCTH_2316519

## Sheet: Cluster_C4
Enrichment FDR	nGenes	Pathway Genes	Fold Enrichment	Pathway	URL	Genes
2.51259e-06	10	11	8.0219	Mostly uncharacterized, incl. anchored component of plasma membrane		MYCTH_2314369 MYCTH_2294970 MYCTH_2297073 MYCTH_2297179 MYCTH_2300093 MYCTH_2300142 MYCTH_2305573 MYCTH_116603 MYCTH_2308148 MYCTH_2310154
1.04586e-08	15	18	7.3534	Mostly uncharacterized, incl. seed development, and protein-ribulosamine 3-kinase activity		MYCTH_2314369 MYCTH_2314374 MYCTH_2294970 MYCTH_2297073 MYCTH_2297179 MYCTH_2300093 MYCTH_2300142 MYCTH_2305573 MYCTH_116603 MYCTH_17585 MYCTH_2308148 MYCTH_108781 MYCTH_2310154 MYCTH_2311342 MYCTH_2311805
0.0608641	5	7	6.30292	Mixed, incl. seed development, and protein-ribulosamine 3-kinase activity		MYCTH_2314374 MYCTH_17585 MYCTH_108781 MYCTH_2311342 MYCTH_2311805
0.00700855	7	10	6.17686	Mixed, incl. conidium formation, and ubl conjugation pathway		MYCTH_2296064 MYCTH_60238 MYCTH_2315464 MYCTH_2063631 MYCTH_2067902 MYCTH_2310279 MYCTH_103818
0.115696	5	8	5.51505	Autophagy, and autophagy of peroxisome		MYCTH_2298243 MYCTH_2300427 MYCTH_2306649 MYCTH_2067869 MYCTH_2311835
0.0594646	6	10	5.29445	Mixed, incl. response to farnesol, and xenobiotic transmembrane transporter activity		MYCTH_2301567 MYCTH_2078150 MYCTH_2090891 MYCTH_2303359 MYCTH_2305952 MYCTH_2311687
0.00140879	15	36	3.6767	Mostly uncharacterized, incl. protein self-association, and olfactory behavior		MYCTH_98316 MYCTH_2298380 MYCTH_42730 MYCTH_2314896 MYCTH_87219 MYCTH_2125404 MYCTH_2301567 MYCTH_2078150 MYCTH_2090891 MYCTH_2305109 MYCTH_2303359 MYCTH_2305952 MYCTH_55928 MYCTH_2082794 MYCTH_2311687
0.0515356	10	25	3.52963	Mostly uncharacterized, incl. olfactory behavior, and response to farnesol		MYCTH_2298380 MYCTH_2314896 MYCTH_2125404 MYCTH_2301567 MYCTH_2078150 MYCTH_2090891 MYCTH_2303359 MYCTH_2305952 MYCTH_55928 MYCTH_2311687
0.0157025	12	30	3.52963	Mostly uncharacterized, incl. ascospore-type prospore assembly, and mannan endo-1,6-alpha-mannosidase activity		MYCTH_2296585 MYCTH_97707 MYCTH_2299605 MYCTH_2299608 MYCTH_2302641 MYCTH_2314963 MYCTH_2305379 MYCTH_2018629 MYCTH_2305962 MYCTH_83595 MYCTH_2308927 MYCTH_2121166
0.0936727	9	23	3.4529	Mostly uncharacterized, incl. conidium formation, and cell-substrate adhesion		MYCTH_2296064 MYCTH_60238 MYCTH_2315464 MYCTH_2063631 MYCTH_108294 MYCTH_2067902 MYCTH_2308003 MYCTH_2310279 MYCTH_103818
0.0594646	12	35	3.0254	Mostly uncharacterized, incl. anchored component of membrane, and ascospore-type prospore assembly		MYCTH_2296585 MYCTH_97707 MYCTH_2299605 MYCTH_2299608 MYCTH_2302641 MYCTH_2314963 MYCTH_2305379 MYCTH_2018629 MYCTH_2305962 MYCTH_83595 MYCTH_2308927 MYCTH_2121166
0.000216575	28	91	2.7151	Mostly uncharacterized, incl. secondary metabolite biosynthetic process, and aspartic-type peptidase activity		MYCTH_2294223 MYCTH_2294224 MYCTH_2296279 MYCTH_2294550 MYCTH_2296585 MYCTH_2029593 MYCTH_74026 MYCTH_97707 MYCTH_2295176 MYCTH_2299605 MYCTH_2299608 MYCTH_2052657 MYCTH_2302641 MYCTH_2300094 MYCTH_2300170 MYCTH_2314963 MYCTH_2305379 MYCTH_2303957 MYCTH_2018629 MYCTH_2307306 MYCTH_2305962 MYCTH_88195 MYCTH_94523 MYCTH_83595 MYCTH_2308927 MYCTH_2070352 MYCTH_2121166 MYCTH_2145572
2.08332e-06	45	156	2.54541	Mostly uncharacterized, incl. phenol-containing compound biosynthetic process, and aspartic-type peptidase activity		MYCTH_2295962 MYCTH_2294223 MYCTH_2294224 MYCTH_2296279 MYCTH_98369 MYCTH_2294550 MYCTH_2296585 MYCTH_2029593 MYCTH_74026 MYCTH_2107169 MYCTH_97707 MYCTH_2295176 MYCTH_2297289 MYCTH_2299605 MYCTH_2299608 MYCTH_2052657 MYCTH_2302360 MYCTH_2302641 MYCTH_2301721 MYCTH_2300094 MYCTH_2300167 MYCTH_2300170 MYCTH_2057234 MYCTH_2301899 MYCTH_2314963 MYCTH_68564 MYCTH_2305202 MYCTH_2305379 MYCTH_81364 MYC…
0.0457366	18	64	2.48177	Mostly uncharacterized, incl. aspartic-type peptidase activity, and helicase activity		MYCTH_2294223 MYCTH_2294224 MYCTH_2296585 MYCTH_2029593 MYCTH_97707 MYCTH_2299605 MYCTH_2299608 MYCTH_2052657 MYCTH_2302641 MYCTH_2314963 MYCTH_2305379 MYCTH_2303957 MYCTH_2018629 MYCTH_2305962 MYCTH_94523 MYCTH_83595 MYCTH_2308927 MYCTH_2121166
0.0919355	26	117	1.96091	Mixed, incl. abc transporters, and cation transmembrane transporter activity		MYCTH_2049780 MYCTH_2115983 MYCTH_2296960 MYCTH_2115336 MYCTH_2295570 MYCTH_2088202 MYCTH_2300531 MYCTH_2301595 MYCTH_2301654 MYCTH_2314426 MYCTH_88187 MYCTH_50335 MYCTH_2303348 MYCTH_2062265 MYCTH_2305590 MYCTH_2303876 MYCTH_2307383 MYCTH_2306452 MYCTH_2140326 MYCTH_2307967 MYCTH_2308466 MYCTH_2309929 MYCTH_90632 MYCTH_75366 MYCTH_2311715 MYCTH_2312265
0.0325186	33	150	1.9413	Mostly uncharacterized, incl. regulation of gluconeogenesis, and anion transmembrane transporter activity		MYCTH_2314369 MYCTH_2314374 MYCTH_2299923 MYCTH_2294970 MYCTH_2038387 MYCTH_2297073 MYCTH_2297179 MYCTH_2293973 MYCTH_106599 MYCTH_2300093 MYCTH_2300142 MYCTH_2110233 MYCTH_2304808 MYCTH_2118447 MYCTH_2305080 MYCTH_2303301 MYCTH_2303528 MYCTH_5082 MYCTH_2305573 MYCTH_116603 MYCTH_17585 MYCTH_2119212 MYCTH_55576 MYCTH_2129554 MYCTH_2308148 MYCTH_108781 MYCTH_2310154 MYCTH_2310321 MYCTH_96554 MYCTH…

## Sheet: Cluster_C5
Enrichment FDR	nGenes	Pathway Genes	Fold Enrichment	Pathway	URL	Genes
0.0973359	5	6	4.58978	Mixed, incl. ubiquitin conjugating enzyme binding, and ubiquitin protein ligase activity		MYCTH_2298511 MYCTH_2117572 MYCTH_2302776 MYCTH_2305589 MYCTH_2311391
0.174576	5	7	3.9341	Mixed, incl. mannose catabolic process, and carbohydrate binding		MYCTH_2298363 MYCTH_2294705 MYCTH_2306973 MYCTH_2307515 MYCTH_2307666
0.174576	5	7	3.9341	7S RNA binding, and signal recognition particle receptor complex		MYCTH_2298795 MYCTH_2299309 MYCTH_2301184 MYCTH_2299988 MYCTH_2311498
0.174576	5	7	3.9341	CORVET complex		MYCTH_2295254 MYCTH_2302071 MYCTH_2305025 MYCTH_2305937 MYCTH_2312908
0.174576	5	7	3.9341	Early endosome	http://amigo.geneontology.org/amigo/term/GO:0005769	MYCTH_2294713 MYCTH_2305371 MYCTH_2303682 MYCTH_2303781 MYCTH_2304509
0.174576	5	7	3.9341	MCM complex	http://amigo.geneontology.org/amigo/term/GO:0042555	MYCTH_2298672 MYCTH_2299355 MYCTH_2295747 MYCTH_2295768 MYCTH_2309812
0.0561847	7	10	3.85542	Kinesin complex	http://amigo.geneontology.org/amigo/term/GO:0005871	MYCTH_2293965 MYCTH_2302476 MYCTH_66088 MYCTH_83111 MYCTH_2308140 MYCTH_2308360 MYCTH_2309747
0.143984	6	9	3.67183	Vesicle targeting	http://amigo.geneontology.org/amigo/term/GO:0006903	MYCTH_2298813 MYCTH_2302374 MYCTH_2302128 MYCTH_2305025 MYCTH_2310099 MYCTH_2311673
0.143984	6	9	3.67183	CoA-ligase activity	http://amigo.geneontology.org/amigo/term/GO:0016405	MYCTH_2297413 MYCTH_2301077 MYCTH_2300248 MYCTH_2092688 MYCTH_2141082 MYCTH_2097501
0.0378734	9	14	3.54069	Mostly uncharacterized, incl. actin filament severing, and double-stranded telomeric dna binding		MYCTH_2298511 MYCTH_104959 MYCTH_2117572 MYCTH_2302776 MYCTH_100744 MYCTH_2305589 MYCTH_19035 MYCTH_2311391 MYCTH_2311537
0.0378734	9	14	3.54069	Vesicle localization	http://amigo.geneontology.org/amigo/term/GO:0051648	MYCTH_2294478 MYCTH_2298813 MYCTH_2302374 MYCTH_2302476 MYCTH_66088 MYCTH_2302128 MYCTH_2305025 MYCTH_2310099 MYCTH_2311673
0.0378734	9	14	3.54069	Establishment of vesicle localization	http://amigo.geneontology.org/amigo/term/GO:0051650	MYCTH_2294478 MYCTH_2298813 MYCTH_2302374 MYCTH_2302476 MYCTH_66088 MYCTH_2302128 MYCTH_2305025 MYCTH_2310099 MYCTH_2311673
0.0991763	7	11	3.50492	Valine, leucine and isoleucine biosynthesis		MYCTH_2122605 MYCTH_2299349 MYCTH_2301934 MYCTH_2133056 MYCTH_68509 MYCTH_2304102 MYCTH_2306813
0.0991763	7	11	3.50492	Double-strand break repair via break-induced replication	http://amigo.geneontology.org/amigo/term/GO:0000727	MYCTH_2298672 MYCTH_2299355 MYCTH_2295747 MYCTH_2295768 MYCTH_2308759 MYCTH_2309812 MYCTH_2310831
0.00524898	13	21	3.40955	SH3 domain		MYCTH_2296229 MYCTH_2294478 MYCTH_2296499 MYCTH_2294643 MYCTH_106293 MYCTH_2302369 MYCTH_2300185 MYCTH_2303754 MYCTH_2306850 MYCTH_2307037 MYCTH_2310222 MYCTH_105157 MYCTH_2312897
0.0145587	12	20	3.30464	DNA replication preinitiation complex	http://amigo.geneontology.org/amigo/term/GO:0031261	MYCTH_99456 MYCTH_2298672 MYCTH_2298927 MYCTH_2299355 MYCTH_2295747 MYCTH_2295768 MYCTH_2301067 MYCTH_2306826 MYCTH_2308759 MYCTH_2309812 MYCTH_2310831 MYCTH_2312134
0.0236428	12	21	3.14728	DNA replication initiation	http://amigo.geneontology.org/amigo/term/GO:0006270	MYCTH_99456 MYCTH_2298672 MYCTH_2298927 MYCTH_2299355 MYCTH_2295747 MYCTH_2295768 MYCTH_2301067 MYCTH_2090680 MYCTH_2061829 MYCTH_2306826 MYCTH_2308759 MYCTH_2309812
0.108982	8	14	3.14728	Microtubule motor activity	http://amigo.geneontology.org/amigo/term/GO:0003777	MYCTH_2293965 MYCTH_2302476 MYCTH_66088 MYCTH_2302980 MYCTH_83111 MYCTH_2308140 MYCTH_2308360 MYCTH_2309747
0.158857	8	15	2.93746	Mixed, incl. aldehyde dehydrogenase (nad+) activity, and 3-phytase activity		MYCTH_2297985 MYCTH_2299149 MYCTH_2295441 MYCTH_2086729 MYCTH_2306101 MYCTH_104551 MYCTH_113577 MYCTH_2145354
0.158857	8	15	2.93746	Motor protein		MYCTH_2294478 MYCTH_2293965 MYCTH_2302476 MYCTH_66088 MYCTH_83111 MYCTH_2308140 MYCTH_2308360 MYCTH_2309747
0.0749265	10	19	2.89881	DNA replication origin binding	http://amigo.geneontology.org/amigo/term/GO:0003688	MYCTH_2298672 MYCTH_2298927 MYCTH_2299355 MYCTH_2295747 MYCTH_2295768 MYCTH_2301067 MYCTH_2306826 MYCTH_2308759 MYCTH_2309812 MYCTH_2311393
0.0507681	12	24	2.75387	Pre-replicative complex, and replication fork protection complex		MYCTH_2298672 MYCTH_2298927 MYCTH_2299355 MYCTH_2295747 MYCTH_2295768 MYCTH_46579 MYCTH_2301067 MYCTH_2301111 MYCTH_2306826 MYCTH_2309812 MYCTH_2310831 MYCTH_2312134
0.158857	9	18	2.75387	Oxidoreductase activity, acting on the aldehyde or oxo group of donors, nad or nadp as acceptor	http://amigo.geneontology.org/amigo/term/GO:0016620	MYCTH_2294077 MYCTH_2297985 MYCTH_76126 MYCTH_2295392 MYCTH_2297430 MYCTH_2297460 MYCTH_2300236 MYCTH_113577 MYCTH_2140820
0.148387	10	21	2.62273	Cysteine metabolic process	http://amigo.geneontology.org/amigo/term/GO:0006534	MYCTH_2296115 MYCTH_2298133 MYCTH_2298190 MYCTH_2296965 MYCTH_99838 MYCTH_2141686 MYCTH_2303813 MYCTH_2306300 MYCTH_116629 MYCTH_2312551
0.0378734	15	32	2.58175	Mostly uncharacterized, incl. vacuole-er tethering, and response to salt stress		MYCTH_2053489 MYCTH_2296160 MYCTH_2295152 MYCTH_2297082 MYCTH_2297639 MYCTH_2293962 MYCTH_2293995 MYCTH_2302605 MYCTH_2301911 MYCTH_2062582 MYCTH_2307148 MYCTH_2306564 MYCTH_74816 MYCTH_2310254 MYCTH_2312683
0.0397082	16	36	2.44788	Serine family amino acid metabolic process	http://amigo.geneontology.org/amigo/term/GO:0009069	MYCTH_2296115 MYCTH_2298133 MYCTH_2298134 MYCTH_2298190 MYCTH_2313750 MYCTH_2296965 MYCTH_2295250 MYCTH_99838 MYCTH_2297460 MYCTH_2141686 MYCTH_2133058 MYCTH_2303813 MYCTH_2306991 MYCTH_2306300 MYCTH_116629 MYCTH_2312551
0.0397082	16	36	2.44788	Vesicle tethering complex	http://amigo.geneontology.org/amigo/term/GO:0099023	MYCTH_113715 MYCTH_2294367 MYCTH_2298813 MYCTH_2295254 MYCTH_2302278 MYCTH_2302374 MYCTH_2301271 MYCTH_2302071 MYCTH_2305025 MYCTH_2305937 MYCTH_2306297 MYCTH_2112071 MYCTH_2308711 MYCTH_2309814 MYCTH_2312908 MYCTH_2311673
0.0749265	16	39	2.25958	Aromatic amino acid family biosynthetic process, and arginine metabolic process		MYCTH_2296153 MYCTH_2294429 MYCTH_105063 MYCTH_2295290 MYCTH_2295392 MYCTH_2297430 MYCTH_2300695 MYCTH_2302623 MYCTH_2305104 MYCTH_2303583 MYCTH_2303613 MYCTH_2307549 MYCTH_2307770 MYCTH_2310121 MYCTH_2312474 MYCTH_2312849
0.0515362	19	48	2.18015	Mixed, incl. exocytosis, and retrograde transport, endosome to golgi		MYCTH_2296824 MYCTH_2298813 MYCTH_2295254 MYCTH_2297705 MYCTH_2302278 MYCTH_2302291 MYCTH_2302374 MYCTH_2301968 MYCTH_2302071 MYCTH_2305025 MYCTH_2303134 MYCTH_2062179 MYCTH_2305937 MYCTH_2306297 MYCTH_2309915 MYCTH_2310888 MYCTH_2312860 MYCTH_2312908 MYCTH_2311673
0.16422	16	43	2.04939	Sulfur amino acid metabolic process	http://amigo.geneontology.org/amigo/term/GO:0000096	MYCTH_2296115 MYCTH_2298133 MYCTH_2298190 MYCTH_2296965 MYCTH_99838 MYCTH_2297319 MYCTH_2297460 MYCTH_2141686 MYCTH_2300974 MYCTH_110956 MYCTH_2305611 MYCTH_2303813 MYCTH_2306300 MYCTH_2306426 MYCTH_116629 MYCTH_2312551
0.136882	18	49	2.02325	RNA 3-end processing	http://amigo.geneontology.org/amigo/term/GO:0031123	MYCTH_2296319 MYCTH_2294503 MYCTH_2294810 MYCTH_2298716 MYCTH_2296915 MYCTH_2298931 MYCTH_2299039 MYCTH_2299134 MYCTH_2299149 MYCTH_2115531 MYCTH_2304593 MYCTH_2305317 MYCTH_2303763 MYCTH_49818 MYCTH_2307431 MYCTH_2308652 MYCTH_2310189 MYCTH_2312563
0.0584135	22	60	2.0195	Mostly uncharacterized, incl. protein histidine kinase activity, and vacuole-er tethering		MYCTH_2053489 MYCTH_2296160 MYCTH_2294860 MYCTH_113066 MYCTH_2295152 MYCTH_2297082 MYCTH_2297639 MYCTH_2293962 MYCTH_2293995 MYCTH_2297808 MYCTH_2302605 MYCTH_2300136 MYCTH_2301911 MYCTH_2302139 MYCTH_2062582 MYCTH_82189 MYCTH_2307148 MYCTH_2306564 MYCTH_74816 MYCTH_2310254 MYCTH_2312683 MYCTH_2312088
0.00228892	40	110	2.00281	Alpha-amino acid biosynthetic process	http://amigo.geneontology.org/amigo/term/GO:1901607	MYCTH_2296115 MYCTH_2296153 MYCTH_2298133 MYCTH_2298134 MYCTH_2298190 MYCTH_105063 MYCTH_2294749 MYCTH_2295290 MYCTH_2295392 MYCTH_99838 MYCTH_2297319 MYCTH_2054613 MYCTH_2297430 MYCTH_2299349 MYCTH_2297460 MYCTH_2141686 MYCTH_2300695 MYCTH_2314882 MYCTH_2301934 MYCTH_2300236 MYCTH_2133056 MYCTH_2133058 MYCTH_110956 MYCTH_2305104 MYCTH_68509 MYCTH_2303566 MYCTH_2303583 MYCTH_2303813 MYCTH_2109970…
0.0845623	21	58	1.99418	Mostly uncharacterized, incl. chromosome, telomeric region, and microtubule organizing center		MYCTH_2297957 MYCTH_2298116 MYCTH_2298511 MYCTH_2294895 MYCTH_104959 MYCTH_2117572 MYCTH_2302776 MYCTH_2300968 MYCTH_100744 MYCTH_2300299 MYCTH_2304877 MYCTH_101406 MYCTH_2305589 MYCTH_2306252 MYCTH_2308011 MYCTH_2309802 MYCTH_2312952 MYCTH_19035 MYCTH_2311391 MYCTH_2311537 MYCTH_2130929
0.00183131	43	120	1.97361	Cellular amino acid biosynthetic process	http://amigo.geneontology.org/amigo/term/GO:0008652	MYCTH_2296115 MYCTH_2296153 MYCTH_2298133 MYCTH_2298134 MYCTH_2298190 MYCTH_2294429 MYCTH_105063 MYCTH_2294749 MYCTH_2295290 MYCTH_2295392 MYCTH_99838 MYCTH_2297319 MYCTH_2054613 MYCTH_2297430 MYCTH_2299349 MYCTH_2297460 MYCTH_2141686 MYCTH_2300695 MYCTH_2314882 MYCTH_2301934 MYCTH_2300236 MYCTH_2133056 MYCTH_2133058 MYCTH_110956 MYCTH_2305104 MYCTH_68509 MYCTH_2303566 MYCTH_2303583 MYCTH_2305611…
0.0431853	26	73	1.96166	Mostly uncharacterized, incl. microtubule organizing center, and chromosome, telomeric region		MYCTH_2297957 MYCTH_2298116 MYCTH_2298511 MYCTH_2124085 MYCTH_2294895 MYCTH_104959 MYCTH_2142157 MYCTH_2117572 MYCTH_2302776 MYCTH_2300968 MYCTH_100744 MYCTH_2300299 MYCTH_2304877 MYCTH_101406 MYCTH_2305589 MYCTH_2306750 MYCTH_2306252 MYCTH_2308011 MYCTH_2309802 MYCTH_2121672 MYCTH_2312952 MYCTH_19035 MYCTH_2311391 MYCTH_2311537 MYCTH_2031268 MYCTH_2130929
0.158857	19	54	1.93791	Flavoprotein		MYCTH_2299749 MYCTH_39133 MYCTH_2296164 MYCTH_2137000 MYCTH_2294679 MYCTH_2298661 MYCTH_114482 MYCTH_2299107 MYCTH_2313562 MYCTH_2297849 MYCTH_2300817 MYCTH_2300974 MYCTH_2301430 MYCTH_66783 MYCTH_2306112 MYCTH_2306712 MYCTH_2309011 MYCTH_60632 MYCTH_111388
0.194157	18	52	1.90652	Mixed, incl. chromosome, telomeric region, and microtubule organizing center		MYCTH_2297957 MYCTH_2298116 MYCTH_2298511 MYCTH_2294895 MYCTH_104959 MYCTH_2117572 MYCTH_2302776 MYCTH_100744 MYCTH_2300299 MYCTH_101406 MYCTH_2305589 MYCTH_2306252 MYCTH_2308011 MYCTH_2312952 MYCTH_19035 MYCTH_2311391 MYCTH_2311537 MYCTH_2130929
0.194157	19	56	1.8687	Aromatic amino acid family biosynthetic process, and glutamine family amino acid metabolic process		MYCTH_2296153 MYCTH_2294429 MYCTH_105063 MYCTH_2295092 MYCTH_2295290 MYCTH_2295392 MYCTH_2297430 MYCTH_2300695 MYCTH_2302623 MYCTH_2305104 MYCTH_2303583 MYCTH_2303613 MYCTH_2307549 MYCTH_2307770 MYCTH_2308594 MYCTH_2315933 MYCTH_2310121 MYCTH_2312474 MYCTH_2312849
0.102006	24	71	1.86177	Mostly uncharacterized, incl. protein histidine kinase activity, and fungal-type cell wall biogenesis		MYCTH_2053489 MYCTH_2296160 MYCTH_2294860 MYCTH_113066 MYCTH_2295152 MYCTH_2297082 MYCTH_2297639 MYCTH_2293962 MYCTH_2293995 MYCTH_2297808 MYCTH_2302605 MYCTH_2300136 MYCTH_2301911 MYCTH_2302139 MYCTH_2304734 MYCTH_2062582 MYCTH_82189 MYCTH_2307148 MYCTH_2306564 MYCTH_74816 MYCTH_2310254 MYCTH_2310539 MYCTH_2312683 MYCTH_2312088
0.00044984	58	172	1.85726	Alpha-amino acid metabolic process	http://amigo.geneontology.org/amigo/term/GO:1901605	MYCTH_39133 MYCTH_2294077 MYCTH_2296115 MYCTH_2296153 MYCTH_2296164 MYCTH_2298133 MYCTH_2298134 MYCTH_2298190 MYCTH_105063 MYCTH_2313750 MYCTH_2294749 MYCTH_76126 MYCTH_2296965 MYCTH_2295250 MYCTH_2295290 MYCTH_2295392 MYCTH_99838 MYCTH_2297319 MYCTH_2054613 MYCTH_2297430 MYCTH_2299349 MYCTH_2297460 MYCTH_2297532 MYCTH_2141686 MYCTH_2297849 MYCTH_2300555 MYCTH_2300695 MYCTH_2314882 MYCTH_2300974 …
0.0145587	40	119	1.85134	Mixed, incl. valine, leucine and isoleucine degradation, and pyruvate metabolism		MYCTH_2141262 MYCTH_2294077 MYCTH_2137000 MYCTH_2294679 MYCTH_2298663 MYCTH_76126 MYCTH_2296994 MYCTH_114482 MYCTH_2299107 MYCTH_2122605 MYCTH_2299349 MYCTH_2297849 MYCTH_2302496 MYCTH_2300817 MYCTH_2301077 MYCTH_2301430 MYCTH_2301729 MYCTH_2301934 MYCTH_2300248 MYCTH_2133056 MYCTH_2092688 MYCTH_2304900 MYCTH_68509 MYCTH_2303755 MYCTH_2303826 MYCTH_2303910 MYCTH_2304102 MYCTH_2306813 MYCTH_230731…
5.05494e-05	78	236	1.82035	Cellular amino acid metabolic process	http://amigo.geneontology.org/amigo/term/GO:0006520	MYCTH_39133 MYCTH_2294054 MYCTH_2294077 MYCTH_2297869 MYCTH_2296115 MYCTH_2296153 MYCTH_2296164 MYCTH_2114926 MYCTH_2298133 MYCTH_2298134 MYCTH_2298190 MYCTH_2294372 MYCTH_2294429 MYCTH_105063 MYCTH_2313750 MYCTH_2294749 MYCTH_76126 MYCTH_2296965 MYCTH_2295250 MYCTH_2295290 MYCTH_2295392 MYCTH_112996 MYCTH_2295441 MYCTH_2122605 MYCTH_99838 MYCTH_2297319 MYCTH_2054613 MYCTH_2297430 MYCTH_2299349 M…
0.0378734	40	126	1.74849	Mixed, incl. coiled coil, and chloride channel activity		MYCTH_2053489 MYCTH_2296160 MYCTH_2298521 MYCTH_2294860 MYCTH_113066 MYCTH_2295152 MYCTH_2297082 MYCTH_2299520 MYCTH_2297594 MYCTH_2297639 MYCTH_2293962 MYCTH_2293995 MYCTH_2295879 MYCTH_2297808 MYCTH_2302529 MYCTH_2302605 MYCTH_2300136 MYCTH_2301911 MYCTH_2302139 MYCTH_2304734 MYCTH_2062582 MYCTH_2303731 MYCTH_2303733 MYCTH_2303781 MYCTH_2304004 MYCTH_82189 MYCTH_2307148 MYCTH_2305754 MYCTH_2306…
0.032489	42	133	1.73929	Golgi vesicle transport, and SNARE binding		MYCTH_113715 MYCTH_2294367 MYCTH_2314125 MYCTH_2298717 MYCTH_2296824 MYCTH_2298813 MYCTH_63795 MYCTH_2298909 MYCTH_2295254 MYCTH_2297705 MYCTH_2302278 MYCTH_2302291 MYCTH_2302374 MYCTH_2301271 MYCTH_2301968 MYCTH_2302071 MYCTH_2302072 MYCTH_2302128 MYCTH_2305025 MYCTH_2303134 MYCTH_2062179 MYCTH_2306744 MYCTH_2305937 MYCTH_2306297 MYCTH_2309368 MYCTH_2308649 MYCTH_2112071 MYCTH_2308666 MYCTH_2308…
0.032489	44	141	1.71873	Golgi vesicle transport, and vesicle-mediated transport		MYCTH_113715 MYCTH_2294367 MYCTH_2314125 MYCTH_2298717 MYCTH_2296824 MYCTH_2298813 MYCTH_63795 MYCTH_2298909 MYCTH_2295254 MYCTH_2297705 MYCTH_2302278 MYCTH_2302291 MYCTH_2302374 MYCTH_2301271 MYCTH_2301968 MYCTH_2302071 MYCTH_2302072 MYCTH_2302128 MYCTH_2305025 MYCTH_2303134 MYCTH_2062179 MYCTH_2306744 MYCTH_2305937 MYCTH_2306297 MYCTH_2309368 MYCTH_2094697 MYCTH_2308649 MYCTH_2112071 MYCTH_2308…
0.0705546	34	109	1.71801	Mixed, incl. valine, leucine and isoleucine degradation, and citrate cycle (tca cycle)		MYCTH_2141262 MYCTH_2294077 MYCTH_2137000 MYCTH_2294679 MYCTH_2298663 MYCTH_76126 MYCTH_2296994 MYCTH_114482 MYCTH_2299107 MYCTH_2122605 MYCTH_2299349 MYCTH_2297849 MYCTH_2302496 MYCTH_2300817 MYCTH_2301077 MYCTH_2301430 MYCTH_2301934 MYCTH_2300248 MYCTH_2133056 MYCTH_2092688 MYCTH_2304900 MYCTH_68509 MYCTH_2303755 MYCTH_2303826 MYCTH_2303910 MYCTH_2304102 MYCTH_2306813 MYCTH_2312662 MYCTH_231286…
0.0431853	39	126	1.70478	Golgi vesicle transport, and retrograde transport, endosome to Golgi		MYCTH_113715 MYCTH_2294367 MYCTH_2314125 MYCTH_2298717 MYCTH_2296824 MYCTH_2298813 MYCTH_63795 MYCTH_2295254 MYCTH_2297705 MYCTH_2302278 MYCTH_2302291 MYCTH_2302374 MYCTH_2301271 MYCTH_2301968 MYCTH_2302071 MYCTH_2302072 MYCTH_2302128 MYCTH_2305025 MYCTH_2303134 MYCTH_2062179 MYCTH_2306744 MYCTH_2305937 MYCTH_2306297 MYCTH_2309368 MYCTH_2308649 MYCTH_2112071 MYCTH_2308711 MYCTH_2309814 MYCTH_2309…
0.0877219	35	115	1.67627	Cellular amino acid biosynthetic process, and glycine, serine and threonine metabolism		MYCTH_39133 MYCTH_2296115 MYCTH_2296153 MYCTH_2296164 MYCTH_2298134 MYCTH_2294429 MYCTH_105063 MYCTH_2313750 MYCTH_2295092 MYCTH_2296965 MYCTH_2295290 MYCTH_2295392 MYCTH_2297430 MYCTH_2297460 MYCTH_2141686 MYCTH_2300695 MYCTH_2314882 MYCTH_2302623 MYCTH_2300974 MYCTH_2133058 MYCTH_2305104 MYCTH_2303583 MYCTH_2303613 MYCTH_2303813 MYCTH_2306991 MYCTH_2307549 MYCTH_2307770 MYCTH_2309471 MYCTH_2308…
0.0397082	44	145	1.67131	Cellular amino acid biosynthetic process, and arginine and proline metabolism		MYCTH_39133 MYCTH_2296115 MYCTH_2296153 MYCTH_2296164 MYCTH_2298134 MYCTH_2294429 MYCTH_105063 MYCTH_2313750 MYCTH_2294749 MYCTH_2295092 MYCTH_2296965 MYCTH_77465 MYCTH_2295290 MYCTH_2295392 MYCTH_99838 MYCTH_2297430 MYCTH_2297460 MYCTH_2141686 MYCTH_2300555 MYCTH_2300695 MYCTH_2314882 MYCTH_2302623 MYCTH_2300974 MYCTH_2300236 MYCTH_2133058 MYCTH_2305104 MYCTH_2303566 MYCTH_2303583 MYCTH_2303613 …
0.171137	29	96	1.6638	Mostly uncharacterized, incl. microtubule organizing center, and transcription regulatory region sequence-specific dna binding		MYCTH_2297957 MYCTH_2298116 MYCTH_2298511 MYCTH_2124085 MYCTH_2294895 MYCTH_2295120 MYCTH_104959 MYCTH_2142157 MYCTH_44689 MYCTH_2117572 MYCTH_2302776 MYCTH_2300968 MYCTH_100744 MYCTH_2300299 MYCTH_2304877 MYCTH_101406 MYCTH_2305589 MYCTH_2306750 MYCTH_2307698 MYCTH_2306252 MYCTH_2308011 MYCTH_2309802 MYCTH_2121672 MYCTH_2312952 MYCTH_19035 MYCTH_2311391 MYCTH_2311537 MYCTH_2031268 MYCTH_2130929
0.173001	32	109	1.61695	Flavin adenine dinucleotide binding	http://amigo.geneontology.org/amigo/term/GO:0050660	MYCTH_2299749 MYCTH_39133 MYCTH_2141262 MYCTH_2296164 MYCTH_2294679 MYCTH_2298663 MYCTH_2299088 MYCTH_76450 MYCTH_2313562 MYCTH_2297573 MYCTH_2297782 MYCTH_2297849 MYCTH_2300584 MYCTH_2302782 MYCTH_2301430 MYCTH_2301462 MYCTH_110956 MYCTH_66783 MYCTH_2303826 MYCTH_2304034 MYCTH_2306799 MYCTH_2305979 MYCTH_2306112 MYCTH_2309471 MYCTH_2308694 MYCTH_2309011 MYCTH_2310362 MYCTH_2140533 MYCTH_109870 M…
0.143984	38	132	1.58556	Cellular amino acid biosynthetic process, and cysteine and methionine metabolism		MYCTH_39133 MYCTH_2296115 MYCTH_2296153 MYCTH_2296164 MYCTH_2298134 MYCTH_2294429 MYCTH_105063 MYCTH_2313750 MYCTH_2294749 MYCTH_2295092 MYCTH_2296965 MYCTH_2295290 MYCTH_2295392 MYCTH_2297430 MYCTH_2297460 MYCTH_2141686 MYCTH_2300555 MYCTH_2300695 MYCTH_2314882 MYCTH_2302623 MYCTH_2300974 MYCTH_2133058 MYCTH_2305104 MYCTH_2303583 MYCTH_2303613 MYCTH_2303813 MYCTH_2306991 MYCTH_2307549 MYCTH_2307…
5.05494e-05	128	451	1.56317	Oxoacid metabolic process	http://amigo.geneontology.org/amigo/term/GO:0043436	MYCTH_39133 MYCTH_2141262 MYCTH_2294054 MYCTH_2294077 MYCTH_39983 MYCTH_2297869 MYCTH_113457 MYCTH_2296115 MYCTH_2296153 MYCTH_2294309 MYCTH_2296164 MYCTH_2114926 MYCTH_2298133 MYCTH_2298134 MYCTH_2298190 MYCTH_2294372 MYCTH_2294429 MYCTH_2294540 MYCTH_2137000 MYCTH_2298452 MYCTH_105063 MYCTH_2313750 MYCTH_2294749 MYCTH_2298663 MYCTH_2298711 MYCTH_76126 MYCTH_2296965 MYCTH_2295250 MYCTH_2298994 M…
0.0417949	56	198	1.55774	Carboxylic acid biosynthetic process	http://amigo.geneontology.org/amigo/term/GO:0046394	MYCTH_39983 MYCTH_2296115 MYCTH_2296153 MYCTH_2298133 MYCTH_2298134 MYCTH_2298190 MYCTH_2294429 MYCTH_105063 MYCTH_2294749 MYCTH_2295290 MYCTH_2295392 MYCTH_2051357 MYCTH_99838 MYCTH_2297319 MYCTH_2299183 MYCTH_2054613 MYCTH_2297430 MYCTH_2299349 MYCTH_2297460 MYCTH_2141686 MYCTH_2299569 MYCTH_2049934 MYCTH_2300695 MYCTH_2314882 MYCTH_2302937 MYCTH_2301934 MYCTH_2300236 MYCTH_2133056 MYCTH_213305…
0.0431853	56	199	1.54992	Organic acid biosynthetic process	http://amigo.geneontology.org/amigo/term/GO:0016053	MYCTH_39983 MYCTH_2296115 MYCTH_2296153 MYCTH_2298133 MYCTH_2298134 MYCTH_2298190 MYCTH_2294429 MYCTH_105063 MYCTH_2294749 MYCTH_2295290 MYCTH_2295392 MYCTH_2051357 MYCTH_99838 MYCTH_2297319 MYCTH_2299183 MYCTH_2054613 MYCTH_2297430 MYCTH_2299349 MYCTH_2297460 MYCTH_2141686 MYCTH_2299569 MYCTH_2049934 MYCTH_2300695 MYCTH_2314882 MYCTH_2302937 MYCTH_2301934 MYCTH_2300236 MYCTH_2133056 MYCTH_213305…
6.86596e-05	128	456	1.54603	Organic acid metabolic process	http://amigo.geneontology.org/amigo/term/GO:0006082	MYCTH_39133 MYCTH_2141262 MYCTH_2294054 MYCTH_2294077 MYCTH_39983 MYCTH_2297869 MYCTH_113457 MYCTH_2296115 MYCTH_2296153 MYCTH_2294309 MYCTH_2296164 MYCTH_2114926 MYCTH_2298133 MYCTH_2298134 MYCTH_2298190 MYCTH_2294372 MYCTH_2294429 MYCTH_2294540 MYCTH_2137000 MYCTH_2298452 MYCTH_105063 MYCTH_2313750 MYCTH_2294749 MYCTH_2298663 MYCTH_2298711 MYCTH_76126 MYCTH_2296965 MYCTH_2295250 MYCTH_2298994 M…
0.00017317	122	438	1.53412	Carboxylic acid metabolic process	http://amigo.geneontology.org/amigo/term/GO:0019752	MYCTH_39133 MYCTH_2141262 MYCTH_2294054 MYCTH_2294077 MYCTH_39983 MYCTH_2297869 MYCTH_2296115 MYCTH_2296153 MYCTH_2294309 MYCTH_2296164 MYCTH_2114926 MYCTH_2298133 MYCTH_2298134 MYCTH_2298190 MYCTH_2294372 MYCTH_2294429 MYCTH_2294540 MYCTH_2137000 MYCTH_2298452 MYCTH_105063 MYCTH_2313750 MYCTH_2294749 MYCTH_2298663 MYCTH_2298711 MYCTH_76126 MYCTH_2296965 MYCTH_2295250 MYCTH_2295290 MYCTH_2295392 …
0.163869	50	188	1.46482	Cytoplasmic vesicle	http://amigo.geneontology.org/amigo/term/GO:0031410	MYCTH_2294115 MYCTH_2296009 MYCTH_2296191 MYCTH_2298153 MYCTH_2294367 MYCTH_2294713 MYCTH_2298521 MYCTH_37094 MYCTH_2298637 MYCTH_2296824 MYCTH_106293 MYCTH_2295254 MYCTH_2299155 MYCTH_2295707 MYCTH_2300482 MYCTH_2302675 MYCTH_2302854 MYCTH_2301640 MYCTH_2301968 MYCTH_2302071 MYCTH_2302129 MYCTH_2305025 MYCTH_2305048 MYCTH_2303134 MYCTH_2305371 MYCTH_2303682 MYCTH_2303781 MYCTH_2304302 MYCTH_2304…
0.163869	50	188	1.46482	Intracellular vesicle	http://amigo.geneontology.org/amigo/term/GO:0097708	MYCTH_2294115 MYCTH_2296009 MYCTH_2296191 MYCTH_2298153 MYCTH_2294367 MYCTH_2294713 MYCTH_2298521 MYCTH_37094 MYCTH_2298637 MYCTH_2296824 MYCTH_106293 MYCTH_2295254 MYCTH_2299155 MYCTH_2295707 MYCTH_2300482 MYCTH_2302675 MYCTH_2302854 MYCTH_2301640 MYCTH_2301968 MYCTH_2302071 MYCTH_2302129 MYCTH_2305025 MYCTH_2305048 MYCTH_2303134 MYCTH_2305371 MYCTH_2303682 MYCTH_2303781 MYCTH_2304302 MYCTH_2304…
0.158857	51	192	1.46299	Vesicle	http://amigo.geneontology.org/amigo/term/GO:0031982	MYCTH_2294115 MYCTH_2296009 MYCTH_2296191 MYCTH_2298153 MYCTH_2294367 MYCTH_2294713 MYCTH_2298521 MYCTH_37094 MYCTH_2298637 MYCTH_2296824 MYCTH_106293 MYCTH_2295254 MYCTH_2299155 MYCTH_2295707 MYCTH_2300482 MYCTH_2302675 MYCTH_2302854 MYCTH_2301004 MYCTH_2301640 MYCTH_2301968 MYCTH_2302071 MYCTH_2302129 MYCTH_2305025 MYCTH_2305048 MYCTH_2303134 MYCTH_2305371 MYCTH_2303682 MYCTH_2303781 MYCTH_2304…

## Sheet: Cluster_C6
Enrichment FDR	nGenes	Pathway Genes	Fold Enrichment	Pathway	URL	Genes
0.0177854	3	7	34.4424	Fatty acid synthase activity	http://amigo.geneontology.org/amigo/term/GO:0004312	MYCTH_67390 MYCTH_2310228 MYCTH_2310232
0.0177854	3	9	26.7885	Transferase activity, transferring acyl groups, acyl groups converted into alkyl on transfer	http://amigo.geneontology.org/amigo/term/GO:0046912	MYCTH_2311062 MYCTH_2316731 MYCTH_2312808
0.0177854	4	14	22.9616	Mixed, incl. mitotic cell cycle phase transition, and histone arginine methylation		MYCTH_2296618 MYCTH_2300590 MYCTH_2302763 MYCTH_2308260
0.0177854	4	21	15.3077	Cyclin-dependent protein kinase holoenzyme complex, and mitotic cell cycle phase transition		MYCTH_2296618 MYCTH_2300590 MYCTH_2302763 MYCTH_2308260
0.0177854	5	40	10.0457	NAD		MYCTH_2136940 MYCTH_2296305 MYCTH_2313529 MYCTH_2299664 MYCTH_2310228
0.0177854	6	63	7.65387	Nucleoside monophosphate metabolic process, and purine metabolism		MYCTH_2136940 MYCTH_2296293 MYCTH_2137468 MYCTH_2305086 MYCTH_2308812 MYCTH_2310632
0.0177854	7	77	7.30596	Mixed, incl. nucleoside monophosphate metabolic process, and purine-containing compound catabolic process		MYCTH_2136940 MYCTH_2296293 MYCTH_2137468 MYCTH_2077843 MYCTH_2305086 MYCTH_2308812 MYCTH_2310632
0.0177854	7	90	6.25066	Mixed, incl. pyrimidine metabolism, and purine metabolism		MYCTH_2136940 MYCTH_2296293 MYCTH_2137468 MYCTH_2077843 MYCTH_2305086 MYCTH_2308812 MYCTH_2310632
0.0177854	8	123	5.22703	Transferase activity, transferring acyl groups	http://amigo.geneontology.org/amigo/term/GO:0016746	MYCTH_2313777 MYCTH_2301957 MYCTH_67390 MYCTH_2310228 MYCTH_2310232 MYCTH_2311062 MYCTH_2316731 MYCTH_2312808
0.0177854	16	438	2.93573	Carboxylic acid metabolic process	http://amigo.geneontology.org/amigo/term/GO:0019752	MYCTH_2296305 MYCTH_2297338 MYCTH_2299360 MYCTH_2295894 MYCTH_2297847 MYCTH_2302660 MYCTH_2301266 MYCTH_2302228 MYCTH_67390 MYCTH_2307146 MYCTH_2307368 MYCTH_2310228 MYCTH_2310232 MYCTH_2311062 MYCTH_2316731 MYCTH_2311910
0.0177854	16	451	2.85111	Oxoacid metabolic process	http://amigo.geneontology.org/amigo/term/GO:0043436	MYCTH_2296305 MYCTH_2297338 MYCTH_2299360 MYCTH_2295894 MYCTH_2297847 MYCTH_2302660 MYCTH_2301266 MYCTH_2302228 MYCTH_67390 MYCTH_2307146 MYCTH_2307368 MYCTH_2310228 MYCTH_2310232 MYCTH_2311062 MYCTH_2316731 MYCTH_2311910
0.0177854	16	456	2.81985	Organic acid metabolic process	http://amigo.geneontology.org/amigo/term/GO:0006082	MYCTH_2296305 MYCTH_2297338 MYCTH_2299360 MYCTH_2295894 MYCTH_2297847 MYCTH_2302660 MYCTH_2301266 MYCTH_2302228 MYCTH_67390 MYCTH_2307146 MYCTH_2307368 MYCTH_2310228 MYCTH_2310232 MYCTH_2311062 MYCTH_2316731 MYCTH_2311910
0.023242	3	10	24.1097	Fatty acid biosynthesis		MYCTH_2299360 MYCTH_2310228 MYCTH_2310232
0.027841	12	295	3.26911	Cellular lipid metabolic process	http://amigo.geneontology.org/amigo/term/GO:0044255	MYCTH_2136940 MYCTH_2313777 MYCTH_2299360 MYCTH_66338 MYCTH_2301957 MYCTH_67390 MYCTH_2308809 MYCTH_2310203 MYCTH_2310228 MYCTH_2310232 MYCTH_2311062 MYCTH_2316731
0.031764	5	49	8.20057	Cellular amino acid catabolic process	http://amigo.geneontology.org/amigo/term/GO:0009063	MYCTH_2296305 MYCTH_2295894 MYCTH_2297847 MYCTH_2302228 MYCTH_2307146
0.0329096	4	30	10.7154	Glycine, serine and threonine metabolism, and tetrahydrofolate interconversion		MYCTH_2301266 MYCTH_2307368 MYCTH_2311083 MYCTH_2311910
0.0329096	7	109	5.16109	Mixed, incl. valine, leucine and isoleucine degradation, and citrate cycle (tca cycle)		MYCTH_2297338 MYCTH_2297847 MYCTH_2300602 MYCTH_2302660 MYCTH_2311062 MYCTH_2316731 MYCTH_2312808
0.0329096	7	111	5.0681	Purine-containing compound metabolic process	http://amigo.geneontology.org/amigo/term/GO:0072521	MYCTH_2296293 MYCTH_2137468 MYCTH_2299360 MYCTH_2305086 MYCTH_2307368 MYCTH_2308812 MYCTH_2316731
0.0329096	12	311	3.10092	Small molecule biosynthetic process	http://amigo.geneontology.org/amigo/term/GO:0044283	MYCTH_2136940 MYCTH_2137468 MYCTH_66338 MYCTH_2302660 MYCTH_2301266 MYCTH_67390 MYCTH_2305086 MYCTH_2307368 MYCTH_2310228 MYCTH_2310232 MYCTH_2316731 MYCTH_2311910
0.0329096	12	313	3.08111	Organonitrogen compound catabolic process	http://amigo.geneontology.org/amigo/term/GO:1901565	MYCTH_2296293 MYCTH_2296305 MYCTH_2313356 MYCTH_2297338 MYCTH_2295894 MYCTH_2297847 MYCTH_2300602 MYCTH_2302228 MYCTH_2307146 MYCTH_2315513 MYCTH_2308812 MYCTH_2312284
0.0329096	13	351	2.9765	Lipid metabolic process	http://amigo.geneontology.org/amigo/term/GO:0006629	MYCTH_2136940 MYCTH_2313777 MYCTH_2299360 MYCTH_66338 MYCTH_2301957 MYCTH_67390 MYCTH_2308809 MYCTH_2310203 MYCTH_2310228 MYCTH_2310232 MYCTH_2311062 MYCTH_2316731 MYCTH_2312808
0.0367527	4	32	10.0457	Fatty acid biosynthetic process	http://amigo.geneontology.org/amigo/term/GO:0006633	MYCTH_67390 MYCTH_2310228 MYCTH_2310232 MYCTH_2316731
0.0367527	6	85	5.67287	Mixed, incl. mapk signaling pathway - yeast, and cyclin-dependent protein serine/threonine kinase regulator activity		MYCTH_2296618 MYCTH_2300590 MYCTH_2302763 MYCTH_2095610 MYCTH_2308260 MYCTH_2316413
0.0367527	7	119	4.72739	Mixed, incl. valine, leucine and isoleucine degradation, and pyruvate metabolism		MYCTH_2297338 MYCTH_2297847 MYCTH_2300602 MYCTH_2302660 MYCTH_2311062 MYCTH_2316731 MYCTH_2312808
0.0367527	10	236	3.40532	Cellular amino acid metabolic process	http://amigo.geneontology.org/amigo/term/GO:0006520	MYCTH_2296305 MYCTH_2297338 MYCTH_2295894 MYCTH_2297847 MYCTH_2302660 MYCTH_2301266 MYCTH_2302228 MYCTH_2307146 MYCTH_2307368 MYCTH_2311910
0.0391086	3	15	16.0731	Purine nucleoside metabolic process	http://amigo.geneontology.org/amigo/term/GO:0042278	MYCTH_2296293 MYCTH_2137468 MYCTH_2305086
0.039117	5	59	6.81064	Glycine, serine and threonine metabolism, and sulfur amino acid metabolic process		MYCTH_2299664 MYCTH_2301266 MYCTH_2307368 MYCTH_2311083 MYCTH_2311910
0.0407042	7	124	4.53677	Mixed, incl. nucleobase-containing small molecule metabolic process, and nicotinate and nicotinamide metabolism		MYCTH_2136940 MYCTH_2296293 MYCTH_2137468 MYCTH_2077843 MYCTH_2305086 MYCTH_2308812 MYCTH_2310632
0.0417288	6	91	5.29883	Fatty acid metabolic process	http://amigo.geneontology.org/amigo/term/GO:0006631	MYCTH_2299360 MYCTH_67390 MYCTH_2310228 MYCTH_2310232 MYCTH_2311062 MYCTH_2316731
0.0472733	3	17	14.1822	One carbon pool by folate, and glycine cleavage complex		MYCTH_2307368 MYCTH_2311083 MYCTH_2311910
0.0472733	3	17	14.1822	Purine nucleobase metabolic process	http://amigo.geneontology.org/amigo/term/GO:0006144	MYCTH_2305086 MYCTH_2307368 MYCTH_2308812
0.0544122	4	39	8.24262	Protein kinase complex	http://amigo.geneontology.org/amigo/term/GO:1902911	MYCTH_2296618 MYCTH_2302763 MYCTH_2315513 MYCTH_2120170
0.0607971	3	19	12.6893	Anaphase-promoting complex, and spindle assembly checkpoint		MYCTH_2295985 MYCTH_2294193 MYCTH_2313356
0.0607971	3	19	12.6893	Cellular metabolic compound salvage	http://amigo.geneontology.org/amigo/term/GO:0043094	MYCTH_2296293 MYCTH_2137468 MYCTH_2305086
0.0608448	6	102	4.72739	Regulation of mitotic cell cycle	http://amigo.geneontology.org/amigo/term/GO:0007346	MYCTH_2295985 MYCTH_2294193 MYCTH_2313356 MYCTH_2296618 MYCTH_2300590 MYCTH_2302763
0.0608448	11	313	2.82435	Organophosphate metabolic process	http://amigo.geneontology.org/amigo/term/GO:0019637	MYCTH_2296293 MYCTH_2137468 MYCTH_2050031 MYCTH_2313529 MYCTH_2299360 MYCTH_66338 MYCTH_2305086 MYCTH_2307368 MYCTH_2308809 MYCTH_2310203 MYCTH_2316731
0.0726905	2	6	26.7885	Spindle assembly checkpoint		MYCTH_2295985 MYCTH_2313356
0.0726905	2	6	26.7885	Purine-containing compound salvage	http://amigo.geneontology.org/amigo/term/GO:0043101	MYCTH_2137468 MYCTH_2305086
0.0726905	2	6	26.7885	Cellular amide catabolic process	http://amigo.geneontology.org/amigo/term/GO:0043605	MYCTH_2297338 MYCTH_2308812
0.0726905	7	145	3.87972	Cellular amino acid biosynthetic process, and arginine and proline metabolism		MYCTH_2296305 MYCTH_2299664 MYCTH_2301266 MYCTH_2307368 MYCTH_2306143 MYCTH_2311083 MYCTH_2311910
0.0726905	7	145	3.87972	Cell division	http://amigo.geneontology.org/amigo/term/GO:0051301	MYCTH_2294193 MYCTH_2296214 MYCTH_2313356 MYCTH_2296618 MYCTH_2300590 MYCTH_2302763 MYCTH_2313005
0.0809393	5	77	5.21854	Valine, leucine and isoleucine degradation, and Citrate cycle (TCA cycle)		MYCTH_2297338 MYCTH_2297847 MYCTH_2311062 MYCTH_2316731 MYCTH_2312808
0.0809393	6	113	4.2672	Mixed, incl. mapk signaling pathway - yeast, and phosphatase regulator activity		MYCTH_2296618 MYCTH_2300590 MYCTH_2302763 MYCTH_2095610 MYCTH_2308260 MYCTH_2316413
0.0809393	7	152	3.70105	Small molecule catabolic process	http://amigo.geneontology.org/amigo/term/GO:0044282	MYCTH_2296293 MYCTH_2296305 MYCTH_2297338 MYCTH_2295894 MYCTH_2297847 MYCTH_2302228 MYCTH_2307146
0.0809393	14	490	2.29616	Cell periphery	http://amigo.geneontology.org/amigo/term/GO:0071944	MYCTH_2296214 MYCTH_2296379 MYCTH_2295444 MYCTH_2300600 MYCTH_2302763 MYCTH_2059428 MYCTH_2307144 MYCTH_2315513 MYCTH_2315557 MYCTH_140260 MYCTH_2308809 MYCTH_2316413 MYCTH_2312626 MYCTH_2311910
0.083247	2	7	22.9616	Cyclin		MYCTH_2296618 MYCTH_2300590
0.083247	3	24	10.0457	Transaminase activity	http://amigo.geneontology.org/amigo/term/GO:0008483	MYCTH_2302660 MYCTH_2301266 MYCTH_2311910
0.083247	3	24	10.0457	Transferase activity, transferring nitrogenous groups	http://amigo.geneontology.org/amigo/term/GO:0016769	MYCTH_2302660 MYCTH_2301266 MYCTH_2311910
0.083247	8	198	3.24709	Carboxylic acid biosynthetic process	http://amigo.geneontology.org/amigo/term/GO:0046394	MYCTH_2302660 MYCTH_2301266 MYCTH_67390 MYCTH_2307368 MYCTH_2310228 MYCTH_2310232 MYCTH_2316731 MYCTH_2311910
0.084301	8	199	3.23078	Organic acid biosynthetic process	http://amigo.geneontology.org/amigo/term/GO:0016053	MYCTH_2302660 MYCTH_2301266 MYCTH_67390 MYCTH_2307368 MYCTH_2310228 MYCTH_2310232 MYCTH_2316731 MYCTH_2311910
0.0922402	4	51	6.30318	Magnesium		MYCTH_2137468 MYCTH_2307146 MYCTH_2095610 MYCTH_2310232
0.0957062	7	161	3.49416	Mixed, incl. nucleobase-containing small molecule metabolic process, and riboflavin metabolism		MYCTH_2136940 MYCTH_2296293 MYCTH_2137468 MYCTH_2077843 MYCTH_2305086 MYCTH_2308812 MYCTH_2310632
0.0994791	5	85	4.72739	Alcohol metabolic process	http://amigo.geneontology.org/amigo/term/GO:0006066	MYCTH_2136940 MYCTH_2294493 MYCTH_2313777 MYCTH_66338 MYCTH_2301957
0.0995621	2	8	20.0914	Beta-glucan biosynthetic process	http://amigo.geneontology.org/amigo/term/GO:0051274	MYCTH_2315513 MYCTH_140260
0.100649	7	164	3.43024	Mixed, incl. mapk signaling pathway - yeast, and regulation of phosphate metabolic process		MYCTH_2296618 MYCTH_2300590 MYCTH_2302763 MYCTH_2095610 MYCTH_2308260 MYCTH_2316157 MYCTH_2316413
0.103596	3	27	8.92951	Branched-chain amino acid metabolic process	http://amigo.geneontology.org/amigo/term/GO:0009081	MYCTH_2297847 MYCTH_2302660 MYCTH_2302228
0.107563	7	167	3.36862	Regulation of cell cycle	http://amigo.geneontology.org/amigo/term/GO:0051726	MYCTH_2295985 MYCTH_2294193 MYCTH_2313356 MYCTH_2296618 MYCTH_2300590 MYCTH_2302763 MYCTH_2095610
0.116834	2	9	17.859	Branched-chain amino acid catabolic process	http://amigo.geneontology.org/amigo/term/GO:0009083	MYCTH_2297847 MYCTH_2302228
0.116834	3	29	8.31368	Fatty acid biosynthesis, and fatty-acyl-CoA biosynthetic process		MYCTH_2299360 MYCTH_2310228 MYCTH_2310232
0.116834	3	29	8.31368	Nucleoside metabolic process	http://amigo.geneontology.org/amigo/term/GO:0009116	MYCTH_2296293 MYCTH_2137468 MYCTH_2305086
0.116834	3	29	8.31368	Serine/threonine protein kinase complex	http://amigo.geneontology.org/amigo/term/GO:1902554	MYCTH_2296618 MYCTH_2302763 MYCTH_2315513
0.116834	7	172	3.27069	Alpha-amino acid metabolic process	http://amigo.geneontology.org/amigo/term/GO:1901605	MYCTH_2296305 MYCTH_2297338 MYCTH_2297847 MYCTH_2301266 MYCTH_2307146 MYCTH_2307368 MYCTH_2311910
0.120266	3	30	8.03656	Citrate cycle (TCA cycle), and glutamate metabolic process		MYCTH_2311062 MYCTH_2316731 MYCTH_2312808
0.120266	3	30	8.03656	Nucleobase metabolic process	http://amigo.geneontology.org/amigo/term/GO:0009112	MYCTH_2305086 MYCTH_2307368 MYCTH_2308812
0.120266	3	30	8.03656	Cellular carbohydrate biosynthetic process	http://amigo.geneontology.org/amigo/term/GO:0034637	MYCTH_66338 MYCTH_2315513 MYCTH_140260
0.120266	6	132	3.65298	Cellular amino acid biosynthetic process, and cysteine and methionine metabolism		MYCTH_2299664 MYCTH_2301266 MYCTH_2307368 MYCTH_2306143 MYCTH_2311083 MYCTH_2311910
0.126616	2	10	16.0731	Oxidoreductase activity, acting on the ch-nh group of donors, nad or nadp as acceptor	http://amigo.geneontology.org/amigo/term/GO:0016646	MYCTH_2296305 MYCTH_2307368
0.126616	3	31	7.77732	Pyridoxal phosphate		MYCTH_2300602 MYCTH_2302660 MYCTH_2311083
0.127155	5	96	4.18571	Mixed, incl. peroxisome, and fatty acid biosynthesis		MYCTH_2294493 MYCTH_2299360 MYCTH_2305142 MYCTH_2310228 MYCTH_2310232
0.127155	5	96	4.18571	Carboxylic acid catabolic process	http://amigo.geneontology.org/amigo/term/GO:0046395	MYCTH_2296305 MYCTH_2295894 MYCTH_2297847 MYCTH_2302228 MYCTH_2307146
0.127494	4	61	5.26987	Monocarboxylic acid biosynthetic process	http://amigo.geneontology.org/amigo/term/GO:0072330	MYCTH_67390 MYCTH_2310228 MYCTH_2310232 MYCTH_2316731
0.128599	3	32	7.53427	Regulation of reproductive process	http://amigo.geneontology.org/amigo/term/GO:2000241	MYCTH_2313356 MYCTH_2302763 MYCTH_2095610
0.128599	5	97	4.14256	Organic acid catabolic process	http://amigo.geneontology.org/amigo/term/GO:0016054	MYCTH_2296305 MYCTH_2295894 MYCTH_2297847 MYCTH_2302228 MYCTH_2307146
0.128599	7	181	3.10806	Oxidoreductase		MYCTH_2136940 MYCTH_2296305 MYCTH_2313529 MYCTH_2295894 MYCTH_102965 MYCTH_2310228 MYCTH_2311083
0.130011	5	98	4.10029	Transferase activity, transferring acyl groups other than amino-acyl groups	http://amigo.geneontology.org/amigo/term/GO:0016747	MYCTH_2313777 MYCTH_2301957 MYCTH_67390 MYCTH_2310228 MYCTH_2310232
0.132987	7	183	3.07409	Monocarboxylic acid metabolic process	http://amigo.geneontology.org/amigo/term/GO:0032787	MYCTH_2299360 MYCTH_67390 MYCTH_2307146 MYCTH_2310228 MYCTH_2310232 MYCTH_2311062 MYCTH_2316731
0.134066	2	11	14.6119	Nucleotide salvage	http://amigo.geneontology.org/amigo/term/GO:0043173	MYCTH_2296293 MYCTH_2305086
0.134066	2	11	14.6119	Fungal-type cell wall polysaccharide metabolic process	http://amigo.geneontology.org/amigo/term/GO:0071966	MYCTH_2315513 MYCTH_2312626
0.134938	11	385	2.29616	Transferase		MYCTH_2302660 MYCTH_2301957 MYCTH_67390 MYCTH_2095610 MYCTH_140260 MYCTH_2308809 MYCTH_2310228 MYCTH_2310232 MYCTH_2316301 MYCTH_98002 MYCTH_2311062
0.142634	4	65	4.94557	Purine-containing compound biosynthetic process	http://amigo.geneontology.org/amigo/term/GO:0072522	MYCTH_2137468 MYCTH_2305086 MYCTH_2307368 MYCTH_2316731
0.145707	2	12	13.3943	Triglyceride metabolic process, and sterol o-acyltransferase activity		MYCTH_2313777 MYCTH_2301957
0.145707	2	12	13.3943	Purine nucleoside biosynthetic process	http://amigo.geneontology.org/amigo/term/GO:0042451	MYCTH_2137468 MYCTH_2305086
0.145707	2	12	13.3943	Purine ribonucleoside metabolic process	http://amigo.geneontology.org/amigo/term/GO:0046128	MYCTH_2137468 MYCTH_2305086
0.145707	2	12	13.3943	Purine ribonucleoside biosynthetic process	http://amigo.geneontology.org/amigo/term/GO:0046129	MYCTH_2137468 MYCTH_2305086
0.145707	2	12	13.3943	Regulation of meiotic cell cycle	http://amigo.geneontology.org/amigo/term/GO:0051445	MYCTH_2313356 MYCTH_2302763
0.145707	3	35	6.88848	Glycerolipid metabolism, and phosphatidylglycerol metabolic process		MYCTH_2313777 MYCTH_2301957 MYCTH_2310203
0.151537	6	147	3.28023	Organic hydroxy compound metabolic process	http://amigo.geneontology.org/amigo/term/GO:1901615	MYCTH_2136940 MYCTH_2294493 MYCTH_2313777 MYCTH_66338 MYCTH_2301957 MYCTH_2307146
0.154068	2	13	12.3639	De novo ump biosynthetic process, and cytochrome-b5 reductase activity, acting on nad(p)h		MYCTH_2136940 MYCTH_2308812
0.154068	2	13	12.3639	Nucleoside biosynthetic process	http://amigo.geneontology.org/amigo/term/GO:0009163	MYCTH_2137468 MYCTH_2305086
0.154068	2	13	12.3639	Oxidoreductase activity, acting on the ch-nh group of donors	http://amigo.geneontology.org/amigo/term/GO:0016645	MYCTH_2296305 MYCTH_2307368
0.154068	2	13	12.3639	Ribonucleoside biosynthetic process	http://amigo.geneontology.org/amigo/term/GO:0042455	MYCTH_2137468 MYCTH_2305086
0.154068	2	13	12.3639	Positive regulation of cell division	http://amigo.geneontology.org/amigo/term/GO:0051781	MYCTH_2294193 MYCTH_2313356
0.154068	2	13	12.3639	Axon	http://amigo.geneontology.org/amigo/term/GO:0030424	MYCTH_2301266 MYCTH_2316413
0.154068	6	149	3.2362	Nucleotide metabolic process	http://amigo.geneontology.org/amigo/term/GO:0009117	MYCTH_2296293 MYCTH_2137468 MYCTH_2299360 MYCTH_2305086 MYCTH_2307368 MYCTH_2316731
0.154068	6	149	3.2362	Cellular carbohydrate metabolic process	http://amigo.geneontology.org/amigo/term/GO:0044262	MYCTH_75490 MYCTH_2313777 MYCTH_66338 MYCTH_2315513 MYCTH_140260 MYCTH_2312626
0.154068	7	194	2.89979	Nucleobase-containing small molecule metabolic process	http://amigo.geneontology.org/amigo/term/GO:0055086	MYCTH_2296293 MYCTH_2137468 MYCTH_2299360 MYCTH_2305086 MYCTH_2307368 MYCTH_2308812 MYCTH_2316731
0.154961	6	151	3.19333	Nucleoside phosphate metabolic process	http://amigo.geneontology.org/amigo/term/GO:0006753	MYCTH_2296293 MYCTH_2137468 MYCTH_2299360 MYCTH_2305086 MYCTH_2307368 MYCTH_2316731
0.157324	3	38	6.34465	Mixed, incl. nucleosome binding, and microtubule organizing center		MYCTH_2294400 MYCTH_2305293 MYCTH_2304130
0.157324	3	38	6.34465	Glycosyl compound metabolic process	http://amigo.geneontology.org/amigo/term/GO:1901657	MYCTH_2296293 MYCTH_2137468 MYCTH_2305086
0.159503	9	299	2.41903	Carbohydrate derivative metabolic process	http://amigo.geneontology.org/amigo/term/GO:1901135	MYCTH_2296293 MYCTH_2137468 MYCTH_2050031 MYCTH_2313529 MYCTH_2299360 MYCTH_2305086 MYCTH_2315557 MYCTH_2316301 MYCTH_2316731
0.162382	2	14	11.4808	Long-chain fatty acid metabolic process	http://amigo.geneontology.org/amigo/term/GO:0001676	MYCTH_2299360 MYCTH_2310232
0.162382	2	14	11.4808	Ribonucleoside metabolic process	http://amigo.geneontology.org/amigo/term/GO:0009119	MYCTH_2137468 MYCTH_2305086
0.162382	2	14	11.4808	Filamentous growth	http://amigo.geneontology.org/amigo/term/GO:0030447	MYCTH_2095610 MYCTH_2316413
0.162382	2	14	11.4808	Mitotic cell cycle phase transition	http://amigo.geneontology.org/amigo/term/GO:0044772	MYCTH_2296618 MYCTH_2300590
0.162382	3	39	6.18197	Mixed, incl. nuclear ubiquitin ligase complex, and spindle assembly checkpoint		MYCTH_2295985 MYCTH_2294193 MYCTH_2313356
0.162382	3	39	6.18197	Regulation of mitotic nuclear division	http://amigo.geneontology.org/amigo/term/GO:0007088	MYCTH_2295985 MYCTH_2294193 MYCTH_2313356
0.165287	7	203	2.77123	Lipid biosynthetic process	http://amigo.geneontology.org/amigo/term/GO:0008610	MYCTH_2136940 MYCTH_2313777 MYCTH_66338 MYCTH_67390 MYCTH_2310228 MYCTH_2310232 MYCTH_2316731
0.168071	4	74	4.34409	Secondary active transmembrane transporter activity	http://amigo.geneontology.org/amigo/term/GO:0015291	MYCTH_2298844 MYCTH_2295444 MYCTH_2300600 MYCTH_2312573
0.169238	2	15	10.7154	Conjugation	http://amigo.geneontology.org/amigo/term/GO:0000746	MYCTH_2315513 MYCTH_2095610
0.169238	2	15	10.7154	Multi-organism cellular process	http://amigo.geneontology.org/amigo/term/GO:0044764	MYCTH_2315513 MYCTH_2095610
0.169238	2	15	10.7154	Cell cycle phase transition	http://amigo.geneontology.org/amigo/term/GO:0044770	MYCTH_2296618 MYCTH_2300590
0.169238	2	15	10.7154	Nitrogen cycle metabolic process	http://amigo.geneontology.org/amigo/term/GO:0071941	MYCTH_2297338 MYCTH_2300602
0.169238	2	15	10.7154	Transit peptide		MYCTH_2302228 MYCTH_2311083
0.169238	3	41	5.88041	Mixed, incl. nucleobase-containing small molecule biosynthetic process, and nucleoside monophosphate metabolic process		MYCTH_2137468 MYCTH_2305086 MYCTH_2310632
0.169238	3	41	5.88041	Negative regulation of mitotic cell cycle	http://amigo.geneontology.org/amigo/term/GO:0045930	MYCTH_2295985 MYCTH_2294193 MYCTH_2302763
0.169238	3	41	5.88041	Alpha-amino acid catabolic process	http://amigo.geneontology.org/amigo/term/GO:1901606	MYCTH_2296305 MYCTH_2297847 MYCTH_2307146
0.169238	5	115	3.49416	Cellular amino acid biosynthetic process, and glycine, serine and threonine metabolism		MYCTH_2299664 MYCTH_2301266 MYCTH_2307368 MYCTH_2311083 MYCTH_2311910
0.181576	7	211	2.66616	Phosphotransferase activity, alcohol group as acceptor	http://amigo.geneontology.org/amigo/term/GO:0016773	MYCTH_2295985 MYCTH_2302763 MYCTH_2305086 MYCTH_2306038 MYCTH_2095610 MYCTH_2308809 MYCTH_2120170
0.181576	10	368	2.18385	Cell cycle	http://amigo.geneontology.org/amigo/term/GO:0007049	MYCTH_2295985 MYCTH_2294193 MYCTH_2296214 MYCTH_2313356 MYCTH_2296618 MYCTH_2300590 MYCTH_2302763 MYCTH_2095610 MYCTH_2308809 MYCTH_2313005
0.181592	4	78	4.12131	Peroxisome, and Fatty acid biosynthesis		MYCTH_2299360 MYCTH_2305142 MYCTH_2310228 MYCTH_2310232
0.182939	2	16	10.0457	One-carbon metabolic process	http://amigo.geneontology.org/amigo/term/GO:0006730	MYCTH_2299664 MYCTH_2307368
0.182939	2	16	10.0457	Glucan biosynthetic process	http://amigo.geneontology.org/amigo/term/GO:0009250	MYCTH_2315513 MYCTH_140260
0.182939	2	16	10.0457	Cyclin-dependent protein serine/threonine kinase regulator activity	http://amigo.geneontology.org/amigo/term/GO:0016538	MYCTH_2296618 MYCTH_2300590
0.183667	4	79	4.06914	Mostly uncharacterized, incl. microtubule organizing center, and chromosome, telomeric region		MYCTH_2294400 MYCTH_110475 MYCTH_2305293 MYCTH_2304130
0.192547	2	17	9.45478	Valine, leucine and isoleucine biosynthesis, and alpha-ketoacid dehydrogenase activity		MYCTH_2300602 MYCTH_2302660
0.192547	2	17	9.45478	Regulation of cyclin-dependent protein serine/threonine kinase activity	http://amigo.geneontology.org/amigo/term/GO:0000079	MYCTH_2296618 MYCTH_2300590
0.192547	2	17	9.45478	Growth	http://amigo.geneontology.org/amigo/term/GO:0040007	MYCTH_2095610 MYCTH_2316413
0.192547	2	17	9.45478	Regulation of cyclin-dependent protein kinase activity	http://amigo.geneontology.org/amigo/term/GO:1904029	MYCTH_2296618 MYCTH_2300590
0.192547	3	45	5.35771	Carbohydrate biosynthetic process	http://amigo.geneontology.org/amigo/term/GO:0016051	MYCTH_66338 MYCTH_2315513 MYCTH_140260
0.192547	4	81	3.96867	Active ion transmembrane transporter activity	http://amigo.geneontology.org/amigo/term/GO:0022853	MYCTH_2298844 MYCTH_2295444 MYCTH_2300600 MYCTH_2312573
0.192547	6	169	2.85322	Reproduction	http://amigo.geneontology.org/amigo/term/GO:0000003	MYCTH_2295985 MYCTH_2294193 MYCTH_2315513 MYCTH_2095610 MYCTH_2308809 MYCTH_2313005
0.197745	3	46	5.24123	Regulation of gtpase activity	http://amigo.geneontology.org/amigo/term/GO:0043087	MYCTH_2296214 MYCTH_2295773 MYCTH_2313005
0.197745	3	46	5.24123	Regulation of nuclear division	http://amigo.geneontology.org/amigo/term/GO:0051783	MYCTH_2295985 MYCTH_2294193 MYCTH_2313356
