# Supplementary material for: Transcriptomic and genetic analysis reveals a Zn2Cys6 transcription factor specifically required for conidiation in submerged cultures of Thermothelomyces thermophilus
Source: mBio. 2024 Nov 27;16(1):e03111-24. doi: 10.1128/mbio.03111-24 (PMC11708020; doi:10.1128/mbio.03111-24)
Supplement: Data set S4 — RNAseq analysis of WT versus the res1 mutant and the res1 over-expression strain versus the res1 mutant. [file mbio.03111-24-s0004.xlsx]

## Sheet: RNAseq_WTvsDres1
	WT_11.5h_01	WT_11.5h_02	WT_11.5h_03	Dres1_11.5h_01	Dres1_11.5h_02	Dres1_11.5h_03	WT_14h_01	WT_14h_02	WT_14h_03	Dres1_14h_01	Dres1_14h_02	Dres1_14h_03	WT_16h_01	WT_16h_02	WT_16h_03	Dres1_16h_01	Dres1_16h_02	Dres1_16h_03	WT_20h_01	WT_20h_02	WT_20h_03	Dres1_20h_01	Dres1_20h_02	Dres1_20h_03	WT_48h_01	WT_48h_02	WT_48h_03	Dres1_48h_01	Dres1_48h_02	Dres1_48h_03
MYCTH_2114025	0.546263	1.08608	0.726821	1.01968	1.43867	0.820474	0.874002	1.31493	1.90811	1.53133	0.555088	1.09863	2.19806	1.3765	1.45196	4.39526	1.61573	1.97592	0.998919	0.16573	1.62818	0.34842	2.39951	1.10688	1.5751	1.66047	0.672115	1.00233	1.22244	1.05842
MYCTH_2293935	0.210101	0	0.0660746	2.81754	2.44574	4.23057	0.223582	0.113356	0.28706	0.494737	0.809503	0.126765	0.233836	0	0	0	0.305678	0.324808	0.3842	0.441946	0	1.01358	0.419915	0.319292	2.02894	1.03439	1.53626	3.63701	4.08963	3.17527
MYCTH_2293936	0.189091	0.11554	0.0660746	1.39535	1.07101	1.05123	0.243908	0.0906849	0.118201	0.21203	0.370059	0	0.187069	0.125136	0.0955235	0.0401393	0.807863	0.0541347	0.563493	0.441946	0	0	0.179964	0.0425722	1.06786	1.71491	0.720123	1.94738	2.60047	2.94846
MYCTH_2051335	11.1564	8.36509	9.27248	14.5707	10.9819	15.1018	10.7116	10.1794	10.9758	9.18798	9.48275	9.00033	13.165	9.88577	10.4121	16.1761	11.4193	13.5607	7.63277	9.83329	7.45098	9.66073	7.19854	7.961	10.8655	16.3325	15.6507	17.9846	16.4919	17.6152
MYCTH_2121898	0	0	0	0	0	0	0	0	0	0	0	0	0	0	0	0	0	0	0	0	0	0	0	0	0.106786	0	0	0	0	0
MYCTH_2293939	16.724	17.2155	20.6814	15.9661	15.6176	14.4352	21.6265	16.9807	15.1129	89.8066	96.701	91.2287	3.34386	3.31611	5.7123	28.9003	34.1049	33.4552	11.0649	12.1535	5.90559	24.5794	21.3857	26.1606	7.47505	7.94848	8.40143	22.6526	19.2924	21.3952
MYCTH_2293942	24.7499	42.4494	43.2128	10.17	10.886	9.33289	87.3799	119.84	87.6716	55.5519	60.5046	42.2339	15.2695	29.6573	34.9425	19.5077	37.7512	62.4173	15.0094	16.4349	14.4052	72.4396	38.0023	63.539	17.4329	23.8727	14.6905	143.275	127.823	96.5432
MYCTH_61543	3.21455	4.96822	3.21563	2.2272	3.98033	4.87156	5.87411	11.0636	4.49165	4.97093	3.83936	4.11987	1.54332	2.18989	4.12661	3.13087	2.33625	2.67967	3.4578	2.65167	0.717502	3.99099	9.32811	8.02486	1.5751	2.25933	1.84832	5.38392	5.88996	5.82132
MYCTH_2293944	4.85333	3.7666	4.71332	7.21827	6.6179	7.97398	16.2199	18.5904	13.2723	20.9203	20.5614	19.6909	3.06326	5.63113	13.0294	6.52264	10.8734	11.0435	13.9593	17.595	18.9034	36.5207	37.0125	48.0427	19.008	21.5589	19.5633	83.3362	74.7469	76.1308
MYCTH_98562	20.1487	23.5701	29.7997	14.034	16.3209	12.9737	42.7448	53.1414	46.7402	41.0868	34.0223	32.7688	27.6629	30.6271	43.7497	27.094	38.4936	32.8056	18.083	21.683	18.5999	31.3578	27.0845	33.0148	34.492	41.8656	21.4117	44.9042	36.8289	32.5087
MYCTH_2105956	0.189091	0	0.0440498	0.21467	0	0.0512796	0.121954	0.0680137	0.439033	0.188471	0.208158	0.126765	0	0	0.573141	0.361254	0	0.0541347	0.409813	1.16011	0.993464	0.063349	0.0599879	0.127717	0.533932	0.435533	0.0480082	0.114552	0.17781	0.050401
MYCTH_2293947	21.3463	22.9924	23.038	7.67444	9.60714	8.40986	42.5822	37.8383	43.3799	38.189	32.7271	34.0998	42.3244	36.1644	42.6417	29.2816	33.5809	36.9199	24.3326	23.064	17.0821	27.7786	25.8848	29.7367	38.2028	39.198	28.2528	45.7061	38.3847	37.9016
MYCTH_2293949	2.10101	2.81917	2.92931	0.858678	1.18291	0.564076	6.11801	6.21192	5.13331	8.08071	6.56854	6.86645	1.82392	1.93961	3.78273	1.5855	5.82972	6.92924	6.22403	2.8174	3.80828	11.3395	10.7678	13.4954	3.36377	2.7493	1.68029	13.9753	11.0909	13.8351
MYCTH_90655	3.50869	2.24147	3.21563	4.42756	3.85245	4.84592	15.3052	19.0438	14.066	10.7664	15.5887	12.1483	3.27371	3.66024	10.2019	3.27135	4.93452	5.00746	1.7417	2.51357	1.04866	10.1358	12.9874	13.6444	3.9511	4.11034	2.42441	18.0991	14.3804	15.6243
MYCTH_2293953	1.89091	2.95782	3.34778	1.01968	1.53458	0.974313	27.4599	32.3972	27.2876	18.588	17.624	16.7753	4.48966	14.9851	31.1789	2.36822	13.7773	9.47357	22.8215	27.815	30.963	8.74217	7.94839	11.8351	6.00673	8.24791	2.42441	13.8607	15.1139	10.1558
MYCTH_t53	0	0.046216	0	0	0	0	0.0203256	0	0	0	0	0	0	0.0938522	0	0	0	0	0.0256133	0.110486	0	0	0	0.127717	0	0	0.0480082	0.0572758	0	0
MYCTH_2293954	7.16444	9.42806	6.84974	11.4043	11.7012	13.9481	18.3134	28.271	16.6157	22.6401	24.5626	22.2896	9.04947	18.5515	37.598	2.99038	6.2009	7.47059	24.307	28.8646	35.3508	11.0227	12.8074	18.7743	12.4406	15.7609	10.2257	17.8987	18.5145	21.8992
MYCTH_2049934	4.39111	4.18255	3.67816	4.45439	4.90747	6.25611	14.106	22.6712	11.1447	11.3083	14.3398	11.1131	5.30809	7.72717	9.39951	4.39526	4.65067	4.68265	4.8153	4.14324	4.88453	9.85077	13.8272	10.5579	3.55065	3.42982	4.72881	10.5387	10.8464	8.94618
MYCTH_2293957	24.1826	26.5742	23.8529	23.6137	24.921	40.7929	93.193	145.504	83.6696	69.3339	117.609	95.0951	10.0784	21.8676	45.3163	16.136	25.9608	22.6554	31.1202	41.8467	35.6543	60.6567	92.9512	103.663	32.2762	33.2366	25.9244	55.7579	47.942	54.7355
MYCTH_2293959	85.385	86.0079	85.853	86.1899	107.005	91.9187	56.9524	62.6406	63.7949	68.6036	64.714	63.8685	92.9266	80.7755	80.4116	75.3014	70.6116	68.6157	143.511	155.703	155.698	68.3219	75.7347	81.7386	167.147	181.536	176.502	97.9702	87.0825	83.5397
MYCTH_2293961	9.49657	10.4679	8.36945	8.29161	7.65694	8.4355	32.8869	46.5667	28.6047	23.1349	37.2603	31.8815	6.71111	10.4176	16.6975	9.61337	9.06117	9.58184	19.543	30.8533	28.1206	24.9278	27.8944	27.5229	14.603	11.6505	12.5301	28.4374	25.938	27.8718
MYCTH_2293962	2.5002	3.21201	2.70906	2.5492	2.6056	3.99981	20.0411	28.7925	16.9028	13.9469	28.3326	18.4866	2.19806	3.81666	9.45682	3.8333	4.32316	2.95034	17.5707	34.6927	28.7277	21.5703	30.6838	29.2684	14.5763	21.3683	15.5787	16.9536	14.8249	16.2543
MYCTH_2293963	6.30303	6.77064	6.89379	2.28086	2.55764	2.58962	16.9719	18.8625	18.203	17.3158	17.1152	13.5428	6.59419	12.3259	17.2897	2.6492	10.2402	9.85252	46.9236	70.6561	56.5447	16.1857	19.586	18.9021	33.6911	43.9072	33.0776	11.5697	9.06831	11.063
MYCTH_2293965	6.00889	7.39456	6.38722	6.11808	5.93053	7.30735	40.2854	48.4938	35.0889	37.4822	45.5404	42.4875	4.95733	13.765	31.4654	5.45895	12.7075	16.484	15.5985	18.2855	18.0203	42.0321	56.6885	65.2419	5.92664	7.40406	5.80899	33.85	37.0956	40.1948
MYCTH_t52	0.0210101	0.023108	0	0.0536674	0.0959115	0.153839	0.0406513	0	0	0	0	0	0	0	0	0	0	0	0.0512266	0.0552432	0	0.063349	0	0	0.0533932	0.0272208	0.0960164	0.0859136	0.0222263	0
MYCTH_2293966	1.26061	1.17851	1.01314	1.07335	0.575469	0.974313	5.83346	5.89452	4.44099	5.32432	5.31959	4.54242	1.44979	2.9407	4.0884	0.883065	3.62447	1.54284	2.66378	3.75654	3.28395	3.07243	1.43971	2.25633	2.40269	1.33382	1.36823	4.32432	3.44507	2.46965
MYCTH_2293968	2.47919	2.54188	1.98224	1.95886	1.80633	4.25621	10.8132	15.0084	9.74316	8.57545	8.25694	10.0778	2.05776	5.506	7.98576	1.74606	3.82098	2.7338	7.29979	9.91616	9.43791	8.86886	8.57827	9.32331	4.37824	8.30235	2.40041	6.87309	7.29021	8.08937
MYCTH_2293969	19.2663	23.3391	19.1616	22.0305	22.3154	38.5366	47.5416	49.6953	50.2355	58.7795	67.767	63.3192	11.9023	21.3045	33.204	20.1499	39.76	33.4552	24.1021	19.7495	26.9063	49.8557	54.199	59.6862	21.8111	23.6549	16.9229	67.9577	65.9009	70.7882
MYCTH_2293970	15.8626	17.978	24.8661	12.5313	10.3584	11.179	43.8627	45.7959	50.6408	62.8316	53.1266	57.0866	15.1994	36.7275	48.908	27.937	49.236	46.637	33.4254	29.859	36.0683	41.1135	42.2015	45.1053	19.8356	19.7895	12.7702	55.2997	49.809	44.8317
MYCTH_2293973	2.37414	4.66781	3.67816	0.831845	1.82232	0.615355	6.3416	7.50418	6.61927	6.17244	5.08831	5.93684	7.24893	6.72608	7.92845	3.89351	6.02622	6.52323	15.9315	12.0154	15.1227	10.8644	6.47869	8.5783	15.8044	15.652	7.87334	12.6866	12.8023	10.6094
MYCTH_2293977	4.03394	3.72039	4.44903	5.31307	5.88257	7.56374	6.3416	11.1996	6.50107	7.65665	11.8188	7.43689	3.34386	3.75409	5.97977	3.73296	2.48909	3.22101	3.91884	5.44146	8.36166	9.88245	13.9772	13.6657	7.90219	5.98858	5.92901	11.4552	5.97886	8.49257
MYCTH_2293982	4.07596	5.54592	3.25968	4.02506	5.51491	7.97398	17.6223	28.203	15.3493	17.3865	19.9369	21.6135	2.03438	4.75518	7.45083	2.6492	5.54587	5.49467	4.50794	5.77292	4.02905	12.3214	15.7168	17.0502	4.48503	6.39689	4.36875	10.1664	8.77937	10.2062
MYCTH_31411	2.94141	3.88214	1.82807	3.89089	5.45097	9.07649	5.20336	7.00541	6.01138	4.82958	11.6568	7.94395	1.77716	1.53292	4.71886	5.25825	3.44979	3.70823	2.63817	5.19286	4.00145	8.23537	10.048	7.25856	2.80314	2.31377	2.76047	9.39322	10.2685	11.6678
MYCTH_2293986	3.61374	4.85268	4.31688	3.64938	4.84353	4.28185	16.9719	21.719	15.8896	17.3629	18.3642	17.7683	1.66024	5.47471	12.5709	1.1239	7.81662	5.54881	10.2197	11.7944	10.5694	14.8553	17.6064	20.8604	6.3004	5.28084	2.23238	23.2253	20.2259	21.8992
MYCTH_75421	251.428	286.562	314.669	111.145	148.439	108.354	117.868	119.727	143.75	177.422	153.574	168.534	118.274	110.12	117.742	134.687	140.983	167.899	150.555	150.621	142.203	288.396	279.244	473.744	249.8	245.45	161.644	122.885	115.399	121.063
MYCTH_2293995	15.2533	16.5915	16.3645	18.1396	20.589	35.2547	77.4203	116.462	75.1591	54.586	80.349	64.8615	13.773	25.1837	52.8818	23.9431	23.3844	21.302	48.7165	63.4468	75.7792	87.9918	111.697	118.138	28.1649	28.4185	16.6108	87.0878	80.7035	81.2213
MYCTH_2293998	5.18949	5.98497	4.31688	5.76925	6.33016	11.4097	38.4358	44.7077	33.1808	32.2522	43.0193	39.5296	4.13891	9.94833	24.1483	5.19804	16.1136	11.9638	26.4585	26.8206	37.6137	36.0456	36.1427	40.2733	8.08907	7.62183	5.56895	44.7324	42.5188	41.8077
MYCTH_2293999	20.3588	27.6834	30.3723	12.1557	9.8629	14.7685	54.7369	59.7387	60.2151	48.7198	49.1716	47.1778	24.015	54.2153	67.0002	17.8018	36.0263	45.419	67.9521	74.3574	79.3115	61.4802	56.7185	63.7732	46.1584	45.1049	21.0996	45.0474	46.2084	42.5889
MYCTH_2294001	70.5729	76.5568	68.8718	42.5583	53.4227	47.2798	47.9482	52.4385	53.6972	45.3745	45.3091	44.7904	51.3505	56.9057	49.9588	45.237	62.2055	58.4925	60.2937	61.4857	48.459	44.1543	35.6628	36.8675	52.352	59.3414	48.4883	51.5482	43.8524	47.2258
MYCTH_2294003	21.7034	19.6649	22.2672	4.88373	7.27329	5.25616	38.6593	39.4933	37.4192	35.8802	33.259	37.2479	31.0067	33.9119	33.8535	21.2337	46.4631	34.7545	24.4351	29.0856	16.3922	26.5749	22.7054	33.1212	20.6632	20.3612	15.2426	33.4204	41.1853	37.1456
MYCTH_2294005	1.13455	0.947427	0.572647	2.01253	1.29481	2.46142	3.0895	2.51651	2.26271	3.51028	3.16863	3.04237	0.911962	1.65806	2.12062	1.72599	2.59826	1.67818	2.02345	3.12124	3.53232	2.72401	0.959806	1.61774	3.8977	4.76364	3.43259	3.75156	3.1339	4.51089
MYCTH_2294006	4.68525	5.29173	6.29912	5.90341	7.57701	10.7431	30.8137	34.8003	27.6422	32.7469	25.2796	25.5221	16.2282	35.4761	43.2148	14.4502	21.9215	21.5185	113.697	154.405	135.663	22.7423	20.9958	20.2218	97.1756	127.911	88.5991	51.5195	37.9624	37.9268
MYCTH_2294008	65.6356	58.3708	61.934	81.9501	86.8639	108.944	43.07	43.5061	46.8415	60.5935	68.669	52.4386	51.257	46.1753	44.2083	70.003	56.3539	51.8881	58.8338	79.3845	84.3892	40.9551	46.5806	43.7004	148.994	196.044	181.495	58.679	48.2977	48.5866
MYCTH_2121938	103.832	174.003	144.373	6.44009	9.49524	7.51246	1463.55	1455.04	1019.45	92.563	77.9667	90.1723	576.267	760.766	892.457	26.1909	52.2928	51.3738	148.532	151.173	162.459	68.2269	74.4449	99.5551	64.9261	80.6825	74.4127	82.2766	75.9693	70.9647
MYCTH_2294022	11.0933	15.2051	15.1531	4.88373	7.43314	5.51256	93.6402	98.6425	81.9304	39.6261	30.8999	27.6559	37.7646	59.0956	80.9848	9.63344	22.511	25.335	55.1711	71.7609	62.6434	17.1359	17.9664	16.3264	46.6389	60.2397	38.5506	26.9196	21.026	18.9004
MYCTH_2141262	30.9269	24.7255	27.8394	26.136	26.2957	24.2553	104.006	125.871	82.7916	97.4161	114.464	113.962	12.7441	28.6562	48.908	19.8288	36.3539	38.7604	25.8951	28.5055	25.9404	82.4488	94.6009	109.858	14.6297	16.278	14.4985	66.9267	68.4791	68.9486
MYCTH_2053489	2.58424	2.84228	2.31261	2.28086	3.00523	3.76905	17.1955	22.3312	15.6026	13.6171	18.3179	15.1696	2.10453	6.16296	9.74339	1.5855	5.69871	4.65558	7.45347	12.7336	6.12636	11.3078	10.7378	11.3029	3.36377	5.06307	3.14454	16.8104	14.5137	15.2463
MYCTH_2294026	7.87879	8.48063	8.7659	7.4061	7.46511	18.0248	19.9801	24.825	22.5427	29.1659	33.9298	29.5152	5.05087	16.0487	18.3787	12.1421	14.9346	18.5682	15.5217	13.8937	15.7298	14.0952	11.6976	13.836	10.0112	7.8396	6.64914	23.2253	22.3596	21.8992
MYCTH_2294033	104.105	65.0952	81.9986	82.8625	121.568	93.0725	86.0384	69.442	71.63	284.945	256.913	292.405	36.5253	26.4038	14.3858	337.491	239.018	283.503	55.8626	38.0902	44.0988	126.35	103.959	108.389	44.1829	21.8311	39.5348	172.715	149.716	146.339
MYCTH_2121946	0	0.184864	0.0880995	0.161002	0	0.0512796	0.0813025	0	0	0.141354	0	0.0422551	0.140302	0	0	0.0401393	0	0.162404	0.0256133	0	0	0	0.119976	0	0.16018	0.0544416	0.480082	0	0.0444525	0.100802
MYCTH_2294035	26.3467	15.621	25.5268	18.1933	23.1307	27.6141	48.3343	72.5026	46.8415	130.516	117.817	127.251	10.0082	16.299	35.9359	45.0162	32.9041	53.5392	39.7775	62.9773	54.5025	66.1047	76.3946	83.7608	40.6589	48.2353	39.1027	81.9902	78.6587	77.542
MYCTH_2294036	3.80283	4.57538	5.06572	2.03936	3.18107	1.30763	9.77663	11.4716	9.52365	6.57294	7.07737	6.4439	16.2049	16.0487	12.5709	6.24166	4.73801	5.71121	10.2453	8.67319	9.21714	5.06792	5.63886	6.15168	15.137	13.7737	13.3703	33.0195	20.4704	25.1501
MYCTH_2294037	12.1859	13.7261	13.3691	6.54742	5.78666	6.25611	36.4845	37.5889	39.7494	29.1188	23.36	25.67	21.4428	33.474	37.8655	18.7852	33.3407	29.6117	22.7702	21.1029	20.504	24.8011	24.1451	27.9061	19.4084	16.2236	12.4821	43.8732	39.096	38.708
MYCTH_2294039	19.9386	27.7527	28.4782	11.6458	14.4027	17.2043	101.689	103.97	92.6529	83.9169	99.0138	93.0668	41.9503	100.328	128.001	35.8846	101.005	91.2982	102.581	94.1068	106.77	112.856	121.235	120.096	36.9481	38.8169	26.6926	123.601	133.935	116.023
MYCTH_2072958	12.417	13.264	9.40462	13.8462	12.7562	14.0506	48.8425	58.197	41.6575	42.2647	56.989	44.4523	9.40023	16.8621	31.1598	11.8812	21.987	20.5171	21.2847	30.9638	29.8591	46.4982	59.208	55.9825	16.098	15.5431	11.1139	51.2332	49.4756	45.4113
MYCTH_2313252	101.038	93.6105	96.9535	117.049	130.12	120.61	98.376	92.4306	97.9213	114.614	118.928	110.856	147.083	119.662	124.811	183.999	154.084	157.586	145.381	112.586	127.081	196.192	166.916	171.013	104.357	78.9131	105.882	327.36	302.499	283.783
MYCTH_2294048	21.2412	28.6077	30.8348	2.81754	4.61974	3.41009	39.3098	37.6342	40.6106	31.2627	33.5134	31.3321	44.1249	48.5842	48.2967	32.1717	34.4324	48.0987	63.854	47.7854	43.878	44.566	43.8211	48.4685	57.3176	55.8843	29.7891	43.1	47.6531	40.1696
MYCTH_2294051	97.5919	101.467	94.1343	160.814	143.164	175.735	85.1847	95.3552	81.4745	110.727	107.571	98.074	89.0917	81.1196	104.522	97.3981	73.1662	74.6517	98.9954	115.873	125.011	77.1908	87.6723	89.9125	111.432	122.494	111.235	111.659	92.5057	92.6875
MYCTH_2121955	114.505	107.498	103.561	153.864	128.058	149.096	61.7696	69.578	66.159	86.8853	62.378	68.7068	96.5043	67.1982	69.1208	85.6774	53.4718	59.2504	76.0203	80.4065	88.6115	46.1814	59.178	69.712	85.8562	92.7141	110.803	63.7766	60.811	57.4068
MYCTH_2294054	12.8792	14.558	14.4703	15.9661	15.4897	28.1012	49.5742	56.6781	47.4156	50.9344	92.6072	61.9459	8.97932	17.8945	38.6297	11.0383	27.7294	20.5712	19.0563	36.8196	34.0813	49.4439	62.0275	57.3448	13.6687	17.1763	10.3938	44.4746	36.7178	45.6633
MYCTH_2054076	0.567273	0.23108	0.110124	0.161002	0.0319705	0	0.65042	0.476096	0.607892	0.235589	0.416316	0.16902	0.724893	0.437977	0.171942	0.0200697	0.26201	0.270673	0.0512266	0.0552432	0.0827887	0	0	0.127717	0.533932	0.32665	0.480082	0.0572758	0.400073	0.50401
MYCTH_2294062	126.376	191.681	201.418	38.882	45.0944	42.1262	742.007	733.641	653.417	755.535	939.556	826.488	224.343	468.448	586.208	270.82	745.942	786.604	557.525	470.424	541.797	856.226	859.176	974.67	121.309	97.5322	65.8432	882.877	1045.92	845.351
MYCTH_2294065	34.4145	42.7729	51.1858	17.7907	23.834	23.7168	154.78	145.232	126.408	52.7249	64.5059	72.9745	118.602	189.206	215.558	59.8076	136.725	108.567	214.87	180.59	225.461	176.585	152.099	170.885	93.705	68.5148	45.3918	221.714	235.487	191.751
MYCTH_2294067	0.777374	1.54824	2.29059	0.161002	0.255764	0.153839	16.2808	15.2577	14.6063	5.11229	10.5698	9.29612	5.84591	17.5191	25.0462	2.78968	12.0743	11.0164	18.9795	16.8492	16.3646	16.3441	15.3869	15.8156	5.20584	3.37538	1.46425	17.4977	18.0255	14.8935
MYCTH_2085599	139.801	137.539	176.882	46.0198	92.4267	54.8948	318.015	339.094	339.879	255.826	276.388	229.614	329.265	287.031	311.254	410.023	466.552	473.949	113.621	87.6434	96.366	435.335	403.118	423.892	98.1901	78.151	93.76	648.848	662.409	559.955
MYCTH_2294074	10.0638	14.558	21.0117	1.31485	4.1242	1.38455	57.3183	76.1073	63.9976	38.6602	42.3486	36.4027	45.3409	49.5227	67.5542	38.7746	54.4325	65.8007	19.338	18.4789	17.6064	82.5438	75.0148	72.7133	35.2929	36.3942	13.5623	135.486	126.467	109.824
MYCTH_2294077	19.4554	22.5765	24.3595	19.8301	20.1734	30.0242	88.5384	133.987	84.3957	73.3389	84.9285	75.0239	21.2791	41.3263	72.5978	21.5749	58.6902	43.416	35.1671	48.5312	43.2985	66.4848	82.9332	85.187	26.9102	31.8211	17.307	86.9446	77.0584	89.1846
MYCTH_2051419	140.011	127.672	132.436	189.204	168.98	179.786	107.685	103.335	119.738	142.249	132.319	125.645	151.736	107.711	121.162	185.544	143.669	127.947	63.9308	52.9782	70.2876	119.096	112.207	131.974	65.727	62.1723	97.9607	97.8843	86.349	86.0598
MYCTH_2294085	8.90828	9.49738	11.6512	9.90164	14.2429	12.3327	11.4433	10.2927	9.79382	13.8526	10.5698	11.9371	14.8252	8.57184	9.70518	30.3654	15.3931	15.4284	9.60499	9.9714	12.0595	19.8916	20.9058	30.3966	17.0057	12.9843	21.4597	18.5573	13.9803	14.9439
MYCTH_2294086	2.2901	2.74985	2.62096	1.93203	2.11005	0.589716	3.59764	4.89699	3.79933	3.48672	3.53869	4.01423	3.95184	3.25354	5.59767	3.51219	3.5808	2.67967	5.40441	6.21486	7.11983	2.05884	2.63947	3.25677	7.95558	5.77081	5.92901	5.78485	5.06759	4.15809
MYCTH_2054510	0	0	0	0	0	0	0	0	0	0	0	0	0	0	0	0	0	0	0	0	0	0	0	0	0	0	0	0	0	0
MYCTH_2054216	0	0	0	0	0	0	0	0	0	0	0	0	0	0	0	0	0	0	0	0	0	0	0	0	0	0	0	0	0	0
MYCTH_2052384	0	0	0	0	0	0	0	0	0	0	0	0	0	0	0	0	0	0	0	0	0	0	0	0	0	0	0	0	0	0
MYCTH_61649	0	0	0	0	0	0	0	0	0	0	0	0	0	0	0	0	0	0	0	0	0	0	0	0	0	0	0	0	0	0
MYCTH_2052509	0	0	0	0	0	0	0	0	0	0	0	0	0	0	0	0	0	0	0	0	0	0	0	0	0	0	0	0	0	0
MYCTH_36219	0	0	0	0	0	0	0	0	0	0	0	0	0	0	0	0	0	0	0	0	0	0	0	0	0	0	0	0	0	0
MYCTH_2294088	13.4885	13.6799	28.1258	5.71558	6.9376	7.64066	47.0945	50.0127	51.9579	79.2993	71.6526	69.4251	21.7702	39.9498	43.425	35.9247	78.2099	100.257	48.6141	40.9076	46.886	72.7247	60.5877	77.5879	15.4306	15.4614	8.28141	133.424	130.268	119.35
MYCTH_2294089	66.1188	68.908	71.1183	45.7783	60.76	48.1516	61.3021	62.7993	64.5886	63.0437	52.3633	57.1922	59.5114	57.2186	54.2573	61.1924	55.5461	60.0895	46.4882	38.6979	52.764	40.3533	41.3616	53.5346	49.8959	50.6035	45.8238	46.8802	45.7416	44.2269
MYCTH_2294092	16.64	20.1039	19.9105	19.1593	21.3083	18.0248	16.6873	17.5022	16.8184	22.2161	20.4226	17.726	19.9462	15.9549	16.5447	22.0566	18.7337	12.8299	11.0649	10.6619	13.4946	12.8599	11.6676	16.0497	15.9646	18.2107	16.2028	17.8414	11.5799	11.945
MYCTH_61659	50.3612	47.8566	52.4853	18.0322	36.1586	21.5887	56.2613	53.0733	54.5921	51.2878	48.6396	41.9593	73.3779	68.6685	66.064	56.6165	55.9391	57.9512	63.9052	53.1716	46.2237	56.0956	49.28	60.41	115.837	118.71	97.8407	78.9546	68.9681	70.9899
MYCTH_75490	294.562	405.291	485.45	168.408	157.391	173.94	477.652	516.36	506.239	431.599	371.678	324.498	423.034	800.403	953.037	166.157	362.316	348.33	595.074	574.447	593.429	209.337	229.574	218.928	193.71	273.27	161.188	142.846	145.671	146.289
MYCTH_2294099	64.564	69.6475	80.3468	24.6333	36.1906	25.8962	108.071	111.814	91.5385	92.8221	65.431	87.1511	61.7094	59.5023	62.8735	53.8068	88.3846	97.6861	37.5235	38.2007	36.3718	56.3806	48.2003	63.3262	48.9616	47.9086	38.1905	65.8385	62.5002	64.0093
MYCTH_2294100	42.9657	32.6516	30.945	29.1414	39.6274	28.4602	32.2974	33.304	34.4641	40.592	38.3705	32.4308	49.3395	32.2852	32.3633	40.6812	51.3539	43.416	41.9802	32.0134	34.0261	19.3848	15.6568	21.2648	33.6911	34.1893	33.9418	49.6867	44.8081	39.5648
MYCTH_2294101	5.54667	4.48295	4.75737	4.64223	5.78666	4.07673	5.14238	5.62246	5.45415	5.6777	6.31413	5.91571	7.50615	2.97199	3.74452	6.32194	7.96946	9.4465	3.38096	1.04962	1.54539	3.13578	2.81943	3.40578	3.41716	2.88541	3.5286	6.93037	5.20094	5.92212
MYCTH_2141282	19.2873	24.4251	29.9759	5.07157	8.95174	9.46109	58.7004	60.7816	60.4684	61.0412	62.0311	58.7346	28.4813	62.2866	81.6152	30.3253	62.1836	65.6925	45.3868	39.8027	40.4561	66.1364	75.8847	80.9511	16.3116	20.0073	13.0342	80.9593	82.615	72.3255
MYCTH_2294104	133.939	131.069	128.647	154.294	147.848	154.967	120.47	110.998	126.188	121.022	107.733	97.3557	136.701	120.819	110.96	143.317	110.175	107.62	110.701	93.0572	107.101	87.58	94.6909	89.9977	106.973	99.9548	116.612	123.859	108.22	101.961
MYCTH_2313262	99.3778	96.2679	120.388	87.934	121.808	92.9956	80.9773	83.8609	94.6961	130.988	123.368	115.483	134.69	125.23	123.283	168.144	139.346	137.908	210.336	191.639	222.591	113.49	117.636	145.129	158.257	133.328	121.053	302.33	273.583	277.432
MYCTH_2294109	9.93778	10.4217	10.2636	5.0984	6.47403	5.9228	24.8379	25.3238	25.2106	22.0747	19.4281	15.5499	16.1815	26.8104	35.0189	11.52	20.3713	16.7547	24.1277	22.1525	20.0349	17.8644	21.0257	20.6901	7.23478	9.30952	7.44127	39.0907	35.0508	32.2567
MYCTH_2294110	67.0852	68.3303	66.6693	39.4992	66.2109	44.9979	45.9766	47.9723	52.0761	70.6296	70.0799	65.9813	56.3312	45.3619	51.4489	98.1206	77.5112	69.7526	51.9694	46.3214	61.8707	61.0051	52.0995	51.4698	45.1439	43.1178	37.9745	78.7255	66.8566	61.8421
MYCTH_2294115	3.97091	5.89254	6.49734	3.99822	4.23609	4.8972	19.411	20.6762	17.2912	18.7293	18.156	23.9164	5.23794	10.6992	13.7936	5.88041	9.8472	8.09314	11.859	10.0543	12.5839	17.4527	20.6958	24.2023	8.75648	10.6978	4.99285	26.0318	24.0488	24.8729
MYCTH_2294116	3.86586	5.70767	3.67816	4.88373	3.51676	4.12801	15.4272	20.6535	13.2892	10.2952	12.6514	8.95808	3.32048	6.35067	11.7303	7.28529	4.08299	4.54731	4.12374	4.088	5.51924	5.28964	8.9082	8.19515	3.1235	2.20489	3.07252	9.53641	9.20167	9.8786
MYCTH_2294124	12.2069	14.6042	12.5322	22.6745	19.9336	22.0502	15.1019	15.3031	13.8296	16.6562	11.2405	12.2328	24.9737	14.4845	17.519	25.8899	12.0743	16.078	9.93796	7.87216	19.207	11.3078	8.8782	13.9637	13.2148	11.8955	15.3866	25.1441	19.2257	16.6071
MYCTH_2114100	3.59273	4.13633	4.55915	0.536674	1.34276	0.256398	3.21145	3.17397	3.57981	1.3193	1.11018	1.28878	5.02748	5.47471	4.77617	2.2478	1.87774	2.78794	9.4257	7.98265	7.20261	7.66523	8.45829	8.89759	7.8488	6.50578	6.36109	7.87542	8.04591	7.83736
MYCTH_2313270	1.36566	2.44945	2.09236	0.107335	0.0319705	0.256398	24.716	26.9788	22.6778	11.2612	14.1547	14.6836	3.08664	12.0131	21.894	1.14397	7.75112	7.41645	32.9643	39.3884	30.6318	41.747	47.5104	64.6033	4.05788	2.99429	1.68029	20.4761	21.8262	23.2853
MYCTH_2136371	54.2061	58.5094	55.8331	34.4008	43.6397	48.3567	109.982	116.099	109.86	66.5775	74.6362	69.7209	51.2803	69.4819	118.927	49.7125	54.1923	59.3316	245.145	299.805	292.548	180.386	200.419	227.165	279.487	313.203	280.728	155.905	144.448	156.52
MYCTH_2053555	14.9382	16.8688	17.9283	7.62077	14.4347	9.99953	8.65872	12.7866	9.96268	14.8186	20.0526	12.4652	11.7386	10.3237	12.7619	15.554	18.9084	18.8389	16.2132	15.7443	16.3646	12.4798	11.3077	10.7282	7.66192	9.20064	9.69766	13.4312	13.3358	14.0367
MYCTH_2294137	3.9499	3.72039	4.75737	5.31307	5.46696	8.6919	16.3418	22.966	14.7076	16.1143	18.8267	14.6203	3.01649	6.91378	11.3864	2.95024	4.51967	4.27664	8.14503	11.7944	10.4866	12.7648	14.3371	12.942	5.55289	5.63471	3.26456	9.59369	9.26835	9.29899
MYCTH_2294138	32.5026	32.3512	35.0636	46.3955	43.416	44.3056	20.6915	23.5327	23.9442	28.7419	25.5572	20.3247	29.1126	26.9669	25.9824	28.0574	25.9608	22.6283	16.7255	19.0037	13.9085	21.9188	21.0257	26.7353	33.5309	31.44	38.0705	26.6905	25.3157	24.7217
MYCTH_2294143	38.1964	43.9745	52.0007	28.6852	28.5177	32.0754	157.239	180.803	194.036	134.333	150.706	138.09	56.0974	128.859	196.129	55.9542	160.546	152.606	78.4536	72.0648	76.0552	149.092	164.097	162.817	36.4942	35.6865	30.2932	223.146	199.214	207.803
MYCTH_2294145	17.1653	23.0156	23.6107	8.55995	8.15248	9.25597	48.314	45.4105	42.7551	51.9239	56.3646	47.7271	35.6133	63.9759	69.9805	29.5024	53.7993	59.1963	37.9589	33.3117	31.6253	46.6882	56.8385	54.4499	17.1659	15.6247	13.2263	62.316	67.5011	62.7241
MYCTH_2050335	1.0505	1.34026	0.85897	1.01968	0.623425	1.20507	5.77248	6.39329	4.55919	4.3584	9.5984	5.32414	1.2861	1.68934	2.8657	0.963344	0.742361	1.4075	1.5368	3.03838	1.87654	5.06792	3.80923	6.40712	0.614022	0.489975	0.432074	6.70126	3.9785	4.7377
MYCTH_2294147	2.24808	1.70999	2.20249	2.41503	2.12604	4.33313	10.671	14.3736	11.4149	13.2872	21.0471	15.8034	1.84731	4.03565	7.03053	3.89351	8.03497	9.66304	3.2785	5.4967	1.95933	20.3984	29.724	24.4577	2.50948	2.69486	1.94433	35.7687	28.0051	36.1375
MYCTH_2294148	243.171	354.245	350.394	40.7872	47.0286	58.1767	1423.93	1324.23	1319.18	187.246	189.031	190.296	1407.04	2522.31	2971.39	128.927	240.765	213.832	2235.04	1979.09	2123.64	361.438	364.966	342.323	554.622	620.199	390.499	334.72	372.912	338.493
MYCTH_75536	74.943	96.7069	88.3638	46.2345	69.1522	60.0741	159.19	177.017	153.864	139.61	167.984	150.703	126.529	137.869	178.323	80.2987	105.481	96.7658	106.013	102.835	121.865	155.839	156.598	181.507	91.0354	83.949	71.7963	235.632	216.773	217.606
MYCTH_2141297	205.269	184.91	184.502	190.224	217.719	173.684	93.0711	93.6548	103.95	111.127	97.1404	103.652	148.439	109.15	103.108	114.718	141.573	124.78	96.9464	100.377	101.389	85.9646	75.2848	87.6988	93.2245	92.3058	116.06	66.669	58.5217	53.8535
MYCTH_105575	60.341	65.6036	59.0267	21.306	21.3883	22.4092	73.7211	87.3749	110.248	91.2201	108.797	89.5808	69.6833	74.3935	83.2582	96.9164	163.691	131.25	23.9997	23.6717	22.8497	51.7245	51.4996	46.3186	56.1429	59.3686	41.119	67.299	67.9012	67.0586
MYCTH_2294164	48.4073	48.0646	48.6309	17.8981	27.143	18.1786	43.4359	49.1512	45.1191	33.0296	27.315	34.2477	40.2433	44.3608	44.6668	35.4631	42.4892	43.5514	45.7198	51.1552	57.3725	31.7695	30.2339	37.5061	74.4835	86.6711	53.6732	43.3864	41.5631	32.2063
MYCTH_2294165	8.19394	9.2663	11.1886	1.28802	3.99631	1.48711	12.1751	12.7866	11.685	11.3083	11.1018	9.27499	10.8032	11.7315	11.5201	7.88738	12.0524	12.072	10.4758	9.14275	7.89252	9.88245	6.38871	8.64216	20.7166	25.0159	12.4821	7.58904	9.55729	6.42613
MYCTH_43356	1.51273	1.27094	1.51972	0.831845	1.00707	1.05123	5.73183	9.54459	4.33968	2.66216	3.88562	1.37329	2.31498	5.06802	8.63532	0.802786	1.37555	0.757886	48.025	35.1071	43.1329	3.13578	5.36891	5.42796	10.1981	7.62183	9.91369	7.38857	6.13445	5.97252
MYCTH_2294168	260.063	203.581	224.676	180.94	260.704	182.837	128.051	117.278	137.468	331.545	327.271	347.083	81.7025	58.9392	68.8533	404.544	376.573	404.197	32.8106	23.8651	31.1561	200.69	180.474	201.281	55.4221	34.516	56.8657	180.648	192.413	167.256
MYCTH_2122013	0.0210101	0.0924319	0.0440498	0	0	0.256398	0.142279	0.0453425	0.0844295	0.0706768	0	0	0	0	0	0	0	0	0	0	0	0	0.449909	0.127717	0	0.0544416	0.144025	0	0	0.100802
MYCTH_2294173	98.5584	94.1419	94.2445	77.2274	96.3271	90.7649	91.3434	96.5794	105.3	88.9349	75.5614	89.8977	88.2733	55.7795	59.0144	131.657	126.332	111.003	4.02129	4.22611	5.29847	72.0912	62.5374	64.9013	9.45059	7.40406	15.5066	78.611	76.0583	68.5454
MYCTH_2294181	704.427	637.318	760.167	680.53	661.118	588.69	654.038	645.11	782.324	710.631	616.287	708.533	753.164	545.719	592.436	1040.27	935.811	994.833	202.96	139.268	184.453	638.843	593.91	604.568	115.436	105.208	161.74	547.413	538.431	464.748
MYCTH_2294188	70.8671	69.8554	89.7073	30.6441	45.8297	26.7423	185.736	178.808	206.43	152.167	128.017	154.675	161.698	130.486	139.139	240.976	253.058	271.729	18.2111	16.9873	20.78	290.392	222.585	233.679	36.2807	19.4357	34.6139	247.746	252.135	209.87
MYCTH_2294189	3.84485	4.76025	4.71332	4.5349	3.13311	6.02536	14.6345	15.8699	15.687	15.6667	16.2826	13.9442	2.75927	7.16405	8.1386	2.68933	13.4717	11.0976	5.14827	4.97189	5.57444	14.5703	15.2969	12.6865	4.88548	4.11034	2.68846	17.6696	14.6693	17.716
MYCTH_2294191	6.19798	6.12362	5.63837	8.50628	9.52721	11.9738	9.02458	10.7688	7.34537	6.4787	10.7548	11.4089	4.04537	4.37977	6.97321	9.27218	6.3319	5.84655	5.76299	6.46346	7.97531	6.96839	6.80862	10.5366	8.35603	6.20635	8.04137	15.0635	11.8466	13.5831
MYCTH_2294192	47.798	50.491	50.1727	74.866	73.9798	71.9453	33.3747	33.304	31.1714	37.8827	34.2998	33.0435	38.0686	28.4998	33.5287	40.6009	30.1966	32.3184	21.6945	22.4011	25.085	19.4798	20.3359	30.652	31.1015	26.5403	37.8545	28.1224	23.1153	26.3345
MYCTH_2294193	68.3038	74.5233	93.5837	28.0144	41.8334	26.1782	123.844	121.359	116.175	128.962	144.3	129.026	81.9363	123.635	156.792	84.8746	117.49	130.492	86.1888	68.0873	94.2135	119.445	126.784	146.065	25.8423	34.0532	30.9893	97.4261	98.329	92.0071
MYCTH_2051994	0.525252	1.27094	0.726821	0.0268337	0.175838	0.512796	1.68703	2.28979	2.14451	1.3193	0.439445	2.11275	0.444289	1.3765	1.35643	1.60557	1.44105	1.51577	5.27634	8.92178	5.60203	4.33941	3.38931	7.1947	7.12799	9.30952	7.89735	11.1401	11.1798	10.6094
MYCTH_2294197	4.72727	4.50606	5.68242	1.47585	1.4067	1.66659	91.6889	100.615	75.9359	123.967	148.463	87.8061	10.6396	32.7231	83.0481	6.20152	12.6201	14.6976	36.3709	60.6294	60.1046	54.5752	49.31	43.4662	19.6754	22.4844	8.88152	37.802	43.2301	40.0436
MYCTH_2294200	1.42869	1.59445	1.93819	0.348838	0.367661	0.435877	12.0937	16.5047	14.201	19.177	21.7178	18.2119	2.75927	13.327	19.4677	3.47205	11.4193	7.17285	19.0819	17.0149	15.5643	17.2626	12.7474	15.8581	3.68413	4.40977	1.70429	18.0991	17.1587	15.6747
MYCTH_2294202	50.0671	66.6434	76.2722	3.78355	12.7882	3.92289	108.376	112.109	105.165	79.8176	93.3704	82.0594	50.7893	64.758	81.7872	63.38	124.891	85.0997	64.9553	76.1252	61.8155	65.883	57.2284	50.3842	28.6988	29.8612	22.7079	37.1147	33.7617	37.1708
MYCTH_86520	79.9644	75.6787	66.6693	58.739	74.6032	68.9198	49.1677	53.1187	53.9167	54.7038	53.1728	45.6144	61.8731	45.7999	48.5641	74.1373	69.5199	61.0639	38.1126	39.7475	42.581	39.0547	36.0227	40.6565	59.6135	56.9187	56.3376	72.3393	70.7684	67.6382
MYCTH_2294206	221.047	187.429	167.786	171.736	207.121	154.48	102.888	102.111	105.03	151.437	158.362	159.175	97.1123	65.5401	56.4162	216.19	227.359	207.607	25.4084	20.4124	26.3544	117.386	106.658	116.52	39.9915	37.7825	60.6584	142.101	145.515	137.318
MYCTH_2049865	0.10505	0.415944	0.220249	0.107335	0.271749	0	0.304884	0.770822	0.439033	0.141354	0.277544	0.802846	0.631358	0.750818	0.534931	0.60209	0.393015	0.189471	0.409813	1.68492	1.21423	0.063349	0.659867	0.48958	1.89546	2.77652	2.01634	0.486844	0.222263	0.554411
MYCTH_2294210	138.057	133.264	145.717	66.7623	87.0877	75.6631	141.08	131.38	143.243	171.815	162.502	164.393	117.175	135.616	137.783	104.101	167.643	148.491	98.7649	92.0076	86.459	136.802	149.73	163.924	94.0788	88.3315	73.1405	163.494	163.941	169.373
MYCTH_61755	0.294141	0.34662	0.176199	0.21467	0.287735	0.205118	1.28051	1.4963	1.50284	0.636091	0.601345	1.41555	0.0233836	0.68825	0.61135	0.180627	0.480351	0.487212	0.409813	0.773405	0	1.10861	0.659867	0.957875	0.266966	0.381091	0.192033	0.601395	0.755693	1.28523
MYCTH_t1	0	0.023108	0.0220249	0.161002	0.0319705	0.179479	0	0	0.0337718	0	0	0.0211275	0	0	0	0	0	0.162404	0	0	0	0	0	0	0	0	0	0	0	0.0756015
MYCTH_2294213	69.1652	86.5394	93.4516	24.6602	34.1925	36.3573	167.422	167.563	165.971	138.244	145.595	149.71	86.309	135.71	162.352	75.7028	161.485	161.836	177.782	159.211	139.582	189.414	191.151	185.955	139.596	144.406	78.2054	169.794	183.367	179.957
MYCTH_2294215	346.814	369.682	345.152	680.476	578.458	735.888	182.626	203.202	227.537	325.678	297.99	245.713	260.307	188.142	208.719	351.841	175.896	176.804	97.766	102.007	119.795	133.635	174.895	192.533	230.338	251.194	306.412	193.363	133.624	156.546
MYCTH_2294216	41.558	38.0126	35.9887	44.5976	46.0215	43.2544	37.887	39.924	34.4135	35.4091	41.0303	31.5857	47.3285	29.0942	33.8917	45.5983	37.0744	36.0808	19.1075	17.5397	11.8664	21.8871	22.5254	32.7167	45.6512	42.7095	51.5368	38.3175	35.5842	35.2051
MYCTH_2131445	3.04646	5.24551	5.15382	4.72273	4.36397	6.58943	10.8132	15.4844	9.54053	14.206	18.873	14.747	1.49655	2.72171	6.66754	4.51567	4.27949	3.57289	4.12374	6.82254	6.95425	6.96839	12.3875	13.3677	3.1235	2.47709	3.28856	10.6819	9.77955	8.34137
MYCTH_2294218	122.426	122.334	128.405	222.156	192.606	241.066	63.1721	67.5829	79.3975	126.959	109.283	98.3909	79.0367	61.6922	69.0061	128.948	78.4064	81.8517	42.4413	41.8744	50.6115	66.9916	79.6939	81.5258	74.9373	67.8615	96.4245	79.7851	66.3898	73.1319
MYCTH_2294220	83.8513	101.074	83.0999	55.4921	81.0452	69.048	49.8384	53.8215	59.1175	76.0246	76.5096	86.7919	48.7549	41.3575	45.1635	68.0161	76.3977	75.0036	37.6772	26.5444	23.8155	57.8693	70.2458	63.4539	46.4788	39.1435	49.2564	58.9368	54.7433	55.6931
MYCTH_2122038	2.77333	3.37377	2.11439	2.97854	3.54873	5.0254	1.82931	1.72301	1.41842	2.47369	3.35366	1.98599	2.24483	2.06475	2.57913	5.25825	1.41922	1.43457	0.819626	0.883892	1.15904	2.78736	1.40971	1.59646	1.41492	1.60603	1.46425	3.60837	1.55584	1.89004
MYCTH_2294223	13.5935	13.5182	10.3297	14.5439	12.996	11.7943	9.97988	9.79397	9.99645	7.98647	7.95626	7.45802	20.8582	21.2106	17.519	15.9353	9.67253	9.33824	74.6628	64.165	68.8802	13.525	9.59806	14.9641	61.9628	46.3843	54.0332	13.4025	10.8686	14.9943
MYCTH_2294224	4.39111	5.45348	3.8984	7.83544	6.53797	7.84578	3.53666	2.35781	3.03946	3.34537	3.05298	2.23952	5.82253	6.00654	6.40007	3.23122	2.79477	2.92327	20.004	21.1858	27.6514	3.07243	2.30953	4.02307	18.3139	23.6549	15.8427	5.55575	4.68974	4.7125
MYCTH_2294226	34.4145	32.4436	26.1656	34.9643	40.7784	33.8189	19.0248	20.6081	17.612	24.7604	27.2687	24.1699	24.4827	21.3045	20.3656	29.7834	27.4237	31.6959	28.021	24.3623	35.9579	18.6246	17.0066	23.4573	17.6998	15.6792	18.3871	35.8546	32.6059	31.173
MYCTH_2294230	35.339	36.811	32.2885	44.7854	53.6145	49.2541	33.9032	35.3671	39.7832	39.8381	50.9293	38.5578	82.404	90.3484	82.0738	62.2762	51.3976	53.6204	844.189	937.395	921.107	73.1365	54.6489	65.2845	451.386	472.39	456.198	118.16	124.845	101.684
MYCTH_2294231	5.46263	5.26862	6.03482	5.95708	7.0495	8.51242	11.9311	17.4115	11.4824	10.3895	15.2418	12.8667	2.05776	3.84794	6.57201	4.07414	4.4105	2.7338	4.48233	7.37497	10.5969	9.31231	11.2177	12.6014	4.91217	5.60749	3.55261	11.8847	9.13499	11.5922
MYCTH_2294232	11.4925	18.7637	18.1045	7.88911	9.99078	11.3072	27.6632	33.0546	30.344	29.0953	30.6917	28.0362	23.9682	30.8461	45.068	17.4807	26.8342	20.6795	46.9748	58.254	61.65	27.1451	32.0635	32.0569	32.3563	33.4272	14.5225	41.4963	32.0058	37.6244
MYCTH_2294233	15.7996	18.4402	17.1133	15.5099	15.218	16.7684	9.71565	10.9049	10.7394	14.3003	11.7031	11.768	7.41262	10.7617	12.3034	5.63957	11.8341	9.93372	13.5238	12.2088	15.0399	9.05891	5.72884	12.4737	13.0012	11.1333	9.84168	13.0875	11.4465	9.47539
MYCTH_2294236	20.5899	22.8538	29.7116	7.21827	9.30342	10.461	33.7405	35.6165	30.4453	33.1474	31.8019	27.5503	34.4441	35.8515	42.6417	23.9632	22.4455	28.5561	28.3795	36.6263	35.9855	15.3305	18.4463	19.1788	50.1896	64.0506	29.189	15.4931	11.6243	12.8775
MYCTH_2294238	26.0525	23.0387	27.421	28.6316	30.9155	22.4348	23.8826	25.3238	27.2201	35.8802	28.1013	29.811	28.9256	26.8417	20.5566	43.6314	36.2447	34.8357	24.2046	17.5121	17.772	29.1406	27.8644	32.9509	42.6345	45.1049	49.2564	48.0544	43.9635	39.59
MYCTH_2294240	50.4452	48.157	49.2256	75.3759	67.9373	70.7146	25.1022	31.4677	26.7979	46.5289	33.0046	34.4801	25.0907	15.2353	16.8121	42.3269	39.5416	29.0703	13.8824	12.5402	11.0385	15.8056	22.2855	19.3491	92.6639	85.0106	81.782	18.1564	16.2696	16.6827
MYCTH_2294243	183.607	179.272	177.499	177.961	197.482	168.3	144.088	140.924	133.264	150.306	132.088	136.991	154.706	118.786	109.89	152.349	180.896	174.341	81.8601	86.5937	77.3246	85.8696	91.9014	99.4061	112.82	116.75	145.225	90.2952	87.0603	92.0575
MYCTH_2050447	16.724	16.7764	18.1926	22.3793	21.1964	21.2298	8.51644	10.066	11.5331	13.9233	13.5765	10.6483	16.1815	11.9192	10.6413	19.9091	12.2708	14.6976	17.4683	17.1806	17.22	11.6245	12.3275	12.1757	19.4885	23.546	25.3483	14.1757	13.5802	12.8775
MYCTH_2294247	6.32404	6.12362	6.03482	7.83544	6.49001	7.97398	21.7891	26.9334	16.5988	21.1323	26.4361	21.8036	3.92845	8.19643	12.1697	5.63957	8.77733	6.98338	13.8312	17.8436	18.5723	16.5341	22.4955	25.1815	6.03343	10.5072	7.05721	21.6216	19.7814	19.2532
MYCTH_2294249	7.81576	9.10455	9.27248	3.75672	6.37812	5.0254	11.0571	11.4263	11.0265	12.1564	10.9167	13.3526	12.7207	13.6399	14.3858	10.4162	10.1747	11.3412	9.37447	9.25324	13.5773	11.4028	13.1673	13.5592	18.2071	16.1964	14.3785	18.3855	16.0251	13.9107
MYCTH_2294250	33.28	41.5251	45.3713	20.9035	22.2355	23.7425	229.334	243.013	193.867	132.872	143.837	136.801	42.1607	83.1218	116.061	46.4613	115.896	108.621	72.8186	85.848	66.6725	91.5394	92.2613	90.7001	35.7467	40.804	20.9796	64.1775	64.0116	52.5935
MYCTH_2294252	37.44	49.9826	63.3876	8.34528	11.5254	8.51242	102.116	105.489	108.543	112.588	121.981	115.821	43.3533	93.3517	111.533	54.1881	126.267	133.821	87.2389	80.7656	84.3065	171.961	161.127	181.783	31.2083	37.6464	18.9632	171.741	182.189	167.079
MYCTH_2294253	22.2497	30.9416	34.3148	6.46692	7.73686	8.8201	130.084	135.143	122.693	113.695	127.832	124.251	30.2351	69.7322	109.909	24.6455	81.8125	75.7886	91.8749	102.725	93.5512	95.8471	93.4911	115.541	39.6177	44.2883	21.7477	97.1397	93.2614	95.258
MYCTH_113715	11.3665	12.0855	11.8494	7.94278	8.91977	12.6917	50.8344	73.4094	45.6764	57.5544	60.8284	59.2627	13.3521	21.1167	32.8219	32.7938	49.2578	57.9783	16.7511	19.639	20.228	250.862	228.944	316.056	18.1804	14.1548	11.2339	208.369	206.037	188.197
MYCTH_2294261	35.1079	44.5291	44.4022	63.6227	69.7597	81.5859	34.9194	45.5918	47.4494	48.178	37.4684	32.5998	79.4109	49.335	53.0919	78.8336	31.6813	31.4523	44.8233	44.4984	69.1285	25.8464	31.4636	30.6733	100.059	104.909	89.9194	50.5459	36.4288	38.3804
MYCTH_2294264	23.1951	23.6626	29.2931	9.5528	21.2444	14.4609	30.9966	27.6589	26.1225	43.8903	40.7758	36.5718	28.6216	26.0283	33.8535	37.45	37.3582	32.6703	17.1865	18.3131	20.1452	27.8736	29.904	30.3327	21.0369	21.8583	14.2344	40.4367	33.5616	32.3575
MYCTH_105600	13.4044	14.0034	12.3339	7.4866	8.42423	7.17915	39.5537	39.1079	31.7455	37.6943	34.6699	32.9167	14.6615	22.3368	34.3502	19.0662	30.5023	24.8749	17.3146	20.7715	20.2004	19.2898	20.1559	18.6041	11.3994	12.4399	11.45	26.49	26.9382	24.3437
MYCTH_2294267	14.4339	16.7533	18.9194	6.52059	9.15955	9.99953	69.2291	76.0393	60.4853	52.7249	65.1997	63.0657	16.8128	41.5452	63.6186	18.9859	49.367	50.237	63.3929	62.8668	60.6565	72.9464	65.2668	75.6508	29.3129	30.6506	13.9944	85.5986	89.9941	88.3026
MYCTH_2294268	31.7883	36.3258	55.5027	25.2773	23.1946	29.0755	51.3019	66.3814	56.3482	62.2662	61.2447	52.6498	28.1071	60.5347	75.9794	28.5993	48.7556	66.3691	111.059	106.785	104.672	65.7563	62.5973	73.9054	79.5291	99.0293	50.0005	94.4477	99.9959	93.2167
MYCTH_2294274	145.075	137.747	153.029	102.156	140.239	99.5338	129.901	129.657	134.834	196.411	204.087	198.43	137.075	115.595	121.754	275.456	247.294	264.204	91.3883	75.2965	83.037	235.468	218.716	251.346	95.8408	74.9933	91.4316	236.177	255.669	218.816
MYCTH_2073127	80.9939	84.7601	80.2146	75.3222	72.7489	92.611	112.706	114.558	119.333	146.749	139.489	125.92	73.5649	79.6805	91.3777	104.884	103.341	105.292	75.7129	78.5006	88.2527	113.173	101.589	106.047	83.1065	84.3029	63.1068	132.88	111.354	111.663
MYCTH_2122065	0.462222	0.716348	0.85897	0.161002	0.191823	0.102559	1.84963	1.45096	1.82368	3.4396	4.04752	3.78183	0.397522	1.31393	2.19704	0.280975	2.59826	1.51577	1.89538	2.20973	0.938272	2.66066	2.09958	2.27761	1.86876	0.789404	0.888152	2.46286	1.86701	1.96564
MYCTH_2055311	13.3204	16.0601	17.1354	4.02506	5.33907	6.15355	36.017	31.581	31.4922	45.8928	44.5689	50.2624	12.1829	24.3077	31.7138	17.9623	38.6901	33.6988	39.342	25.8538	32.4532	36.8375	31.2537	38.9749	15.9112	19.6262	9.45762	52.35	50.4314	52.6187
MYCTH_2294281	59.2905	59.1102	57.1105	106.1	99.0127	132.609	40.6513	43.4834	47.3987	64.8577	68.2758	51.5934	62.9722	50.1171	53.9325	84.4732	49.1487	60.7121	49.6642	44.4984	55.358	45.833	55.0389	55.4503	77.9807	85.5822	83.3662	77.6373	59.6108	62.1697
MYCTH_43671	154.634	183.755	224.456	39.848	83.1873	47.3567	159.414	168.515	141.994	197.165	174.483	185.774	79.6213	89.9104	83.5257	127.763	145.83	168.44	26.5866	30.7705	27.6514	59.1363	64.247	60.5803	187.624	239.788	94.5521	50.9181	44.2969	42.3369
MYCTH_2073132	20.2747	31.3344	39.0501	10.7871	13.7633	14.4352	42.8464	47.1108	49.9823	68.6507	66.7956	64.2066	28.5982	42.0458	59.3583	46.4011	62.2491	59.5752	56.503	49.7189	61.1532	67.6884	69.8559	71.6916	51.6045	55.3127	24.1241	97.5406	85.8156	76.9372
MYCTH_2294289	10.2319	12.0624	12.2458	6.84259	8.00861	6.94839	22.6834	25.3011	22.5764	21.6742	16.2826	20.5571	14.2173	13.9214	22.3716	14.5706	15.4149	14.887	12.0383	17.4569	15.9506	17.3893	18.3863	22.1376	23.9735	29.9973	20.4275	27.0914	25.8047	27.8214
MYCTH_90789	8.02586	10.0289	5.52825	20.7961	17.9994	23.5886	4.45131	5.44109	4.82937	5.04161	10.8242	7.5214	6.85141	6.35067	6.66754	11.7408	14.7599	7.44352	5.1995	5.19286	2.84241	12.0363	12.5075	10.1535	6.59406	4.54588	4.51277	19.1015	19.0701	15.3975
MYCTH_2294293	48.4913	43.8127	40.1293	63.6495	60.1685	56.7922	38.6593	36.9541	41.8433	40.168	31.7325	37.8605	57.8044	41.3263	37.5598	50.9368	52.3801	50.5889	26.4329	21.462	21.1939	35.9506	32.7234	35.2285	62.3098	51.3929	65.6992	49.8585	51.0982	46.1925
MYCTH_2122073	2220.79	1946.04	1863.39	3391.94	2906.18	3287.92	1162.28	1148.41	1178.53	1537.69	1421.7	1300.65	1364.27	990.329	968.493	1646.47	1324.26	1343.73	330.514	301.241	308.995	755.311	799.218	860.725	696.567	716.915	1015.88	852.091	705.484	816.22
MYCTH_2294298	141.524	128.457	121.643	189.07	156.272	168.223	83.0505	74.1576	78.7896	81.0191	97.071	68.7068	75.155	54.5281	47.0931	80.0579	74.6291	70.8623	23.0008	23.727	19.5933	46.5615	52.6094	61.1124	41.9937	50.6852	68.4597	63.8911	55.0544	63.2029
MYCTH_2294300	5.90384	5.61524	4.91155	7.59394	10.2306	10.8713	36.9317	39.992	33.5016	33.5243	35.3406	28.332	6.0096	19.1459	37.1395	9.83413	12.904	15.6179	41.8778	43.1726	53.8678	34.7469	41.6016	46.2334	14.1492	17.3669	8.68948	52.0923	44.2303	48.0574
MYCTH_2122076	1.11354	0.901211	0.352398	0.536674	1.24685	0.871754	0.630095	0.430753	0.506577	0.400502	0.370059	0.190148	0.51444	0.375409	1.16539	0.983413	0.0873366	0.649616	0.768399	0.85627	0.0551924	0.316745	0.809836	0.298005	1.22804	3.86536	3.19255	0.887774	0.288941	0.302406
MYCTH_2294303	60.425	66.7821	60.9208	68.0234	84.7378	81.4064	43.9237	41.0122	45.44	56.7534	64.7834	49.8187	63.2761	65.5401	68.5476	77.4488	75.3496	67.9661	80.1953	71.6505	83.7545	63.2857	64.6969	60.7505	112.74	99.4104	100.073	73.9716	63.456	63.4045
MYCTH_2313301	209.618	189.717	181.97	313.122	278.927	319.703	105.815	110.862	123.774	181.027	157.229	148.886	138.548	106.773	104.827	174.084	149.062	121.451	75.508	71.5952	81.2433	95.8154	103.179	111.497	109.296	117.703	150.746	114.637	104.063	121.013
MYCTH_2074571	1.15556	1.31716	0.616697	0	0.223794	0	19.411	25.3238	14.9778	12.9103	25.696	16.9654	1.16918	3.69152	7.81382	0.240836	3.62447	2.95034	5.12266	5.22048	4.88453	15.2038	22.8554	21.648	4.37824	3.34816	2.64045	13.4312	14.3582	13.5831
MYCTH_2106095	3.97091	4.76025	4.00853	4.6959	4.63572	3.25626	4.89848	5.19171	4.96445	4.82958	4.46383	5.91571	8.8624	7.44561	3.70631	7.94759	4.08299	4.81799	5.60931	4.58519	4.44299	5.06792	4.73904	5.70468	15.137	12.4127	14.3545	9.42186	6.73456	7.88776
MYCTH_2294307	6.26101	7.83361	7.37834	2.3077	3.61267	5.87152	21.8907	21.9004	21.5802	30.0847	31.3162	28.987	9.33007	12.7639	17.8629	11.3996	27.0743	22.2494	13.4214	12.9822	10.4314	21.1903	19.736	25.2879	10.6786	8.49289	6.50511	32.6472	29.3609	28.653
MYCTH_2294309	3.1305	4.06701	3.21563	1.50269	2.0621	4.25621	32.4397	40.9442	28.6554	22.0511	25.1871	18.6134	6.99171	15.7046	27.8546	6.16139	10.4586	10.8811	27.4319	30.0247	27.5962	15.4572	17.8164	19.7748	25.869	27.7925	9.50562	17.1541	16.3141	13.7847
MYCTH_2294310	9.70667	9.56671	9.6469	7.2451	8.0246	12.1533	35.2853	44.6623	36.2371	38.9665	47.7838	41.579	8.27781	15.5169	29.02	10.9781	22.118	21.4915	21.9762	27.9254	34.3573	39.4031	39.9819	43.5727	8.48952	8.22069	6.91318	38.6325	32.7171	31.173
MYCTH_2313303	29.12	32.0508	30.8348	28.6584	39.052	47.1003	68.7819	104.945	58.1381	69.2632	114.741	90.109	9.98482	22.4307	40.7503	21.4545	23.5372	25.6057	30.0188	37.5378	32.9499	63.5391	75.1048	86.8899	19.2215	22.0216	19.8274	70.936	64.0116	76.8364
MYCTH_2294314	11.0933	14.2345	10.8803	21.9768	23.0507	28.7935	15.2849	19.4519	11.5331	21.1323	23.915	21.2332	12.9312	10.4176	12.5709	21.1133	12.0961	14.5352	5.73738	8.83892	13.1358	15.6155	27.8344	23.1593	12.2003	15.8153	13.1062	21.1634	15.025	15.4983
MYCTH_2313305	1105.87	947.797	971.275	1601.7	1666.18	1756.94	502.775	423.408	467.283	1133.18	1002.58	1077.04	416.252	330.923	278.222	2057.48	1442.58	1865.81	151.528	145.566	148.302	1270.4	1131.61	1465.65	177.666	168.524	300.987	1114.41	1029.3	1088.86
MYCTH_2294321	423.185	494.026	611.323	127.916	203.237	152.224	647.859	644.928	673.106	862.398	855.761	791.459	311.47	392.834	413.617	651.822	952.515	1007.58	224.04	198.903	217.955	728.387	684.282	739.586	177.265	208.62	126.934	677.801	675.256	633.995
MYCTH_2294324	31.4311	38.7521	26.7162	12.7192	28.5497	18.0248	30.6714	30.062	29.5841	29.3309	31.1312	33.2125	36.5954	28.1244	24.4731	29.964	39.891	32.8327	24.1277	19.8323	14.5708	27.05	29.514	31.6312	50.51	45.8943	44.6716	42.069	46.564	45.9657
MYCTH_2294326	44.0582	42.7498	45.0189	24.7943	37.2616	24.9475	31.5454	30.3114	34.8525	38.401	34.4617	41.2832	33.5555	34.2873	38.1903	43.8723	45.2185	43.4431	39.1627	30.3838	39.3798	40.0366	47.2404	45.3394	39.1906	33.3455	40.4229	56.6171	53.8098	53.2487
MYCTH_2294330	89.1248	92.2702	92.5926	179.92	149.318	185.504	45.6717	51.3277	54.4401	86.2021	76.1165	64.2911	58.8333	39.2615	51.1624	91.5377	55.6552	47.5573	26.6635	31.7372	31.6805	38.7063	44.301	53.939	97.4693	105.698	109.315	72.6543	49.2978	57.9612
MYCTH_2294333	27.4182	29.532	29.249	14.6512	19.1983	19.0247	43.4155	47.0655	43.3123	50.6281	46.3499	48.9736	20.7179	32.1287	42.1641	26.6124	48.7775	44.607	25.3828	26.7653	32.8119	45.6747	46.5506	50.5332	23.9735	27.493	16.3708	55.0134	51.0537	51.1066
MYCTH_2294336	2.54222	2.65742	2.66501	1.15385	1.82232	1.99991	20.2647	21.9684	16.1767	16.4912	20.9546	20.4515	3.32048	6.78864	11.5583	3.61254	7.92579	10.2856	4.27742	4.61281	1.60058	19.1948	18.5662	20.3495	1.38822	1.74213	1.92033	18.7864	21.9373	19.8328
MYCTH_2114188	0.693333	0.554592	0.308348	0.644009	0.207808	0.307678	0.752048	0.974863	0.489691	0.353384	0.231287	0.591571	1.21595	1.15751	0.420303	1.16404	0.349346	0.541347	0.614719	0.220973	1.435	0.728514	0.359927	0.532153	1.17465	1.41548	1.10419	5.95668	2.93387	3.52807
MYCTH_2294340	9.95879	11.2767	11.519	6.38642	5.91454	5.71768	47.4807	43.302	40.4924	30.2261	17.0921	24.2544	19.8761	26.3412	33.204	13.8481	10.4149	10.3127	26.6122	38.9741	36.3166	16.2174	24.805	33.5682	24.3206	20.5245	12.1701	10.2524	9.44616	8.01376
MYCTH_2294343	12.1859	13.056	12.5982	8.53312	6.3941	9.43545	77.0341	95.0151	71.0727	66.8838	87.542	74.8337	14.7551	34.3812	44.2656	11.9816	36.3757	37.759	23.846	29.7761	24.0915	54.987	54.7989	62.7089	21.8645	23.546	15.5066	41.2385	43.319	42.4881
MYCTH_2294344	5.8198	4.922	5.96874	4.6154	4.36397	5.74332	13.3946	12.9906	12.8164	12.981	12.8827	13.9653	7.45938	10.4176	13.9082	3.85337	12.0743	13.2089	12.9859	13.3136	15.2331	16.1857	15.6868	15.7943	8.54291	9.85394	9.14556	15.0922	17.8699	17.9176
MYCTH_61858	169.972	186.389	165.275	135.135	192.446	172.402	257.892	253.668	263.758	212.36	211.049	193.761	376.29	298.606	309.744	298.034	252.425	254.487	230.469	211.25	281.619	241.962	240.941	258.307	223.611	211.751	218.005	362.928	339.839	315.485
MYCTH_2294347	8.44606	8.98901	8.5897	8.23795	7.19336	10.5636	43.883	44.7757	38.4154	36.0923	46.558	39.9944	7.13201	18.3638	35.8595	11.1186	24.3232	24.4418	18.1086	22.5669	20.1728	40.0683	35.3928	41.2312	9.61077	13.9371	6.62513	52.7223	48.3199	50.0482
MYCTH_2294348	0.294141	0.23108	0.220249	0.0536674	0.271749	0	0.447164	0.317397	0.337718	0.400502	0.323801	0.0845102	0.77166	0.656966	0.592245	0.762647	0.589522	0.270673	0.332973	0	0	0.506792	0.209958	0.617297	0.907684	1.08883	1.2002	1.20279	1.02241	0.756015
MYCTH_2294350	1.00848	1.87175	1.03517	1.01968	1.61451	1.33327	9.16686	11.9477	7.73374	16.8917	24.1695	27.5714	0.350755	1.06366	2.59824	5.07762	3.10045	6.84804	0.204906	2.29259	2.9252	26.7333	25.8248	30.6733	1.46831	1.68769	0.984168	34.7377	31.0723	30.9966
MYCTH_2106114	0.0420202	0.207972	0.154174	0.161002	0.33569	0.256398	0.0406513	0.272055	0.337718	0.0471178	0.0462573	0.0422551	0.140302	0	0.114628	0.481672	0	0	0.179293	0	0.386347	0.0316745	0.179964	0.212861	0.320359	1.1705	0.168029	0.114552	0.288941	0.151203
MYCTH_2294353	55.9709	58.9947	63.3215	31.6906	52.5275	37.7931	53.741	52.2572	52.5658	63.2321	64.3902	56.981	56.2611	52.088	50.4555	77.0876	73.2536	79.3885	47.3846	54.4698	46.748	63.8241	55.8487	57.4299	87.0309	80.9275	55.3535	111.115	108.953	99.8444
MYCTH_2122102	57.2735	60.6585	62.9251	87.5852	75.2106	82.0474	27.3583	27.9083	30.5128	45.2567	37.5841	38.6211	33.5555	25.215	24.9889	44.6149	28.9521	35.4853	20.9517	24.6109	21.5251	29.3623	39.1721	38.762	59.2931	70.1753	65.9153	40.5799	33.7839	35.8603
MYCTH_2294358	19.9386	19.1103	22.5315	25.5994	24.905	29.0499	18.415	18.3637	15.5688	19.5539	14.5942	18.064	10.7799	14.0778	15.1691	14.2495	13.0787	14.1833	15.4192	17.6502	15.6471	12.5431	15.2669	16.6244	24.6143	26.9758	22.1078	20.3043	16.6252	19.228
MYCTH_2122104	0.399192	0.878103	0.154174	0.831845	0.559484	1.05123	1.19921	1.38294	0.996268	0.588973	1.27208	1.01412	0.561207	0.656966	0.802397	0.923204	0.982537	1.05563	0.358586	0.138108	0.827887	0.601816	0.14997	0.787586	1.20135	1.14327	1.60827	0.859136	0.955729	0.453609
MYCTH_2294361	1.68081	2.28769	2.11439	2.01253	1.80633	3.41009	1.78866	3.01527	2.90437	6.54938	8.97392	9.16935	2.24483	2.18989	3.07586	5.57937	5.67688	4.73679	4.14936	3.53557	2.84241	5.44802	4.40911	6.68384	11.7465	7.15907	10.0337	5.38392	2.86719	5.26691
MYCTH_2122106	0.10505	0.415944	0.396448	0.21467	0	0	0.487815	0.566781	0.489691	0.282707	0.647603	0.0845102	0.958729	0.625681	0.515827	0.280975	0.174673	0.324808	0	0.0552432	0.745098	0.063349	0.0599879	0.0425722	0.373752	0.163325	0.192033	0.229103	0.555656	0.50401
MYCTH_2294362	27.061	18.5095	25.9894	14.356	25.4325	19.9734	17.1142	15.5525	20.3475	46.6467	32.6346	41.2198	12.7441	9.16623	11.6921	57.8809	34.7818	51.0761	10.9113	6.04913	10.9557	54.6069	26.0947	40.2733	12.761	9.4184	11.1139	86.4578	58.6106	64.7401
MYCTH_2294366	12.0598	12.2472	13.5453	5.68874	8.12051	11.82	76.587	86.0373	69.7219	78.357	96.1921	92.5809	11.2709	30.7522	56.4353	13.7076	40.415	41.9273	36.5246	50.7133	38.8279	82.7022	91.3015	92.8287	26.3495	25.3154	13.8264	83.9949	82.4816	83.0357
MYCTH_2294367	6.0299	6.58578	4.99965	4.9374	4.66769	6.69199	37.4805	55.1591	34.6668	30.9564	43.4588	32.2829	4.46628	12.1695	19.8116	5.17797	9.47602	8.06607	17.622	28.7817	24.6986	23.0274	36.5926	39.2942	14.4162	14.9442	10.0577	32.9622	27.5606	30.039
MYCTH_2294369	14.2028	17.6776	21.254	7.72811	10.5023	12.4097	35.3463	38.4957	37.8413	44.0552	44.3377	38.431	17.7248	32.1913	45.0871	25.9902	37.1399	36.974	28.3795	31.6267	39.0211	35.9189	30.7138	31.4396	47.9471	48.3169	19.0833	38.8902	35.3397	33.7939
MYCTH_2294372	20.2327	19.5956	17.1574	18.3811	17.376	34.4086	48.7815	65.6559	48.8678	80.1239	88.0508	82.82	9.28331	18.8017	37.4261	19.6482	33.4499	25.4162	24.1277	26.7101	20.6696	54.9236	64.277	70.7763	16.6854	19.354	12.3381	53.8392	53.7209	45.3357
MYCTH_2294375	196.865	201.294	179.172	122.576	184.901	139.557	181.386	189.395	206.751	219.923	229.899	201.05	206.524	152.447	183.73	240.214	199.586	201.922	136.673	129.076	132.545	122.105	159.568	175.759	221.929	221.332	215.461	155.905	131.624	126.96
MYCTH_75696	31.263	31.3575	31.2974	29.8122	38.4925	28.8191	26.8502	24.9157	25.4977	34.4196	36.7977	36.7619	32.5267	22.9312	22.5626	53.2047	35.939	37.4883	28.2259	23.6441	23.7879	49.3806	60.0179	67.9453	35.8001	30.9773	37.6144	84.9972	67.2567	75.5259
MYCTH_2294384	0.987475	1.47891	0.792896	0.563508	0.60744	0.358957	2.80494	3.24199	2.6342	5.32432	5.01892	4.20438	1.12241	1.68934	1.39464	1.04362	2.55459	3.27515	2.04906	3.72892	4.82934	2.50229	3.20935	2.98005	0.854291	0.925508	0.432074	4.06658	3.86737	3.12486
MYCTH_2294385	0.231111	0.34662	0.594672	0.644009	0.495543	0.153839	0.508141	0.861507	0.168859	0.965916	0.971404	0.654954	0.303987	0.187704	0.0382094	0.140488	0	0.216539	0.3842	0.386703	0.331155	0.253396	0	0.38315	0.453842	0.190546	0.336057	0.630033	0.422299	0.604812
MYCTH_2294386	6.93333	8.9659	7.46643	7.59394	8.90379	10.9482	32.0738	37.6796	35.1396	34.9614	45.3785	34.7337	5.75238	14.8287	33.395	7.12473	19.0612	17.4855	26.0743	32.1239	33.3914	42.6656	48.6802	49.1283	19.008	19.9801	11.3299	45.9352	37.8069	41.3288
MYCTH_98729	53.8699	63.8936	64.2686	24.3113	47.5401	28.5628	59.6354	63.2754	65.8212	65.4938	72.8322	73.0379	75.5292	63.9446	71.4324	78.8537	75.7645	73.8127	48.6653	43.9184	51.9085	84.9511	78.7041	84.2504	51.6045	49.1064	41.3591	86.9732	81.8371	72.1239
MYCTH_2294390	7.22747	8.59617	9.00818	3.70305	4.84353	6.56379	22.6834	24.2809	22.9648	22.7815	25.8116	25.1206	6.61757	15.3292	20.0599	8.83065	19.5416	17.8915	22.0274	22.8154	25.4713	32.5931	36.7126	37.3997	20.4763	18.864	10.2978	47.2525	48.3643	40.5476
MYCTH_2294392	15.8206	22.0912	17.664	5.79608	8.71196	9.40981	36.8707	36.1379	41.3198	46.6231	52.3402	50.8117	16.6258	27.53	37.2733	21.8559	42.1399	33.2658	34.578	33.3945	29.6935	40.0999	44.511	36.8888	30.1405	34.0532	21.0516	49.6294	47.3864	44.6049
MYCTH_2294394	50.9285	50.3985	44.9968	70.7873	66.8343	62.8945	38.2935	39.992	36.8113	36.1629	31.4087	37.1633	45.4578	29.9389	29.555	36.025	23.297	29.0703	20.8492	21.9316	15.5367	17.2309	15.8368	26.0542	36.3875	42.41	47.5761	27.0914	21.7151	21.5716
MYCTH_2294398	4.18101	4.48295	3.67816	2.76387	3.40486	3.76905	22.1143	22.0138	19.5876	24.1243	29.6278	21.2332	6.85141	13.2957	17.2706	8.87079	16.8123	18.4058	14.1385	12.3745	13.8533	20.6201	15.7768	18.3273	11.7465	12.5488	4.6808	19.4165	20.5815	15.7755
MYCTH_2294400	41.2218	52.6631	69.4665	12.0483	20.7648	20.5118	96.9533	95.0831	94.9325	101.916	113.816	106.462	43.6339	80.3062	105.668	51.5991	98.865	99.9597	60.4474	46.5977	58.504	119.381	128.614	155.176	19.9424	20.7695	20.7155	92.8726	99.6403	86.7654
MYCTH_2294401	7.87879	11.2536	11.6291	8.55995	9.63911	10.1021	16.0369	16.8221	17.3418	15.2662	11.7262	16.2893	8.11412	15.0789	20.7477	4.07414	7.13977	7.09165	23.3593	31.9858	26.658	23.4075	28.1643	45.8928	16.4184	19.9256	10.2498	13.8321	12.7356	14.6919
MYCTH_2087238	49.92	46.7475	46.8469	70.5726	60.712	62.2278	29.7974	25.3464	29.0437	28.3885	22.4579	21.3388	48.9887	40.8257	36.681	26.793	18.3188	25.0102	63.6235	61.5686	74.4822	24.8328	29.454	37.6338	111.912	115.443	114.5	40.1789	34.7841	34.7515
MYCTH_2294405	3.1305	3.95147	3.43588	3.27371	3.99631	5.10232	5.99606	9.38589	7.19339	7.42106	9.82968	8.68342	2.01099	2.97199	6.38097	3.75303	3.14412	2.5714	8.52923	11.0763	14.9572	9.09059	10.6778	10.8133	5.65968	6.85965	3.60061	11.1115	11.491	7.93816
MYCTH_2294406	6.40808	9.10455	7.20214	3.67622	4.36397	4.82028	14.5125	15.099	14.5556	24.7133	21.7872	26.5362	5.89268	8.04001	10.6604	16.1159	15.4149	18.5411	4.4311	2.8174	5.35367	11.6562	11.1877	12.7291	5.4728	4.54588	2.68846	20.0465	19.8925	20.4124
MYCTH_2294408	10.6311	9.31252	8.01706	20.5814	17.5838	19.7427	10.9555	7.59486	8.52738	13.3108	39.1337	16.9232	15.3397	11.3874	13.0485	17.581	11.7249	7.63299	8.42678	10.8277	6.15396	10.5159	8.93819	10.6856	24.9613	22.8927	23.572	22.1084	17.3587	17.842
MYCTH_2294412	11.3455	13.5182	15.2632	9.17713	9.17554	12.384	29.4112	35.3444	28.858	43.3249	43.6669	40.9452	8.13751	16.08	23.4032	11.2591	22.9477	19.7321	25.5365	32.1792	24.5606	31.5161	36.8925	40.5075	11.4528	11.9227	9.16957	34.795	31.9836	30.4422
MYCTH_2294414	5.25252	5.22241	6.43127	3.72988	4.06025	3.05114	11.5653	13.2173	10.8407	13.6877	11.0786	13.247	7.69322	10.6366	11.864	4.83679	7.13977	9.77131	7.55593	10.4686	8.16848	6.11318	8.15835	8.68473	9.05014	10.8611	5.2809	9.10685	11.9355	9.7022
MYCTH_2294415	6.42909	11.3229	10.2195	4.23972	4.34799	5.33308	60.1232	55.7712	55.9936	36.7755	40.1745	37.5859	17.5144	33.1611	42.7372	11.6203	23.9521	17.5667	12.9859	13.3689	11.3145	20.6835	22.5854	22.4356	22.3717	21.8583	13.2503	27.6356	24.6045	25.5029
MYCTH_2294417	3.10949	4.25187	3.67816	4.6959	3.93237	5.51256	5.5489	3.78609	4.7956	4.12281	3.3074	1.41555	4.98072	3.75409	5.36842	4.55581	2.88211	3.57289	4.09813	4.30897	1.93174	2.24889	2.57948	2.89491	5.31262	4.16478	3.98468	4.8398	4.71197	4.61169
MYCTH_2294418	43.701	43.6972	43.4331	20.6888	25.5444	18.3068	34.8991	38.4051	30.2595	40.3564	44.0139	40.7128	20.3204	25.5278	24.5686	17.1596	29.9564	27.9335	23.0264	25.771	21.3871	26.1315	22.7354	38.0596	29.3129	25.9414	23.9561	31.1007	33.0727	31.425
MYCTH_2294421	9.53859	11.762	11.3648	0.670843	1.61451	0.871754	29.2486	31.7397	31.0363	40.4742	37.4453	34.9661	10.5694	20.3346	27.2624	8.22856	25.1529	24.6042	16.0852	12.0983	13.053	29.2356	32.0335	40.7842	9.55738	10.97	5.59296	33.3345	32.1392	31.047
MYCTH_2294422	61.2444	70.3638	86.2274	22.7818	36.2705	21.2554	81.4041	75.7899	82.1837	83.1159	73.1791	73.7774	74.4301	75.0505	82.8761	78.934	87.8169	79.172	48.2811	34.2784	42.6086	64.426	62.7173	76.6726	60.1741	56.8371	40.0868	64.6071	65.8564	57.0036
MYCTH_2294426	104.693	104.217	96.0946	56.2971	77.6084	79.0732	102.258	93.1107	94.8143	106.557	98.4819	112.377	114.884	121.32	118.755	135.751	143.887	147.355	87.3158	70.9323	73.6819	132.78	99.5499	121.501	87.8318	84.5206	74.6047	163.322	163.119	146.289
MYCTH_2294427	40.9907	48.6192	51.6483	25.0627	25.6723	30.3832	130.348	138.907	122.423	85.354	81.2279	86.0102	54.5307	87.3764	98.1981	50.3949	95.437	107.16	52.3792	61.32	57.6209	88.4986	90.8216	103.834	36.0404	39.9874	25.6364	132.966	141.581	126.885
MYCTH_2294429	15.9257	18.5557	17.7521	7.80861	7.4811	10.9226	63.8225	63.4341	56.1794	60.6878	84.7203	68.3687	17.7482	31.8785	47.991	11.1387	41.3539	37.2717	23.7435	25.1909	16.9165	37.3126	43.5512	44.0835	12.9212	18.619	8.66548	32.7617	32.1836	30.4926
MYCTH_2294430	270.106	248.942	242.362	150.537	210.59	157.249	199.801	232.017	208.828	228.686	187.042	181.549	231.147	169.372	167.453	189.799	195.044	174.909	60.473	50.8238	58.1452	108.992	109.028	128.781	120.562	120.588	148.969	120.422	113.354	115.494
MYCTH_2294433	6.84929	9.19698	6.36519	5.04474	5.45097	6.92275	42.1554	53.0507	37.6556	32.6291	40.5677	40.0578	7.62307	13.8901	25.2755	6.26173	15.5022	14.9682	31.4275	41.2667	30.3007	26.3849	40.2519	40.0179	15.2171	10.3711	10.2978	41.5822	35.9399	36.4903
MYCTH_2294435	54.7943	60.1732	62.881	58.6316	80.9813	72.6376	59.1069	61.7338	65.4329	75.954	71.7451	61.122	94.0724	71.1087	78.0809	94.6887	70.6553	77.169	50.1765	43.8907	54.1438	57.2992	51.7995	54.7479	83.9608	87.896	80.2937	65.638	58.1883	52.0643
MYCTH_2074663	159.425	143.87	142.347	178.873	176.989	163.3	97.9899	101.318	107.698	149.693	153.412	146.372	126.739	105.865	107.12	189.839	168.014	182.705	92.6177	84.4945	95.9245	161.667	163.137	176.143	142.213	123.229	147.433	199.205	195.613	182.553
MYCTH_105650	2341.97	2204.92	2173.24	3858.9	3285.98	4024.99	1163.46	1139.09	1209.94	1590.77	1473.57	1288.97	1331.49	974.311	993.501	1799.51	1220.03	1242.91	341.425	318.532	378.51	795.252	891.57	951.319	707.727	739.345	1044.73	947.427	795.544	876.524
MYCTH_2294445	2.60525	4.43673	4.00853	3.35421	3.02121	6.97403	23.3135	25.097	22.0699	26.8336	27.7544	29.2405	6.2902	21.6173	29.6505	10.5366	20.4368	20.49	18.3647	24.8594	25.7749	43.9959	47.9603	51.2569	8.35603	11.7594	5.2569	52.2928	45.7861	39.086
MYCTH_2041072	0.210101	0.023108	0.132149	0.161002	0.127882	0.0512796	2.11387	2.90192	2.09385	1.81404	2.40538	1.09863	0.280604	0.406693	0.993444	0.160557	0.436683	0.270673	2.79185	2.92789	4.47059	2.53396	2.15956	2.1499	2.99002	4.13756	1.08018	2.09057	2.15595	1.91524
MYCTH_2294446	8.63515	9.58981	9.58082	6.73526	8.42423	7.28171	18.8419	18.8171	14.8427	19.9544	19.1274	17.5992	7.24893	11.231	18.2832	13.4667	13.5372	14.048	12.4481	13.866	17.6064	20.4934	14.4571	18.3699	10.3583	9.09175	8.42544	32.3035	28.583	28.8294
MYCTH_42476	1.74384	1.61756	1.60782	2.44187	2.34983	2.3845	1.6667	2.17644	1.94188	2.02607	1.11018	1.26765	3.29709	2.22117	2.17793	1.84641	1.28821	1.13683	2.07468	3.59081	4.66376	1.33033	1.31973	1.21331	5.41941	6.04302	8.13739	3.69429	2.02259	2.64605
MYCTH_2294448	59.5006	76.6954	74.4441	23.8552	37.3416	30.5114	136.344	127.231	124.196	125.663	209.176	143.266	66.2459	62.8184	82.0355	127.523	155.35	132.847	32.4777	30.9638	36.841	106.141	102.489	106.963	46.2118	41.4845	37.5424	254.763	200.814	231.341
MYCTH_75762	20.6949	30.5488	32.9272	10.009	10.6781	12.7173	45.6107	48.4031	47.804	48.39	44.8696	43.3537	42.5115	60.3783	58.4604	39.0556	52.8605	49.2626	44.0293	40.1342	41.8359	47.6068	43.5812	48.4898	47.6801	46.4659	20.2355	60.9414	69.5015	53.7779
MYCTH_2294455	2.98343	3.95147	3.63411	4.80323	5.05134	4.41005	11.5653	19.1572	11.1278	8.33986	8.46509	7.45802	3.92845	5.97526	9.01741	5.29839	6.68125	4.70972	12.1151	10.9105	11.9216	7.25346	8.15835	5.47053	5.09905	5.17196	5.18489	7.18811	6.24558	7.13175
MYCTH_2054555	2.77333	3.95147	5.308	1.90519	2.54166	1.66659	31.586	43.6421	36.2034	19.9073	21.6253	27.0855	19.3383	20.0218	27.1669	13.1657	15.8516	19.1637	1.94661	1.4087	3.61511	12.258	11.8476	13.6444	2.21582	2.28655	2.85649	31.7308	24.9156	31.0974
MYCTH_2294459	24.7289	29.1392	34.491	17.8444	17.4079	26.6141	46.2205	53.0053	51.3331	55.387	59.8339	55.7556	21.8637	34.4438	52.0794	27.7764	43.2753	37.759	40.2641	46.1281	53.0951	54.0367	58.0083	61.3678	42.3675	46.3298	22.2758	69.7619	56.1435	58.7928
MYCTH_16224	2.35313	3.21201	2.62096	1.20752	1.96619	2.58962	6.72778	6.50664	5.35283	6.24311	7.56308	6.97209	1.82392	3.75409	7.41262	2.10731	3.07861	6.84804	3.20166	4.69567	5.79521	7.82361	8.48828	7.32242	3.9244	6.36967	2.9525	9.88007	8.71269	9.27379
MYCTH_2122159	84.0194	95.2049	92.8789	71.4045	78.1839	78.2527	182.362	205.084	167.424	203.219	187.18	182.225	72.7231	99.3895	136.656	82.9278	146.07	151.361	89.1855	80.7103	85.6311	144.182	142.471	178.676	68.717	71.4819	53.1451	175.149	172.476	169.499
MYCTH_2054177	0	0	0.132149	0	0.0319705	0	0.0406513	0.18137	0.168859	0.0942357	0	0	0.327371	0.187704	0	0.521811	0.218341	0.297741	0	0	0	0.190047	0.179964	0.38315	0.16018	0	0	0.0572758	0.088905	0.151203
MYCTH_2054788	0	0	0	0	0	0	0	0	0	0	0	0	0	0	0	0	0	0	0	0	0	0	0	0	0	0	0	0	0	0
MYCTH_2050200	0	0	0	0	0	0	0	0	0	0	0	0	0	0	0	0	0	0	0	0	0	0	0	0	0	0	0	0	0	0
MYCTH_2313324	234.725	219.711	228.949	348.033	283.227	321.651	183.5	191.436	209.081	187.034	175.917	165.323	255.7	206.6	203.197	237.946	185.459	188.416	141.565	98.9682	132.903	159.418	157.768	177.335	195.9	156.356	215.173	199.348	183.544	194.624
MYCTH_2294471	6.51313	8.52685	6.91581	3.24688	2.94129	4.33313	15.5085	15.6431	15.5688	11.4732	8.9508	11.1553	8.51165	13.8588	13.6025	7.50605	10.8952	10.8269	25.3572	28.2569	23.8983	9.21728	8.18834	12.4949	38.1227	37.5375	17.523	12.7439	11.5354	9.9542
MYCTH_2294472	11.7657	13.6568	11.3208	12.0752	13.8912	20.0247	27.7038	40.4001	23.2012	23.7238	37.8848	22.8177	9.30669	10.6366	18.4742	13.1055	9.14851	8.79689	12.5249	21.8487	13.2186	16.8825	22.1955	24.7132	17.2193	18.4285	15.2186	26.2323	23.382	24.9989
MYCTH_2294476	101.437	124.367	139.99	49.8302	73.1166	55.2794	130.612	135.234	146.688	164.724	175.292	168.725	105.788	137.587	142.043	183.577	238.429	242.794	171.891	146.781	160.858	191.821	177.714	188.276	221.422	221.033	141.24	317.365	327.926	297.089
MYCTH_2294478	3.65576	4.99133	3.39183	1.28802	1.6305	1.82043	107.97	131.289	90.6097	83.3279	100.656	104.476	6.36035	25.5278	68.0127	3.3717	28.9302	20.4088	59.0643	66.7614	60.7669	105.064	112.927	129.313	15.1637	13.2293	9.14556	82.4198	85.1932	83.6405
MYCTH_2294482	2.68929	4.76025	2.73109	3.51522	5.3071	8.07654	9.77663	13.7841	10.1147	10.1775	10.4542	10.0778	2.31498	3.37868	8.74995	4.29491	4.607	4.1413	7.99135	11.5735	7.83733	8.17203	10.2279	14.283	5.65968	4.76364	3.74464	15.6936	11.4243	12.7515
MYCTH_2294483	2.05899	2.17215	1.16732	2.01253	2.04611	3.94853	10.6506	19.5653	9.97957	8.24562	15.0105	8.89469	2.1513	4.37977	7.69919	3.35163	3.60263	3.84356	6.19842	7.76167	3.75309	6.52495	8.4283	6.55612	2.64296	3.62037	3.12053	7.64631	6.20113	6.02292
MYCTH_2294485	20.3798	31.7966	32.8391	8.55995	10.2146	11.102	78.1317	86.4454	79.8196	70.8888	78.7994	71.4322	55.2556	92.0377	111.495	36.4264	75.2405	75.2743	62.5733	58.8617	74.2338	86.0913	71.9554	77.3324	59.1863	62.3084	27.0046	95.9083	83.4151	74.0391
MYCTH_98773	1.17657	1.50202	2.18046	1.85153	1.99816	0.717915	1.56507	1.4963	1.5535	1.46065	1.11018	1.75359	1.37964	2.22117	1.37554	2.02704	1.52839	1.86765	2.63817	4.19848	2.48366	2.15387	2.09958	1.95832	6.22031	4.54588	4.44076	11.8847	8.33485	9.39979
MYCTH_2122175	3.27758	3.62795	4.11865	3.11271	4.45989	3.07678	2.52038	2.53918	2.66797	2.99198	3.97813	3.08462	2.59558	1.90833	1.50927	3.91358	2.00874	2.43606	1.66486	1.57443	0.827887	0.886886	1.19976	1.14945	6.67415	6.69632	7.39326	1.46053	1.24467	0.403208
MYCTH_2294490	16.556	16.7764	14.0298	13.712	15.1221	20.7939	86.6075	95.5592	73.7914	79.9354	103.339	77.369	12.0192	28.5936	54.6967	18.0627	36.594	30.1801	38.3687	46.0728	40.8976	79.218	85.3028	90.8491	19.9157	21.94	13.5623	84.1381	80.6591	78.298
MYCTH_2294493	10.0428	8.78103	7.37834	10.0895	8.90379	10.4354	7.25625	8.41103	6.83879	6.24311	6.86921	7.92283	7.08524	6.81993	4.92901	5.96069	8.25331	5.92775	5.66054	4.50232	3.6427	3.73759	8.60826	5.25767	3.0968	2.01434	2.83248	5.52711	5.86773	4.8637
MYCTH_2294496	56.7693	67.0132	66.9777	46.0198	44.487	57.5357	239.842	262.261	234.765	165.336	164.514	180.218	62.8552	126.951	178.533	65.4472	135.546	144.025	70.8464	83.4725	75.9172	174.305	177.504	179.697	49.0416	51.284	35.7901	237.723	214.639	230.081
MYCTH_2019108	3.29859	4.36741	3.19361	4.96423	4.82755	7.43555	14.1873	20.0187	12.5293	11.6617	12.8364	9.00033	2.45528	4.88032	5.96066	4.35512	3.44979	3.35635	5.14827	8.83892	8.0029	6.08151	5.51888	7.812	6.03343	7.89404	3.24055	9.50778	6.53452	8.03896
MYCTH_2294498	11.3875	13.9572	15.7918	13.4974	14.4667	15.589	30.2445	37.8609	26.342	42.3354	53.751	40.9874	8.48826	18.833	31.4845	8.81058	17.6857	11.639	48.3067	48.6693	57.7313	37.6293	41.0317	65.2206	28.8056	33.1822	12.7942	34.5946	29.6943	32.3575
MYCTH_2294499	10.9042	14.0034	17.3556	6.81576	8.5681	6.56379	37.6227	38.133	33.0457	33.6421	29.8129	28.7335	11.5749	22.8999	30.1281	7.98772	20.8298	20.7065	27.355	29.2789	29.528	33.7334	28.9142	39.4006	20.6098	25.152	11.2819	29.6402	30.7611	28.1742
MYCTH_2313329	21.3463	25.0953	19.9986	24.6333	24.5214	44.3312	40.7732	52.1892	49.9823	25.4201	32.9352	33.8886	16.8362	40.3252	70.8211	13.266	13.3843	12.2074	95.7682	153.107	162.79	81.7519	117.156	120.394	61.8026	78.5865	40.975	30.1843	29.0719	29.5602
MYCTH_2294503	8.36202	10.8839	10.4618	7.62077	9.09561	8.87137	39.5537	60.9629	37.4867	21.6506	42.8112	37.3324	11.2008	16.8934	26.8039	8.7303	10.3712	8.39088	30.7104	37.3168	38.1656	33.575	47.7203	48.511	29.8468	35.6593	28.7569	25.4018	23.871	23.8145
MYCTH_2294504	15.7996	23.0387	26.4078	10.7335	12.3566	14.3583	20.0004	19.2025	21.6477	11.7559	11.5181	9.76092	21.7234	33.3801	39.0882	5.88041	11.7249	8.85102	154.858	196.473	189.393	17.0726	16.0168	22.7974	279.353	342.928	161.452	22.6239	21.0705	17.3128
MYCTH_14609	0.504242	0.670132	0.836945	0.992847	0.863204	2.28194	1.05693	1.40562	0.759865	1.81404	1.59588	1.35216	0.701509	0.719534	0.477617	0.0802786	1.09171	0	1.12699	1.85065	2.37328	0.696839	0.68986	0.787586	3.36377	3.53871	2.23238	0.715947	0.755693	0.705614
MYCTH_2313331	10.7992	16.0832	15.8579	9.6333	10.5343	13.4865	32.5617	32.9186	28.8749	29.5193	31.27	35.1562	5.05087	12.4198	16.7548	12.5235	16.2446	18.893	18.9538	18.0645	17.6064	35.032	46.3106	85.8894	20.7166	13.3382	14.6185	45.2192	42.7411	47.4526
MYCTH_44554	69.8166	65.8347	63.3656	100.841	95.4639	91.0983	42.5415	42.3725	43.7514	54.1384	53.2191	49.0159	54.858	38.98	40.1963	64.6042	47.7076	48.0716	21.131	23.3955	22.1322	44.6611	44.8409	45.2968	33.2106	32.5561	46.2319	59.7673	50.9426	52.3667
MYCTH_105669	37.2509	48.4112	46.913	7.94278	14.147	7.94834	63.416	67.6963	65.0951	77.8858	74.2893	74.5591	38.3959	54.3717	71.0694	42.7684	77.8169	63.8519	44.5415	40.1342	38	66.8649	53.4792	65.4548	49.4955	51.2568	34.0378	67.8718	66.5899	61.3633
MYCTH_2294518	3.82384	2.91161	2.64299	0.912346	2.44574	3.33318	12.8864	13.0813	12.3267	10.6251	12.2119	9.84543	2.26821	6.69479	9.15115	2.62913	4.67251	8.06607	11.3979	17.3464	18.2411	11.3395	11.9376	15.1344	11.1592	15.7609	12.7942	13.4025	14.4471	16.6323
MYCTH_2294520	5.71475	7.18658	7.06999	2.33453	2.50968	2.20502	26.5859	27.6362	27.2538	27.5639	27.9626	27.994	8.88579	14.8287	19.7543	8.2687	14.1485	12.9653	16.4437	23.5889	22.6565	25.4346	29.3041	26.6715	16.6053	19.8984	18.3391	23.1967	20.3148	20.2864
MYCTH_2294522	38.7216	36.0485	35.5922	50.9572	48.0037	47.2542	37.6837	37.8836	38.6687	35.4562	30.5298	27.4658	44.8264	35.0694	37.8655	33.2956	31.6158	32.8056	22.2324	24.086	17.8824	20.1767	18.2363	19.2639	33.4241	36.2309	37.0383	19.6456	17.6699	15.2967
MYCTH_2294523	11.7026	12.6401	10.8803	6.35959	8.74393	8.51242	20.8947	26.0719	23.6403	27.0692	28.402	24.2544	14.9421	17.3627	20.8241	18.7049	29.3014	19.6238	16.3413	14.2528	12.1147	19.9233	20.2159	19.3065	20.5297	17.0675	13.5143	27.8647	19.6925	26.1581
MYCTH_2294525	149.655	171.068	165.605	50.5279	96.6788	58.1255	174.048	159.107	174.043	155.512	163.682	184.422	161.277	199.655	183.959	163.809	207.97	190.608	208.441	174.486	178.244	212.441	205.668	207.369	268.514	259.85	159.579	251.727	261.759	238.876
MYCTH_2122196	0.378182	0.415944	0.440498	0.590341	0.30372	0.256398	0.65042	0.680137	1.21578	0.918798	0.416316	0.887357	0.374138	0.656966	0.706874	0.842926	1.17904	0.433078	1.48557	1.87827	1.62818	1.4887	0	0.7663	1.36153	2.55876	1.87232	0.687309	0.866824	0.882018
MYCTH_2313333	26.977	27.614	22.9059	45.5905	32.7218	43.3826	42.1757	40.9896	45.0178	30.2732	21.7872	25.2052	75.2018	69.4194	71.0121	98.6624	42.1399	48.8024	80.1697	64.165	96.2832	39.8465	52.6993	46.1483	84.3345	70.2841	76.8851	14.8631	17.9588	12.2979
MYCTH_2122199	0.10505	0.0924319	0.176199	0.161002	0.175838	0.256398	1.19921	1.04288	1.21578	0.895239	0.832632	0.422551	0.187069	0.500545	0.458513	0	0.349346	0.216539	0.947692	0.497189	1.02106	0.443443	2.03959	0.276719	0.694111	0.707741	0.696119	1.54645	0.977955	0.176404
MYCTH_75824	3138.03	2881.17	2699.26	2287.84	3087.41	2690.51	1469.48	1375.35	1504.08	1963.87	1931.82	1780.31	1717.51	1376.28	1377.54	2069.86	2131.06	2025.1	583.036	535.39	524.08	1143.04	1194.21	1274.34	839.768	916.117	1052.48	1077.1	973.199	1084.48
MYCTH_2313336	373.223	336.591	329.911	426.924	408.551	408.16	264.66	264.142	277.469	298.02	252.912	262.129	331.136	265.195	250.902	340.241	324.958	322.886	200.245	170.895	179.927	243.514	215.536	252.453	247.744	231.322	288.721	226.096	218.106	210.802
MYCTH_2294540	3.04646	2.3108	3.52398	1.61002	2.15801	3.33318	18.9435	31.4677	15.0284	13.0281	30.8768	17.9162	1.73039	5.13059	10.0491	1.42495	4.91268	4.43905	5.63493	8.61794	3.11837	10.9594	11.5777	15.9007	5.12575	6.69632	3.62462	13.9466	7.69029	10.7606
MYCTH_2294541	26.956	23.0156	27.6412	49.7497	48.6591	55.2025	16.2402	21.0616	19.098	36.8461	33.8372	27.9729	22.7289	15.7672	16.4682	44.6751	22.8167	25.8223	12.9603	10.9105	14.35	15.4572	15.8968	22.3291	34.3852	31.7667	36.2702	42.785	29.4942	29.3334
MYCTH_2122204	18.0897	15.621	15.7037	9.92847	15.9693	9.97389	16.9719	17.6155	14.2855	19.4832	17.0458	16.5217	20.5776	14.203	20.4038	25.3279	22.8822	21.1396	11.2186	11.5735	10.5418	16.5024	12.2375	13.687	11.4528	13.3382	12.7462	26.7191	23.4709	22.7309
MYCTH_2294543	17.7115	22.1606	23.7869	9.33813	9.22349	10.2559	32.582	32.4425	33.1808	23.9359	22.4579	30.4448	20.5308	35.4761	38.2285	17.2198	28.9084	29.6658	50.6375	46.7634	58.8075	43.7742	35.6628	35.0582	42.3942	44.1522	26.3805	45.9065	58.5884	46.2177
MYCTH_90896	0.378182	0.415944	0.330373	0.0536674	0.799263	0.487156	0.426838	0.634794	0.354604	0.141354	0.578217	0.25353	0.0467673	0.250273	0.458513	0	0.26201	0.270673	2.61256	2.32022	3.20116	0.665165	0.68986	0.659869	2.69636	3.97424	2.9285	9.25003	5.42321	7.13175
MYCTH_42394	0.273131	0.554592	0.198224	0.402506	0.319705	0.410237	0.447164	0.408082	0.303946	0.141354	0.323801	0.211275	0.187069	0	0.152838	0.0200697	0.436683	0	0.742786	1.82303	0	0.253396	0.419915	0.808872	1.20135	2.04156	1.51226	7.87542	4.37857	6.40093
MYCTH_2294547	272.48	276.741	258.991	141.387	259.345	144.66	265.656	246.142	286.419	293.191	312.052	320.293	625.442	670.512	660.315	467.081	467.032	482.34	644.892	565.497	628.09	397.927	338.422	334.724	223.344	215.344	201.586	387.528	436.768	354.773
MYCTH_2294549	0.126061	0.069324	0	0.563508	0.223794	0.282038	0.101628	0.272055	0.118201	0.117795	0.231287	0.0422551	0.631358	0.281557	0.267466	0.321115	0.26201	0.270673	0.742786	0.607675	0.689906	0.886886	0.509897	0.532153	1.36153	0.707741	0.912156	0.572758	0.777919	0.226805
MYCTH_2294550	7.52162	5.777	5.92469	8.05011	6.12235	6.23047	2.50005	2.15377	2.3978	2.2381	2.10471	2.55643	4.02199	5.13059	4.35587	2.9101	1.89957	2.89621	11.1418	13.3412	15.0123	1.96382	2.39951	4.10822	14.7365	16.0058	14.9786	7.27402	8.13481	9.19819
MYCTH_2294554	48.3022	47.2096	50.5471	12.2093	23.866	12.7943	25.529	24.5756	23.7753	20.4256	24.1001	21.6769	32.9242	34.4125	33.4905	27.8567	28.8429	39.1665	45.7198	38.9188	44.9818	31.6112	24.4151	31.5247	45.7847	40.3957	31.0373	50.3454	49.3645	47.0242
MYCTH_2294555	15.5685	20.8203	19.9986	5.36674	7.83277	10.5636	31.586	35.7525	37.2334	40.9925	43.2275	50.4737	23.407	34.2561	34.7514	20.8122	43.9521	42.7393	28.7125	26.2958	27.0719	38.833	45.5908	48.2556	35.7467	30.7867	18.9872	63.662	64.5451	64.0093
MYCTH_2294558	91.457	109.047	127.017	48.569	60.3443	61.5868	146.731	150.242	146.603	148.186	147.376	138.554	103.94	122.321	131.841	101.392	160.656	156.233	101.403	84.8812	99.2912	111.114	107.678	117.308	103.93	116.587	63.6109	103.068	99.6403	90.3186
MYCTH_2294559	11.3665	9.91333	10.594	2.11986	4.0123	2.30758	19.2484	17.0034	18.3381	16.6326	13.3684	16.1414	23.7812	16.5493	14.6915	17.2599	26.4193	22.9531	8.40116	6.96065	4.91213	23.9459	23.9352	23.6914	12.4673	13.9371	14.1384	29.9839	27.3827	26.1833
MYCTH_2313342	135.032	153.761	159.791	105.832	99.2365	126.276	108.437	112.653	133.213	160.907	153.112	159.492	122.39	125.699	136.006	134.085	157.883	147.896	106.603	89.2178	83.037	127.997	147.84	137.572	119.147	108.121	84.1584	166.272	145.538	154.126
MYCTH_62052	1.47071	2.24147	2.53286	1.63686	1.07101	0.923033	7.01234	7.59486	7.83506	5.98397	4.25568	5.53542	4.32597	7.60203	9.93444	2.22773	3.97381	4.95332	50.1765	57.7015	42.4706	8.42542	10.2579	8.66345	36.3875	37.6736	36.4382	22.8817	24.2044	22.3781
MYCTH_2294574	402.301	454.234	465.452	518.32	467.569	514.437	183.195	160.444	199.574	132.354	98.32	115.145	281.75	232.503	231.778	138.842	91.2231	112.167	274.959	254.174	287.221	199.613	226.274	272.483	452.053	501.816	471.417	134.77	118.355	125.07
MYCTH_2087375	45.4869	41.0167	43.8515	43.8999	49.3145	46.7414	59.6151	58.1064	58.6278	49.0261	44.9853	42.1917	46.7907	34.3499	35.3819	44.9159	45.3058	41.9544	26.6891	25.1357	26.4648	28.8238	29.9939	35.0156	28.859	28.718	34.1338	59.9104	49.6757	48.8638
MYCTH_2294582	26.6828	21.5366	25.7911	43.8463	43.1762	46.6901	16.5247	16.346	18.4901	37.0582	31.5938	24.8882	21.7	12.8578	15.0736	44.2937	27.1398	23.7651	6.30087	5.41384	8.11329	16.0907	15.9868	18.0506	17.0057	12.7666	18.5312	38.3461	28.4718	32.8867
MYCTH_2294585	11.4715	13.5644	14.0519	4.6959	7.67292	6.69199	30.1429	31.6037	28.9931	28.1293	23.0593	25.2474	23.8279	26.7166	28.9818	23.4213	28.7337	24.7666	13.6263	12.0154	12.5563	17.3576	15.7168	16.8586	18.7143	20.9328	13.6583	29.0102	24.5378	23.7137
MYCTH_2294587	68.745	74.5695	54.3574	58.2023	83.6029	61.0484	46.2408	48.4711	56.382	62.8788	66.4949	73.8407	59.1139	51.9941	46.348	71.2874	86.5069	79.8216	32.324	25.2185	32.3152	58.4395	51.9495	52.0445	66.4478	60.0491	59.0981	85.4554	78.4587	78.5752
MYCTH_2294589	80.7208	77.6891	59.1368	118.578	87.2155	93.9186	43.009	40.7402	40.5768	53.1725	34.4617	44.1566	56.5884	37.9163	32.7836	57.058	51.4849	50.9678	25.3572	20.0257	21.9114	31.4211	34.0131	42.5084	61.1619	51.4746	76.6931	56.8176	56.677	62.8753
MYCTH_2294596	24.3507	27.5216	37.6405	6.25225	11.7012	7.89706	54.4727	62.6859	55.9768	64.4808	68.1371	68.0729	32.3162	39.9185	49.4811	77.1478	92.8606	116.904	127.401	121.286	112.482	91.666	70.8157	87.1666	44.9838	37.2653	24.1241	155.59	144.76	119.375
MYCTH_2294601	1.91192	1.29405	2.62096	2.17353	2.01414	1.28199	1.91061	2.69788	1.58727	3.62807	3.21489	3.40153	1.07565	0.719534	0.955235	1.1239	2.24892	1.73231	0.870852	0.718162	0.662309	0.696839	1.37972	1.80932	2.10903	1.08883	1.08018	2.43422	1.88923	1.73884
MYCTH_2313350	10.1269	11.6464	9.71297	13.9804	16.8644	17.0248	5.7928	8.25233	4.82937	6.90276	6.68419	6.57066	9.18977	4.84903	4.98632	12.3428	4.67251	7.90367	13.4214	19.8599	13.7981	7.34849	8.3983	10.8985	17.8867	19.7079	22.4918	18.9296	11.8466	13.2555
MYCTH_2294607	40.9067	56.5684	70.1713	15.1879	19.1024	19.0504	176.691	164.208	169.602	75.2001	80.0252	82.3763	121.408	203.472	220.564	56.2352	102.992	111.003	278.826	277.293	250.27	99.1096	94.3609	106.729	79.1554	79.5392	60.8264	101.664	103.952	99.3152
MYCTH_62074	179.825	180.081	176.728	313.525	257.554	305.447	132.93	139.836	145.86	196.929	167.058	162.238	178.908	150.351	152.436	209.567	171.289	155.854	100.763	87.892	99.7603	143.739	159.208	154.495	211.143	209.519	240.113	188.351	157.718	156.747
MYCTH_2294614	44.1212	56.2679	35.3279	60.4027	72.2534	74.4067	41.2001	44.7983	48.2261	46.6231	59.14	57.8049	58.0148	44.4547	48.4877	69.3407	80.0658	54.5136	35.5513	35.0518	32.0668	45.3896	47.0605	38.4001	86.6838	77.2799	83.3422	70.0196	61.2778	67.5626
MYCTH_8962	0.693333	0.762564	0.484547	0.456173	1.10298	0.897393	3.1708	4.28486	2.41468	2.80351	3.97813	2.87335	0.748277	1.47035	1.33733	1.08376	1.33188	2.27366	0.973306	1.6573	0.386347	7.06342	4.13916	6.47098	0.987774	1.55159	0.552094	16.7532	13.4024	14.4399
MYCTH_2294618	2.18505	5.08376	5.55027	1.69052	1.98217	3.10242	25.9762	26.5027	20.9047	19.8366	21.8797	21.4656	10.8734	20.8665	27.6063	6.88389	26.2665	26.2553	32.2728	30.7429	25.8577	35.6655	34.8829	36.0374	11.3194	8.52012	5.47293	54.5552	54.8544	46.4698
MYCTH_2294621	2456.54	2355.42	2394.41	3648.36	3309.68	3501.48	1903.98	1931.25	1961.7	1812.91	1449.52	1530.48	2551.37	1997.11	1875.74	2235.86	1769.4	1686.78	1310.97	1075.28	1238.49	1523.61	1531.43	1579.88	1393.48	1327.45	1707.63	1815.9	1680.93	1608.45
MYCTH_2294623	48.0921	46.3546	45.6356	20.9303	32.6739	25.2039	43.4155	45.3878	42.1979	50.2041	42.6955	48.2764	39.3313	29.5634	35.8213	53.9272	53.712	59.1963	18.5696	22.8431	18.655	41.0502	37.5524	38.911	64.1786	62.7984	52.2329	43.3291	43.519	38.7836
MYCTH_2294624	84.2295	105.673	112.9	93.3813	109.819	120.02	35.0617	48.3577	36.3722	41.7228	59.0475	51.6568	30.1649	42.1396	43.4632	26.0906	23.9084	24.2253	132.805	106.095	136.794	67.1816	69.5559	80.7595	183.005	177.806	170.213	71.7092	82.7484	98.1812
MYCTH_2074790	279.077	329.635	364.203	157.058	309.746	233.015	55.0418	45.2064	56.0105	68.9334	90.3637	93.933	110.838	130.799	139.808	62.798	64.3452	50.237	450.077	315.273	391.149	139.273	160.917	191.937	614.289	622.105	551.206	149.662	230.464	248.754
MYCTH_2294631	133.624	133.587	129.352	117.21	139.583	128.097	70.4283	66.2453	76.9659	72.1845	78.1286	77.1155	103.777	94.5718	91.8362	80.4392	81.485	77.1149	185.773	198.599	189.669	88.5619	82.5133	89.9338	339.234	363.48	311.933	93.6172	97.9956	90.6715
MYCTH_2294635	6.24	7.14037	9.44867	3.00537	3.88442	4.15365	32.2161	32.4425	32.9106	31.5454	28.1476	32.9801	11.4346	22.9938	35.764	10.376	26.3756	25.5245	28.9687	27.1244	33.1707	35.4438	26.2447	33.3553	13.9623	13.3654	6.81716	50.5172	50.3647	46.0161
MYCTH_2313356	181.464	185.858	193.467	118.256	186.756	158.557	152.28	160.694	157.647	182.911	199.3	184.401	131.86	135.523	160.747	183.055	176.726	173.069	83.7555	70.2694	83.2854	184.029	189.832	200.217	45.8914	59.2597	71.1482	134.512	125.378	123.81
MYCTH_2294640	74.4178	61.8832	65.9865	56.968	70.5749	49.4848	54.6353	57.6303	52.7684	52.3008	46.3499	50.03	73.1674	59.7839	60.1607	54.5293	61.6596	59.7918	56.5542	47.3987	40.3181	41.8737	42.4414	46.1057	63.1641	58.7697	63.8989	58.5358	62.678	54.9875
MYCTH_2294643	8.78222	11.0225	13.6554	6.19859	5.69075	7.07659	34.8788	41.1709	37.2841	37.1289	47.5988	34.9661	9.42361	24.1826	39.05	9.45281	27.5329	27.6899	39.8543	39.6923	44.1264	42.8239	40.9717	42.4445	25.3084	30.079	9.50562	54.1256	46.6307	47.0998
MYCTH_2294646	2.45818	2.68053	3.19361	4.23972	4.22011	4.51261	0.914653	1.38294	0.979382	1.29574	0.925147	1.4578	1.2861	1.09494	0.840606	2.20766	2.29259	0.757886	1.79293	1.57443	1.82135	1.23531	2.00959	1.31974	6.16691	3.34816	5.64096	2.1192	1.95591	2.62085
MYCTH_110187	129.527	152.721	170.296	54.2577	88.1427	89.8419	224.151	231.859	226.457	314.394	312.792	319.364	156.577	162.458	203.121	299.68	356.508	345.406	75.2263	64.165	71.4742	302.523	319.465	411.333	134.684	91.8158	85.9587	383.289	342.929	327.456
MYCTH_2294650	7.58465	7.25591	9.80107	3.22004	4.18814	4.33313	19.35	23.4874	21.0905	20.3549	21.9722	19.5852	8.32458	19.709	25.008	9.25211	21.987	17.4855	40.3922	41.9296	44.4575	26.0681	31.8536	41.1673	11.2126	11.0517	7.0332	21.7361	24.8934	23.8397
MYCTH_2294653	0.798384	0.647024	0.572647	0.93918	0.751307	0.692275	0.284559	0.634794	0.624778	0.235589	0.231287	0	2.54882	2.53401	3.07586	0	0	0	3.35534	3.066	7.50617	0	0.119976	0.0425722	2.08233	1.74213	1.1522	0.229103	0.288941	0.050401
MYCTH_2294655	19.5814	25.1415	27.8615	9.12346	8.96773	14.1275	75.3268	76.8328	77.8271	106.392	124.432	122.223	47.8429	73.8617	94.9121	49.853	135.874	126.269	93.3093	99.5483	98.9876	104.082	97.8402	101.088	44.5299	46.8198	33.1017	151.838	171.32	142.207
MYCTH_2294657	2.66828	3.60485	2.55489	2.01253	3.30895	2.69218	10.8945	13.8068	7.10896	6.45514	11.6106	7.0566	2.2916	4.16078	5.50215	2.78968	3.14412	2.51726	2.63817	2.01638	2.40087	5.92313	7.04857	6.61998	4.83208	3.10317	2.06435	7.07356	7.5347	7.35855
MYCTH_2294661	127.783	158.544	174.349	54.1772	87.9509	57.8947	61.0379	56.7461	69.7556	55.976	38.7868	52.8822	86.2623	82.1833	83.3156	52.7631	48.7993	49.2355	122.534	97.9738	91.6747	219.789	238.782	291.088	275.696	234.861	155.739	44.5605	35.1842	36.4399
MYCTH_2294663	26.3677	27.4754	25.3066	42.5046	36.6862	33.9215	17.1142	17.1848	15.8896	22.6637	13.4378	15.2541	25.4414	17.5504	17.8438	21.7154	12.118	15.6449	8.63168	10.1095	10.0174	16.0907	17.3065	23.4573	21.2238	20.1978	27.4607	17.9559	19.0479	15.3975
MYCTH_2294664	89.8392	108.839	121.049	28.7926	48.739	43.0749	55.4483	64.1822	66.7331	95.767	84.304	91.5245	48.2405	48.9596	51.2006	42.6079	68.6466	54.243	60.1144	45.5204	43.5192	46.7833	62.3874	69.3927	69.598	60.648	52.2569	48.7989	35.9399	39.4892
MYCTH_2313362	1374.65	1250.47	1191.55	1948.85	1668.19	1943.11	943.028	916.802	1004.76	1077.75	995.99	940.197	1144.89	945.718	902.525	1358.64	1124.17	1080.72	928.892	833.427	860.45	964.267	979.992	1050.17	1037.22	1048.9	1249.89	1209.06	1097.44	1103.98
MYCTH_2122256	175.476	160.416	157.83	245.555	188.802	213.221	120.429	118.775	126.847	135.864	117.285	126.491	131.603	113.436	103.891	159.694	127.839	125.538	108.805	87.4776	91.1779	98.5077	99.6698	110.752	88.9797	86.3172	113.875	97.7697	91.6833	91.8055
MYCTH_2294675	85.8473	85.0143	82.8136	137.469	118.051	159.787	104.494	121.336	101.332	106.793	117.91	97.2289	74.5237	68.7937	88.9514	105.185	77.9042	76.0051	86.9828	89.4112	91.1227	101.517	105.459	117.201	75.1509	91.5436	88.3111	108.022	96.5286	93.5191
MYCTH_2294679	165.644	164.067	160.033	108.703	98.1654	122.302	493.547	525.859	482.802	533.539	578.934	577.078	130.27	243.515	361.327	157.627	396.683	375.018	224.782	258.704	200.459	432.579	519.645	565.167	138.529	148.353	114.98	351.559	365.133	352.48
MYCTH_2294684	188.356	175.574	187.366	108.676	140.319	96.3288	66.0176	72.7066	78.1142	74.7289	49.0559	63.2981	108.757	98.67	101.637	67.1932	60.1312	74.4623	117.027	95.0736	119.961	147.001	134.343	203.027	125.394	129.871	135.407	62.8601	70.1905	68.0666
MYCTH_2294689	43.2598	38.5903	38.4334	68.1039	55.1331	60.6894	20.8744	23.1473	22.4414	27.3048	21.3015	21.3388	32.2694	25.3714	27.6827	34.2188	23.6464	23.7651	72.9979	71.098	59.4699	23.9776	27.0545	29.013	83.8273	84.0034	109.699	32.3322	32.1614	32.7607
MYCTH_98838	32.4606	30.8954	26.6281	57.0753	56.2201	76.4066	22.3582	23.1927	26.6628	32.7469	30.3217	22.8811	36.7123	21.3983	28.466	52.4822	24.4106	25.1997	16.0083	15.4405	16.8061	17.8644	22.6154	21.4777	37.135	39.0347	39.0547	26.2609	23.4487	22.8065
MYCTH_2131574	942.954	853.771	859.455	687.801	819.532	754.81	1244.36	1147.57	1333.46	1042.51	1025.55	1050.02	1467.35	1121.13	1125.51	1754.37	1591.77	1765.17	545.128	422.279	499.988	1534.85	1338.36	1457.31	844.68	743.346	898.954	1664.89	1584.73	1416.92
MYCTH_2037019	5.25252	6.30848	7.48846	2.36137	4.93944	3.05114	7.27658	9.86198	6.26467	8.57545	8.39571	8.282	6.5708	5.56856	7.60367	5.59943	7.57645	5.49467	6.86437	3.01076	9.05156	4.7195	6.35871	8.59959	11.8533	8.30235	7.82534	12.2856	12.18	9.14779
MYCTH_2106248	24.2036	27.0826	25.3727	13.6852	21.2284	12.4097	21.7891	25.3238	26.3251	33.6657	25.9735	30.2124	40.0796	38.6358	29.555	39.5974	35.0001	36.8116	62.6502	51.6248	64.9063	27.3351	28.5242	29.9283	49.095	45.9487	38.4066	43.1286	40.0739	37.8764
MYCTH_2294698	92.1083	105.303	96.1166	77.2811	87.3754	77.7399	80.9976	79.1453	83.3488	89.3825	86.455	81.9537	79.4342	94.0712	93.4793	59.8076	75.6116	76.6547	113.646	115.237	140.575	83.4307	84.3729	94.1697	77.6604	71.7813	67.7396	73.7425	73.3911	66.9074
MYCTH_2294700	27.7333	36.4875	37.7947	9.92847	13.5715	9.94825	31.8503	33.9162	33.0288	32.7705	34.3923	23.7262	45.3877	44.7675	50.5701	27.7162	25.5896	21.708	63.7259	51.7905	87.342	26.2582	26.8446	34.2919	54.5144	60.4574	33.6778	35.0241	30.0277	25.0241
MYCTH_2141429	299.562	391.703	475.826	85.8142	121.552	103.277	692.738	704.078	661.302	539.405	483.112	505.857	459.372	590.862	643.37	385.919	601.181	641.496	204.625	188.987	185.447	408.855	392.711	476.851	281.569	296.652	152.978	414.247	412.119	399.831
MYCTH_2294705	12.1648	17.4234	14.6465	10.3578	14.6265	17.5633	104.291	165.636	93.227	51.1935	78.0824	52.5231	22.7523	50.8992	89.1616	13.4266	32.0307	22.6012	59.6278	79.1635	81.7676	70.4758	90.8516	66.0934	21.0369	24.8254	15.1466	74.8881	60.7666	63.4045
MYCTH_2037035	13.0263	18.3015	14.5584	6.76209	4.95543	6.66635	98.3151	101.748	76.5438	12.2742	15.2187	13.6273	40.1497	70.2953	96.0011	5.43888	12.4673	11.9096	78.4536	104.244	91.1779	15.2038	17.5764	17.6675	26.0292	21.8855	18.8432	17.4977	17.9144	16.1787
MYCTH_2294706	4.39111	4.6216	5.46217	3.78355	4.06025	6.53815	37.1553	47.7909	31.813	35.4562	49.9811	37.7972	3.62447	11.012	17.6909	3.53226	11.8996	13.7502	10.0404	10.0266	11.1213	27.9369	36.0827	34.9731	7.8488	11.5144	5.66497	29.7834	28.3163	29.913
MYCTH_2294707	31.4311	36.9497	42.3538	15.0805	18.5589	19.9478	105.287	108.799	89.3095	97.9815	92.2603	84.2144	36.0576	50.6489	62.6634	42.7885	76.4632	88.7268	29.3016	32.8421	28.7277	79.6614	79.4239	82.1644	29.0993	30.2423	15.2186	71.5088	77.3251	68.117
MYCTH_2053230	0.399192	0.854996	0.528597	0.456173	0.30372	0.487156	0.670746	0.657466	0.74298	1.08371	0.462573	0.232403	0.420906	0.813386	0.496722	0.782717	0.480351	0.676684	0.204906	0.331459	0	0.506792	1.01979	0.532153	0.240269	0.408312	0.600102	1.11688	0.511204	0.655213
MYCTH_2313370	1060.95	1062.3	1065.5	946.827	1143.81	1058.26	1036.87	998.872	1206.53	1020.01	1078.03	983.487	1203.28	928.011	1057.22	1737.47	1531.12	1482.99	234.08	157.277	216.713	1593.83	1535.75	1600.08	343.105	226.396	465.872	2078.02	1946.29	1843.64
MYCTH_2294711	0.168081	0.184864	0.176199	0.536674	0.623425	0.410237	0.101628	0.113356	0	0.0706768	0	0	0.140302	0.0938522	0.0191047	0	0	0	1.7417	3.28697	4.74655	0.253396	0.0599879	0.106431	6.83433	7.9757	7.5853	3.40791	1.97814	2.46965
MYCTH_2294713	3.38263	4.80646	5.63837	3.86405	3.98033	5.71768	25.529	30.6288	23.2519	27.4226	28.9571	24.0643	3.95184	10.2925	22.0086	5.53923	11.2883	15.1577	13.8056	17.8159	18.8758	32.5931	31.8536	35.0582	9.07684	10.97	5.18489	34.48	31.4724	28.9554
MYCTH_35909	5.92485	6.9324	9.84512	4.88373	4.95543	6.56379	7.96765	7.18678	5.79186	11.1198	11.2868	11.5568	6.26682	6.16296	9.22757	8.32891	6.59391	8.41795	27.1501	19.8876	27.7618	12.7015	14.637	16.5393	12.1203	12.2494	7.77733	12.3143	10.9798	12.071
MYCTH_2106260	67.7156	74.0149	56.9563	33.247	30.6757	45.1261	167.91	193.476	206.008	257.287	334.556	309.138	34.374	50.3674	77.9089	87.4435	206.223	163.108	38.5736	25.3566	31.0458	152.798	247.39	233.679	31.1549	25.0704	36.2942	258.972	275.272	264.656
MYCTH_2087474	281.956	245.777	226.284	349.455	300.059	302.011	190.126	173.072	190.692	184.561	178.299	180.936	239.612	156.577	153.124	220.967	197.424	228.99	100.481	81.0142	72.1365	171.296	178.764	207.923	169.417	165.203	235.864	176.982	185.345	176.555
MYCTH_2294721	97.6339	99.8265	110.124	47.2273	86.2404	71.1761	232.607	229.251	287.381	140.553	153.69	145.146	278.125	197.684	221.939	356.116	313.385	309.948	63.982	33.1736	49.8112	380.696	384.462	331.446	89.3802	66.8543	106.89	359.405	343.485	291.217
MYCTH_2294727	570.613	502.622	499.348	625.494	630.075	612.997	401.35	376.388	391.567	344.95	326.438	301.786	472.677	386.045	346.655	448.717	409.696	462.635	206.136	158.106	189.31	381.741	359.387	411.588	256.127	228.982	320.479	369.887	370.712	343.433
MYCTH_2074876	66.8751	63.6163	68.4754	103.498	88.0788	97.5595	59.798	59.9654	62.0388	63.9153	56.7115	48.5933	73.8923	58.8141	56.6645	88.8283	53.9522	61.2263	30.1981	26.13	24.5606	36.299	33.8332	37.5061	66.5012	72.244	73.6446	35.2819	32.8726	31.9543
MYCTH_2294730	45.4869	43.2813	44.1158	47.8445	60.2324	51.6386	55.2247	60.5775	63.2546	64.0803	60.5509	58.8613	77.2128	52.5885	57.6197	83.0683	68.8212	69.13	54.2234	46.8739	47.7691	51.5028	53.9291	59.5372	95.2	93.5307	101.609	96.2233	85.7489	78.0208
MYCTH_2294733	44.3733	61.9525	63.4757	11.3238	14.0351	15.4095	92.1564	90.1408	93.8687	99.4186	107.386	98.5811	66.4563	82.9341	102.172	67.9358	120.262	106.239	78.2999	71.5676	80.9397	89.3855	84.7629	96.6815	86.9775	84.6023	38.1425	102.953	100.64	89.0334
MYCTH_2294734	1034.47	916.578	929.318	985.656	1072.4	953.955	572.37	559.73	597.66	744.226	670.685	680.159	614.99	502.798	477.312	669.524	693.125	710.166	304.389	261.632	286.67	523.421	558.307	655.868	463.64	464.387	631.908	582.552	561.457	584.576
MYCTH_2294738	91.3729	90.4678	81.8445	92.6299	100.451	107.713	77.1358	74.2256	84.7672	83.1159	86.1543	81.3622	111.259	97.8879	88.7413	101.733	112.009	103.533	95.2815	73.9983	60.4633	92.6796	83.983	95.8939	137.247	127.53	139.536	113.606	118.288	112.924
MYCTH_62175	16.2198	13.4488	12.1137	11.136	13.044	13.2558	42.8668	59.3306	43.65	33.7835	36.4508	32.642	8.04397	13.546	27.7782	7.84724	15.4149	20.9772	18.0318	21.3791	15.4539	42.8556	38.7522	54.5989	6.88772	9.06453	9.3616	26.8337	27.0049	26.5109
MYCTH_2055617	4.22303	5.08376	5.88064	6.76209	8.71196	6.48687	5.20336	4.44356	4.28902	8.50477	6.91547	5.74669	8.88579	7.35176	6.57201	12.684	7.07426	9.79838	3.79077	3.17649	3.22876	34.7786	29.544	42.2103	9.71756	6.69632	11.3539	31.3298	41.1186	34.7767
MYCTH_2136549	8.9503	7.87982	8.4135	3.70305	8.42423	5.20488	8.61807	8.97781	10.4861	8.43409	8.39571	9.06371	13.9834	12.4511	11.8067	18.0426	10.9607	10.0691	8.55484	6.132	11.7008	32.4347	32.8434	45.978	14.1759	14.0187	14.4025	33.7354	37.3179	27.3678
MYCTH_2294749	8.32	8.52685	6.21102	6.19859	5.86659	6.15355	29.5535	46.2946	27.3045	20.9439	24.4239	19.057	5.0041	8.60312	20.9578	5.67971	5.54587	6.17136	13.4214	14.6671	10.7073	13.7467	23.2453	23.4786	5.25923	4.87253	5.64096	14.8058	17.4476	14.7423
MYCTH_2294752	1.63879	2.19526	1.10124	1.10018	1.02306	1.41019	12.8051	15.6885	10.8745	5.44211	6.89234	6.52841	4.04537	15.7046	22.1232	0.642229	3.29696	4.16837	103.452	128.496	119.685	4.40276	4.82902	5.30024	21.5975	27.0575	13.1062	3.26472	3.93405	3.47767
MYCTH_2294755	17.8166	20.6354	17.73	6.94993	8.28036	9.97389	137.198	169.944	133.399	96.3089	118.141	109.8	23.0797	63.1625	119.194	15.8149	67.6858	56.3542	198.119	321.792	236.803	116.657	117.606	145.533	31.8223	35.2782	21.4357	154.043	148.494	162.14
MYCTH_2294757	25.3172	36.164	33.654	7.86227	10.5183	12.4353	45.5091	44.8437	42.4005	42.6416	56.3877	50.5159	27.8032	39.3554	45.5074	20.9126	49.3888	45.5002	40.469	36.9301	31.4873	58.6929	50.9297	59.665	37.4553	36.5848	22.4918	51.0041	54.7655	52.7699
MYCTH_2294760	5.10545	7.5101	6.60746	5.07157	4.02828	4.69209	50.8344	68.3311	46.47	58.4261	84.8128	63.6361	5.49516	15.3605	35.9932	5.23818	18.6682	22.6554	21.8225	36.6539	17.1649	45.4213	58.8781	63.39	10.8388	13.2565	6.55312	41.8113	41.2964	45.9909
MYCTH_2294761	55.4246	57.0998	53.2562	22.2988	31.5869	26.127	60.3874	57.5396	58.3577	56.989	56.1795	56.0302	66.1289	74.5499	68.3566	55.9341	76.0047	71.4307	69.4633	54.3317	61.2636	66.7065	69.046	70.2867	78.9685	63.3428	54.0332	83.7372	85.2822	73.7115
MYCTH_2074905	1195.2	1064.05	1053.71	1487.28	1321.25	1340.3	735.605	731.555	798.737	564.99	500.111	522.822	1355.92	1124.41	1033.09	787.152	773.671	787.037	804.693	677.199	773.881	605.205	578.643	638.179	1351.17	1404.4	1479.47	691.948	658.897	673.61
MYCTH_2313379	2226.17	1982.94	1953.76	3524.74	2671.52	2614.93	959.959	1172.85	993.465	1199.01	1031.72	973.092	1135.91	799.277	767.474	1647.14	996.991	973.721	296.807	223.155	229.407	577.87	627.803	908.768	613.781	758.889	897.129	884.567	602.843	677.087
MYCTH_2294768	423.711	416.545	444.815	469.536	449.09	463.465	120.287	115.941	140.288	120.127	84.6278	101.581	286.543	269.106	243.107	127.322	90.044	113.899	543.028	460.259	534.925	242.722	274.205	406.799	509.985	468.361	498.469	247.603	251.846	248.956
MYCTH_2087521	102.907	107.106	107.349	184.106	150.997	171.941	53.7816	57.9477	60.9074	78.4041	74.4049	59.8543	87.5951	69.5132	69.35	108.617	58.8212	56.4354	62.266	55.9061	74.8686	56.0956	64.0071	73.7564	74.9373	75.9461	94.1201	75.1458	51.7872	58.9188
MYCTH_44797	36.0533	34.1074	29.5354	37.272	38.6683	34.8189	38.8626	33.168	38.027	30.2732	28.1013	30.0645	65.6379	54.9974	50.3218	46.662	37.6639	44.7153	31.4019	23.8098	25.8577	33.3216	32.0335	34.5261	34.4386	36.4215	40.903	43.1573	48.1865	45.5625
MYCTH_2294774	5.90384	7.34834	9.75702	5.31307	5.48294	7.6663	19.6549	22.4899	19.1148	19.6717	14.918	15.1062	8.48826	22.5558	39.1073	2.36822	10.7642	12.2074	144.1	181.999	139.968	21.9504	22.9154	27.0546	43.8358	51.3385	27.1726	31.6162	33.7839	28.7286
MYCTH_2049886	0	0	0	0	0	0	0	0	0	0	0	0	0	0	0	0	0	0	0	0	0	0	0	0	0	0	0	0	0	0
MYCTH_75987	0	0	0	0	0	0	0	0	0	0	0	0	0	0	0	0	0	0	0	0	0	0	0	0	0	0	0	0	0	0
MYCTH_41898	0	0	0	0	0	0	0	0	0	0	0	0	0	0	0	0	0	0	0	0	0	0	0	0	0	0	0	0	0	0
MYCTH_2294775	6.24	7.18658	11.4529	3.30055	5.40302	6.20483	25.59	22.6259	26.4264	24.8075	25.7653	25.7122	23.9449	33.0985	45.5456	27.1944	47.8386	38.165	75.5336	70.2141	91.3159	45.0412	43.9111	39.0174	26.75	28.5546	23.548	143.533	122.067	133.739
MYCTH_2294783	1.19758	0.670132	0.925045	0.912346	0.815248	0.871754	5.97574	6.43863	3.76556	2.30877	5.29647	2.51418	0.865195	2.40887	3.97378	1.74606	0.698693	0.541347	3.81638	5.22048	7.3406	4.75118	7.55847	5.87497	2.21582	1.60603	1.29622	10.7965	9.51284	9.34939
MYCTH_2294784	62.8622	63.9629	53.5865	49.696	68.1451	61.6125	51.932	47.859	59.5397	64.6692	53.6816	63.1713	77.3297	62.5056	65.6819	74.3982	80.1531	72.2428	57.0664	48.3931	49.0661	67.2133	67.4864	73.3306	97.1756	95.5723	97.2886	97.3115	96.0397	96.9716
MYCTH_2294789	18.636	18.7637	16.9592	14.195	21.1645	15.2044	12.9068	15.4844	16.4638	13.8055	12.9521	14.0921	16.3686	17.5191	14.4814	20.6115	17.249	15.8615	18.4416	20.2466	18.3791	13.335	11.9076	15.475	37.215	33.6177	33.4617	27.6356	25.9825	27.9222
MYCTH_2294791	345.952	340.011	308.943	442.756	384.11	405.314	284.193	250.562	275.848	279.173	232.212	246.727	231.147	202.283	189.251	308.15	274.433	276.331	214.383	184.844	185.06	192.296	217.576	212.861	221.288	216.759	248.923	211.233	195.169	203.822
MYCTH_2114377	2.66828	2.98093	5.94672	0.778177	1.35875	0.640995	7.03267	6.34794	5.67366	4.8767	3.37679	4.73257	1.54332	1.65806	2.80839	3.91358	5.34937	6.6315	1.12699	3.12124	4.88453	16.8825	8.3983	20.3708	3.63074	1.66047	1.53626	29.7548	23.3598	25.4021
MYCTH_2294793	1.07152	1.7331	2.46679	0.322004	0	0.102559	4.08545	2.94726	2.41468	3.32181	2.4979	3.00011	1.96423	1.15751	2.12062	1.82634	1.98691	2.92327	1.71609	1.24297	1.32462	14.6336	5.30893	11.7499	1.78867	1.90546	1.1762	12.973	8.06813	9.47539
MYCTH_2294795	61.1814	64.402	62.0441	43.4974	48.6911	45.2799	72.7251	67.2202	75.5475	67.0958	58.0992	63.5728	84.3448	73.8617	65.2998	79.4156	76.7689	75.2472	58.7057	49.4427	41.7807	59.168	61.7875	64.1776	54.7814	54.8227	51.5608	76.2054	72.8799	67.5374
MYCTH_2294799	20.4848	25.8347	37.156	12.9607	13.06	14.1275	35.8341	41.307	45.5244	40.969	43.4819	37.9873	22.8926	40.6693	50.8949	22.5583	30.939	34.2673	27.1245	26.9863	32.5911	44.1226	50.0599	54.1731	25.2283	28.0919	10.1057	32.5326	32.7171	28.5774
MYCTH_2294800	18.4679	23.9399	20.4171	20.4741	21.9957	24.9988	58.2126	63.5021	58.307	63.3028	74.3124	61.3755	12.7207	31.9098	56.1678	21.0932	44.9783	40.6281	32.4521	32.5935	34.5505	64.1726	70.3358	68.1581	36.8146	37.3197	16.8029	72.7402	60.3221	61.9933
MYCTH_2294802	146.125	139.734	142.171	178.203	184.63	176.197	120.877	123.445	128.704	155.96	156.234	139.611	127.511	88.8468	99.2107	210.952	158.931	174.909	31.8117	23.3955	31.6529	118.906	112.267	121.863	47.1729	44.8871	68.4597	139.094	122.311	108.917
MYCTH_2294805	39.625	45.0144	48.7631	47.3078	51.8881	51.4847	47.8059	51.5317	48.682	39.2256	29.2115	36.0013	56.4949	40.1062	44.8578	41.7248	29.4543	28.6373	13.9593	24.749	13.9637	14.0318	16.8566	17.0289	101.874	103.303	95.6083	18.1851	14.247	15.4983
MYCTH_90985	57.2315	66.0426	68.4093	25.9214	29.9084	22.8964	37.5211	40.5135	40.6275	40.9925	38.3242	41.0297	44.1951	36.6649	40.0625	29.1813	39.3451	34.9981	45.771	50.1056	38.4691	44.5977	42.3514	65.8805	95.2	94.7284	60.4663	40.0358	35.1619	32.5843
MYCTH_2294810	2.33212	2.95782	2.59894	2.68337	4.09223	5.82024	20.5695	21.651	20.2462	24.195	22.1804	22.4374	3.53093	7.28919	12.59	2.6492	9.17034	9.01343	9.91235	10.6067	6.42992	26.9867	21.5057	28.6298	6.08682	6.50578	2.9525	22.1371	19.0701	22.9829
MYCTH_2294811	320.929	308.284	309.67	375.484	386.412	419.826	177.118	193.091	202.31	291.212	269.333	254.629	213.469	164.648	183.902	268.331	221.638	225.227	123.584	118.718	110.909	170.155	182.813	217.863	225.106	221.087	254.323	192.647	181.055	167.735
MYCTH_2294813	103.706	110.733	118.78	184.992	179.243	195.298	74.8999	88.3724	77.0841	100.62	91.0807	69.1504	112.686	77.4281	72.4068	142.053	56.2011	66.1255	46.3089	49.6637	65.955	57.7743	64.9969	81.9941	106.76	115.09	123.285	90.7821	72.7021	71.4687
MYCTH_2294814	20.905	23.3622	17.5759	23.6673	25.1128	21.6913	19.2687	19.4973	20.2631	20.3549	20.492	15.74	30.0948	18.0509	21.6456	26.4117	25.7425	25.308	20.004	15.3576	19.8141	21.3169	15.9568	19.0085	43.5421	45.3771	47.5281	23.0249	20.3815	22.4789
MYCTH_2294815	5.35758	7.74118	6.49734	4.7764	5.43499	7.25607	22.1143	27.4095	24.0286	24.996	29.6278	20.7261	7.92706	12.1382	18.5316	10.0348	13.8428	13.2901	13.2933	17.9264	17.1097	17.9595	23.2153	21.1371	11.6397	13.2021	7.53729	30.6712	28.4496	28.6026
MYCTH_2294816	40.3604	38.4979	42.3098	67.4331	55.9164	68.0481	44.818	45.2971	41.3367	45.5158	35.8957	34.2477	54.4839	38.104	40.9031	59.0449	36.9434	37.1905	17.4683	17.1806	11.3696	27.6519	35.3628	43.8068	41.3797	36.2037	45.8238	35.511	31.6057	28.9302
MYCTH_2294817	223.148	259.641	264.056	117.075	143.308	106.021	233.46	206.671	217.17	240.325	226.73	265.193	119.303	145.033	153.487	191.786	246.005	248.803	129.194	112.503	118.609	176.205	183.593	206.539	180.362	177.371	127.054	167.36	169.342	164.232
MYCTH_2055659	222.77	218.278	210.426	292.219	303.144	294.294	106.547	108.618	115.398	125.475	105.282	116.666	124.261	93.6958	97.7969	140.608	106.878	104.128	63.0343	48.5864	58.8351	78.1727	99.13	112.816	83.0531	83.3229	105.954	97.4547	79.6145	82.4813
MYCTH_2294820	59.6897	59.0409	51.1638	56.7801	67.5857	60.0741	31.0576	30.4475	35.0382	38.0005	36.8902	31.3955	38.092	24.3703	31.0069	42.8487	33.4062	38.192	23.3593	22.0697	24.4778	22.4256	18.9262	28.417	34.225	33.4272	37.4704	28.9529	22.0707	22.2521
MYCTH_2294821	65.3834	54.3038	66.2729	75.9662	73.724	70.5608	114.189	122.085	152.26	89.571	70.2649	81.1086	303.122	226.059	203.656	204.169	135.459	145.243	97.8172	70.6561	75.7516	211.491	211.067	254.007	127.076	86.8344	149.57	451.963	403.962	417.699
MYCTH_2294824	1.30263	1.57134	1.67389	2.76387	2.17399	3.0255	1.01628	0.770822	1.14824	0.989475	1.52649	0.802846	0.841811	0.437977	1.03165	1.40488	1.35372	1.4075	0.717173	0.220973	0	1.362	0.899818	2.25633	1.28144	1.85102	1.82431	1.43189	2.02259	1.31043
MYCTH_2294825	8.48808	9.65914	11.7833	7.75494	9.52721	10.0508	13.8824	15.099	16.3624	21.1559	22.8511	16.5006	11.9958	16.299	17.7674	17.6011	18.9957	19.1637	50.6631	79.8817	56.655	25.0545	20.7858	24.6067	79.8228	108.421	92.0317	34.3368	28.5163	28.5774
MYCTH_2114395	351.94	368.041	391.228	72.1827	167.765	72.6119	406.899	383.892	381.081	383.61	365.572	368.908	373.226	354.605	338.764	400.49	454.674	462.554	250.831	202.605	212.408	428.905	405.158	487.239	224.038	204.51	206.123	453.252	481.287	424.629
MYCTH_2141471	12.6901	15.9907	17.0913	7.21827	8.13649	8.92265	27.7038	28.4524	28.6891	31.781	32.5883	32.2406	17.5611	22.9312	27.8164	22.6185	29.9346	27.9876	20.6187	20.7715	23.1256	25.0545	22.2855	25.8626	25.9224	23.4643	13.2503	24.3708	24.5822	20.7148
MYCTH_2294830	153.647	152.027	144.659	73.8195	116.82	69.8685	138.926	137.252	141.132	107.405	109.121	122.117	166.234	140.747	123.798	128.325	141.682	127.623	122.278	102.089	111.71	119.286	105.879	126.269	155.935	141.902	165.556	133.968	134.18	125.196
MYCTH_2294835	141.629	131.623	124.573	167.228	157.551	148.455	96.6077	102.678	102.514	96.1439	87.3801	102.912	124.728	99.7336	90.8046	136.132	118.254	123.156	91.0041	72.341	70.0668	100.567	104.169	123.672	148.994	144.679	157.971	122.627	121.2	109.799
MYCTH_2294840	349.923	368.896	339.822	279.527	267.561	366.778	361.329	342.313	337.566	537.52	543.986	494.49	227.219	259.533	282.444	347.225	414.652	460.74	110.035	100.46	96.8351	300.781	382.903	418.336	176.918	177.398	151.73	252.872	241.866	240.539
MYCTH_2294844	7.18545	7.64874	5.08775	7.45977	9.36736	13.0507	24.3298	34.3696	21.2931	37.6236	38.9949	30.1913	3.64785	9.63549	17.2897	6.04097	8.44981	9.09463	11.3211	10.8277	12.6115	19.2581	23.0953	26.5438	12.5741	15.9786	8.16139	25.8886	22.2263	18.1948
MYCTH_2294846	14.7911	16.1294	18.9194	16.1271	16.7525	17.1787	22.3785	27.3642	17.3418	29.1188	22.3423	27.1066	8.90917	12.2008	21.7793	10.5968	16.987	20.2464	32.1959	37.5654	36.8961	11.4028	12.6874	13.091	10.2782	10.5072	11.81	16.0658	12.9135	13.3059
MYCTH_2294851	53.0715	44.2056	47.9702	49.052	53.151	52.9462	37.3179	42.0325	38.7194	36.2336	33.9066	32.1561	43.8911	37.7286	37.3497	60.49	45.284	38.9499	26.3305	16.7939	28.7001	37.5343	36.2027	46.0844	21.1704	18.3196	39.4387	82.8494	72.791	72.6279
MYCTH_2294852	5.08444	4.50606	4.9556	4.23972	4.73164	3.92289	12.4799	19.6333	10.3342	11.8737	15.7506	13.754	3.39063	7.57075	7.25978	1.1239	4.84718	5.11573	6.81314	6.76729	9.07916	11.0861	13.4673	14.2191	3.9511	3.23928	1.70429	14.0898	16.1585	16.7079
MYCTH_98907	20.0226	21.1438	18.3027	2.7102	7.62497	1.53839	8.801	10.1567	11.0603	8.76392	8.9508	8.282	9.75098	12.5762	10.0682	6.40222	11.6376	10.042	19.0307	13.7279	14.488	8.83719	9.65805	11.1113	34.4119	34.4343	20.0674	6.12851	7.89032	5.0149
MYCTH_2294854	23.6364	30.4794	31.2974	14.7317	25.7682	18.0248	10.1425	9.83931	11.6513	13.8291	9.73717	9.95107	11.1072	12.3259	10.8706	11.4798	10.7206	9.4465	20.2345	22.6221	24.0639	11.4345	11.6976	12.8994	47.5199	57.2726	31.3254	8.3909	9.60174	8.01376
MYCTH_2294858	1.95394	2.07972	3.03943	2.57604	1.72641	1.79479	3.06917	1.79103	2.70174	1.36642	1.82716	0.887357	6.1499	9.60421	10.4694	0.722508	1.76857	0.866155	34.3474	46.2662	57.069	1.93215	2.33953	2.55433	22.3184	30.4329	11.786	4.69661	4.35635	4.9897
MYCTH_2294860	24.3507	31.3806	28.5002	16.5832	17.2801	20.5375	87.4612	90.6622	79.0091	93.8823	93.9487	99.5952	17.374	42.734	61.3643	28.2782	72.271	61.4429	50.5094	55.1327	60.0218	75.7021	79.5739	95.7236	43.6756	45.6221	20.9556	135.629	133.513	128.749
MYCTH_2055845	1.02949	1.77931	1.01314	0.590341	2.11005	1.92299	8.37416	12.8546	7.80129	4.40552	6.73044	6.46503	0.935346	2.1586	4.0693	0.842926	3.62447	1.05563	2.99676	2.48594	1.60058	2.78736	2.06958	5.68339	3.01671	3.21206	1.82431	4.58206	3.57843	5.41811
MYCTH_2294863	19.4133	21.4211	20.0206	17.2809	18.0474	19.0247	55.4483	56.8141	50.8266	61.583	67.6976	69.5941	13.7964	19.4587	30.9114	18.7451	44.4325	39.2747	23.4618	28.2293	21.8838	36.204	43.7612	44.3815	17.9401	20.5789	14.0904	43.5869	43.3857	39.2372
MYCTH_2294864	20.1067	16.9844	16.4306	19.9911	22.9069	18.153	14.3092	15.2351	15.4844	16.2321	16.6064	15.2118	22.612	17.6442	18.1877	23.8227	16.2883	17.7291	21.3615	27.6769	21.4147	13.6517	13.6172	13.7721	28.4853	31.7667	30.4372	18.0705	16.7364	17.0103
MYCTH_2294867	50.9075	47.2558	42.1997	62.2274	53.4227	52.2796	33.6999	37.2715	31.9481	40.1915	35.3175	36.9943	46.6036	35.9141	38.1903	51.1977	33.9303	34.7003	34.1938	42.1782	40.2353	31.4845	36.4426	39.1877	57.2909	62.6623	72.6844	38.2029	38.5181	36.4399
MYCTH_113886	79.145	86.8398	104.2	67.5673	60.4243	72.3555	185.715	194.723	179.48	177.728	165.763	158.499	67.9763	117.722	158.913	71.9297	120.743	140.29	135.494	127.474	135.691	152.735	140.192	179.442	118.079	116.423	74.9168	154.473	147.916	139.182
MYCTH_2294870	9.9798	13.3333	19.2718	2.20036	3.70858	4.12801	52.2572	55.2725	52.3125	65.3524	69.9411	69.1504	12.253	34.3499	60.8102	11.6805	37.2927	41.1424	32.3496	28.395	31.7633	55.5254	61.6075	83.25	7.92889	10.3984	7.15322	43.0141	42.6966	41.2784
MYCTH_2294872	59.6897	58.6712	65.6782	85.4653	97.542	97.7133	38.0293	42.8486	47.5507	68.5329	74.96	57.6782	44.2185	41.0134	44.5139	66.6513	52.1618	55.3257	23.7179	20.0809	27.7342	45.928	45.6808	49.1709	40.739	38.4086	48.7763	57.5621	41.1186	42.7905
MYCTH_2313396	54.5842	46.7706	64.0263	49.5082	58.4741	50.1771	82.4611	82.5459	102.7	83.9875	83.6564	78.4888	113.645	89.7853	83.9842	165.093	171.398	170.416	39.6494	29.9971	39.0487	134.11	127.474	148.385	31.7689	27.1119	61.0424	234.945	235.998	201.277
MYCTH_2294878	148.815	189.647	215.359	301.906	217.559	310.883	54.6556	46.3627	59.4384	35.1028	20.0988	28.2686	169.064	169.497	148.386	47.6253	14.9346	19.8674	433.352	489.096	632.34	87.4217	92.7412	142.319	1443.7	1675.01	1386.93	19.9606	19.7369	15.8007
MYCTH_2055546	3.02545	3.48931	4.7794	1.52952	3.69259	3.56393	2.23582	3.24199	3.25898	2.40301	1.43398	1.39442	8.18428	9.38522	8.31054	5.09769	5.26203	3.41049	323.394	346.458	334.77	4.52946	6.53868	8.17386	210.022	168.987	143.545	18.0705	18.9145	15.9267
MYCTH_2294886	66.518	64.3557	67.286	112.084	103.744	95.5596	68.1722	64.9077	64.3859	76.3545	63.0256	68.3053	87.0573	70.5143	70.2479	105.647	79.7383	88.3208	88.1866	89.5769	87.0937	70.3491	58.1882	74.3949	130.867	122.004	134.231	73.4562	74.1468	65.9246
MYCTH_2141486	1780.1	1614.14	1544.85	2654.42	2119.53	2280.25	1018.56	1010.46	964.371	1135.12	949.987	969.479	1329.83	942.12	870.238	1355.48	1153.1	1197.3	682.236	590.799	595.388	885.176	907.436	1083.95	1077.23	1047.05	1293.68	997.257	993.869	977.276
MYCTH_2294895	1.72283	2.14904	1.93819	0.670843	0.239779	0.589716	174.455	184.634	127.657	19.389	28.2632	30.487	13.7028	35.1007	86.2195	4.77658	13.7337	9.82545	7.58154	11.4077	10.3762	115.675	117.306	130.101	6.75424	5.30806	5.13688	350.642	314.035	345.726
MYCTH_2294897	3.78182	5.15308	5.308	1.61002	1.61451	1.41019	12.9068	13.1947	15.2649	8.1985	8.58074	10.0567	16.3686	19.2397	23.6325	5.80013	11.1791	8.68862	11.8077	11.0763	18.931	18.0861	10.9178	18.2422	26.6699	29.5618	11.618	44.8756	34.0729	35.2303
MYCTH_2141489	44.9406	47.718	37.3762	63.3275	69.8076	76.8169	36.1593	41.375	40.0702	33.4772	38.9024	38.093	61.7796	58.8766	53.1492	58.9045	59.0177	60.1437	59.1924	50.1608	50.4459	52.263	46.3406	39.9966	93.972	95.164	89.5593	73.9716	71.0573	73.4595
MYCTH_41855	109.105	99.9883	96.5791	107.308	113.591	118.148	77.3593	71.369	71.1065	90.5369	82.3843	76.9888	88.6708	73.1422	70.6109	110.243	95.2624	107.836	60.7804	55.4089	56.0203	92.5846	89.8018	95.383	101.447	88.8215	110.251	104.643	109.62	102.238
MYCTH_2313405	111.227	107.452	107.217	184.67	144.97	169.325	77.6439	75.8579	74.4837	80.9484	60.8053	69.8054	83.2224	55.8421	57.5433	91.9592	64.8474	72.4593	22.1043	19.197	23.098	42.0638	46.9405	54.8756	49.9493	48.2625	67.5475	47.9684	43.0745	44.7813
MYCTH_98929	30.8218	32.5592	33.2355	57.4778	52.1919	65.0482	15.8133	19.0665	19.4694	37.6943	30.738	26.3883	22.4249	15.642	18.6462	44.7353	28.3407	25.0373	10.0404	11.0763	9.10675	16.9775	20.8458	22.2227	36.1205	36.7209	39.3427	21.4498	16.5363	16.6071
MYCTH_2114422	87.7382	98.8329	94.4647	153.059	147.336	159.736	84.5546	94.9018	95.9963	105.732	79.5164	74.3478	159.406	114.218	120.665	141.431	58.8867	66.2338	84.4215	76.7328	92.6129	60.2449	79.304	100.875	182.044	174.921	187.16	106.877	73.0577	78.3736
MYCTH_105777	79.8384	91.2072	112.173	30.8856	43.368	32.9215	101.506	106.169	98.7319	124.792	142.38	127.124	69.6599	79.8995	100.93	121.301	136.594	158.804	122.329	97.2281	99.374	248.962	227.504	289.619	86.0698	73.9045	50.2886	245.427	240.755	222.647
MYCTH_2313408	191.381	209.844	195.207	82.3795	120.497	85.6626	354.52	339.275	360.717	256.698	270.536	295.511	472.7	446.987	429.473	400.169	429.521	413.508	301.776	241.385	250.988	424.882	415.116	434.024	301.004	276.291	235.504	760.593	826.861	722.877
MYCTH_2294923	7.18545	7.32523	7.88491	7.75494	6.0744	8.74318	36.1186	55.4311	32.5898	29.8491	30.4373	26.0291	9.0027	16.518	31.943	8.50954	12.1398	13.1547	19.1844	33.1459	27.5134	20.7785	25.9747	28.715	16.2315	17.8841	10.8499	25.0581	24.1599	21.8236
MYCTH_2294926	3.40364	3.78971	3.14956	3.54205	3.27698	4.97412	5.7115	11.9477	5.28529	5.01805	11.9344	6.92983	1.0055	2.31502	4.92901	1.80627	1.7249	3.38342	4.78969	5.4967	3.06318	4.27606	7.19854	6.47098	2.29591	2.6132	1.7523	5.6703	6.33448	5.99772
MYCTH_2122366	0.10505	0.0924319	0.396448	0.161002	0.0799263	0	0.162605	0.226712	0.303946	0.0471178	0.416316	0.16902	0.631358	0.531829	1.06986	0	0.152839	0.297741	2.61256	1.68492	1.4902	0.126698	0	0.340578	1.09456	0.32665	0.672115	0.229103	0.466751	0.352807
MYCTH_2294928	47.6299	54.0727	64.0043	5.95708	14.3068	7.9227	212.261	218.075	212.56	134.215	146.312	140.54	190.203	309.087	347.151	101.412	175.656	178.563	446.67	379.852	376.109	247.473	216.256	251.197	101.714	100.581	60.5143	297.233	335.016	278.844
MYCTH_2294934	58.4711	62.5071	64.0484	19.9106	39.9152	22.8707	83.3554	81.9111	74.6357	70.7945	80.9966	81.2143	89.6529	70.3892	72.5023	122.445	116.638	106.564	48.6653	41.9572	44.0988	96.5439	81.5835	100.3	123.739	114.137	119.9	119.935	117.955	106.926
MYCTH_2294938	34.9818	33.3448	36.8256	48.7837	40.139	43.4338	40.6513	38.1103	42.0628	35.9509	32.4958	36.5506	68.3972	45.1742	47.6853	57.0781	44.1705	34.7274	40.1361	38.5321	36.9789	39.5615	46.7006	54.1093	90.368	78.8859	110.707	83.9376	89.7496	83.3129
MYCTH_76096	26.8719	32.744	32.4427	16.2076	16.1451	25.7167	118.011	120.906	106.229	114.591	118.326	117.976	34.7949	85.3742	117.054	36.025	79.913	85.9118	78.889	81.3733	79.0908	129.295	130.474	153.707	29.2328	34.4888	21.0276	132.336	137.958	121.794
MYCTH_2294942	6.00889	5.75389	6.93784	6.11808	5.49893	6.40995	54.9808	67.6736	50.911	45.398	57.1047	51.9315	7.83352	22.7435	44.5521	5.23818	29.2141	23.0343	33.6815	41.9848	36.4822	35.7289	44.1211	40.9119	12.8945	14.6448	9.62564	52.0637	45.3416	45.7893
MYCTH_2294943	421.379	395.886	413.561	532.971	524.508	540.103	402.447	403.593	415.511	398.169	389.811	351.457	440.524	348.974	357.945	543.386	436.334	480.039	178.755	152.748	187.323	295.682	285.362	297.644	186.502	188.314	237.257	255.364	235.821	223.755
MYCTH_2294947	30.2335	26.0889	34.2487	21.9768	25.0489	26.2039	113.824	123.354	105.773	139.822	178.253	154.147	17.1636	40.7944	81.4051	43.5913	108.494	99.7973	41.3399	47.1501	41.0908	156.282	145.711	179.059	19.2749	15.3253	20.2835	211.09	219.684	192.532
MYCTH_2106347	1.0505	1.59445	1.49769	0.483007	0.959115	0.435877	3.76024	3.87678	3.73178	1.93183	2.6598	2.78884	1.59009	2.37759	3.85915	3.8333	2.8166	3.68116	4.25181	6.46346	4.60857	3.13578	5.4589	4.25722	6.16691	6.99575	4.0807	5.26937	5.44543	4.46049
MYCTH_62332	35.1499	30.2021	31.1652	27.8802	41.6256	38.793	28.4762	27.0241	30.5466	35.2206	38.0467	33.7407	38.0686	30.1891	37.3688	51.3783	43.0569	42.8747	27.688	20.5781	20.0349	37.6293	35.3928	37.3784	47.5199	40.9129	48.2962	55.672	47.3197	48.7378
MYCTH_105786	4.87434	5.26862	3.17158	2.65654	2.84538	4.10237	22.3379	24.4623	19.4694	19.6246	22.8974	18.1274	4.18567	12.1382	19.3531	3.07066	10.6332	14.3998	17.6988	20.219	14.4052	21.5387	26.3947	24.9047	10.8121	9.01009	5.04086	34.5086	35.4064	28.0734
MYCTH_2294959	610.511	578.116	575.841	705.539	714.781	669.866	425.273	372.896	450.448	599.692	585.317	619.819	455.958	385.514	356.952	751.749	747.033	765.979	1198.73	1031.69	1028.87	696.016	743.25	741.395	785.12	791.336	832.63	699.022	737.845	640.169
MYCTH_2294962	10.6731	9.61292	9.86715	12.5045	9.67108	13.4096	20.5086	19.3159	22.0868	19.389	18.2254	16.0147	18.4029	18.833	20.4802	16.9388	16.3756	15.2389	37.1905	35.549	35.9855	16.2174	18.0863	20.3282	28.5654	37.1564	25.4924	25.3159	23.4042	23.1845
MYCTH_42937	3.57172	4.89889	4.88952	4.72273	3.4688	5.2818	8.76035	8.41103	6.51796	12.3684	9.2746	8.42989	2.92296	2.72171	3.28601	3.47205	6.24457	4.95332	1.05015	2.59643	2.15251	3.32582	4.88901	4.1295	2.88323	3.62037	1.94433	4.20977	4.64529	4.61169
MYCTH_2294970	132.09	135.898	108.362	77.8714	87.0077	128.891	359.052	358.319	314.736	205.198	278.377	264.411	150.427	258.5	362.282	165.916	206.267	229.856	670.249	793.375	855.704	419.497	395.65	388.812	488.494	567.064	604.759	529.629	488.133	509
MYCTH_2294977	3.84485	3.48931	4.49308	2.65654	4.71565	3.2819	4.93913	4.71562	4.20459	4.85314	4.00126	5.15512	8.16089	9.0411	8.71174	7.46591	5.87338	5.52174	34.9622	32.7592	45.2026	6.77835	8.57827	8.66345	15.8578	16.6047	13.0582	11.0829	10.8909	9.45019
MYCTH_2294980	20.2537	24.5407	29.205	2.41503	8.72795	3.23062	69.1884	68.5805	65.7875	65.965	69.2241	72.5731	46.6738	91.2244	113.425	37.8714	71.4632	64.6098	259.232	222.547	263.765	93.2814	87.8522	107.388	35.106	42.6006	18.6032	96.3951	104.752	93.8719
MYCTH_113912	65.6356	62.0681	69.5105	33.6495	58.1224	38.0751	50.4482	53.3001	56.0443	68.5565	68.0908	56.1359	53.3849	45.7686	49.1182	75.7228	78.4501	88.2396	37.7028	35.1623	46.0305	63.6658	59.7779	63.6242	59.0529	57.5992	56.4576	77.1218	67.19	58.9692
MYCTH_2294987	20.0646	24.3789	22.4874	18.8909	32.0664	30.0242	20.0614	23.0793	20.3982	26.4095	28.6102	20.7895	30.3052	20.5849	26.8421	34.1786	22.2708	22.6824	45.0794	47.8682	70.5635	23.6292	24.955	27.5868	50.7502	47.9631	41.239	39.4916	36.0732	31.551
MYCTH_2294991	293.427	270.387	287.931	376.638	359.508	362.547	215.513	212.021	210.905	226.872	201.798	188.796	238.162	173.189	165.504	257.132	201.049	217.134	76.3789	64.3031	71.9158	135.82	137.762	152.77	103.93	113.81	144.985	138.922	117.91	112.193
MYCTH_2294994	50.9495	55.5054	55.0842	32.9786	34.672	30.9729	75.4487	74.339	73.2341	77.6031	73.341	73.4605	43.7508	55.9359	69.8276	51.3783	76.5287	80.0923	34.706	32.6211	35.1852	62.0187	59.328	65.6676	34.8391	36.8025	31.6854	56.9894	58.3217	55.5167
MYCTH_98955	5.35758	6.9324	5.19787	4.23972	7.40117	4.17929	13.5369	10.7462	13.2217	6.03108	5.22708	7.22562	23.0563	19.8341	21.3973	13.1456	16.1354	14.481	29.4809	17.7331	30.3558	28.5071	24.895	31.8227	48.5344	34.5432	32.7416	104.07	102.507	87.6726
MYCTH_2294996	19.6655	22.045	25.1744	6.86943	10.5343	6.48687	31.2608	30.4248	34.8187	35.9038	36.2889	34.9872	33.462	35.8515	37.8846	39.0957	47.9259	45.6356	26.4585	28.0912	27.955	28.7605	30.1739	28.0338	31.7156	32.2567	16.7069	27.8933	25.6046	22.1513
MYCTH_2294998	63.5556	56.8688	50.2388	49.6423	58.2663	41.6134	65.3062	69.7367	71.8157	62.3133	55.7632	59.1571	84.5553	68.2618	62.2813	88.4269	81.6379	77.575	86.0095	65.3251	64.4096	55.7471	49.4	58.7709	106.546	107.359	99.641	60.0823	65.5675	54.5339
MYCTH_2294999	36.4945	30.9878	33.8743	33.408	40.9382	36.6649	29.2689	30.3341	33.3665	42.8066	44.4533	36.8042	50.4151	50.1171	47.2459	49.6925	47.6858	49.9393	25.5365	22.8983	29.6383	31.3578	25.6748	29.6728	22.879	23.4916	20.6675	44.3314	37.8069	38.9096
MYCTH_76126	94.8816	118.036	147.897	48.7032	57.0034	60.9458	274.03	282.211	221.323	361.582	334.811	321.392	78.1481	147.442	250.787	95.0499	342.119	276.412	265.098	180.121	204.074	174.685	171.355	211.626	43.1417	48.6708	34.5659	146.454	126.49	127.263
MYCTH_2295005	364.903	504.863	507.255	154.991	206.993	212.657	918.109	788.505	899.36	803.218	727.72	741.408	477.143	665.756	696.863	624.648	716.051	715.823	686.155	575.855	596.658	639.667	661.396	657.549	437.557	398.077	255.956	911.315	840.441	801.502
MYCTH_2295009	139.255	128.619	142.875	118.632	146.489	128.097	178.703	178.468	166.461	132.378	124.317	116.286	211.482	208.477	200.274	168.525	135.852	144.973	241.61	201.223	214.064	135.789	159.328	182.401	183.646	152.3	184.88	197.2	211.816	209.315
MYCTH_2141513	484.472	620.727	621.278	191.646	289.557	242.655	1416.45	1413.48	1338.98	568.877	599.056	517.223	1612.86	1879.33	2065.45	650.558	595.897	645.962	2976.96	2647.12	3124.42	881.375	1052.55	1195.83	1541.59	1366.43	1142	1405.38	1366.45	1247.43
MYCTH_2295015	20.0226	18.6019	15.3293	21.6548	22.1076	19.3068	14.4109	15.6885	16.2949	13.9704	12.3507	14.9794	20.297	16.5493	15.0354	18.9458	13.0787	11.9908	14.0617	15.3024	17.2476	8.36207	8.48828	11.0901	21.1437	21.8583	22.4198	12.0279	11.4465	10.6598
MYCTH_2295017	1.95394	1.96418	2.18046	1.10018	2.09407	0.717915	1.5854	1.24692	1.72236	1.34286	2.19722	1.54231	1.05226	1.68934	1.2036	1.52529	0.829697	1.51577	9.50254	11.7116	9.43791	1.362	0.779842	0.894016	8.72979	13.9371	10.0097	0.801861	0.800145	0.655213
MYCTH_2295019	32.9018	45.5227	48.5869	13.229	16.6247	14.6147	89.8799	94.539	93.2608	92.2332	90.1787	91.6935	57.477	72.5478	91.6643	82.0046	122.359	127.677	77.4034	64.8555	73.5439	120.712	107.618	109.943	70.2387	57.8442	33.7498	136.087	142.204	120.937
MYCTH_2295020	42.3984	37.9202	41.1865	26.2434	36.3025	23.7425	49.6352	49.718	49.5095	45.3745	44.754	47.051	50.2982	43.5474	45.6411	52.723	66.4195	57.7888	37.8052	26.0748	31.1561	44.471	40.1619	44.9988	49.6557	38.9802	49.3764	65.1798	64.3672	61.5397
MYCTH_2295025	65.5725	79.5608	118.824	24.4187	36.6062	32.0754	119.759	119.613	126.509	101.044	108.705	122.35	112.078	143.093	161.129	91.8187	124.629	143.349	202.729	162.111	162.045	245.446	273.395	494.838	116.557	89.6381	74.8208	168.419	188.857	167.205
MYCTH_43573	7.98384	6.6551	5.4842	7.05726	6.3941	11.2559	27.4396	42.2592	28.5709	23.8652	37.3297	26.9587	7.97382	15.4856	22.7155	9.11163	12.1616	16.3216	7.06927	10.5515	12.3355	20.145	24.0551	22.9677	5.15244	6.96853	6.55312	17.7841	18.2478	18.2956
MYCTH_2295033	3.57172	3.05025	3.8103	4.42756	3.74055	5.69204	3.1708	2.31247	2.46534	4.80602	3.3074	2.80996	3.41401	3.31611	3.17138	6.18146	3.01311	3.46462	2.53572	2.12686	1.29702	2.21722	3.4493	2.98005	8.56961	7.21352	4.53677	7.70359	5.08981	5.0149
MYCTH_2295034	1.57576	2.3108	1.14529	1.31485	1.75838	1.84607	11.5653	14.2829	11.5162	13.0752	19.6362	13.0568	2.12791	3.15969	6.57201	2.20766	6.44107	3.00448	5.14827	6.24248	7.72694	11.5295	9.47808	15.8156	3.36377	3.83814	1.58427	14.7485	17.2476	15.2715
MYCTH_2114467	0.672323	1.59445	0.814921	1.20752	0.767292	1.48711	1.36182	0.544109	0.928724	0.730326	0.69386	0.359168	0.467673	0.969806	0.305675	0	0.26201	0.622549	0.3842	0.497189	0.496732	0.0316745	0.119976	0.745014	0.213573	1.11605	0.696119	0.0572758	0.088905	0.302406
MYCTH_2295037	2.68929	5.15308	4.22878	1.61002	1.42269	3.33318	55.6516	55.3631	44.6632	24.4777	27.4306	26.4517	7.13201	23.4005	46.1187	4.57588	16.0481	13.1818	26.0231	36.1014	30.3282	27.3985	33.7732	49.3412	7.0746	5.41694	6.84117	16.0945	16.892	16.4307
MYCTH_2295038	3.3196	3.92836	2.86323	2.09303	2.42976	3.1537	8.21155	12.9453	6.39976	9.02307	9.57527	8.07072	2.36175	3.12841	6.34276	2.16752	2.90394	1.89471	4.40549	7.78929	9.29993	8.58379	8.48828	11.2391	4.13797	5.11751	2.49643	8.87774	7.29021	5.69532
MYCTH_2295039	45.2558	53.703	50.3709	79.6424	74.843	86.4062	24.0046	25.029	23.7585	42.8301	33.7216	30.973	29.0659	26.6853	21.894	41.5643	26.7032	25.1726	15.2399	13.8937	15.3987	20.3984	24.2351	30.6307	47.6534	48.072	51.2007	30.9003	22.7597	24.4697
MYCTH_2295040	962.41	968.594	991.494	361.987	619.748	393.084	1009.39	950.741	973.708	851.372	776.059	863.736	924.776	853.993	805.435	877.927	1002.71	1026.58	382.586	326.764	310.044	665.197	652.458	680.964	450.318	458.97	390.931	532.665	544.165	535.536
MYCTH_2295044	49.7309	65.3956	69.2683	16.3149	25.8641	17.1274	69.351	71.8678	73.6901	76.0482	82.8238	76.3761	64.6558	75.0505	80.5836	63.2194	83.6248	91.7854	137.185	119.049	143.556	90.114	86.7425	95.532	78.2477	77.2255	51.0327	97.0251	96.173	95.3588
MYCTH_2141524	94.5665	101.929	109.354	40.3847	65.5555	36.8444	88.4571	90.2542	87.9755	92.8457	94.4575	86.4116	90.7753	89.8166	97.7014	105.546	116.813	132.007	127.734	125.015	113.752	127.902	128.194	151.28	149.608	152.899	141	200.064	204.904	191.524
MYCTH_2295050	107.614	122.449	131.114	47.2542	57.7707	56.946	100.49	107.28	110.771	120.033	123.9	120.3	102.116	107.023	124.754	109.741	131.594	128.543	287.484	431.035	313.852	140.286	135.303	155.857	465.695	620.172	576.194	146.626	149.827	136.94
MYCTH_76163	405.306	384.702	406.117	306.656	425.448	381.546	310.047	289.149	330.677	411.645	393.673	359.02	339.203	302.705	299.428	391.479	426.443	414.888	136.57	114.215	119.05	311.519	327.534	308.947	223.904	234.099	235.096	314.902	276.072	300.945
MYCTH_2295056	21.0731	28.4228	38.3894	12.5313	15.6016	19.076	41.261	42.2138	46.4869	64.1981	66.9575	58.0162	17.9586	36.7901	42.8709	24.5051	49.2797	43.1995	32.5545	32.2897	37.1997	56.1589	56.9285	65.8592	36.601	30.9773	14.0904	38.8616	38.2958	36.9944
MYCTH_2313432	22.1026	22.7383	39.6448	8.13061	13.9232	12.7686	276.347	297.945	330.643	274.461	300.418	278.609	84.5319	194.649	313.451	191.685	543.168	567.25	176.04	133.495	175.567	847.388	825.643	900.062	130.68	71.7269	68.8918	1785.26	1788.99	1413.8
MYCTH_2295064	0.126061	0.0924319	0.242274	0	0.0479558	0.0512796	0.203256	0.385411	0.472805	0.0706768	0.0925147	0.0422551	0.51444	0.250273	0.687769	0.160557	0.0873366	0.270673	0.563493	0.773405	1.21423	0.126698	0.449909	0.510867	0.800898	0.571637	0.360061	0.229103	0.266715	0.151203
MYCTH_2075102	528.677	477.365	464.857	357.13	524.252	376.803	359.235	343.582	378.666	388.581	385.832	369.394	474.711	365.742	362.072	406.23	421.552	418.136	221.427	171.724	175.181	319.152	339.591	357.841	297.213	296.19	322.255	300.87	278.117	291.57
MYCTH_2295068	76.4347	75.8173	75.7215	70.7873	64.4685	55.8435	129.291	134.962	119.214	94.6597	82.5925	87.6159	126.506	105.333	108.629	87.4836	101.769	90.0801	154.884	167.415	168.171	106.806	101.499	137.083	119.814	110.598	120.237	130.417	133.735	122.727
MYCTH_2295069	273.047	302.46	319.757	448.767	397.953	430.569	257.851	296.041	259.621	306.69	294.197	266.08	233.86	205.724	237.815	238.829	201.311	188.903	201.782	220.586	215.085	239.554	271.385	330.871	342.651	309.528	380.921	297.605	254.291	268.814
MYCTH_91076	0	0	0	0	0	0	0	0	0	0	0	0	0	0	0	0	0	0	0	0	0	0	0	0	0	0	0	0	0	0
MYCTH_2050269	0	0	0	0	0	0	0	0	0	0	0	0	0	0	0	0	0	0	0	0	0	0	0	0	0	0	0	0	0	0
MYCTH_91077	0	0	0	0	0	0	0	0	0	0	0	0	0	0	0	0	0	0	0	0	0	0	0	0	0	0	0	0	0	0
MYCTH_2295071	9.32848	11.346	12.9066	2.92487	4.77959	2.56398	70.3267	82.3872	87.2494	28.2707	19.4512	29.3673	88.8579	104.802	109.164	38.5337	42.7076	44.3634	67.5935	54.6632	74.8134	52.453	58.4282	59.4947	29.6866	32.5017	18.8672	63.1465	58.1439	50.6782
MYCTH_2040280	6.34505	6.56267	6.67354	10.5725	12.3086	13.2301	5.26434	5.64514	5.84252	6.31379	6.33726	5.70444	7.99721	6.41323	5.78872	10.938	4.82535	4.54731	6.96682	5.46908	12.5563	4.49778	4.91901	6.53483	14.2827	11.705	12.002	9.33595	6.00109	6.12373
MYCTH_2295074	13.8457	11.993	11.8494	24.5797	19.5979	21.7938	8.65872	8.18431	9.08461	11.8973	12.4895	12.7822	8.93255	7.94615	10.393	12.0819	9.75986	8.55328	7.29979	7.18162	8.16848	5.89146	6.4187	8.36544	6.43388	8.19347	8.59347	6.07123	4.60084	6.09852
MYCTH_2295075	0.945454	0.878103	0.792896	0.268337	0.143867	0.640995	2.3781	2.69788	2.34714	2.02607	2.59041	2.36628	1.47317	1.72062	1.79584	1.40488	1.44105	1.54284	2.25397	3.78416	1.90414	1.99549	1.43971	2.55433	1.5751	2.44987	1.27222	2.1192	1.42248	1.43643
MYCTH_2295076	1.99596	2.95782	4.00853	0.456173	1.43867	0.871754	9.06523	11.9024	8.69624	8.81104	8.00252	11.0074	4.8638	7.38304	8.1577	1.5855	5.06552	6.65857	7.73522	8.176	8.88598	7.88695	8.99818	8.70602	6.08682	8.629	4.92084	7.01628	7.22353	7.38375
MYCTH_42071	2.08	3.72039	2.42274	0.858678	1.10298	1.10251	14.7564	14.0108	12.6475	13.8526	16.1901	18.5289	2.4319	6.56966	10.5458	0.782717	6.13539	6.7939	9.09272	12.0983	12.8046	10.8644	13.6772	15.1983	6.91442	6.56022	3.07252	13.9466	11.6688	12.2475
MYCTH_2295083	2008.92	1788.49	1862.78	1697.88	1927.45	1546.82	1441.98	1361.2	1317.05	1354.07	1265.42	1304.14	1525.46	1232.25	1131.51	1421.43	1503.63	1566.2	1049.2	891.653	907.474	1206.42	1225.85	1466.12	1052.41	1018.85	1236.91	1294.75	1367.74	1312.12
MYCTH_2295088	9.60162	12.617	11.3869	7.2451	13.06	11.4866	11.0165	12.3105	12.3774	11.379	13.9003	9.90882	14.7083	15.2666	13.9464	12.0418	12.3145	12.8029	11.1418	12.2364	17.2752	11.2445	12.1475	9.11045	17.6464	17.8841	15.2906	17.8987	16.4252	15.8259
MYCTH_2295089	89.2299	89.2662	87.9894	106.342	113.208	119.84	49.1474	55.7939	56.3145	97.8166	85.8999	79.2705	57.6173	40.2626	49.0035	75.1207	58.45	58.6549	29.3785	28.0359	34.1641	50.2041	54.169	64.9226	58.1452	66.1738	74.6287	65.4662	52.7874	51.5603
MYCTH_2295090	15.4844	20.6585	23.6107	5.25941	6.77775	6.89711	49.8994	49.9901	47.4325	49.5208	52.2708	48.9948	18.1925	30.7835	45.2208	18.8454	42.2054	37.3259	50.7912	46.5148	45.5338	42.0954	48.0203	54.0667	31.7422	42.1378	20.4035	47.3957	49.4756	45.0333
MYCTH_2295092	3.38263	5.33794	5.81457	2.20036	5.37105	6.53815	29.4925	39.3799	27.4565	13.0752	17.7859	18.2119	10.0784	20.1157	29.02	4.39526	11.8559	10.5833	27.3806	39.6094	28.7001	25.4346	20.2759	19.5406	7.95558	9.01009	4.12871	31.2153	24.36	24.6713
MYCTH_98992	26.5358	32.7671	33.1034	37.433	41.0341	40.6647	14.4718	15.6431	15.7545	10.5544	9.50588	9.38063	33.5555	31.5031	34.1401	17.2198	6.13539	8.44501	36.7295	46.8463	60.7669	17.1359	17.2465	22.1163	100.112	121.895	93.88	13.1161	10.0018	9.9794
MYCTH_2295096	94.1883	127.972	139.77	41.3507	45.2702	50.7925	237.017	235.509	223.654	238.534	251.27	232.192	99.0531	177.162	215.921	94.6485	213.341	198.756	166.384	164.652	166.129	218.174	225.734	260.074	115.623	121.16	62.1226	224.607	236.71	203.217
MYCTH_2295097	186.339	195.933	197.167	85.6532	111.769	93.7904	221.692	232.199	223.569	236.32	207.002	228.769	170.28	178.632	184.838	160.738	224.892	235.919	134.009	112.006	116.015	165.088	166.556	188.276	120.909	122.276	104.802	143.476	147.004	138.83
MYCTH_2295098	227.014	239.537	231.834	90.1076	146.441	87.1241	151.141	149.743	142.331	158.41	135.696	144.977	145.961	130.236	121.907	127.884	153.996	145.947	100.712	84.9365	104.921	125.083	151.469	186.211	131.16	119.908	125.277	155.962	173.898	152.967
MYCTH_2295100	28.0485	29.3934	27.2668	38.6137	42.4568	44.5107	22.7647	24.4623	25.6835	34.4196	31.825	29.0715	29.2997	20.5849	23.5561	50.7762	43.3408	33.5906	18.7489	14.9157	21.1939	34.2402	29.3641	28.3957	31.6622	30.1607	31.0133	38.432	35.2731	32.2315
MYCTH_105822	305.256	280.854	282.579	459.742	402.333	452.286	201.691	202.295	219.28	226.331	207.048	198.62	316.708	269.231	265.135	296.71	231.376	237.868	350.544	281.381	340.565	239.839	236.682	251.325	453.175	423.229	472.593	273.005	265.982	249.737
MYCTH_2295106	20.5899	31.034	33.2576	13.9535	15.6016	15.8454	29.9193	32.2612	29.8712	29.0246	27.4075	29.6842	32.1759	33.1611	35.401	23.622	38.4499	29.6117	58.219	48.1997	49.6456	45.833	38.7522	45.2117	51.4176	44.4244	29.477	54.8415	50.4981	52.6187
MYCTH_76199	4.39111	5.24551	3.78828	6.17175	4.15617	5.58948	2.82526	3.65007	3.00569	2.82707	2.72918	2.97898	4.8638	5.38086	4.0884	4.11428	3.77731	4.65558	8.40116	10.9105	11.7008	4.33941	2.87942	2.76719	13.8288	16.1692	17.283	7.30266	6.33448	6.30013
MYCTH_2295109	56.097	62.0449	49.6221	23.3185	43.368	31.5882	55.428	50.8742	62.8493	68.6978	63.5807	66.3193	70.1042	66.8228	57.2759	65.126	88.2536	80.2276	61.8305	49.277	41.2012	63.1907	60.7677	63.3475	106.146	95.8173	77.5572	88.4624	83.8374	86.0346
MYCTH_2313446	97.6339	89.3586	90.6324	125.931	125.101	118.558	57.2573	71.4144	63.5585	80.8306	70.9356	80.7072	102.467	77.6158	75.5017	124.974	91.3104	88.835	118.538	100.349	107.929	69.3355	66.9165	76.9493	102.141	80.1381	100.673	100.662	104.308	91.5283
MYCTH_2295112	3148.07	2777.88	2660.21	4663.72	3948.6	4291.44	1517.98	1565.18	1565.39	1963.73	1756.74	1606.79	1842.4	1278.17	1288.61	1995.04	1634.98	1637.68	457.095	424.793	394.46	958.217	1042.5	1190.21	941.963	1001.1	1386.21	1130.77	989.935	1078.15
MYCTH_2313449	160.79	169.497	175.01	240.484	227.246	199.503	66.7697	70.8476	71.1234	76.5194	61.8923	59.6219	128.563	107.304	98.5802	91.036	58.319	75.951	269.657	270.277	308.664	96.6706	113.557	162.477	411.181	387.407	429.529	179.388	153.428	150.17
MYCTH_2295119	44.4784	45.5458	51.1858	45.6978	39.9791	56.8178	163.052	180.486	186.133	163.428	180.38	172.401	62.8085	138.776	205.108	56.2151	178.429	180.485	123.687	109.824	123.355	264.546	254.678	272.909	74.3233	73.2512	49.2084	293.481	287.986	269.898
MYCTH_2295120	5.35758	6.79375	6.43127	5.1789	5.75469	8.10218	52.1759	68.7618	50.7421	26.2918	32.0795	29.4518	7.88029	34.1622	82.0738	1.62564	6.76858	5.87361	99.226	132.667	109.75	56.2223	61.5476	91.8921	20.7433	24.1176	18.0271	22.8817	25.0268	21.3952
MYCTH_2295124	4.74828	3.88214	3.56803	5.04474	6.34615	4.02545	4.9188	3.83144	5.04888	4.38196	3.65433	3.40153	9.54053	10.4802	9.07473	5.1579	3.42796	6.22549	6.12158	5.22048	5.54684	2.88238	5.09897	5.53439	11.2393	11.8411	11.498	7.64631	7.62361	6.57733
MYCTH_2295128	6.11394	5.54592	4.91155	4.07872	7.56103	5.41	8.23188	7.98027	8.57804	8.48121	7.7481	7.50028	18.3795	18.8017	15.3793	7.98772	9.06117	6.82097	14.9582	10.9382	13.7429	7.69691	6.50868	9.17431	17.5931	15.7881	17.9551	10.596	8.3793	7.35855
MYCTH_2295130	130.452	134.881	129.859	26.619	58.1064	29.0243	206.244	196.492	230.999	137.513	145.734	147.005	323.957	382.072	359.149	205.192	256.704	251.51	455.635	329.581	334.107	246.206	235.392	253.049	167.254	118.873	111.427	280.823	328.326	257.902
MYCTH_2295132	16.5349	17.2848	23.1261	7.91594	9.60714	7.5381	28.3339	26.6614	26.0381	28.577	27.6619	29.0926	17.1402	17.8945	23.3077	18.6046	28.035	27.9606	16.623	18.5065	19.207	25.6247	20.9958	24.1172	28.8857	28.3913	13.8504	23.3971	20.3593	17.9428
MYCTH_2087754	41.537	38.8676	36.5173	93.1398	74.2835	91.5085	46.8303	37.1808	33.5185	56.7299	136.112	64.8193	28.2474	21.3357	28.2367	62.6173	44.236	36.1349	39.7006	38.035	48.4038	28.8872	29.0641	33.4192	36.4408	39.3341	35.046	66.0103	51.6094	58.3644
MYCTH_2295135	157.45	149.439	141.312	158.48	158.638	150.019	128.986	130.428	127.877	132.283	119.645	123.448	102.678	88.0334	85.2451	137.497	129.28	118.853	51.995	46.8186	47.6587	94.5168	94.4509	99.3635	57.2642	51.2024	65.0511	108.251	104.819	96.2912
MYCTH_2295138	129.443	134.766	165.385	57.5315	82.4679	83.9191	160.898	186.652	169.923	165.69	164.769	159.281	127.371	190.927	208.222	104.523	141.398	171.093	455.2	414.131	393.274	154.255	165.297	173.737	298.014	301.334	178.879	200.207	195.613	173.909
MYCTH_2295141	34.2255	31.9583	27.5531	26.2702	36.1427	22.9989	35.5902	36.0926	39.0571	37.2231	42.1867	44.7481	45.715	39.9185	40.7885	56.8774	60.2186	57.3286	31.4531	28.5331	31.2665	34.2718	32.5434	36.378	40.7924	31.6034	36.8223	58.2781	60.1443	54.4583
MYCTH_2136659	298.406	307.96	305.221	211.611	319.801	241.219	190.248	192.909	200.469	232.809	219.144	207.768	220.765	180.196	190.607	213.14	190.219	189.688	144.69	128.744	124.155	191.758	194.901	227.378	155.641	166.401	166.78	233.971	196.769	192.356
MYCTH_2295145	63.4295	87.6948	77.902	15.5099	26.3277	26.6398	86.8921	86.128	94.3246	114.19	125.288	127.42	59.7218	84.2793	87.0792	82.0046	123.319	116.931	74.8933	60.0494	47.7415	114.662	118.146	118.053	92.2367	97.4505	46.3759	112.633	115.688	110.907
MYCTH_2313457	27.061	26.0427	29.9098	17.0931	15.9853	19.5888	70.0218	74.543	77.2023	64.0331	66.0786	60.0445	38.1387	75.5198	109.107	27.074	48.319	43.5514	109.42	107.448	121.644	81.4669	73.965	86.0172	50.2697	56.7826	40.807	102.925	94.106	90.4195
MYCTH_2295152	3.90788	4.96822	3.43588	3.38105	4.332	5.51256	14.6345	18.9305	11.5668	11.1669	12.7208	11.5568	4.16229	5.16187	9.85802	3.97379	4.21399	6.65857	5.78861	9.52946	9.90704	12.7015	15.1169	14.8364	7.31487	5.60749	5.54495	18.8724	16.8031	17.59
MYCTH_2295153	4.93737	7.18658	6.60746	4.07872	4.95543	7.56374	15.4272	17.8423	17.0548	17.3865	23.2906	17.9373	3.36724	6.8825	11.4246	4.79665	13.3407	11.3412	5.17389	7.26448	8.19608	14.1268	14.667	21.8395	5.87325	5.41694	3.5046	19.0442	18.5812	16.6575
MYCTH_2295154	0.0630303	0.069324	0.0440498	0	0.191823	0.512796	0.97563	1.72301	1.0807	0.376943	1.27208	1.20427	0.163686	0.531829	1.14628	0	0.349346	0.216539	1.12699	0.607675	0.689906	1.07693	1.25975	1.29845	0.240269	0.626079	0.240041	2.23375	2.73383	1.18442
MYCTH_2295155	183.565	176.337	176.111	179.947	229.021	187.76	100.612	101.476	101.906	180.862	182.74	159.724	86.1921	80.4001	88.0726	141.029	130.35	146.867	48.3579	43.1173	47.7139	110.417	107.618	120.479	74.1364	82.6424	83.4623	113.291	107.531	110.151
MYCTH_2295158	18.72	25.3495	25.7251	9.33813	11.1417	8.15346	38.3748	40.4001	39.4961	38.99	38.6249	37.8817	24.5762	37.9789	42.1258	29.101	34.8691	38.165	41.1094	38.1178	32.3152	40.6384	39.8319	47.4042	38.3363	38.0819	24.3882	45.9924	47.1863	43.2441
MYCTH_2087774	12.2069	18.7637	19.492	9.76747	9.70305	11.3072	13.2726	12.8319	17.173	12.1564	9.9222	10.9229	16.2516	17.3314	21.4737	7.42577	5.52404	8.22847	24.2302	29.5275	35.1576	16.3441	24.4151	24.0533	53.9004	55.1494	27.7967	9.42186	8.64601	9.02178
MYCTH_2295162	31.284	36.0254	36.1208	17.0931	22.2515	17.6658	59.737	64.545	61.2958	54.9158	63.28	59.305	43.4	45.9563	55.2126	34.7004	54.367	53.9723	44.2342	45.189	48.7073	40.6701	39.1421	48.3195	41.8069	47.5275	32.8136	56.5884	48.6311	54.6599
MYCTH_2295164	3.40364	4.71403	5.70444	2.17353	1.48663	1.15379	10.1831	14.5323	10.4524	10.7664	9.55214	10.2257	7.45938	8.00872	10.2783	8.068	11.1572	8.76982	8.01697	9.69519	12.915	5.54304	8.06837	9.3446	7.76871	10.235	4.03269	10.4242	11.8466	10.5086
MYCTH_2295168	58.4081	55.8289	58.7624	84.2042	73.2444	74.3555	73.2942	68.059	74.5175	55.175	55.2081	50.2624	99.7079	75.2695	64.3064	77.8502	58.6683	51.5633	28.0466	24.749	43.4916	34.4619	34.8829	38.315	57.5579	55.0677	69.7079	50.0304	37.2512	36.6668
MYCTH_2295173	342.549	338.07	306.961	293.668	331.822	293.14	297.344	288.582	308.742	252.033	246.39	243.178	488.999	397.527	377.107	353.447	376.159	321.993	619.74	584.998	615.23	244.527	246.52	266.672	468.632	485.265	482.578	215.471	221.929	197.118
MYCTH_2295174	592.17	533.471	553.816	753.678	756.23	785.091	293.949	300.031	322.639	465.1	452.119	390.669	328.377	254.308	251.972	507.843	377.36	386.982	159.955	146.118	154.401	280.541	303.269	307.584	300.871	302.832	362.606	346.432	308.345	334.537
MYCTH_2295176	5.69374	5.8001	5.94672	3.81039	4.26806	4.64081	15.6101	13.5574	15.2817	10.6251	10.9861	11.4723	17.5845	29.7824	30.472	12.7643	13.0132	14.075	76.5069	64.2202	65.5962	20.7151	19.4961	26.1393	56.223	47.7181	40.2309	47.1952	42.9189	42.9921
MYCTH_2295177	5.0004	7.09415	7.42238	3.56888	3.30895	4.02545	12.0531	12.7866	13.8802	11.0963	13.2065	13.1413	12.1829	18.8643	18.8181	10.3559	13.9957	15.2389	48.1274	38.9188	38.3312	15.0454	20.3059	18.9446	18.9546	14.8081	16.5628	36.8283	35.3397	35.1295
MYCTH_2295178	33.301	35.1472	34.5791	20.9035	28.0701	22.4861	32.2161	35.4125	33.5016	44.5735	44.4533	42.2551	33.4854	34.8192	34.9807	36.3662	43.7775	37.4883	27.3806	28.8922	23.3188	34.2718	37.2225	34.6538	36.3608	34.4616	28.0368	39.5203	41.2742	34.0459
MYCTH_2295180	11.6606	16.8688	17.9283	5.63508	5.43499	5.38436	32.3381	33.2814	30.1413	35.574	40.8452	38.9803	11.0605	21.2106	28.3705	11.7608	30.9827	30.5861	26.9964	19.9704	32.6739	31.4845	30.6838	31.9292	16.8455	17.3669	10.5618	36.9715	34.2507	33.1639
MYCTH_2295183	16.2408	17.4927	15.924	19.9374	21.8838	18.8196	15.8133	16.6407	17.2405	17.2451	13.5765	12.6977	23.7812	16.1113	14.5769	21.4344	19.083	16.6735	12.0383	10.8829	11.7836	13.6517	11.3977	10.4302	19.008	19.3268	21.0516	12.9157	11.8021	11.189
MYCTH_2106437	47.861	55.4823	68.2992	26.297	34.1765	37.588	111.425	117.324	123.588	114.85	129.96	121.272	55.6998	84.4983	110.196	66.1095	107.249	113.493	61.5232	63.5573	62.2295	88.1819	101.35	98.8101	49.3086	58.2525	32.5256	81.3602	75.9916	73.2831
MYCTH_2295186	1.26061	2.47255	1.85009	2.17353	1.59853	2.84602	2.94722	2.1311	2.41468	1.76692	2.9836	2.51418	1.5667	1.62677	2.13973	2.93017	1.76857	2.00298	0.794013	1.18773	1.15904	1.55205	1.61967	1.42617	1.92215	3.10317	1.1762	2.74924	2.95609	2.62085
MYCTH_2114542	8.57212	11.3229	10.4618	6.57426	7.88073	8.48678	13.2117	17.9783	12.9008	7.72733	4.92641	4.45791	38.092	33.8807	31.1598	10.6168	7.0961	7.11871	28.5332	25.6881	37.3377	16.7875	16.4667	18.4976	24.9079	17.8296	21.4837	45.5915	31.4057	31.6518
MYCTH_2295190	222.854	239.676	234.345	103.632	148.103	120.943	203.724	217.87	235.085	291.424	286.819	267.517	185.806	188.268	207.496	234.614	238.887	242.875	135.443	123.11	131.8	192.106	235.512	282.935	190.587	202.115	150.89	178.443	152.405	155.084
MYCTH_2295193	6.09293	6.70132	7.22416	3.27371	5.48294	5.30744	8.35383	8.95513	9.18593	8.99951	7.56308	8.78906	10.9903	11.1058	10.775	11.3996	6.85592	6.17136	5.50686	5.91102	8.19608	8.23537	6.77863	9.36589	15.1637	14.9987	12.8662	8.56273	9.37948	6.90494
MYCTH_2295196	156.735	153.668	132.7	119.651	127.083	118.661	134.942	122.425	126.577	133.508	116.268	118.018	125.477	105.646	103.375	109.701	111.551	105.103	85.6765	75.1308	78.2905	83.7157	96.8204	97.5542	97.3892	91.8158	100.361	73.3702	74.3691	70.6874
MYCTH_2295198	18.2578	20.8896	18.3688	13.4169	20.3332	16.7172	17.2565	18.2503	19.8578	23.3469	22.296	19.4585	25.0205	21.367	18.4551	19.7887	20.0656	15.7803	11.8077	14.9709	17.22	15.2988	10.5579	14.8577	25.255	25.5059	22.9959	22.6239	17.4698	16.1031
MYCTH_105847	631.543	648.156	711.888	262.246	415.984	286.73	763.776	771.434	769.913	704.365	645.452	688.018	560.646	532.643	590.851	554.224	747.601	746.951	284.461	241.385	224.661	515.915	504.198	554.844	255.219	254.134	251.203	461.499	493.245	458.7
MYCTH_2295204	177.241	166.216	156.024	156.011	184.486	149.224	125.409	125.916	135.78	144.063	136.505	136.864	166.398	148.568	148.272	153.051	172.686	168.603	119.332	105.404	114.828	143.771	151.199	148.705	186.449	189.294	197.434	174.433	168.72	167.987
MYCTH_2295207	79.1871	68.2841	75.6114	94.8303	90.7643	90.1496	76.9528	70.6209	75.0916	70.0407	49.9579	57.6359	81.0009	56.5616	62.1858	81.4025	69.3889	56.8685	40.341	34.9413	37.3377	49.7923	50.6897	56.3443	78.5414	82.969	88.1911	50.9181	47.6309	46.9738
MYCTH_2295212	126.544	147.706	160.804	24.687	57.3231	31.4088	116.446	118.843	125.412	160.083	131.301	154.252	81.2348	77.9286	81.214	115.12	139.084	138.774	50.9449	37.0958	38.4967	174.938	193.641	218.906	39.6711	30.0518	36.4622	123.658	141.026	117.737
MYCTH_2295218	12.7952	13.2178	14.6025	2.68337	5.45097	3.61521	20.0004	19.2025	19.8072	19.5539	16.1669	20.2402	13.4222	13.327	18.7417	10.958	17.6638	17.1878	12.1663	13.4517	14.9296	15.964	19.2861	19.6896	14.1492	11.5688	7.56129	14.7771	13.2468	13.7343
MYCTH_99040	131.229	145.996	131.158	99.9555	117.795	103.098	175.105	170.896	175.444	169.483	168.261	173.267	145.189	170.561	187.627	138.18	176.682	192.395	207.519	195.423	209.842	215.893	197.87	229.613	314.566	305.173	270.526	293.538	287.185	275.19
MYCTH_2295230	69.1022	57.354	59.1368	78.1397	82.6278	76.3554	42.6635	44.821	44.3255	68.2031	66.3562	59.5163	55.5128	44.7049	37.9228	96.2541	75.044	74.3269	121.151	118.469	114.58	41.8104	38.8122	44.637	127.85	130.687	141.456	97.7124	92.7946	95.4596
MYCTH_2087807	24.3507	26.2738	28.9847	17.6297	27.0311	18.9991	35.204	34.7096	37.6049	26.7629	22.9436	27.8884	62.294	59.5023	60.2562	54.8704	38.5154	47.7739	194.507	182.385	221.846	31.8329	31.0737	33.3128	137.301	135.968	96.4245	64.2348	65.7675	55.2143
MYCTH_2295239	48.3022	73.0443	89.0686	28.9267	37.1018	45.0235	76.7699	82.9767	83.1124	105.285	100.124	99.7642	59.5348	76.4583	92.1419	69.7822	90.699	92.5703	98.4063	92.2838	97.0559	124.259	147.96	151.195	141.706	137.765	72.9965	143.676	127.69	138.225
MYCTH_2295242	22.4598	29.9017	32.2224	8.10378	9.44729	9.71749	81.9529	83.8609	63.0182	74.0457	75.8158	71.2843	18.7069	30.6897	39.7378	27.2145	67.8169	57.4098	100.122	103.912	91.4263	42.6022	47.0605	55.8335	31.1015	39.9329	21.4117	40.6658	41.7409	40.472
MYCTH_2295243	11.7026	17.4696	16.9371	7.5671	9.03167	9.23033	16.2199	19.8373	17.7133	20.8025	20.0526	21.1275	14.2874	17.2062	19.5059	14.9318	15.7643	18.5953	19.9015	24.5004	24.4503	20.6835	26.1847	31.9504	29.0993	33.3999	19.6354	25.8314	23.382	21.5464
MYCTH_2295245	13.2364	23.3622	26.3858	4.50806	5.46696	7.74322	47.1148	59.1492	50.2187	30.3674	22.0185	21.4022	31.5679	52.7449	65.7583	17.0391	19.8472	23.9005	34.0913	39.1122	41.8635	63.0006	62.8373	70.7124	26.8568	27.6019	12.9142	38.2316	31.8947	30.1902
MYCTH_2295248	61.1814	66.8052	70.2373	21.467	30.9315	18.9222	90.9978	79.9841	82.0992	77.0848	79.0769	79.1438	84.1811	95.8857	93.4219	70.0632	107.424	101.394	101.147	83.5001	84.748	94.7385	88.3921	103.365	114.021	115.58	76.7651	96.796	109.086	92.4103
MYCTH_2295250	3.97091	5.36105	5.33002	4.26656	5.40302	4.48697	28.5169	38.2464	25.4302	19.012	21.6253	21.9726	5.79914	10.3863	19.4295	5.84027	9.80353	10.6375	6.40333	7.5407	7.53377	14.6653	17.1565	20.4347	8.27594	8.03014	4.03269	17.2973	17.092	17.2372
MYCTH_2295253	29.9184	31.9121	34.9094	20.4473	20.6689	25.7937	81.2009	86.9895	74.6357	75.7655	83.2632	81.6368	29.136	59.9403	83.9651	29.4823	67.795	64.9887	44.2342	44.4432	44.016	84.2859	96.7004	102.152	33.1305	34.2982	22.4918	108.652	108.064	103.297
MYCTH_2122496	3.67677	4.27498	5.50622	1.18068	1.55057	3.10242	7.64244	8.72842	8.81444	10.3895	7.7481	8.57778	5.65884	5.97526	9.66697	5.73992	9.41052	9.96078	5.89106	8.53508	9.05156	9.37566	14.4571	10.0683	5.68637	4.92697	2.54443	19.4738	14.4026	14.5911
MYCTH_2295254	11.2404	14.0034	18.8313	2.95171	2.18998	1.84607	78.1317	83.4755	78.2155	65.1168	70.7043	71.8125	17.7248	47.9272	70.0378	16.1761	61.4194	62.4173	43.9524	52.4258	43.2433	82.9239	71.1156	76.2681	32.7834	44.0977	13.7063	68.0722	69.2126	63.9337
MYCTH_2295255	4.87434	5.93875	4.8675	5.1789	4.9874	6.30739	10.549	16.0512	7.73374	7.63309	10.5698	9.82431	1.59009	3.09712	4.79528	1.36474	2.7511	2.24659	3.842	7.98265	5.79521	8.83719	8.24833	8.19515	2.77645	3.72925	3.14454	7.44585	6.1789	7.08135
MYCTH_2295256	91.7721	104.055	123.978	41.6459	56.2042	46.1004	126.608	140.063	137.553	97.1334	108.173	95.6866	147.925	149.069	161.989	121.562	132.184	132.224	138.978	114.602	128.157	152.703	157.948	188.957	119.547	117.839	97.1446	187.75	177.277	173.959
MYCTH_2295258	0.987475	0.878103	1.73997	1.31485	1.39072	0.666635	0.32521	0.702808	1.0807	0.306266	0.277544	0.211275	1.40302	0.531829	0.993444	0.321115	0.0436683	0.487212	0.665946	0.718162	2.9252	0	0.239951	0.234147	1.78867	0.571637	0.840143	1.26007	1.22244	1.58763
MYCTH_2295261	682.597	693.794	657.024	319.992	548.086	430.569	497.185	526.154	565.087	837.449	829.649	748.992	470.222	440.261	498.078	616.64	676.116	654.272	325.827	298.369	275.824	488.231	572.374	630.856	527.151	523.239	462.991	405.111	373.468	377.907
MYCTH_2295266	0.315151	0.254188	0.220249	0.268337	0.287735	0.102559	5.06108	6.68801	4.45788	2.26166	2.86796	2.89447	1.21595	2.65915	3.84004	0.722508	0.829697	0.974425	1.61364	2.01638	1.87654	3.67424	4.64906	5.38538	1.41492	1.63325	1.00817	2.54877	3.26726	2.21765
MYCTH_2295268	1.99596	3.53552	2.24654	2.1467	1.91823	3.74341	17.1345	20.0187	14.0322	11.3554	14.8023	12.1695	3.8583	8.07129	14.5769	4.05407	3.99565	3.43755	6.3521	11.7116	7.3406	12.6381	12.6274	15.5601	7.92889	6.04302	4.41675	10.2524	10.0685	11.2646
MYCTH_2295272	42.5034	47.071	50.2608	21.8963	24.8251	25.7937	117.096	133.783	118.201	136.807	128.665	134.899	35.3093	62.5994	104.904	31.8104	90.6772	80.0382	78.9914	75.6556	72.6333	108.58	118.896	133.102	36.9214	38.1364	32.6456	76.1481	80.548	84.2453
MYCTH_113985	48.9535	66.3199	78.1883	34.7496	44.6788	45.3055	136.873	169.989	143.226	112.423	94.6888	91.9893	148.393	167.776	212.616	96.2942	73.4501	91.1899	148.813	159.266	196.209	108.137	120.636	119.905	207.86	208.947	130.006	179.645	144.893	126.003
MYCTH_2295275	96.7935	105.511	70.2373	141.897	166.486	167.941	56.363	64.7264	64.8925	82.786	97.2561	94.0175	70.946	55.1225	54.1045	100.047	115.066	101.99	40.4434	35.8252	37.0341	50.6159	50.9897	44.1687	68.4768	57.8442	70.38	84.0235	66.1453	73.1571
MYCTH_2295280	11.3244	14.0034	11.2547	15.7782	16.7525	29.896	26.4436	43.4154	27.9124	36.799	55.9945	35.7901	5.93945	8.35285	18.9136	11.0785	10.1747	8.66155	11.3979	13.9213	14.4052	24.3894	41.2417	36.3992	9.13023	10.8883	8.8095	34.48	24.5156	26.4353
MYCTH_2295283	130.557	144.841	173.094	60.1343	80.9014	67.5865	109.372	115.329	120.869	124.815	113.169	111.342	116.755	145.534	151.328	104.503	111.551	137.259	294.041	268.814	306.097	133.096	139.742	159.859	213.84	250.921	177.846	104.929	93.9504	89.3106
MYCTH_2295284	14.9592	17.77	17.6419	8.74779	12.7722	11.4866	23.1712	24.757	23.7753	19.3654	14.918	18.2964	23.8279	19.9592	16.1435	34.9212	45.3058	34.2402	14.3178	13.3136	14.3224	13.4617	13.5273	13.1548	34.0915	32.8827	33.0536	12.572	13.6247	11.1638
MYCTH_2295287	79.3972	67.1056	69.2022	70.6263	88.1747	79.9193	30.3665	33.5081	34.8356	41.0396	40.9377	36.4873	47.1648	41.1386	39.8524	44.8557	40.0657	40.0867	97.0744	95.5155	91.3987	55.272	52.3694	60.4525	169.23	181.808	146.425	92.529	86.4601	91.4023
MYCTH_2295289	80.1115	98.5093	109.398	38.9894	36.2546	34.2291	108.234	124.42	125.04	189.885	160.976	193.613	39.2611	58.4074	74.2026	56.8172	125.306	118.366	39.0347	37.2063	39.9041	96.6706	109.418	120.756	43.8625	54.0061	39.4627	84.6822	88.7939	87.1434
MYCTH_2295290	24.4558	30.7336	26.518	24.848	28.3099	36.306	112.218	133.08	96.486	113.342	123.391	117.913	20.0164	42.6089	70.5154	28.8802	51.5286	51.428	19.4917	23.1469	21.3595	71.7745	76.8145	82.7391	16.7655	18.4829	12.5781	83.3649	72.2798	72.6027
MYCTH_2295293	48.0711	52.4089	53.7627	25.2505	30.9475	30.6139	54.1678	55.4085	61.1438	75.5299	72.7859	69.6364	48.03	46.9574	47.8381	69.14	75.8518	73.0818	29.9676	31.5163	27.4306	61.2585	65.6867	71.798	49.6557	43.3083	50.4326	101.006	84.971	91.1251
MYCTH_110298	12.6691	16.6609	22.8618	7.43294	7.593	9.56365	119.068	134.191	129.633	139.657	152.51	133.336	25.3946	57.594	87.3849	39.2563	157.839	147.95	91.7469	101.123	97.8838	152.354	162.687	185.338	71.7604	83.4046	57.0577	189.926	188.768	161.258
MYCTH_105869	5.12646	4.99133	2.92931	3.67622	5.01937	5.23052	10.4067	12.4012	9.99645	10.5308	10.9861	7.85944	2.61897	4.47362	6.28544	5.07762	2.92578	4.27664	6.09597	7.31973	8.66521	8.86886	9.02817	10.6005	4.45833	3.72925	4.89684	10.0805	10.9131	11.3906
MYCTH_2106471	0.525252	0.415944	0.132149	0.536674	0.351676	0.102559	2.33745	3.1513	3.46161	0.588973	0.69386	0.295786	14.3576	18.1135	20.3274	1.44502	0.436683	0.595482	2.97114	0.220973	2.1801	0.665165	0.419915	0.723728	15.2171	5.19918	17.739	1.37462	0.400073	0.630013
MYCTH_2295298	0.588283	0.831888	0.792896	0.21467	0.159853	0.256398	19.1264	23.306	29.5841	0.0471178	0	0.126765	131.533	119.192	123.894	0.361254	0.305678	0.351876	27.6624	10.8277	28.9484	0.506792	0.659867	1.02173	42.5544	23.6549	70.9081	5.29801	5.91218	4.9897
MYCTH_2295301	6.21899	6.19294	6.21102	3.22004	3.29296	3.89725	126.832	167.722	210.939	4.24061	2.79857	2.3029	807.367	734.988	851.19	8.99121	4.82535	4.1413	146.124	79.8265	137.043	8.80552	4.49909	8.13129	218.672	159.732	351.3	29.8407	29.5387	23.6633
MYCTH_23848	0.126061	0.138648	0.0880995	0	0.0799263	0	1.05693	2.33514	1.0807	0.471178	0.740117	0.654954	1.19257	2.12732	1.81495	0.923204	1.00437	1.00149	1.12699	0.994378	1.35221	2.24889	0.959806	2.21376	3.17689	2.53154	1.46425	4.0093	3.8896	2.89806
MYCTH_2295307	31.7673	43.5123	54.864	14.5439	18.9425	15.2044	99.1687	113.764	94.7468	43.2306	27.685	38.4099	118.274	116.877	122.652	59.928	56.2448	59.1692	1168.33	1352.13	1055.86	134.3	76.1246	132.442	913.29	961.603	495.661	124.145	109.598	96.8456
MYCTH_2295309	1.68081	1.40959	1.18934	1.93203	0.447587	0.974313	4.10578	4.37555	2.9888	4.14637	4.25568	3.63394	0.491057	1.50164	2.59824	1.7862	1.35372	3.32928	1.33189	1.10486	1.71097	2.09052	1.79964	2.08604	3.49725	2.50432	1.58427	4.18113	5.26762	5.31731
MYCTH_2295311	4.45414	3.95147	3.14956	4.40073	6.05841	6.07664	10.5287	17.7742	8.88198	8.22206	17.2309	12.4652	3.60108	3.37868	6.80127	4.59595	4.4105	5.54881	4.91776	4.36421	7.75454	11.6245	16.4967	19.0724	5.92664	6.6691	5.30491	23.7981	20.6482	21.8236
MYCTH_2295315	63.1774	63.6625	66.2068	85.7337	88.7501	76.6118	55.8955	50.8742	56.0781	84.2938	69.1316	80.5804	66.924	60.5347	55.8812	91.8789	71.6815	72.1616	39.7006	35.0518	33.833	76.779	81.1936	98.8527	34.4119	34.1349	49.7605	88.8347	73.68	72.2499
MYCTH_2295317	0.231111	0.046216	0.220249	0.241503	0.255764	0.615355	0.914653	0.974863	0.827409	0.471178	0.323801	0.190148	1.1458	0.782102	1.6239	0.0401393	0.414849	0.297741	7.83767	7.18162	9.18954	0.316745	0.14997	0.447008	16.0447	12.1949	9.31359	0.40093	0.911277	1.20962
MYCTH_2295321	6.00889	7.78739	11.2547	3.27371	5.22718	5.82024	20.3663	29.2232	29.2633	35.0557	35.2944	29.7053	80.9542	102.674	111.686	24.4448	47.8386	43.1995	339.581	315.936	372.135	2.59731	2.4595	4.04436	296.92	251.303	168.221	0.94505	0.822372	0.226805
MYCTH_2295324	6.80727	8.48063	6.27709	5.74241	5.64279	6.53815	31.5251	38.133	31.7455	33.1238	35.7801	42.5509	10.3823	19.8341	35.7067	15.3332	22.1835	21.7892	65.3652	61.2647	67.1692	20.4617	14.5771	16.8799	35.1594	41.4845	21.7477	23.569	21.2928	21.1936
MYCTH_2122524	0	0	0	0	0	0	0	0	0	0	0	0	0	0	0	0	0	0	0	0	0	0	0	0	0	0	0	0	0	0
MYCTH_99077	0.168081	0.207972	0.242274	0	0.127882	0.0512796	1.46345	1.85904	0.911839	0.683209	0.485702	0.464806	0.0935346	0.0625681	0.439408	0.421463	0.0873366	0.51428	0.0256133	0.193351	0	0.475118	0.479903	0.48958	0.106786	0	0.0480082	0.200465	0.488978	0.100802
MYCTH_2055981	6.0299	6.49334	8.23731	2.89804	4.39594	3.30754	8.57742	7.09609	9.48988	13.5935	20.3301	14.8949	9.8679	10.7304	9.85802	12.5837	15.1311	13.5878	27.5087	24.8871	33.1707	30.0908	28.4642	31.6737	18.0469	16.4142	11.0179	37.172	27.4272	31.8535
MYCTH_2295331	28.3636	29.093	29.7116	22.7818	19.6299	23.4861	74.6967	57.1542	59.1682	48.2015	43.9445	47.22	60.5169	48.0836	42.1067	87.6442	65.961	76.1946	14.0105	12.485	19.1518	73.0414	78.5841	75.9063	17.6731	14.3454	33.6057	64.4066	57.8772	57.8856
MYCTH_62593	2582.31	2383.29	2277.81	3855.14	3280.88	3500.07	1388.83	1379.66	1370.65	1624.58	1460.55	1381.89	1584.1	1087.9	1051.54	1763.44	1357.97	1375.75	342.527	321.101	314.79	811.691	915.415	1035.46	837.152	847.52	1241.42	985.601	864.801	967.297
MYCTH_2295337	0.483232	0.34662	0.176199	0.107335	0.351676	0.0512796	0.406513	0.226712	0.506577	0.282707	0.231287	0.676081	0.420906	0.125136	0.0764188	1.92669	0	0.216539	0.128067	0	0.80029	0.34842	0.479903	0.425722	0.347056	0.871066	0.288049	0.572758	0.511204	0.277206
MYCTH_2039088	0.0630303	0.069324	0	0.107335	0	0.102559	0.101628	0.0906849	0	0.0471178	0.185029	0	0	0	0.0573141	0.160557	0	0	0.128067	0.220973	0	0	0	0.0638583	0.0533932	0	0.0960164	0	0	0
MYCTH_2295338	1.13455	0.970535	1.12327	0.429339	0.735322	0.461517	2.01224	2.15377	1.5535	0.753885	1.29521	0.781719	1.47317	0.750818	0.630455	1.06369	0.196507	0.351876	0.563493	1.4087	0.910675	0.190047	0.659867	0.617297	1.97555	2.96707	1.60827	0.630033	0.622335	0.630013
MYCTH_2295344	16.619	18.3708	12.378	7.70127	8.0246	6.64071	41.5049	46.34	40.3742	8.97595	5.15769	6.92983	54.2734	44.3921	41.419	11.821	7.96946	8.49915	26.9196	20.7991	18.2411	6.14486	9.65805	7.55657	19.2482	20.3612	30.0291	12.5148	8.97941	9.04699
MYCTH_2295346	3.99192	4.80646	3.74423	1.10018	1.71042	1.94863	112.909	122.81	80.7653	9.77695	9.82968	10.3102	24.1085	106.428	163.632	3.09073	12.773	11.9908	299.829	314.831	325.718	28.127	25.2549	26.3309	40.6055	50.3585	31.7574	18.6146	20.9816	12.0962
MYCTH_2295347	7.24848	9.52049	9.16235	6.11808	6.45804	7.46119	25.7932	31.1276	26.4602	32.9354	27.1068	27.8038	7.83352	12.3572	20.9387	10.2757	20.6551	24.4689	11.3723	13.8108	13.7705	27.3668	31.0737	28.2467	12.0669	13.8826	5.40092	29.1534	28.6052	29.2074
MYCTH_2122535	0	0.046216	0.0220249	0	0.0319705	0	0.609769	0.317397	0.28706	0.282707	0	0.0422551	0.678126	0.125136	0.477617	0.521811	0	0.108269	0.358586	0.883892	0	0	0	0.298005	0.774201	0.789404	0.744127	0.343655	0.133358	0.252005
MYCTH_2295350	41.8311	29.3934	45.107	35.34	48.7231	53.9974	97.4411	106.713	89.242	244.589	187.227	227.649	16.5556	22.9938	34.121	84.1521	82.7296	120.314	12.2688	12.264	13.6325	148.047	126.274	143.447	9.66417	7.51295	8.11339	82.1621	53.0985	68.8226
MYCTH_2295353	2.43717	4.25187	1.85009	1.82469	3.21304	4.46133	9.30914	9.36322	7.04142	11.0491	14.5942	17.2823	1.47317	1.00109	4.39408	2.08724	4.12665	2.35486	12.5505	17.1806	12.7219	10.2309	15.027	16.3477	6.32709	5.68915	4.32074	14.2044	12.3133	17.4136
MYCTH_114008	127.006	152.051	177.014	26.2165	37.0059	22.1528	246.753	237.05	252.191	350.934	334.001	381.289	104.104	170.185	176.967	170.853	357.272	333.659	108.549	80.9589	70.7015	335.306	309.627	365.355	105.185	103.494	55.3535	269.941	294.898	285.32
MYCTH_2295355	6.68121	8.71171	10.7041	1.52952	2.03013	2.43578	24.6753	24.3489	20.8879	22.8286	18.7111	18.9303	9.89128	12.0757	16.8503	10.0549	19.4761	15.8073	13.2677	12.3745	10.8729	15.4572	22.2255	20.7327	13.5352	15.652	5.68897	24.915	21.8484	21.5968
MYCTH_2295358	3.21455	4.52917	3.70018	4.66906	5.3071	5.1536	10.0002	9.43123	8.67935	9.87119	7.37805	7.77493	17.374	11.5751	10.7368	17.3603	6.22273	7.52472	16.6486	21.9868	24.3399	5.73309	5.09897	9.66389	14.1225	13.3654	13.1783	11.7988	8.15704	7.03094
MYCTH_2122542	0	0.184864	0.0880995	0.161002	0.0319705	0.102559	0.0813025	0.0453425	0.0337718	0.188471	0	0	0.116918	0.250273	0.114628	0	0	0	4.78969	6.18724	4.30501	0	0	0.0851444	7.90219	6.8052	10.2498	0.171827	0.133358	0.201604
MYCTH_2295362	70.636	72.8133	63.6079	155.099	113.399	149.66	40.8139	35.3218	42.6876	62.8081	46.373	58.312	34.1635	27.8428	20.8241	74.4183	41.1574	48.8836	187.003	180.756	154.842	24.0093	19.916	27.7997	115.73	87.2699	110.851	53.7247	52.6762	50.1238
MYCTH_2295366	3.15151	4.39052	5.92469	1.77102	2.23794	3.82033	19.7972	18.2957	15.7545	21.1088	24.0769	17.2189	4.81703	11.7941	14.5005	3.91358	15.8516	14.5622	21.259	22.0144	23.4016	14.982	22.9154	18.6466	10.8388	14.1004	4.6808	28.3229	26.2937	21.4708
MYCTH_2313485	475.669	462.298	453.074	896.702	727.681	910.085	265.351	304.905	303.794	446.371	389.533	374.295	332.843	274.299	262.766	485.947	359.172	347.112	172.147	143.273	207.22	210.382	249.729	229.166	314.326	317.558	359.821	239.584	184.811	201.125
MYCTH_76367	180.288	170.814	166.662	153.033	200.967	173.94	161.833	166.996	178.805	165.902	161.808	154.949	227.593	211.762	209.196	185.102	193.079	187.144	129.245	110.348	125.452	141.934	146.76	152.856	188.958	176.554	197.554	170.624	156.762	141.35
MYCTH_2114599	10.484	11.8313	11.1886	13.2022	11.2696	13.4353	12.1751	10.0207	10.5706	8.22206	9.13582	11.5145	16.4387	16.4867	14.1375	13.4266	12.0961	12.7487	23.513	21.9316	18.4895	13.7784	13.4073	14.432	49.976	40.8857	39.0307	43.2146	39.5183	35.1547
MYCTH_44604	20.8	18.7406	16.9812	21.4133	18.2552	18.1017	21.9314	19.9053	22.492	18.8236	19.7288	17.8105	28.9256	18.2386	19.3148	28.2782	23.4499	21.1667	24.0253	15.6891	22.215	23.9459	21.8656	21.1797	37.5621	36.3942	34.95	28.552	33.8284	26.889
MYCTH_2295383	84.5867	72.2818	62.7489	123.274	97.4781	119.84	70.2251	75.1551	81.3731	81.5374	71.2594	72.9956	100.035	76.427	79.743	123.81	94.6729	81.3915	59.9095	47.3434	57.4829	63.8875	75.9746	83.101	113.3	100.935	137.928	88.5197	78.3253	73.9131
MYCTH_2114610	40.8016	40.6007	32.8831	67.7283	55.2291	61.4073	46.4644	45.2971	41.4549	47.5655	64.1821	45.3186	50.4853	37.8224	31.3126	84.9549	51.5504	57.5181	29.8651	23.285	17.9927	45.9914	55.8187	57.0042	51.1507	37.102	55.3295	104.127	96.9732	93.1411
MYCTH_41181	0	0	0.0220249	0	0	0	0	0	0	0	0	0	0	0	0	0	0	0.0541347	0	0	0	0	0	0.0425722	0	0.0272208	0.0480082	0	0	0
MYCTH_62625	0.399192	0.323512	0.506572	0.375672	0.223794	0.153839	3.94317	6.64267	4.49165	2.35589	2.40538	2.66207	1.02888	1.06366	0.515827	2.42843	1.26638	0.974425	1.12699	0.828648	1.76616	3.32582	3.08938	5.59825	0.800898	0.0544416	0.888152	4.52478	3.11168	3.09966
MYCTH_99098	0.315151	0.207972	0.176199	0.0268337	0.127882	0	2.70331	3.76342	2.53288	1.81404	1.52649	2.36628	0.187069	0.500545	0.955235	0	0.174673	1.13683	1.63925	3.81178	3.31155	2.88238	3.02939	2.36276	4.08458	7.89404	4.24873	2.29103	1.55584	1.13402
MYCTH_2295391	0.252121	0.392836	0.330373	0.697676	0.271749	0.615355	1.01628	1.22425	0.793637	0.730326	1.06392	0.401423	0.374138	0.531829	0.362989	0.802786	0.305678	0.378943	5.81422	16.0205	16.8613	0.63349	0.239951	0.510867	27.017	35.8226	23.164	0.973688	0.288941	0.403208
MYCTH_2295392	49.6259	54.5811	55.5688	35.5547	39.8033	56.2537	188.561	202.885	185.188	222.278	327.78	257.376	44.8031	85.1865	134.039	49.7728	126.507	109.46	63.06	94.8526	86.4866	118.906	126.304	139.232	48.7747	55.1222	33.0056	121.711	112.22	124.415
MYCTH_2106506	0.588283	0.531484	0.528597	0.617175	0.30372	0.179479	0.853676	1.38294	0.894953	0.895239	0.277544	0.464806	0.327371	0.218989	0.802397	0.461602	0.349346	1.3263	0.922079	2.29259	1.93174	0.34842	1.79964	1.40488	1.78867	2.44987	1.34423	6.15714	4.64529	5.36771
MYCTH_2295396	0.315151	0.670132	0.682771	0.402506	0.399631	0	0.894328	1.8137	1.80679	1.15439	1.17956	1.60569	0.678126	0.782102	1.56658	2.50871	2.20525	1.08269	0.358586	0.966756	0.80029	1.17196	0.83983	1.02173	0.400449	1.14327	1.03218	0.658671	0.622335	0.806417
MYCTH_2295397	0.777374	1.01675	0.880995	0.348838	0.767292	0.640995	5.38629	6.9374	4.01884	2.87419	3.955	2.19726	0.77166	1.87704	3.97378	1.38481	1.87774	1.10976	1.45996	1.38108	3.72549	4.52946	4.91901	6.06654	0.587325	0.272208	0.792135	2.66332	3.31171	3.02406
MYCTH_2131761	17.2493	22.045	18.9414	16.0466	16.9923	19.5888	11.362	15.4164	15.839	15.7609	14.3166	12.6765	22.3314	19.271	16.9841	23.5818	15.5241	15.9427	7.8889	10.6619	8.14089	11.0544	20.8758	24.0107	22.7989	33.1822	27.1006	21.5643	19.7147	26.2841
MYCTH_2136712	71.7075	109.532	140.915	18.3543	29.6367	26.3834	72.095	82.5686	103.966	102.764	74.0349	101.581	82.1701	171.124	208.432	37.2091	73.3409	84.1524	309.46	270.526	360.903	327.229	388.271	530.514	129.318	152.518	59.7942	105.731	116.377	104.154
MYCTH_2122561	1.02949	0.5777	0.792896	0.805011	1.21488	1.28199	0	0	0	0	0	0	0.187069	0.125136	0	0	0	0	0.102453	0	0	0	0	0.0425722	0.0800898	0.598858	0.0480082	0.0859136	0.0666788	0.050401
MYCTH_2051636	0.0420202	0.34662	0.330373	0.161002	0.191823	0.0512796	0.142279	0.612123	0.0506577	0.0942357	0.323801	0.422551	0.0467673	0	0.114628	0.441533	0.349346	0	0	0.331459	0.44154	0.126698	0	0.0425722	0	0.163325	0.0240041	0	0	0.201604
MYCTH_99103	4.68525	4.59849	3.17158	2.3882	2.54166	1.56403	10.9962	18.7264	7.49734	6.45514	8.99705	7.5214	2.12791	2.65915	5.86514	2.38829	2.83844	6.84804	3.56025	6.60156	4.52578	3.70592	4.37911	6.61998	1.78867	2.58598	1.99234	6.24306	4.4008	5.21651
MYCTH_2295405	2.20606	3.1889	3.17158	0.912346	1.37473	0.999953	11.3011	13.9201	10.9589	6.12532	5.68965	6.76081	12.6038	18.1448	22.2761	7.08459	12.2708	12.0991	13.5494	11.6839	19.1794	18.4979	14.637	20.1154	6.96781	4.7092	5.32891	41.8399	35.0286	34.9279
MYCTH_2295409	0.315151	0.184864	0.528597	0.617175	0.383646	0.358957	1.28051	2.15377	0.675436	0.65965	0.0462573	0.190148	0.537824	1.22008	1.39464	0.0802786	1.28821	0.947357	8.40116	14.7776	6.20915	1.23531	0.359927	1.27717	11.5062	9.99004	10.0577	1.97601	1.00018	1.26003
MYCTH_2114617	0.504242	1.80242	1.49769	0.429339	0.703351	0.205118	1.46345	2.24445	1.36776	0.494737	0.416316	0	6.82802	12.7326	10.8897	0.762647	0.26201	0.0541347	203.728	166.531	235.396	1.52038	0.539891	2.23504	46.2652	22.5116	12.6262	4.66797	3.40062	2.31845
MYCTH_41800	16.745	15.0433	19.7123	10.7603	16.1611	10.0252	9.65467	10.7462	11.0265	19.177	14.1316	15.5921	14.4511	11.5125	14.7297	12.684	11.0044	15.672	18.5184	14.6947	15.0399	8.74217	7.55847	10.8133	12.2804	11.6505	10.5858	17.8414	17.9588	15.9771
MYCTH_2295414	12.2489	9.65914	12.7965	14.2755	13.6035	15.1018	9.37012	11.2676	9.16904	11.1669	9.85281	9.80318	19.9696	17.6442	15.0736	22.0766	13.2315	12.9382	13.0372	14.1699	13.329	7.9503	7.8884	11.1539	15.5374	11.5688	13.1302	20.8197	17.8255	19.1776
MYCTH_2295416	34.5406	34.8931	48.0583	51.6817	46.3732	58.4588	58.172	58.7638	50.7084	146.725	135.095	108.3	8.13751	16.8621	27.377	18.1229	84.389	73.136	15.4961	20.2743	15.6471	31.2944	29.874	31.9717	8.80988	8.32957	5.30491	23.7981	19.7591	20.0848
MYCTH_t51	0	0	0	0.0268337	0.063941	0.102559	0.0813025	0.0906849	0.0168859	0	0	0	0.0701509	0	0.0764188	0	0	0	0	0	0	0	0	0	0.480539	1.14327	0.144025	0	0.0444525	0.126003
MYCTH_110317	8.00485	9.95954	9.22843	3.78355	4.89149	2.87166	12.8255	18.1597	12.3774	5.06517	3.58494	5.11286	11.3878	20.4285	26.7275	2.72947	4.58517	5.06159	22.2067	24.5004	19.5381	13.1132	10.6778	16.4116	45.8647	48.3714	34.5179	9.73688	9.77955	7.03094
MYCTH_76393	4.55919	4.43673	5.72647	7.99644	7.99263	11.2302	4.1261	6.59733	3.37718	7.9158	10.5235	5.5988	0.654742	0.969806	2.06331	4.77658	2.27075	2.46313	4.14936	7.23686	3.94626	32.0863	37.2525	61.6233	3.68413	4.40977	2.9285	43.5582	32.5392	42.1353
MYCTH_2295424	48.4703	43.443	49.7102	47.6567	55.1012	53.1001	31.0982	26.5253	29.7867	68.3444	55.37	63.6361	24.5996	15.2666	18.1686	68.558	57.3365	63.7436	23.4106	24.9423	19.9521	39.3397	37.1925	43.9558	30.007	23.7093	26.1645	56.5312	54.6988	51.1822
MYCTH_2141608	4.70626	8.0878	11.2988	1.44902	1.53458	1.56403	8.1709	7.9576	8.96641	9.5178	11.4487	9.23273	5.47177	8.79082	9.7816	4.53574	9.51969	8.52622	38.7529	33.4221	27.8998	10.0091	9.17814	12.2395	28.3251	31.7123	9.74566	7.87542	8.75715	7.71136
MYCTH_76403	80.9519	92.5937	85.0381	25.6262	59.1454	29.255	76.3227	74.815	75.8683	78.569	80.6265	74.9816	79.5044	79.7118	89.1234	75.1609	87.0091	86.7509	81.5272	64.8003	71.0327	70.5708	70.6057	84.8677	91.0888	84.6023	68.6997	105.817	105.953	94.9303
MYCTH_2050660	389.422	384.309	364.688	593.4	531.718	604.279	188.927	184.045	199.98	225.718	208.042	192.831	229.557	174.941	171.713	282.019	203.363	206.361	121.023	107.365	130.778	176.554	186.652	214.266	178.654	178.977	219.469	185.173	171.72	154.832
MYCTH_2122575	0.0630303	0.439052	0.242274	0.375672	0.319705	0.358957	0.0813025	0.0453425	0.0337718	0.141354	0	0	0	0.187704	0	0	0	0.108269	0	0	0	0.063349	0	0	0	0	0.0240041	0	0.17781	0.050401
MYCTH_2295431	0.588283	0.369728	0.418473	0.21467	0.111897	0.307678	0.528466	0.521438	0.354604	0.753885	0.508831	0.232403	0.584591	0.312841	0.61135	0.381324	0.218341	0.0541347	0.0512266	0	0	0.506792	1.13977	0.234147	0.266966	0.32665	0.312053	1.51781	0.644561	0.831617
MYCTH_2295432	53.1345	50.8376	51.8025	18.1396	43.384	22.6143	57.0337	54.6377	55.352	62.8316	53.566	57.15	53.7356	41.7955	47.4178	62.818	66.8998	65.2052	21.8994	20.1085	22.5185	41.2719	42.8613	47.8937	54.6212	59.3142	48.5603	51.6341	50.6536	44.5797
MYCTH_2295433	183.061	183.108	170.825	188.668	196.906	172.274	238.277	210.842	242.397	209.981	185.238	194.521	203.905	168.621	161.97	228.011	205.372	207.715	120.869	103.995	109.723	152.133	163.227	149.024	189.012	189.103	182.959	176.238	174.498	160.653
MYCTH_2295436	8.5301	11.3229	9.88917	5.87658	8.8878	9.74313	21.1996	23.8501	22.1205	27.3755	23.1518	22.1628	9.09624	13.8901	19.6014	14.0889	20.8953	19.1366	8.6573	7.34735	7.06463	23.0274	30.0239	25.3518	7.76871	6.47855	5.44893	28.8956	26.8049	26.1077
MYCTH_2295438	1456.86	1466.02	1253.81	1305.06	1240.6	1263.35	1634.34	1491.36	1711.32	931.637	883.585	957.247	2461.67	1883.58	1932.61	1799.79	1763.83	1771.8	553.376	407.115	449.901	2064.54	1976.96	2105.98	594.56	494.33	896.433	2720	2714.52	2523.76
MYCTH_2050101	0	0	0	0	0	0	0	0	0	0	0	0	0	0	0	0	0	0	0	0	0	0	0	0	0	0	0	0	0	0
MYCTH_2295439	42.4614	47.4638	52.3531	6.57426	7.60898	8.0509	130.206	129.657	119.772	25.0902	24.8171	29.811	62.0368	97.794	123.55	16.999	26.9433	23.7651	43.3889	32.925	32.8947	24.7061	21.4157	25.6285	21.3573	23.1649	17.811	27.6928	30.4055	28.4514
MYCTH_2295441	5.92485	4.20565	4.84547	3.24688	2.65355	2.94858	15.5085	24.2582	12.2929	6.50226	5.31959	7.50028	4.55981	5.66242	9.01741	4.95721	5.00002	6.38789	3.25289	2.87265	2.53885	7.76026	8.48828	11.2178	2.00224	0.598858	1.58427	6.87309	6.31226	5.59451
MYCTH_2030361	0.483232	0.531484	0.330373	0.536674	0.351676	0.384597	2.31712	3.28733	2.12762	1.3193	2.89108	0.866229	0.748277	0.375409	1.47106	0.160557	0.26201	0.649616	0.691559	1.57443	1.95933	0.34842	3.26934	1.34102	0.293663	0.68052	0.240041	3.37927	2.84496	1.91524
MYCTH_2295444	17.1442	22.8076	30.7908	17.1736	12.7243	17.8453	21.9517	24.689	24.3495	42.0527	24.5626	31.2265	14.568	26.0283	32.3442	19.2669	33.6246	44.0656	27.8417	35.1071	36.7306	32.5931	37.2225	30.9287	11.7999	17.013	7.39326	39.4344	45.386	36.0115
MYCTH_2295445	14.7701	20.9358	26.3858	2.65654	3.48479	2.61526	84.4936	93.9949	85.1218	46.8116	43.8982	48.213	42.3244	68.9188	87.8052	38.7746	66.0483	82.8261	30.1469	33.8917	31.1009	69.5256	67.3064	68.7967	20.6365	20.4428	10.1537	56.3307	58.2328	42.4377
MYCTH_43941	0.0840404	0.323512	0.132149	0.107335	0.143867	0.205118	1.36182	0.952192	0.979382	0.282707	0.138772	1.01412	0.607975	1.12623	1.68121	1.02355	0.240176	0.541347	0.486653	1.93351	1.04866	0.063349	0.479903	0.830158	0.347056	0.0544416	0.168029	0.773223	1.97814	0.95762
MYCTH_2313501	186.78	195.517	209.082	261.602	290.612	298.217	227.322	261.377	257.645	249.088	226.8	214.318	403.672	434.411	478.305	358.705	257.075	288.673	1013.11	949.603	1196.74	396.185	378.194	462.568	686.556	583.778	545.109	622.416	541.921	531.58
MYCTH_t2	0	0	0	0	0	0	0	0	0	0	0	0	0	0	0	0	0	0	0	0	0	0	0	0	0	0	0	0	0	0
MYCTH_91240	1.72283	1.80242	1.27744	2.60287	3.37289	2.61526	1.62605	1.1789	1.82368	1.57845	1.96594	1.56344	0.935346	1.53292	1.33733	1.20418	1.39739	1.56991	1.17821	2.51357	2.73203	1.96382	1.19976	2.08604	3.68413	5.11751	3.14454	3.37927	1.60029	2.77206
MYCTH_2295490	62.9883	92.6399	107.525	38.6942	51.5365	62.4586	279.681	300.371	308.657	142.531	182.023	178.866	163.779	406.443	693.424	74.1173	267.032	207.119	803.515	651.097	680.219	592.44	727.083	830.988	177.319	198.385	120.597	572.557	546.321	511.545
MYCTH_2122605	55.9079	79.7226	96.5571	28.7389	38.5724	40.7417	225.574	259.518	231.151	192.547	209.893	205.529	94.8441	167.651	206.407	70.8459	165.219	167.98	86.8547	109.078	101.389	106.585	75.9146	99.7254	59.3999	73.2512	34.6859	119.62	108.397	123.357
MYCTH_2114650	0.441212	0.762564	0.308348	0.241503	0.287735	0.923033	0.528466	0.725479	0.641664	0.471178	0.138772	0.126765	2.08114	1.3765	0.725978	0.361254	0.0873366	0.866155	1.94661	1.29822	2.2077	0	0.299939	0.510867	1.49501	1.74213	1.92033	0.687309	0.844598	0.806417
MYCTH_2295497	115.45	109.647	112.371	83.6943	104.687	92.0469	77.3593	78.2157	82.9604	91.6442	89.2998	82.9678	114.533	106.335	101.599	108.316	102.075	121.938	113.826	94.8802	114.662	99.7747	103.029	116.648	146.458	155.322	147.985	95.6505	95.5507	85.3289
MYCTH_2295498	9.1604	15.8752	18.545	3.75672	4.4439	2.10246	31.7893	35.5258	30.0231	25.0196	18.5261	24.9305	15.0825	32.5042	41.9348	14.2093	17.8603	15.266	29.6858	46.1005	39.9041	22.2989	29.904	33.334	40.739	45.7854	23.164	35.2819	34.7841	27.015
MYCTH_2122609	0.147071	0.531484	0.132149	0.670843	0.159853	0.769194	0	0.0226712	0.270174	0	0.0925147	0.0845102	0.25722	0.187704	0.191047	0.421463	0	0.081202	0.691559	0.276216	0.496732	1.01358	0.569885	0.447008	2.21582	0.571637	1.7523	1.68963	1.91146	1.63803
MYCTH_2295501	7.2905	8.73482	12.0696	5.68874	4.45989	7.23043	53.7816	57.8343	48.1586	66.1534	54.4449	48.1074	12.7207	30.8774	45.7366	9.75385	25.7206	26.3907	99.9944	142.748	99.0428	33.7334	35.1529	31.695	191.014	251.303	227.367	41.9259	48.0532	41.7069
MYCTH_2122612	0.336162	0.23108	0.0880995	0.134169	0.319705	0.538436	0.182931	0.36274	0.253288	0.471178	0	0	0.818428	0.875954	0.573141	0.120418	0	0.270673	0.512266	0.110486	0.772694	0.126698	0.119976	0.340578	1.5484	2.36821	1.70429	0.887774	0.266715	0.403208
MYCTH_62710	1.26061	1.59445	1.93819	2.33453	3.3569	6.89711	2.64233	2.53918	3.98507	3.69875	4.74138	4.03536	6.05636	7.00763	8.73084	9.57323	5.00002	5.81948	5.04582	5.93865	8.69281	5.41634	4.49909	1.66032	16.9256	18.4829	12.6742	4.81116	1.2669	2.09164
MYCTH_2054219	7.35353	9.77468	5.68242	11.8337	12.98	28.7422	10.2238	9.95267	13.6776	21.0146	14.2704	16.0569	25.7922	32.379	29.5932	45.5381	32.8167	27.717	24.5888	21.9316	35.4611	20.7151	23.6952	7.25856	57.2909	74.0951	63.1548	24.1704	10.2685	10.8362
MYCTH_t50	0.0210101	0	0	0	0.191823	0	0	0	0.0168859	0	0	0	0	0	0	0	0	0	0	0	0	0	0	0	0	0	0	0	0	0
MYCTH_t49	0.0210101	0	0	0.0268337	0	0	0	0	0	0	0	0	0	0	0	0	0	0	0	0	0	0	0	0	0	0	0	0	0	0
MYCTH_t48	0	0	0	0	0	0	0	0	0	0	0	0	0	0	0	0	0	0	0	0	0	0	0	0	0	0	0	0	0	0
MYCTH_t47	0	0.138648	0.0660746	0	0.0319705	0	0	0	0	0	0.161901	0	0	0.0312841	0	0	0	0	0	0	0	0	0	0	0	0	0.144025	0	0	0
MYCTH_43648	11.9968	13.6799	16.3204	34.8033	38.2847	73.2786	11.9921	13.3307	18.5238	27.4226	29.6741	19.6697	21.092	24.8708	26.8803	46.8426	31.2883	27.4734	18.2367	17.0149	27.0167	24.041	24.3551	10.0896	24.4274	26.6492	26.6926	26.9482	10.802	9.9794
MYCTH_t46	9.5596	7.69496	9.66892	19.5886	20.2054	38.1264	7.07332	5.91719	8.89887	12.015	14.9411	10.5426	10.2654	12.5136	12.3416	24.9867	15.4149	13.4795	8.75975	7.81692	10.4866	12.2264	12.5375	6.00268	12.761	13.311	15.5787	15.4072	9.09054	7.73656
MYCTH_t45	4.93737	5.17619	7.13606	18.2469	16.3689	30.9473	2.56103	3.19664	3.27586	6.196	3.67746	1.28878	2.31498	1.65806	2.17793	4.79665	4.65067	1.35337	1.05015	0.773405	1.02106	0.538467	0.14997	0.127717	1.84206	3.78369	3.76864	0.429568	0.222263	0.655213
MYCTH_t44	1.2396	1.4327	1.54174	3.08588	2.8134	4.10237	0.467489	0.36274	0.354604	0.87168	0.601345	0.485933	0.374138	0.250273	0.210152	0.822856	0.567688	0.162404	0.23052	0	0	0.253396	0.449909	0.0638583	0.373752	0.598858	0.600102	0.0572758	0	0.0252005
MYCTH_t43	3.86586	3.81282	3.87638	6.86943	6.41009	9.84569	1.38214	1.4963	1.73925	2.47369	1.34146	0.845102	1.77716	1.34522	1.26091	2.82982	1.8559	1.13683	0.665946	0.359081	0.634713	0.34842	0.629873	0.638583	1.73528	0.843845	2.08836	1.2887	0.71124	0.831617
MYCTH_2295502	0.126061	0.369728	0.440498	0.241503	0	0.717915	1.32117	1.4963	1.87433	0.753885	1.06392	0.338041	0.467673	1.12623	2.00599	1.36474	1.26638	1.2451	1.20383	0	1.435	1.52038	1.31973	1.08559	0.747505	0.381091	0.432074	2.57741	2.53379	2.54525
MYCTH_2122615	0.567273	1.31716	1.82807	0.563508	0.223794	0.435877	9.71565	12.6279	9.20281	5.11229	2.6598	5.51429	4.65335	7.57075	11.0234	1.54536	4.71618	7.76833	2.02345	1.38108	0	8.3304	4.73904	7.70557	1.46831	1.38826	0.888152	18.8437	20.2259	13.9359
MYCTH_2295504	1.30263	1.01675	1.62984	0.268337	0.60744	1.28199	15.8133	18.137	12.8333	4.59399	5.38898	3.95085	6.36035	12.8578	19.6587	4.33505	4.23582	7.06458	13.2165	9.61232	8.36166	8.17203	8.93819	7.961	4.88548	2.99429	1.80031	9.53641	12.2467	9.09739
MYCTH_76450	3.40364	3.97457	4.97762	2.52237	1.85429	1.46147	35.3666	39.6746	32.6404	23.0877	24.7708	24.022	5.21455	15.5795	26.1543	7.02438	17.118	15.4825	11.2955	13.4241	12.6391	27.8736	29.3641	28.7788	4.56512	2.96707	2.85649	19.846	22.7375	17.7916
MYCTH_2131791	0.588283	1.38648	0.682771	0.483007	0.831233	0.512796	3.47568	4.60226	3.84998	1.76692	1.91968	1.81697	1.37964	3.40996	3.13317	0.481672	2.94761	2.92327	1.02453	1.7954	0.993464	2.37559	4.55908	3.57607	3.47056	3.23928	0.840143	4.89708	3.73401	3.90608
MYCTH_t3	0.0210101	0	0.0660746	0.161002	0.0479558	0.0769194	0.0406513	0.0453425	0	0.0471178	0.254415	0	0.0467673	0.0625681	0	0.120418	0.0218341	0.135337	0.0512266	0	0	0	0	0	0	0	0.0480082	0	0	0
MYCTH_2295506	4.07596	5.22241	3.52398	3.38105	5.80265	7.43555	6.4229	10.0434	6.53484	8.3163	12.9289	10.7328	1.35625	1.84576	2.06331	3.15094	4.34499	4.00597	0.435426	0.441946	0.275962	2.31224	2.4895	2.66076	1.62849	2.44987	1.29622	1.8901	1.11131	1.00802
MYCTH_91253	2.03798	4.45984	4.40498	2.3882	1.27882	2.82038	3.69926	4.39822	4.50853	3.62807	3.88562	3.54943	3.81153	3.97308	7.43172	1.5855	2.07424	4.30371	11.6541	12.0154	11.0385	5.28964	7.4385	6.96056	7.60853	13.066	4.24873	7.38857	5.6677	5.0149
MYCTH_2295508	55.1935	69.2546	60.4142	94.3741	78.9032	88.6368	39.5334	40.4001	41.6069	41.1574	27.4537	35.1562	69.0753	58.8766	62.4914	33.0949	29.9564	33.374	95.1791	90.3227	124.128	41.3352	46.1907	60.0055	88.873	89.9376	77.0052	43.6728	33.7617	33.8947
MYCTH_2295512	8.19394	9.03522	7.73073	3.59572	7.99263	7.25607	8.37416	10.9955	11.4993	9.82407	12.1657	10.775	13.4924	12.7639	13.7172	10.3961	12.1398	11.0976	9.2464	9.72281	11.48	16.154	12.2375	12.4524	17.8333	14.672	10.9219	15.2067	15.4695	15.9519
MYCTH_2295514	531.934	587.567	658.434	291.092	459.336	397.827	306.754	323.133	338.275	532.314	508.183	479.722	249.831	270.482	301.376	408.478	436.006	407.932	224.757	225.088	232.802	285.102	308.068	349.944	301.618	323.683	251.731	233.513	204.837	226.023
MYCTH_2295518	0.798384	1.01675	1.14529	0.617175	0.60744	0.769194	0.772374	0.906849	0.793637	0.353384	0.231287	0.802846	1.35625	1.03237	1.28001	0.642229	0.676858	0.108269	2.35642	2.07162	1.54539	0.538467	0.719854	1.17074	3.79092	4.46421	3.48059	0.54412	0.866824	0.856818
MYCTH_2122625	3.65576	3.55863	4.44903	4.6154	3.08515	3.10242	2.4594	4.91966	4.40722	4.02857	3.23801	3.04237	6.17328	4.1295	5.21558	4.41533	3.86464	4.68265	13.3445	6.62919	13.329	4.8462	3.35932	7.79072	17.8066	21.9128	16.0827	6.55807	5.68992	5.82132
MYCTH_t42	0.0210101	0	0	0.134169	0	0	0	0	0	0	0	0	0.0467673	0	0	0	0	0	0.0512266	0.0276216	0	0	0	0	0.614022	0.217767	0.264045	0	0	0
MYCTH_2295521	61.0764	59.8266	71.1844	28.1754	57.6588	37.0239	73.9853	78.4198	75.0747	85.7309	78.8456	74.221	89.9569	100.015	96.0775	75.5021	80.2186	82.6096	58.9618	58.2264	57.0414	90.4307	88.5421	96.0855	61.4022	63.7784	59.1941	83.193	86.2157	76.6348
MYCTH_2141635	223.442	200.739	193.29	234.446	247.26	217.656	102.136	105.625	112.781	97.7224	85.0672	86.6652	174.465	141.467	146.189	120.037	108.45	126.946	177.551	146.671	190.276	125.273	124.865	135.167	166.373	180.528	187.352	111.115	111.909	103.297
MYCTH_2295527	2.43717	3.37377	2.64299	1.07335	1.55057	0.769194	7.52048	9.93	7.36225	5.5599	5.59714	5.87346	4.13891	5.97526	7.85203	2.4485	4.91268	5.71121	6.63385	4.94427	7.92012	5.76476	6.9286	5.96011	4.32485	3.9198	4.0807	3.1788	3.62288	2.87286
MYCTH_2051640	38.5956	42.9809	40.3276	37.8624	30.9155	40.9981	96.7907	106.011	89.6304	82.3384	78.2674	87.2145	30.0246	64.0385	75.0432	23.923	59.5199	67.7766	77.3778	94.4383	94.2963	78.5211	85.3028	81.5471	41.1394	47.5003	27.7967	69.1605	72.4798	73.0059
MYCTH_2087998	309.857	351.01	334.316	140.287	236.71	142.404	264.762	256.729	267.929	225.058	230.061	259.235	432.691	442.544	398.218	215.307	270.372	257.735	616.333	501.719	549.137	238.477	231.373	260.797	357.387	303.893	316.302	259.488	278.94	263.32
MYCTH_2122631	0.0420202	0	0	0.0268337	0	0	0.0406513	0	0	0	0	0	0	0	0.0764188	0	0	0	0	0	0	0	0	0.0425722	0	0	0	0.114552	0	0
MYCTH_2055207	0	0	0	0	0	0	0.0203256	0	0	0	0	0	0.0935346	0	0	0	0	0	0	0	0	0	0	0	0	0	0	0	0	0
MYCTH_2106567	0	0	0	0	0	0	0	0	0	0	0.0925147	0	0	0	0	0.200697	0	0	0	0	0	0	0	0	0.106786	0.108883	0	0.0572758	0	0.050401
MYCTH_41714	0.273131	0.46216	0.396448	0.21467	0.527513	0.307678	0.955305	1.22425	0.911839	0.683209	1.11018	0.485933	1.09903	5.25572	4.29856	0	1.13538	0.730818	1073.99	1774.41	1156.25	0.760188	0	0.723728	486.145	663.126	474.513	4.86844	6.2678	3.78008
MYCTH_2053048	0.189091	0.046216	0.242274	0	0	0.384597	0.548792	0.92952	0.776751	0.0706768	0.0462573	0	1.0055	0.875954	0.859711	0.622159	0.26201	0	0.332973	0.16573	0.469136	0	0	0.38315	0.854291	0.925508	0.480082	0.114552	0.288941	0.226805
MYCTH_2122637	241.301	313.183	388.629	81.5208	167.749	116.687	119.372	136.594	145.742	93.6231	65.1072	87.0032	155.595	153.918	185.144	52.2614	41.8561	43.5784	108.831	99.3273	111.599	254.631	351.109	550.821	167.948	175.71	136.319	35.6542	42.5855	40.8752
MYCTH_86753	57.7568	90.8837	99.4864	27.5045	36.2865	41.1263	67.4404	62.5953	53.275	77.9329	69.2935	76.1436	16.2049	18.3638	21.531	24.6455	30.3058	30.6944	4.4311	5.22048	6.15396	8.64714	10.1379	12.4737	10.8388	12.8482	7.51328	4.86844	3.48952	2.97366
MYCTH_2295555	4.30707	3.60485	4.82345	2.60287	2.98924	3.69213	6.17899	7.23212	6.9401	6.64361	4.25568	4.24664	6.89818	7.47689	6.15171	7.08459	6.55024	6.87511	1.7417	1.10486	1.65577	4.78285	4.34912	5.15124	3.57734	3.34816	2.64045	9.85143	10.4908	8.24057
MYCTH_2106573	0.10505	0.046216	0.0880995	0	0	0.358957	0.203256	0	0	0.376943	0	0.105638	0	0.0625681	0.458513	0	0	0.378943	0	0.0552432	0	0.253396	0.179964	0.170289	0.106786	0.244987	0	0.171827	0.311168	0.252005
MYCTH_2295558	23.8675	19.7111	24.0952	10.5993	12.9001	10.2559	55.6109	56.27	62.9169	20.991	16.537	19.5641	71.2266	58.3448	53.474	69.5012	51.7469	66.6939	9.01588	6.73967	9.32752	68.9871	56.4786	72.6069	22.5052	19.3268	35.142	73.4562	74.7691	68.1926
MYCTH_2295561	13.3624	10.8608	11.2767	1.04651	2.18998	2.10246	50.3059	50.1034	57.0237	7.44462	5.59714	7.50028	69.6365	51.1807	47.3032	36.587	26.1573	30.8568	5.9679	5.93865	7.50617	37.3126	30.3239	42.3594	14.8166	10.725	24.7482	45.5629	48.3643	41.102
MYCTH_91274	0.336162	0.277296	0.0880995	0.161002	0.191823	0.307678	0.32521	0.36274	0.405262	0.329825	0.185029	0.507061	0.561207	0.0625681	0.343884	0.0401393	0.305678	0	0.358586	0.110486	0.993464	0.063349	0.0599879	0.340578	0.507235	0.272208	0.288049	0.630033	0.755693	0.050401
MYCTH_2295563	0.0420202	0.069324	0.0880995	0.107335	0.271749	0.384597	0.0203256	0.158699	0.0675436	0	0.0925147	0	0	0	0.152838	0.361254	0	0.162404	0.256133	0	0	0	0	0.276719	0.293663	0.163325	0.504086	0.229103	0.311168	0.050401
MYCTH_2295564	7.50061	5.91564	6.38722	4.10556	5.54688	4.41005	10.1628	8.56972	10.7563	11.4732	9.06644	7.94395	9.04947	8.07129	9.3804	15.554	11.8123	13.5066	5.1995	5.57957	5.16049	9.75575	12.7774	10.7921	7.42165	7.34962	8.42544	13.5457	11.0909	11.5418
MYCTH_91276	1.51273	1.36337	2.09236	2.44187	2.25392	3.05114	3.57731	4.14883	2.93815	2.96842	2.24348	2.55643	7.73999	3.7228	4.79528	5.31846	2.96944	3.65409	1.35751	2.73454	1.29702	4.18104	3.35932	3.91664	9.21032	9.09175	8.7615	11.312	10.1129	8.74458
MYCTH_2295570	6.49212	8.61928	11.3869	2.25403	2.70151	3.12806	7.98797	7.66287	7.14274	7.46818	8.32632	7.26787	5.2847	6.03783	9.17025	5.13783	6.35374	6.49616	28.3539	45.5204	19.4829	2.28057	2.54948	3.59735	194.351	270.357	69.7559	4.26704	1.97814	2.11684
MYCTH_91278	1.53374	1.75621	1.21137	3.64938	2.28589	2.58962	0.97563	1.38294	0.844295	1.50777	1.45711	0.16902	1.77716	1.47035	0.573141	1.62564	0.807863	0.243606	1.79293	3.81178	4.55338	0.443443	0.299939	0.404436	35.3196	32.91	35.9341	0.40093	0.444525	0.529211
MYCTH_2122648	0	0	0	0	0	0	0	0	0	0	0.138772	0	0	0	0	0	0	0	0	0	0	0	0	0	0	0.0544416	0	0	0	0
MYCTH_t41	0.0420202	0	0.0880995	0.0268337	0	0.102559	0	0.0226712	0	0	0	0	0.0467673	0	0.0764188	0.260906	0	0.162404	0	0	0	0	0	0.0851444	0.0800898	0.0272208	0.0720123	0	0.0444525	0.100802
MYCTH_2131805	76.0776	88.1801	89.8395	31.7979	50.7692	43.3569	86.4652	81.7751	81.8628	108.183	94.7119	105.194	66.5499	86.9384	86.7926	82.8877	109.586	108.567	64.8785	60.4361	64.52	118.083	127.984	147.64	73.5758	60.3486	57.9939	152.296	158.718	144.374
MYCTH_2136757	0.294141	0.80878	0.726821	0.161002	0.671381	0.974313	8.10993	8.75109	8.61181	3.20401	5.48149	3.46492	7.64645	12.0131	23.4032	7.58633	8.42798	7.30818	10.5015	8.59032	12.4183	27.4301	24.4451	23.3934	6.56736	5.82525	3.60061	86.8587	79.9478	61.3381
MYCTH_91282	0	0	0	0	0	0	0	0	0	0.0942357	0	0	0	0	0	0	0	0.0541347	0	0	0	0	0	0	0	0	0	0	0	0
MYCTH_2106582	1.72283	2.10283	0.925045	0.697676	1.10298	1.17943	0.833351	0.589452	1.01315	0.329825	0	0.464806	1.23933	0.813386	1.643	0.240836	0.436683	0.92029	1.51119	1.04962	0.938272	0.665165	1.61967	1.74546	2.40269	2.96707	2.61645	0.286379	0.400073	0.201604
MYCTH_2114682	8.00485	11.7389	12.9066	4.07872	3.77252	3.30754	15.1426	17.9103	17.6964	20.6612	19.3587	18.1486	9.23654	9.69806	10.3738	14.5706	12.9695	20.5983	9.50254	9.91616	7.89252	23.8192	24.925	21.797	16.2048	18.5102	9.40961	11.5411	11.202	10.1306
MYCTH_2295588	4.53818	5.26862	4.9556	6.94993	6.36213	4.12801	7.54081	6.39329	6.06204	7.06768	4.16316	3.54943	16.8362	12.1695	8.71174	8.28877	5.63321	5.54881	14.241	9.99902	13.3014	8.99556	7.67845	12.8355	13.4284	11.4055	13.7543	15.6936	12.8246	13.9611
MYCTH_2295590	15.0012	25.4188	21.6725	10.8408	11.941	11.6918	23.9842	26.9788	27.8955	18.588	19.1737	16.7753	24.4359	29.0942	35.764	23.2005	18.0568	14.2645	21.0029	23.7546	25.8853	12.9549	16.7666	15.7091	121.87	165.611	54.8974	17.7268	13.7581	15.7503
MYCTH_2295591	151.378	166.262	155.253	279.5	213.707	261.295	151.629	150.718	153.831	99.7485	85.1598	87.9117	270.759	220.897	220.239	172.238	118.756	134.931	203.037	195.147	239.618	110.607	110.468	117.478	412.142	445.85	429.721	110.514	100.507	93.9979
MYCTH_76502	72.4218	84.737	76.6906	36.0645	48.7071	42.2031	88.0506	82.1379	89.4615	85.9901	83.1476	77.4958	82.6612	74.7689	81.2522	90.1328	85.7427	84.0441	66.1592	65.6842	51.8257	73.9283	71.6555	86.23	75.1242	66.9904	59.0981	86.2859	81.3481	77.5168
MYCTH_62778	1.61778	1.7331	2.29059	1.20752	1.23086	1.05123	4.47164	3.65007	3.84998	2.16742	0.786375	1.37329	8.74548	4.66133	3.61079	2.99038	3.49346	2.35486	4.07252	3.28697	3.86347	4.40276	4.31913	6.49226	3.73752	2.28655	4.24873	8.73455	10.7575	9.45019
MYCTH_2295595	0.0210101	0.161756	0.0440498	0	0.063941	0	0.304884	0.272055	0.337718	0.235589	0.0462573	0.338041	0.0935346	0.281557	0.420303	0.280975	0.0873366	0.081202	0.179293	0.248594	1.40741	0	0	0.106431	0.186876	0.0816624	0.0720123	0.687309	0.200036	0.327607
MYCTH_2295596	5.48364	5.45348	4.31688	4.23972	5.0993	4.38441	5.46759	6.48397	6.5855	5.53635	3.1455	3.16913	9.63406	6.41323	5.292	6.06104	6.72492	4.43905	2.94553	2.40308	2.64924	4.18104	3.53928	4.23594	5.07235	5.19918	6.31308	4.32432	4.02295	4.41009
MYCTH_2295598	4.07596	4.36741	3.65613	5.28624	4.07624	4.17929	5.67085	4.55692	6.29844	3.22757	3.4693	3.80296	9.56391	6.50709	5.19648	7.16487	4.38866	5.16986	2.63817	1.82303	1.93174	3.38917	3.4793	4.5978	3.57734	3.94702	5.80899	5.4412	4.77865	3.45247
MYCTH_2295600	42.1463	41.8486	38.4334	42.7461	44.5829	45.3312	27.3583	30.9009	30.4959	25.0196	30.7843	30.0011	65.9886	51.3059	53.111	42.4674	39.8473	40.8988	142.282	111.674	149.378	45.8647	41.7816	48.2982	83.5603	77.0894	79.4776	68.6736	59.922	58.2384
MYCTH_t4	0.336162	0.439052	0.176199	0.456173	0.623425	0.256398	0.0203256	0.0226712	0.0675436	0	0	0	0.0701509	0.0625681	0.573141	0	0.131005	0	0.435426	0.635297	0.303558	0.0316745	0.0899818	0.0851444	1.20135	0.462754	1.1762	0.229103	0.71124	0.277206
MYCTH_2295601	53.4287	98.2552	125.916	18.1396	21.5162	21.4092	78.5382	78.9412	90.7448	53.6201	32.6577	51.5512	101.929	225.558	253.347	23.7424	35.1311	49.5874	445.723	414.076	456.138	159.323	152.369	218.715	191.068	188.912	83.7023	57.333	69.3015	54.6095
MYCTH_2313529	271.072	323.72	341.474	223.149	270.838	229.246	158.601	160.218	183.837	173.37	145.618	162.048	291.454	316.438	307.719	135.41	141.9	146.38	557.883	471.142	478.712	281.776	328.314	401.541	294.837	259.469	236.176	123.114	140.181	141.879
MYCTH_2295606	25.9685	30.1559	29.0508	26.1629	27.2549	26.8192	16.5247	20.8349	21.6984	10.5073	10.7086	8.00734	124.518	107.211	94.0715	10.9781	7.0961	7.68713	80.1184	71.2638	117.588	8.93221	11.9076	15.177	81.745	76.681	72.2523	17.2973	18.7367	15.1455
MYCTH_2295609	92.9277	105.072	115.014	98.4529	114.566	91.3034	42.8871	45.0477	50.6239	49.1439	44.1295	42.8889	86.5429	74.3935	72.4641	63.5405	52.926	46.5558	90.3637	73.1144	84.8032	89.5439	98.3201	122.438	164.558	157.772	164.428	125.434	106.33	124.995
MYCTH_99178	15.0432	16.0832	13.4132	15.3489	21.9478	16.6146	8.61807	7.16411	8.17278	11.4261	9.06644	9.25386	8.83902	5.66242	8.25323	10.3158	8.49348	10.3127	8.73414	7.65119	7.14742	10.896	7.22854	12.8355	14.256	13.9915	16.8989	20.5906	17.7588	19.4044
MYCTH_2295614	51.4747	49.7746	47.6618	61.154	68.9124	65.9456	39.5334	40.6042	39.9183	48.39	52.2477	39.8677	38.7467	32.2852	34.9807	60.8512	50.5897	51.4821	21.8482	22.9536	24.2019	34.8103	36.8326	43.9345	50.2964	47.7181	51.3448	42.5845	36.9623	41.0012
MYCTH_2114693	11.6396	15.0895	12.2899	13.9804	14.3388	20.1785	21.2809	30.1074	18.1523	26.4567	30.4605	24.9305	5.33147	6.00654	16.4682	9.89434	9.25768	8.66155	10.0148	17.954	17.0821	18.5613	22.8254	27.9699	8.40943	10.0445	7.46528	23.884	18.8923	20.236
MYCTH_2295616	54.9624	61.5597	56.0313	22.4061	36.83	23.6912	54.6963	61.5297	58.4759	57.6722	56.7578	57.7838	66.6434	57.594	60.9058	63.2395	68.6684	57.5723	42.0314	37.814	46.3617	52.4847	45.2309	54.9394	49.7091	57.0821	50.9847	49.114	46.5418	46.9486
MYCTH_2088056	26.1786	42.5187	49.534	20.7425	34.2084	23.8963	9.22784	12.6052	14.5219	15.2662	9.78343	8.91582	26.1195	28.2808	34.6368	13.7477	7.37994	7.25405	69.4633	100.045	152.8	25.2446	33.7732	42.8064	59.5067	72.6796	46.2799	15.6936	12.4689	11.1386
MYCTH_76526	124.38	121.086	112.833	106.744	102.913	86.4831	63.5989	68.1497	70.0089	62.6667	58.5387	55.2274	97.8138	86.563	84.6338	99.4652	103.144	85.3704	202.909	207.991	219.528	69.6523	58.4582	94.0846	148.3	135.451	175.014	52.035	56.8992	48.9394
MYCTH_2313535	40.7176	52.2241	46.054	38.4259	43.7836	59.9202	129.027	150.129	121.899	133.391	130.492	130.188	30.1883	65.196	99.7838	27.7563	73.1007	63.6624	61.8049	69.9379	78.7596	108.612	137.642	161.2	39.1372	47.6636	25.1083	127.811	120.955	115.217
MYCTH_2295624	51.937	62.5764	45.7677	24.1772	46.1814	29.0499	43.192	42.8033	44.6294	50.0627	47.1825	50.8751	42.6752	42.734	42.2023	46.9429	60.8299	45.798	27.4319	21.0477	20.78	44.7561	41.3616	41.1886	34.3318	29.8612	29.8131	52.3214	52.0761	56.9028
MYCTH_2122680	17.5434	20.6354	24.0512	1.10018	5.40302	0.717915	30.773	32.4879	33.6367	20.3078	18.5492	15.74	65.7548	84.1542	83.1436	23.7825	16.8996	15.8885	81.3479	74.2745	83.4234	21.9504	20.3659	23.0103	27.8178	29.8885	17.427	11.627	12.2467	10.811
MYCTH_2295629	91.1418	106.112	108.23	26.0824	51.5045	31.2549	127.177	129.271	139.765	83.2572	79.3545	75.1718	288.344	333.363	332.88	67.133	82.6641	87.2651	349.724	315.301	343.683	98.9195	78.2542	102.258	116.824	124.508	89.2953	67.1558	70.435	60.4056
MYCTH_2295633	17.7115	20.9358	25.0203	9.31129	8.85583	12.384	51.0986	49.7407	56.6522	47.9188	53.8204	53.009	25.7688	41.0134	58.8807	22.9798	43.1006	42.6581	46.0015	51.2105	40.1525	52.2313	48.2602	49.7243	37.7757	41.4573	20.0434	46.0497	40.7852	40.094
MYCTH_2039938	0.735353	1.13229	0.969095	1.04651	1.59853	2.07682	0.365861	0.340068	1.13136	0.706768	1.27208	0.316913	0.911962	1.06366	0.725978	0.782717	0.480351	1.02856	1.17821	1.57443	0.910675	0.253396	0.809836	0.48958	4.85878	4.65476	3.33657	0.458206	0.488978	0.50401
MYCTH_2295634	63.8497	71.9352	56.2956	51.3865	66.7544	57.6896	54.1068	44.3903	57.9355	64.787	65.6392	77.8127	70.2679	66.1032	54.9451	65.407	77.533	78.2517	67.7984	60.3808	58.4212	72.598	63.5571	62.7089	120.642	113.157	96.0164	92.7581	101.396	104.532
MYCTH_2295635	5.73576	11.2074	10.3076	3.43471	4.63572	3.46137	7.15462	9.4539	7.80129	11.379	14.2935	9.80318	6.66434	8.29028	8.80726	7.32543	7.70745	9.22997	6.40333	11.021	11.1489	8.077	10.9178	11.5371	10.0379	9.11897	4.77682	10.9397	9.6462	11.063
MYCTH_2295637	117.909	109.439	108.098	108.596	124.797	99.8927	91.6889	97.9624	98.4279	84.4116	91.6127	92.5809	129.078	103.144	104.675	110.022	110.939	117.093	98.0734	90.1293	99.6224	88.2135	85.1228	90.0828	120.482	106.188	120.933	102.18	105.53	90.5455
MYCTH_2122687	0.588283	0.531484	0.748846	0.93918	0.511528	0.640995	0.32521	0.226712	0.253288	0.282707	0.0925147	0.0422551	0.0467673	0.125136	0.152838	0.200697	0.305678	0.189471	0.204906	0.110486	0	0.63349	0.179964	0.87273	0.293663	0.6533	0.480082	2.06193	1.37803	1.08362
MYCTH_t5	0	0	0	0	0	0	0	0	0	0	0	0	0	0	0	0	0	0	0	0	0	0	0	0	0	0	0	0	0	0
MYCTH_2020707	0.357172	0.80878	0.418473	0.348838	0.159853	0	0.589443	1.36027	0.692322	0.447619	0.277544	0.845102	0.0233836	0.469261	0.515827	0	0.0436683	0.162404	0.204906	0.359081	0.662309	2.53396	0.869824	1.85189	0.186876	0.6533	0.384066	16.5241	11.5577	11.6678
MYCTH_2114710	33.5741	33.4373	31.9141	45.188	47.1245	44.8953	31.9519	32.9866	32.7755	38.4953	37.1909	35.8112	44.8031	39.3866	45.068	47.6855	37.2272	38.3815	35.9611	31.682	26.7131	35.3488	42.7714	46.3824	58.6791	61.9546	65.6272	34.795	34.9841	34.0711
MYCTH_2295642	105.681	117.897	89.377	140.501	169.124	188.119	61.8509	63.5701	74.0616	87.0031	90.6181	84.7214	105.39	90.0668	85.0923	120.277	99.9349	94.2756	89.3392	69.3855	81.878	80.2949	85.4827	81.8451	163.81	158.099	147.337	119.449	99.8403	103.095
MYCTH_2295647	939.971	889.681	790.936	800.879	776.851	694.07	601.374	571.655	617.973	597.501	508.253	608.241	702.538	617.11	571.116	556.05	691.487	691.598	532.116	401.287	410.77	584.395	588.661	671.428	733.996	687.761	791.703	611.591	657.475	601.536
MYCTH_2106616	5.96687	5.8001	7.13606	4.26656	3.22902	7.46119	10.2035	13.3987	12.4956	12.7218	13.5765	10.8807	5.82253	9.32265	10.8897	5.67971	8.44981	8.82396	9.57938	9.08751	8.63762	8.77384	8.99818	9.53618	10.0379	11.8683	8.28141	16.5241	10.7131	12.2979
MYCTH_2122693	1.15556	1.7331	1.56377	1.87836	1.87027	1.38455	0.97563	0.74815	1.16513	1.17795	1.78091	0.232403	0.678126	0.68825	1.29912	1.52529	0.8952	0.866155	0.512266	1.27059	0	1.39368	0.719854	1.04302	2.24251	2.6132	2.23238	2.40558	1.42248	1.23483
MYCTH_2295651	3.36162	2.86539	4.05258	1.55635	4.53981	2.46142	2.52038	1.36027	2.41468	5.44211	4.25568	7.14111	2.61897	1.06366	1.05076	9.45281	5.61138	7.57886	0.332973	0.441946	0.110385	10.801	9.29812	14.7513	2.13573	2.44987	1.24821	4.15249	3.37839	3.52807
MYCTH_41997	2.12202	1.89485	2.29059	3.11271	4.0123	2.07682	1.70735	1.29226	2.38091	3.34537	2.68293	3.71845	1.98761	1.72062	1.49017	6.50257	2.64193	3.8977	0.691559	0.801027	0	10.1992	5.21894	10.7495	1.92215	2.39543	1.03218	4.35296	3.24503	3.04926
MYCTH_2088086	3210.57	3209.81	3376.59	1747.22	2369.03	1856.89	2044.37	2040.12	2170.65	2722.77	2389.68	2609.29	1781.95	1774.84	1765.96	2198.33	2733.33	2886.44	1056.34	913.585	849.715	2084.37	2099.1	2565.47	1215.47	1226.81	1252.92	1978.05	1972.56	2006.16
MYCTH_2295666	4.66424	5.777	4.427	3.27371	4.30003	5.05104	19.9394	25.4144	17.5107	12.604	19.0118	13.5005	3.95184	10.2612	12.9912	2.34815	6.44107	5.95482	11.987	15.2748	12.9702	13.5884	16.7066	21.9673	12.2537	14.3998	8.83351	12.8011	13.069	12.1214
MYCTH_2050866	0.10505	0.138648	0.0880995	0.375672	0.0959115	0.102559	0.243908	0.0906849	0.0506577	0	0	0	0.187069	0	0.0382094	0.481672	0.218341	0	0.204906	0.662919	0	0	0	0.0425722	0.186876	0.272208	0.0960164	0.0286379	0.0444525	0
MYCTH_114083	42.7976	73.9687	47.0672	11.4848	16.4968	12.1789	197.118	185.179	211.631	29.7549	25.4184	29.5574	745.564	874.046	850.216	66.9122	46.1137	57.3557	947.359	753.628	1035.77	61.1952	42.9213	55.4929	249.48	243.055	210.132	47.6821	53.8987	37.196
MYCTH_2075489	1615.4	1386.53	1272.55	1979.68	1697.76	1737.38	890.689	869.759	858.428	990.276	977.579	902.23	1012.56	704.017	656.953	1008.78	956.248	990.665	209.799	169.707	171.4	554.241	575.374	658.592	420.792	444.815	665.682	565.398	543.943	622.024
MYCTH_2295675	151.336	151.681	151.333	62.7909	112.552	75.1759	115.958	125.893	123.74	161.237	152.025	132.744	126.342	110.37	112.469	140.407	158.996	150.386	66.7227	59.4417	55.2752	122.644	110.768	138.658	96.4014	88.7671	90.8555	133.596	127.757	118.619
MYCTH_2295684	168.816	153.992	146.62	199.696	194.908	176.325	151.69	152.623	170.548	142.861	137.477	136.674	293.558	215.047	228.186	140.508	140.787	147.03	129.014	132.805	137.181	88.8153	74.5049	95.1915	80.7305	83.8673	113.971	95.0778	86.8824	92.8387
MYCTH_2295692	860.616	950.039	939.207	321.656	529.32	364.085	1021.97	978.513	1013.24	797.375	847.99	826.636	1492.51	1684.21	1673.09	852.439	1159.02	1183.6	1079.81	1023.49	1035.44	791.039	730.922	804.232	926.318	948.509	612.225	916.727	935.592	842.957
MYCTH_2295697	9.18141	9.45117	11.497	12.3435	12.8042	14.5378	5.04076	5.01034	5.75809	5.44211	4.78763	7.14111	8.09074	5.94397	4.79528	15.5339	9.54152	15.5367	8.93904	10.4133	13.2186	27.3985	31.3437	46.0631	43.5154	62.6079	43.4474	12.887	11.9577	9.8282
MYCTH_2295699	9.1604	8.06469	9.97727	3.62255	4.5558	4.69209	13.9027	11.5623	12.3942	11.1434	12.9752	11.2187	14.0068	15.2353	13.5643	10.6369	14.1704	17.4043	15.7266	16.0482	15.6195	15.2671	15.2369	14.9428	28.5654	26.9758	17.547	19.0728	18.9368	18.85
MYCTH_42269	2.68929	2.56499	2.51084	2.92487	2.82939	3.2819	2.01224	2.65253	2.90437	2.16742	2.68293	3.2959	4.18567	1.81448	3.78273	3.89351	2.20525	3.92477	4.6104	1.54681	5.57444	2.43894	2.81943	2.78848	6.3004	5.52583	5.54495	3.72292	3.28949	3.20047
MYCTH_2295704	6.6602	6.53956	7.29024	7.96961	8.12051	6.35867	8.21155	9.95267	8.35852	11.1434	6.36038	7.62704	9.70421	9.85448	9.70518	11.0785	8.23147	10.854	5.81422	5.82816	3.80828	8.61547	6.74864	7.64171	12.227	10.4256	12.1701	12.4861	11.002	8.82018
MYCTH_2295707	22.4178	29.1161	28.346	2.09303	5.80265	3.30754	92.6849	100.252	87.317	67.1429	61.4297	69.6152	30.3286	55.7795	79.4564	18.9257	58.7338	52.7813	25.2035	29.6932	27.7618	68.417	68.5361	66.0082	12.0669	11.4055	10.0097	53.8678	54.4099	53.1983
MYCTH_2295709	67.6525	74.8237	63.9162	35.2058	44.7427	46.3311	135.653	142.67	124.128	100.267	100.702	99.0459	50.6022	82.2771	109.623	54.5694	95.7209	79.4697	51.662	52.2048	43.5192	102.784	105.759	114.221	36.4675	29.9973	29.5971	131.476	133.913	134.168
MYCTH_105966	3.48768	3.62795	4.05258	1.85153	1.50261	2.82038	30.9356	43.5061	27.963	30.2732	33.0509	28.818	3.29709	11.012	22.1614	5.29839	15.4586	10.0691	13.9593	18.5893	18.0755	24.2944	25.9148	34.4622	3.87101	4.54588	2.66446	31.1007	28.6941	28.3506
MYCTH_2122709	1.70182	2.24147	1.93819	0.322004	1.50261	0.153839	1.86996	1.90438	1.63793	1.43709	1.80404	1.52118	1.63686	1.3765	1.14628	3.33156	2.00874	1.08269	1.89538	0.414324	1.40741	0.380094	0.539891	1.31974	3.57734	1.25216	2.11236	1.97601	2.80051	1.23483
MYCTH_2295714	11.4925	12.3859	11.3869	5.04474	9.87889	6.74327	7.52048	7.68555	7.86883	10.201	9.15895	8.87357	6.94494	5.66242	6.47649	15.1526	12.0524	10.4751	8.478	12.0983	15.0123	6.87337	5.48889	8.13129	16.8455	17.7208	15.1706	10.6247	11.1576	10.5338
MYCTH_2295716	6.89131	7.74118	10.3517	4.26656	4.18814	6.30739	18.7606	21.6057	21.0229	44.7148	37.3297	40.6916	2.4319	6.25681	15.0736	11.6203	20.0219	19.272	4.6104	6.132	2.73203	12.7965	16.9466	13.1335	4.48503	7.37684	3.07252	9.88007	8.11258	7.66096
MYCTH_91334	1.4497	1.77931	1.69592	2.28086	1.98217	2.10246	0.508141	0.612123	0.202631	0.65965	0.716989	0.380296	0.865195	0.281557	0.401199	1.04362	0.131005	0.947357	0.281746	0.69054	0	0.570141	0.929812	0.404436	1.17465	0.68052	1.51226	1.57508	0.71124	0.579612
MYCTH_2075498	186.002	180.52	183.335	248.695	249.194	249.501	138.377	141.332	140.457	138.88	134.678	116.856	192.26	141.779	145.348	181.671	127.184	148.735	115.157	111.343	140.244	104.494	111.877	124.439	108.869	110.299	135.671	109.339	100.285	92.6623
MYCTH_2122713	0.714343	1.7331	0.94707	1.28802	1.05503	1.56403	0.589443	0.770822	0.861181	1.29574	0.878889	0.908484	0.654742	0.531829	0.496722	1.22425	1.13538	1.51577	0.665946	0.220973	0.717502	0.665165	1.07978	0.574725	0.213573	0	0.168029	0.429568	0.400073	0.252005
MYCTH_2295718	32.3135	31.1034	26.3197	26.0555	31.3471	24.1271	14.1873	15.8018	17.021	20.3785	20.1451	15.8034	17.982	14.9851	15.1309	24.6656	22.8167	19.3802	14.1898	13.9489	10.9557	10.3892	11.2177	13.1548	22.4251	21.9944	19.8034	12.6007	11.691	9.6014
MYCTH_2313555	3.86586	4.36741	6.29912	3.48838	3.82048	4.23057	2.25614	4.42089	3.9513	2.04963	2.63667	2.51418	4.16229	7.47689	6.68664	2.4485	1.68123	1.67818	13.7543	17.5673	24.0363	5.47969	5.66885	9.98318	31.849	36.2581	15.1466	5.98532	3.71179	3.40207
MYCTH_42529	0.10505	0.184864	0.0880995	0.134169	0.063941	0	0	0.0906849	0.168859	0.0942357	0	0.0845102	0.0467673	0.0625681	0.229256	0.702438	0	0.108269	0.0512266	0	1.26943	0	0	0.0851444	0.400449	0.381091	0.576098	0.0572758	0.0444525	0
MYCTH_2295720	33.9523	34.1305	35.6363	21.145	26.2957	26.8449	67.7047	71.0063	67.932	103.753	124.525	125.223	36.5019	52.5572	63.6759	87.1826	143.778	160.997	50.6631	34.2508	39.0487	102.15	78.974	87.4008	40.125	36.2581	25.2283	117.1	125.178	106.044
MYCTH_2295721	2.68929	3.88214	2.97336	2.01253	2.71749	2.10246	17.8053	21.379	13.4581	12.1564	20.0988	15.7189	2.31498	3.81666	8.06218	2.34815	5.54587	5.11573	21.2334	29.6932	21.9114	14.982	16.9466	21.3713	11.3461	9.17342	5.42493	18.4714	19.0257	15.7755
MYCTH_2295724	140.915	133.841	166.596	121.315	160.636	124.815	168.703	190.144	211.378	185.432	138.541	138.618	285.795	225.402	223.716	313.869	201.66	257.817	137.159	133.219	169.993	171.486	133.773	211.733	644.109	565.567	491.772	284.517	286.897	216.85
MYCTH_2106642	0.987475	1.66378	0.94707	1.34169	1.29481	1.87171	5.32532	5.2824	3.56292	3.29825	4.81076	3.82408	1.68362	2.90942	2.94212	0.702438	0.764195	2.62553	418.291	776.222	620.777	3.67424	2.78944	3.57607	1491.83	2164.84	1357.55	8.07588	8.71269	7.18215
MYCTH_2295727	21.7244	24.2865	17.4437	31.2344	40.4587	44.5364	19.6752	18.7038	21.2425	22.6637	26.1123	23.1135	26.0961	21.4296	24.454	27.5356	27.1617	23.2509	21.259	21.462	24.1743	25.7197	18.9262	19.4981	30.1671	25.7509	31.1813	48.7417	45.9861	46.747
MYCTH_2295728	7.4796	7.74118	7.86288	6.25225	7.08147	5.48692	5.26434	4.57959	4.03573	4.80602	6.49916	6.92983	5.56531	3.81666	6.87769	7.70675	5.21836	4.79092	3.20166	3.09362	2.23529	3.04075	4.25914	4.38494	8.94336	7.75793	7.08121	10.1092	7.77919	4.8133
MYCTH_2295729	51.5798	62.0218	59.7535	100.009	92.6505	97.9184	18.5776	25.5958	20.9554	51.6647	36.5433	35.8112	25.114	17.5816	18.2832	40.4203	12.9695	18.6223	10.7576	13.0926	15.7574	10.1675	19.736	23.7979	65.6736	76.1911	72.7564	23.168	14.6249	15.5487
MYCTH_2295731	9.30747	13.6568	16.2764	1.01968	3.24501	2.58962	31.0779	31.309	31.9312	28.8597	27.8007	30.6561	14.7083	23.8697	30.8923	12.965	31.07	30.0448	18.8002	16.1034	24.3399	26.0681	33.1733	31.2267	18.1003	19.3268	9.57764	24.1131	28.8275	23.3861
MYCTH_2313559	18.2998	18.6019	20.8796	5.0179	7.96066	9.35853	31.4844	33.1	34.1095	36.1865	28.3326	28.2475	15.971	25.8094	31.1789	12.9048	30.9608	29.4222	18.4416	21.3515	20.228	22.9957	20.6058	25.0112	14.9768	16.8769	10.6098	22.0512	25.0934	22.1261
MYCTH_62866	14.6861	20.4044	18.6771	7.91594	10.2945	9.74313	22.9273	27.0014	26.6291	26.1033	32.172	24.2122	27.1952	28.9378	33.8917	24.0435	31.0918	23.9817	27.3294	24.7766	23.2636	27.9052	29.9939	32.2697	49.2018	40.314	20.7155	42.7277	39.4294	41.0264
MYCTH_2295736	7.92081	5.73078	6.78366	8.98929	7.01753	7.87142	9.57337	10.8368	10.3004	9.80051	6.49916	7.77493	13.5859	11.7002	9.3804	11.7207	7.68562	6.92924	8.14503	7.23686	7.42338	9.5657	8.18834	8.38673	22.5586	18.8096	26.0925	11.8274	9.02386	8.31617
MYCTH_2295737	120.22	146.458	162.433	87.5047	77.0809	123.866	248.969	262.465	266.341	284.403	309.901	277.405	102.163	180.947	244.425	147.532	258.298	254.46	130.679	134.793	120.292	213.043	236.862	257.881	107.16	120.234	62.6507	196.857	167.319	161.258
MYCTH_2054417	0.147071	0.161756	0.0880995	0	0	0.128199	0.32521	0.340068	0.168859	0.235589	0.370059	0.0845102	0.163686	0.0625681	0.229256	0	0.174673	0.189471	0	0.303838	0	0.0950235	0	0.149003	0.240269	0	0.0240041	0.171827	0.0444525	0
MYCTH_2313562	12.396	13.1484	11.8274	10.2773	11.4295	10.4867	30.6714	37.6342	32.269	37.2702	44.1295	41.0931	5.05087	10.7617	19.716	11.7408	20.5241	16.1863	11.7821	16.9597	14.8744	26.4799	27.5344	34.3558	11.9067	13.4743	13.8504	35.9119	30.5833	32.2063
MYCTH_2295741	3.97091	3.90525	2.57691	4.88373	5.35506	5.51256	4.55294	3.67274	4.39033	4.42908	4.92641	3.9931	3.48416	3.15969	3.09496	4.31498	2.96944	3.32928	1.56241	1.62967	2.56645	2.53396	2.03959	2.95877	6.59406	6.8052	6.48111	6.7299	3.82292	3.40207
MYCTH_2295743	0	0.138648	0.0220249	0	0	0	1.52442	1.655	1.87433	0.918798	1.41085	1.56344	0.327371	1.15751	1.18449	0.200697	1.26638	1.46164	0.281746	0.497189	0.579521	1.04526	1.67966	1.70289	0.16018	0	0.264045	0.54412	1.2669	1.20962
MYCTH_2295744	1.30263	0.716348	1.69592	1.15385	1.39072	1.46147	14.9393	18.9305	16.5482	14.5594	17.624	14.3033	3.32048	8.69697	17.2706	2.10731	6.17906	6.09015	7.32541	7.31973	6.37473	15.3621	17.8464	19.6896	5.15244	3.13039	3.07252	23.168	24.6711	25.2509
MYCTH_2295745	21.8505	18.9023	16.9592	29.5707	27.6225	33.8702	16.4231	19.5879	15.0622	15.4547	17.7166	15.4865	18.59	20.7101	18.6462	23.0801	17.8822	13.6419	14.4459	10.1648	15.0951	16.5024	21.5356	15.8369	14.3895	14.3998	19.2513	18.1851	18.27	18.598
MYCTH_2088125	159.215	142.207	130.233	198.086	182.488	190.786	109.962	106.237	104.068	107.994	85.5067	103.652	155.758	120.85	116.252	131.296	125.197	117.283	75.2007	64.5517	71.1431	92.4579	95.2307	98.5972	84.5748	84.4934	116.012	91.899	99.3958	94.4263
MYCTH_2295747	3.69778	3.90525	5.19787	3.46155	4.18814	6.66635	59.4321	67.7643	53.6296	42.8301	50.6055	56.0514	7.99721	28.5624	61.8419	6.60292	19.3014	20.9772	32.1959	41.8191	30.9078	50.8693	63.7671	66.4978	9.53068	6.94131	5.881	52.5219	57.6327	57.306
MYCTH_2313564	20.1277	32.5592	37.0018	22.0841	27.2868	30.4345	15.1832	15.5525	17.0716	10.2717	6.82296	10.3947	24.5996	35.9767	35.6111	11.5802	5.89522	9.14876	90.1076	113.635	123.714	21.3169	23.0953	26.1181	142.533	186.789	80.8218	22.0798	19.8703	17.4136
MYCTH_t40	0.0840404	0.023108	0.110124	0.107335	0	0	0	0	0	0	0	0	0.0233836	0	0	0	0	0	0	0	0	0	0	0	0	0	0.168029	0	0	0
MYCTH_2295750	166.715	177.215	171.133	93.0324	108.78	103.2	208.886	200.708	219.871	178.482	157.437	170.837	180.475	170.185	166.077	146.167	182.271	158.669	102.991	82.8372	89.4394	137.879	133.653	155.772	125.474	131.585	109.867	167.131	166.43	156.772
MYCTH_2295756	452.305	520.785	522.694	186.333	299.676	208.888	587.553	593.918	605.799	404.389	362.727	391.726	638.49	648.581	653.208	373.938	466.159	449.805	339.095	325.465	337.805	420.606	439.741	510.994	439.72	429.708	355.021	342.423	345.707	324.507
MYCTH_2141686	22.5228	19.48	15.5275	16.6369	19.5819	29.1781	50.1027	72.8427	40.6275	39.5083	54.098	43.7129	10.2888	18.4576	28.0075	24.3846	17.0306	21.3561	11.1674	19.6113	17.3856	26.2265	33.5632	31.1416	9.29041	11.7594	10.3938	26.6905	23.0042	22.5545
MYCTH_2295763	17.7745	20.9358	22.3773	23.238	18.463	28.7166	53.1718	56.1793	51.7722	68.2973	71.3751	64.5869	9.77436	22.1491	32.5544	13.527	30.2403	28.2583	17.4939	28.616	25.9404	34.3668	45.8307	46.5314	34.2517	39.9602	21.5797	35.2532	28.9386	33.5419
MYCTH_2295764	23.4893	21.6291	20.5272	24.9553	20.8608	28.2294	34.8788	35.5485	34.3121	33.5243	37.931	40.0578	11.7854	15.5795	23.3077	14.691	29.3888	24.902	8.60607	10.5515	9.90704	23.2491	29.3041	29.013	21.3573	26.5675	14.7145	32.4181	33.006	33.7183
MYCTH_2295767	15.8836	23.963	27.3549	8.15745	7.52905	11.5379	65.7331	67.1748	62.4947	65.0697	71.19	66.9743	16.4621	35.0069	47.265	18.7451	56.9216	56.246	29.4809	25.5776	24.4778	52.7381	56.9885	55.727	25.3618	29.2352	14.3785	52.751	57.566	58.188
MYCTH_2295768	14.476	15.5748	15.5716	12.6118	16.0972	25.3065	75.1845	95.8313	83.6696	82.7625	88.7216	91.1653	20.905	54.0902	94.7975	22.2171	53.5373	50.4535	54.2746	60.298	57.3174	94.105	93.6111	107.921	16.365	19.109	16.1548	117.587	113.71	105.137
MYCTH_2295769	10.2109	10.4448	8.69983	10.2505	11.1577	13.8968	37.948	59.2399	31.8637	48.5785	62.0773	50.5371	3.97522	6.56966	18.0157	6.16139	11.9433	8.58035	8.91343	12.3745	10.4866	32.9732	35.7828	39.5283	5.98004	5.55305	4.6808	28.6379	26.4715	29.2326
MYCTH_2295771	3.50869	4.73714	3.23766	6.68159	6.88964	16.3326	7.11397	5.82651	6.29844	7.798	8.67325	5.91571	2.5722	4.16078	8.9792	6.56278	7.79479	5.3864	8.63168	5.66243	14.9572	8.58379	4.949	5.64082	6.99451	6.61466	3.38458	16.209	13.4024	13.7091
MYCTH_2295773	18.699	19.4107	23.875	10.4383	11.0458	11.5636	31.2202	31.3316	31.7793	24.0772	25.1409	28.2264	22.4015	30.7835	31.1598	22.5984	27.4019	28.9621	21.5152	22.7878	21.1939	25.8781	22.7654	26.6715	8.99675	13.2293	7.68131	32.2463	33.206	31.0218
MYCTH_2295774	32.9228	30.7798	30.1961	30.9661	31.0593	27.5884	31.1185	30.7422	29.4152	29.4486	25.3028	25.2685	42.3712	28.6562	27.9884	33.6769	35.546	34.1049	29.3785	34.4165	34.1365	22.5523	18.6862	22.1588	36.6544	33.6721	36.6543	35.2532	40.3851	36.7424
MYCTH_43484	0.525252	0.623916	0.396448	0.858678	0.271749	0.410237	0.955305	0.408082	0.591006	0.306266	0.185029	0.380296	1.37964	0.68825	0.859711	0.361254	0.349346	0.135337	2.63817	3.01076	4.3602	0.316745	0.569885	0.212861	5.23253	4.60032	3.00051	0.687309	0.200036	0.050401
MYCTH_2295777	6.99636	8.59617	7.06999	4.58856	2.62158	4.25621	40.4277	49.1966	37.74	35.9038	40.3827	36.6352	10.2888	23.4318	39.4703	6.4825	17.8822	20.084	21.2078	26.7653	17.9927	37.566	44.0311	40.2946	10.4384	15.5159	7.27324	38.1457	35.5176	38.33
MYCTH_114107	6.24	5.4997	7.13606	6.81576	6.37812	6.33303	9.30914	8.04829	9.01707	7.02056	4.88015	6.48615	22.004	21.4922	21.6074	13.4266	9.49785	10.5833	26.7147	19.9152	24.5882	6.17653	7.07857	8.83373	67.0618	46.0576	34.3499	14.9203	13.4024	10.6346
MYCTH_2295788	1.95394	2.05661	1.29947	0.858678	1.4067	1.05123	0.121954	0.113356	0.320832	0.447619	0.578217	1.18314	0.0701509	0.187704	0.496722	0.361254	0.349346	0.460145	0.102453	0.110486	0.386347	1.04526	0.509897	0.553439	0.880988	0.381091	0.456078	1.11688	0.622335	0.856818
MYCTH_2295791	5.65172	4.59849	5.1318	4.91057	5.77068	5.25616	4.45131	4.60226	4.13705	5.60702	7.35492	5.15512	4.79365	4.03565	3.70631	9.93448	7.2271	6.27963	3.48341	4.36421	1.37981	3.19913	5.27893	3.19292	9.85104	10.0445	8.32942	5.21209	4.97868	5.99772
MYCTH_99239	36.7257	44.1131	43.1247	14.9464	24.2976	19.8452	56.9727	58.5825	52.3125	66.9073	63.3263	59.5585	43.9613	44.4547	53.2639	40.3199	58.1225	48.5588	38.1894	38.0073	37.2825	23.6925	21.4457	25.3092	32.6232	33.2366	23.596	25.4304	22.7152	22.3025
MYCTH_2141696	32.1244	35.517	30.6807	53.9894	40.7304	44.9722	22.4801	26.5027	28.7736	25.9855	24.1232	21.9938	44.7563	31.1589	32.0004	47.4848	32.7949	27.4192	28.7381	29.8866	26.382	24.5794	23.5152	27.1824	88.6327	87.6782	97.3846	33.1913	27.405	28.5018
MYCTH_2295798	0.168081	0.670132	0.440498	0.161002	0	0.0769194	4.79685	4.91966	4.01884	2.6386	2.28974	4.11987	0.935346	2.12732	4.69975	0	2.09608	1.29923	8.83659	10.7448	11.7836	3.19913	2.93941	6.61998	1.97555	1.25216	0.840143	3.95203	3.4673	1.81444
MYCTH_2295799	0.273131	0.323512	0.286323	0	0.0479558	0	4.47164	6.05322	3.79933	3.79299	4.46383	3.31702	1.0055	2.06475	2.71287	0.401393	2.20525	1.92178	10.5015	12.2088	10.6245	4.27606	4.13916	9.47232	1.70858	2.55876	0.912156	3.7802	3.66733	2.89806
MYCTH_2295800	7.18545	7.55631	13.0167	9.92847	8.0246	12.0764	42.4399	52.1892	42.8733	42.8301	52.7796	41.8748	10.6629	27.2797	46.3671	11.0383	22.0962	27.5275	98.7649	150.786	155.174	47.6701	48.7101	69.6907	42.3408	47.0376	39.8228	49.8585	46.7863	41.7069
MYCTH_2295802	108.37	95.4822	95.3457	49.2398	70.2712	68.7916	104.047	104.673	103.207	131.412	136.112	122.223	99.5909	90.5048	103.433	126.68	136.223	130.194	64.5711	61.3752	70.3428	127.142	117.036	126.844	91.3023	92.8774	83.8223	142.33	138.114	134.52
MYCTH_t39	0	0	0	0	0	0	0	0	0	0	0	0	0.0233836	0.187704	0	0	0	0	0.0512266	0	0	0.0950235	0	0.0425722	0	0	0.0240041	0	0	0
MYCTH_2075565	13.1733	13.0329	12.7524	15.7245	14.8983	24.5886	31.3828	48.2217	36.9801	58.1905	63.6964	54.5936	8.95594	16.1426	27.5299	18.5042	25.7643	21.8434	13.908	18.617	15.6195	32.8781	34.9129	40.0605	11.9334	15.0531	10.6578	39.1193	28.1384	32.3575
MYCTH_2031061	12.0808	10.1444	8.21528	7.29877	7.35322	12.2046	33.6592	45.1157	31.0532	35.3855	48.6165	39.2127	4.60658	10.9807	19.525	6.4825	20.2621	13.3983	12.4481	16.5177	11.894	26.1948	37.2825	35.8884	11.3194	9.79949	7.6333	33.1627	31.0723	31.2738
MYCTH_62925	0.168081	0.554592	0.0880995	0.402506	0.415617	0.256398	1.54475	1.38294	1.63793	0.706768	1.66526	0.676081	0.654742	1.06366	1.70032	0.642229	0.655024	0.433078	1.56241	4.33659	1.4902	1.58373	2.15956	1.61774	0.827594	0.489975	0.672115	2.17648	2.31153	2.46965
MYCTH_2295809	8.32	10.491	8.32541	7.29877	8.48817	10.2303	41.8301	43.2794	37.7738	39.1314	49.3797	46.544	8.34796	15.1102	26.0588	7.90745	23.9739	24.8208	19.4149	24.749	20.3384	35.4438	37.2825	37.1443	14.7632	14.1004	10.1297	42.6418	39.5405	41.6313
MYCTH_2295812	6.8703	7.60253	6.58544	4.42756	5.80265	8.6919	51.3222	55.1818	48.4288	37.7649	39.55	40.248	10.3823	38.1666	67.4969	10.8577	33.8211	24.4689	29.7883	33.2288	46.0857	56.7291	59.538	66.3914	11.1325	13.0116	7.70532	79.0978	74.7914	70.5614
MYCTH_2295813	7.18545	5.45348	6.47532	7.05726	6.34615	8.51242	46.505	57.4489	45.5582	40.4035	50.0042	46.0369	5.44839	12.7326	24.9125	13.2861	35.3276	29.1786	9.65622	10.8553	10.2934	45.3262	43.6112	43.2959	10.9456	6.42411	6.04903	58.1063	61.4778	58.4652
MYCTH_2136821	5.10545	5.82321	5.06572	4.6959	5.32309	6.53815	8.1709	12.3331	7.71686	9.1173	10.3154	8.38763	2.40852	3.06584	6.28544	2.72947	3.49346	3.73529	8.81098	15.6062	11.0385	6.96839	14.2771	9.64261	12.6542	11.6233	11.498	11.2547	8.60156	12.0458
MYCTH_2295817	5.42061	7.74118	7.29024	2.4687	2.15801	3.69213	21.7281	22.2405	19.6214	8.29274	7.33179	6.90871	12.6038	32.0036	35.5156	1.66578	4.607	4.62852	423.26	447.829	429.563	8.64714	6.56867	7.30113	49.1751	52.7539	22.6599	88.3479	87.9715	89.5878
MYCTH_2295820	2.22707	3.02715	2.57691	1.50269	1.85429	1.35891	0.752048	1.06555	0.793637	1.55489	1.15643	0.845102	0.607975	0.625681	0.477617	0.58202	1.44105	1.21803	0.973306	0.303838	0.689906	0.950235	1.85962	2.04347	0.800898	0.789404	1.34423	3.15017	1.91146	1.63803
MYCTH_2122766	11.0723	16.7533	18.5229	5.68874	5.94651	9.97389	54.493	52.6199	52.836	41.4166	44.1526	46.4595	17.187	40.0123	55.3654	17.862	39.4106	36.7845	36.8575	33.2564	36.703	65.8513	66.6165	77.5453	27.4708	33.3455	14.9065	71.6806	68.4791	63.5557
MYCTH_2295825	156.525	173.957	220.755	76.4492	129.832	90.8675	176.162	183.002	206.244	134.404	101.095	125.223	335.696	337.148	354.144	185.102	166.333	169.09	386.249	357.009	395.951	277.279	308.368	354.925	582.867	594.394	490.164	405.57	340.395	355.025
MYCTH_2295827	37.545	38.2437	38.3894	25.009	40.4427	22.8451	19.0045	23.2607	23.3363	27.8702	22.5736	21.867	26.6807	22.4307	24.4349	20.1499	24.2577	25.4704	16.2645	17.0978	21.1387	12.5431	17.0665	21.2435	20.7166	19.6262	25.9964	20.5047	17.0698	16.9851
MYCTH_2136823	143.982	135.274	157.852	137.898	166.135	147.275	128.011	134.735	123.976	138.456	134.91	122.878	100.924	77.4906	86.506	148.977	106.114	106.104	57.0152	56.4033	62.2571	74.1184	85.3627	98.3631	108.041	102.786	110.131	81.7898	81.5926	83.9429
MYCTH_2295833	158.857	176.222	175.472	151.449	235.926	209.477	106.039	108.777	116.834	178.153	191.32	153.851	127.955	106.491	118.315	211.936	146.027	145.433	131.755	122.585	153.877	142.567	172.495	193.98	157.697	166.156	144.961	210.861	172.187	178.999
MYCTH_2088191	64.1018	70.8953	74.5983	31.2613	40.5386	37.1777	83.7213	92.4533	82.5552	104.46	110.37	92.1795	48.5912	48.1775	64.0007	59.065	75.4588	81.3915	59.9608	46.2938	53.4539	73.0731	72.3154	90.317	47.9738	54.9316	36.6783	106.962	97.0621	88.983
MYCTH_2295836	7.39556	7.97226	7.57656	10.1431	9.87889	13.1276	19.5736	21.719	15.7208	20.7318	31.1774	19.3106	6.07975	7.38304	8.86458	7.42577	6.44107	7.33525	19.4917	19.0589	30.0247	18.973	18.8362	20.6901	23.0125	26.3225	27.4367	24.2276	18.5812	19.1272
MYCTH_2295838	103.958	111.334	105.169	53.9089	83.2992	56.3307	94.4329	108.573	100.437	77.391	75.862	83.5805	243.283	240.762	239.133	101.653	98.1663	90.3779	757.847	682.696	743.056	100.218	96.4305	110.56	269.235	247.247	208.284	156.191	153.895	137.721
MYCTH_2313584	346.583	365.915	480.12	141.333	232.33	161.813	105.673	120.203	117.627	159.14	150.845	151.949	113.528	143.281	149.38	148.194	157.512	181.108	294.809	253.981	240.418	316.048	311.907	456.779	198.035	179.93	152.186	462.359	407.252	485.312
MYCTH_2051745	2.94141	4.32119	2.90728	3.24688	4.26806	5.17924	20.6915	33.9842	19.2499	15.0306	28.4945	17.895	2.01099	5.19316	7.37441	4.13435	4.69434	4.35784	5.94229	6.76729	4.19463	13.5884	19.646	12.3247	7.39496	7.1863	5.44893	10.0805	9.7351	8.39177
MYCTH_2295845	1.80687	2.68053	1.60782	1.39535	0.895174	1.38455	23.0086	26.684	23.6571	21.7684	29.6047	27.7193	3.78815	7.63331	21.7602	3.39177	13.166	13.2089	12.32	11.6011	12.6943	28.127	29.604	34.6751	9.21032	11.2422	5.01686	34.0791	29.4498	28.401
MYCTH_2295846	0.546263	0.762564	0.396448	0.375672	0.543499	0.358957	9.20751	12.1518	8.08835	10.3424	14.6636	10.5849	1.1458	2.40887	6.66754	1.92669	4.03932	3.22101	4.30304	6.76729	3.14597	8.55212	9.26813	12.3034	3.36377	3.13039	1.22421	11.1974	6.97904	7.18215
MYCTH_2088202	172.199	203.859	225.425	85.3043	111.321	89.8419	79.5342	77.2409	94.9663	84.6001	71.6989	71.9604	118.836	135.053	135.987	83.6503	76.0047	79.9299	248.27	234.811	250.712	149.44	164.247	190.66	387.554	428.81	299.643	79.6992	91.0165	85.6314
MYCTH_2295851	35.1079	37.2039	38.2352	63.9447	57.8666	75.3041	25.1225	27.2735	31.7793	36.5399	38.9487	31.4589	37.788	30.7835	31.3126	44.5948	29.3669	28.8267	25.2547	34.9413	48.5694	22.6473	20.8458	21.3287	50.9638	61.5735	52.2809	25.1441	17.8699	20.3872
MYCTH_2295852	43.4069	50.1905	47.0011	19.9643	22.1076	24.7424	59.1273	57.5622	63.8794	57.0597	55.0925	54.7837	54.7411	57.6253	65.9876	52.5223	59.2142	69.4007	73.1004	79.0807	66.4517	53.625	50.5998	50.3629	119.841	137.465	67.6436	73.1411	71.4796	63.0265
MYCTH_44469	0.210101	0.23108	0.242274	0.322004	0.351676	0.205118	0	0.0453425	0.0168859	0	0	0.211275	0	0	0.191047	0	0	0	0.102453	0	0	0.190047	0	0.0425722	0.16018	0	0.384066	0	0.133358	0.352807
MYCTH_2295853	9.05535	10.1906	16.2984	5.31307	7.68891	5.33308	3.31308	3.55938	4.76182	7.16191	5.01892	3.90859	4.18567	6.63222	6.22813	6.42229	6.3974	5.84655	9.96358	6.32535	8.14089	5.25797	5.84882	4.57651	5.79316	6.72354	3.93667	7.53176	5.86773	6.85454
MYCTH_76670	2.58424	4.27498	3.54601	3.48838	3.50077	4.58953	1.97159	3.08329	1.63793	1.97895	2.19722	2.95786	0.537824	0.625681	1.81495	0	0.305678	1.13683	17.4683	14.7499	13.8533	3.3575	3.65926	7.15213	7.71532	1.85102	2.40041	2.06193	3.51175	5.0653
MYCTH_2295856	2.24808	3.48931	4.27283	2.76387	4.23609	3.74341	4.89848	6.4613	5.11643	5.74838	4.16316	3.9931	5.44839	6.13168	7.79471	4.53574	3.23145	4.1413	7.68399	9.50183	11.8664	5.54304	5.24894	4.76809	32.3296	32.8827	16.7309	5.35528	5.06759	4.20849
MYCTH_2295857	36.1794	37.2963	44.8647	24.6333	37.3575	38.2802	39.1675	41.1709	38.4998	59.7219	63.3263	48.2553	26.8912	29.2819	34.4075	54.0075	50.8954	52.1317	28.0978	26.8482	22.6841	50.0141	41.3916	56.3443	29.2061	27.4114	24.0041	83.3076	73.6356	63.9589
MYCTH_2029952	43.8271	45.9156	58.2558	19.4008	26.8392	26.8962	82.6643	84.9037	77.5063	89.1941	80.2334	73.1858	43.6806	62.1927	75.6546	41.5442	60.3059	62.9857	39.4189	40.5485	36.9237	51.6295	65.3568	58.5155	36.4675	45.8399	31.7094	55.5861	49.3423	46.2177
MYCTH_2295859	23.0481	22.2299	27.1126	26.0019	25.2567	25.7937	27.0128	27.2281	28.1657	30.9564	30.1367	29.4729	22.6588	28.6875	28.5997	25.7895	31.9434	33.1575	20.3626	14.529	19.345	25.5297	28.9142	27.5868	19.0614	19.4357	24.9163	34.2795	35.9621	36.2635
MYCTH_76680	174.678	175.598	203.488	52.4062	102.162	49.6387	233.155	224.672	237.939	200.251	161.6	177.028	227.149	232.128	218.615	210.21	275.591	308.893	124.762	97.3938	101.251	181.052	169.136	161.54	96.4815	90.1281	75.1328	156.592	152.45	127.086
MYCTH_2295861	0	0	0	0	0	0	0	0	0	0	0	0	0	0	0	0	0	0	0	0	0	0	0	0	0	0	0	0	0	0
MYCTH_2295862	46.1592	38.4055	31.848	78.8643	75.0508	83.4063	27.6632	28.3164	30.2089	30.9564	31.4319	29.3673	44.8031	31.2528	30.3765	54.0075	54.9347	53.1603	27.4319	19.418	27.4582	29.489	23.3053	25.3305	41.2195	32.2022	42.1992	43.8446	42.2299	42.4377
MYCTH_2295863	118.182	103.27	93.3635	135.161	124.797	128.532	74.8593	76.9461	83.3995	80.5244	81.2048	81.3622	108.781	81.714	82.6469	110.343	96.4414	96.062	46.565	42.7306	50.7219	60.9101	56.9585	69.265	63.0307	70.2297	77.5813	70.0769	60.9666	62.8249
MYCTH_76690	9.95879	12.8249	14.3162	4.91057	4.92346	8.23038	18.9232	18.001	17.9666	19.978	19.4512	18.6345	9.54053	16.518	19.3531	12.2826	19.7817	23.7381	9.27202	8.50746	8.33406	15.3621	17.2465	18.9872	9.4239	10.5617	6.91318	21.3352	22.1374	19.9588
MYCTH_2295866	1.13455	1.57134	0.925045	1.34169	1.75838	3.48701	14.2483	14.6456	13.1372	12.392	17.6934	13.8385	2.2916	5.81884	16.5256	3.93365	11.9433	7.7954	11.9358	15.9377	12.9702	22.8057	17.8764	14.9003	6.22031	5.96136	3.28856	26.175	23.0709	21.0172
MYCTH_2295868	14.4549	19.7342	21.5183	6.44009	7.40117	10.6918	94.5955	104.378	91.2007	82.0322	88.4209	92.5175	22.0508	69.2004	102.458	16.2765	71.4195	68.0744	123.123	115.928	100.312	89.4488	92.5913	101.62	35.1327	33.536	18.2431	98.9439	103.663	92.6119
MYCTH_2295870	709.7	606.839	565.048	888.464	867.855	932.699	411.574	392.983	414.448	482.628	444.186	417.691	535.579	376.911	357.086	578.99	536.399	522.021	172.019	156.891	161.686	308.795	309.687	317.589	306.717	317.64	403.653	314.387	294.609	293.359
MYCTH_2295873	5.58869	6.9555	10.0213	3.03221	3.27698	3.25626	14.0044	13.6707	15.2311	14.6772	17.4159	11.1131	10.3356	10.9807	13.8318	8.85072	11.9433	11.3683	9.2464	8.23124	11.4248	11.7829	8.60826	11.3668	14.5229	13.7737	7.5853	24.7431	21.9151	21.5716
MYCTH_2295876	11.1564	11.0225	14.9989	2.97854	7.56103	2.43578	23.0086	25.029	23.2012	25.8677	18.3179	24.7615	22.5418	23.2441	26.1734	25.1272	28.7556	31.5335	20.0552	22.0144	20.6696	25.6564	22.8254	29.0555	9.61077	12.1405	7.29725	58.5931	52.6096	49.5946
MYCTH_2313591	291.284	244.875	268.615	443.695	414.05	428.672	171.67	158.812	184.833	349.897	324.935	284.863	214.568	197.997	203.14	391.439	275.198	309.515	249.115	215.007	239.37	270.88	267.666	310.564	205.27	159.323	230.079	589.11	573.304	575
MYCTH_2106715	0.168081	0.207972	0.286323	0.375672	0.831233	0.820474	2.11387	4.4889	2.46534	1.24862	1.01766	0.845102	0.678126	3.66024	5.40663	0.0802786	1.00437	0.243606	11.5004	17.9817	15.5367	0.760188	0.479903	0.617297	5.65968	5.09029	5.68897	1.34598	1.24467	1.31043
MYCTH_44689	4.47515	4.27498	4.64725	2.57604	2.12604	5.56384	61.9525	82.818	55.048	70.3234	101.651	94.1866	6.5708	18.8643	41.3999	7.36556	36.2665	32.5079	16.3157	19.3351	16.4198	57.0458	65.8667	66.9235	4.32485	3.83814	3.93667	62.7456	65.1452	62.2201
MYCTH_2295879	10.1059	10.6528	9.25045	5.23257	5.93053	6.92275	27.9681	33.3947	28.706	34.1369	35.8957	27.5926	11.6217	21.7111	31.1406	14.41	23.7992	23.0614	19.1331	24.3346	25.5541	30.756	30.4138	33.9726	18.8478	21.3956	10.0097	36.456	38.5848	39.6656
MYCTH_2039751	0.0420202	0.0924319	0.110124	0.107335	0.0479558	0	0.0813025	0.498767	0.185745	0.141354	0	0	0.303987	0.437977	0.515827	0.160557	0	0	2.35642	2.59643	3.91866	0.126698	0.179964	0.0851444	1.49501	0.843845	1.08018	0.773223	0.666788	0.0756015
MYCTH_2295880	26.9349	33.16	31.9801	4.88373	8.28036	6.33303	44.4522	45.9772	42.5187	43.8196	42.5336	50.4526	41.5761	48.5529	47.5134	37.2493	53.7775	64.5015	69.3096	68.8331	60.6565	58.7879	45.3808	48.5962	72.0274	74.8572	48.9924	62.0296	74.9247	63.6313
MYCTH_2295881	3.82384	3.39687	2.31261	2.95171	2.9253	7.35863	8.13025	9.70329	6.78813	6.12532	8.44196	7.9017	2.10453	3.50382	4.4896	4.15442	2.99128	4.00597	3.81638	4.00513	7.23021	7.19012	6.17875	7.663	3.68413	5.58027	4.15271	8.8491	9.2239	8.79498
MYCTH_2295883	2.10101	2.72674	3.52398	1.39535	2.26991	1.33327	12.3173	12.7866	11.837	9.98898	10.1997	8.07072	9.93805	16.518	18.1304	7.12473	8.10047	9.25703	15.1887	14.9709	17.9651	13.62	11.0078	17.2417	16.7655	15.2437	8.06538	44.9615	38.7848	33.5419
MYCTH_2295885	83.8933	96.083	119.881	38.8015	54.0621	58.9203	161.467	174.251	182.3	217.967	261.354	238.678	170.093	226.997	265.345	188.033	302.272	306.754	195.122	158.631	187.158	326.279	324.804	413.334	107.587	89.0665	65.4352	692.893	779.586	635.129
MYCTH_2106723	1.00848	1.7331	1.91616	0.858678	1.42269	1.79479	9.675	14.3509	9.47299	6.76141	8.62699	7.54253	3.03987	7.38304	11.4055	1.40488	4.65067	3.95183	6.32649	10.5238	10.3762	9.28063	8.78822	11.8776	8.00898	8.05736	4.00868	14.0898	10.6908	13.4319
MYCTH_2295894	34.6877	37.8278	41.4508	24.1772	26.4236	25.768	39.6147	42.5312	39.3104	61.3239	54.3755	54.34	21.2557	26.9669	34.9234	32.9544	41.3539	46.6641	17.5707	24.0584	21.2767	21.6337	24.4451	29.46	22.3184	26.9758	16.7069	27.3492	27.3383	26.1581
MYCTH_2295895	4.32808	5.98497	5.35205	6.33275	4.36397	6.23047	8.04895	7.52685	7.36225	5.60702	4.74138	5.09174	7.92706	7.03892	6.62933	8.99121	8.31881	7.19991	4.07252	4.61281	3.97386	5.16295	4.64906	5.5131	5.79316	8.30235	5.80899	3.66565	3.8896	2.79726
MYCTH_2122809	5.10545	5.22241	6.23304	7.3256	5.91454	6.89711	1.28051	1.54164	2.95503	1.06015	0.740117	1.05638	4.55981	2.09603	3.84004	1.66578	0.567688	1.29923	3.73954	4.99951	8.44444	2.88238	1.25975	2.12861	3.65743	3.45704	5.97702	1.91874	2.17817	2.46965
MYCTH_2053975	11.2614	10.2599	13.4132	3.46155	4.66769	5.87152	54.8385	62.6179	61.0256	90.6076	84.2577	97.8205	7.24893	17.3939	29.5167	25.5487	99.127	82.5013	13.2677	10.7724	9.65868	49.8557	50.2698	48.0215	5.4728	4.81808	4.03269	46.2502	49.8313	44.3025
MYCTH_2295898	8.76121	9.08144	10.4398	14.517	13.2837	16.9992	19.0451	27.3415	19.6383	17.0331	19.96	18.4866	6.82802	9.72935	11.7876	13.0252	11.4411	9.2029	10.6807	14.8328	10.2382	9.6924	15.9268	19.3278	11.9334	10.235	9.57764	18.9583	14.8249	14.6163
MYCTH_2049605	10.7572	8.94279	11.2547	5.76925	5.80265	7.5381	6.97169	7.73089	6.77125	8.55189	4.88015	5.64105	8.51165	7.10148	7.79471	5.57937	5.15286	5.4676	10.3478	7.48546	5.18809	4.30773	6.86861	9.02531	15.0302	11.8955	9.9617	10.1092	7.46802	7.20735
MYCTH_2295900	5.69374	6.6551	6.40924	2.2272	2.6056	0.897393	2.31712	2.6752	3.27586	5.1594	1.85029	3.97198	3.01649	3.37868	4.22214	1.68585	1.37555	2.815	2.04906	4.75092	1.95933	0.791863	2.4595	4.15079	10.4384	9.36396	5.92901	1.97601	1.11131	0.95762
MYCTH_2295902	127.678	112.513	156.267	33.4885	58.7938	45.203	87.7661	104.854	101.265	127.477	98.69	116.286	75.5759	71.8908	79.7048	73.9968	108.887	100.393	40.1873	33.8917	42.6086	50.9326	56.2386	59.8352	57.7714	51.2024	55.6175	58.4499	49.8757	54.9623
MYCTH_2295903	12.9842	14.1421	15.043	15.0269	18.0154	28.5884	30.5088	41.1029	35.1902	43.4662	48.2927	36.8042	8.76887	19.9592	28.5806	15.8149	14.9127	18.5682	34.5267	45.8243	48.0174	32.9732	46.1607	44.7221	30.2739	36.7753	17.0189	57.1039	41.9187	44.8065
MYCTH_2295904	1.42869	2.58809	2.68704	0.429339	1.16692	0.435877	6.5042	5.93986	6.56861	6.64361	6.291	7.07773	2.61897	5.38086	6.61022	3.53226	7.55461	5.27813	28.3283	27.1244	25.1126	11.1494	10.6179	17.0927	11.8266	15.7609	7.92135	17.0109	17.2031	14.1879
MYCTH_2295905	1.70182	1.64067	1.03517	1.58319	2.11005	2.74346	0.447164	0.521438	0.624778	0.329825	0.555088	0.401423	1.0055	1.40778	1.08897	2.4485	0.786029	0.351876	3.63709	4.80616	3.47712	1.29866	1.91961	1.10688	5.76646	8.05736	6.16905	2.89243	2.80051	1.73884
MYCTH_2295908	15.3794	20.3119	29.8657	5.1789	6.29819	6.66635	167.991	178.581	177.572	178.011	220.185	182.479	18.4497	58.3761	103.28	32.8741	151.049	150.928	48.5372	72.6725	55.6616	199.423	178.194	184.551	29.7133	43.3083	40.4949	144.707	167.742	138.905
MYCTH_2106732	0.294141	0.184864	0.176199	0.322004	0.159853	0.102559	1.26019	1.02021	0.641664	1.29574	0.393187	1.05638	1.07565	0.68825	0.458513	1.40488	0.26201	1.19096	0.717173	1.07724	0	0.063349	0.119976	1.19202	1.70858	2.64042	2.3524	1.68963	0.844598	1.31043
MYCTH_2295909	16.9131	26.0658	38.4554	7.59394	10.5503	14.7942	313.645	339.139	345.705	270.668	326.415	272.883	75.6929	208.571	325.009	103.84	338.298	343.403	202.627	189.263	222.426	474.769	395.74	477.107	50.1896	42.7911	26.6686	711.193	778.052	605.392
MYCTH_2295915	18.762	31.9352	31.4736	18.3274	15.6815	23.845	61.5257	72.1625	62.6129	110.586	114.186	104.032	16.6725	34.9443	56.6263	23.6421	48.0788	48.1528	30.4286	36.1843	37.5033	59.6431	63.3172	77.4176	20.9568	25.887	10.8018	64.1775	54.4099	58.0368
MYCTH_2295917	39.604	39.3298	42.1336	27.3167	31.1872	26.4859	34.3097	40.4681	37.74	47.6126	34.6236	34.9449	31.147	35.0382	40.9605	30.1848	40.939	50.8325	69.1815	70.6008	64.7683	21.1586	21.4157	19.5619	75.5247	79.8931	62.4587	33.3345	33.206	30.0642
MYCTH_2295918	3.9499	7.20969	6.36519	3.59572	5.11528	7.89706	10.9555	13.5121	12.4956	12.5569	14.016	15.5287	4.04537	12.3572	20.614	4.19456	6.94326	4.27664	17.4427	26.6272	32.26	17.0726	22.8254	26.0968	13.8555	15.652	8.13739	17.24	12.1133	15.5487
MYCTH_2295922	18.3838	21.1438	21.8927	15.4025	15.5217	23.9732	65.164	84.2463	67.0708	89.0527	106.484	78.1719	16.3452	30.0327	54.2764	18.2233	42.3801	37.4612	34.6292	43.3659	43.2709	68.8921	59.418	68.9457	27.1504	33.2911	16.2508	55.0993	50.4536	56.0459
MYCTH_2295923	4.28606	4.71403	3.9865	3.22004	3.85245	4.33313	22.3785	28.1123	22.0023	19.9544	28.6333	25.6066	4.34936	10.136	19.2957	7.02438	12.5983	11.4766	14.702	14.1975	12.4459	24.4844	30.2339	30.2263	10.8121	10.8339	4.80082	28.6092	27.894	28.023
MYCTH_2295925	10.2109	7.92604	8.36945	11.7263	12.6763	12.2046	10.2035	9.81664	10.4524	15.1013	13.8541	11.2187	13.96	12.9203	13.316	25.8297	11.4193	13.3983	13.9849	12.4573	18.6275	14.1585	15.2069	15.3899	27.8178	23.056	23.7881	24.5713	16.2029	13.8099
MYCTH_2295926	9.26545	10.699	12.6203	6.46692	3.77252	7.69194	38.3545	41.2843	33.2483	39.5319	36.5433	37.0788	11.2475	26.3725	42.6608	11.0985	27.5547	26.3907	41.4167	50.658	46.9136	40.48	31.8236	41.8059	34.8657	48.8886	19.1793	41.439	38.807	41.354
MYCTH_2295928	68.1358	63.5007	57.8594	73.3097	74.5712	81.5602	47.7856	45.6599	49.9991	61.1354	54.3755	54.0231	53.4082	42.2335	43.8835	68.1164	59.105	58.3031	29.8139	27.815	29.0864	46.1498	40.0719	42.4445	58.5189	68.7053	65.8432	50.9181	44.4747	44.0001
MYCTH_2295930	5.84081	6.86307	7.29024	0.322004	1.19889	0.846114	35.082	35.027	29.4659	26.7158	29.2578	28.0996	5.37824	11.4813	18.8945	3.09073	14.5197	13.9668	20.6443	30.3285	16.9441	15.4888	13.5273	15.8581	6.19361	7.21352	3.09653	15.6076	11.8466	12.7263
MYCTH_2295931	73.4513	81.6405	85.6327	47.9518	65.1079	61.3561	101.709	101.363	97.1108	101.35	116.985	97.6304	79.3875	80.9319	102.172	76.4654	91.5069	93.3824	155.165	179.181	180.203	84.2225	80.5037	97.7671	95.6005	106.951	83.5103	114.437	100.707	89.3862
MYCTH_2295934	53.5968	61.6752	71.5588	31.9053	38.5724	32.7677	110.795	108.641	115.28	133.155	148.902	138.787	97.4396	163.303	164.491	151.747	188.931	194.073	232.313	197.08	214.781	255.297	225.764	252.858	87.4046	84.439	66.7314	255.02	277.428	226.099
MYCTH_2122835	31.242	26.1813	28.1037	48.9447	43.9914	51.9206	26.6062	24.893	25.5653	28.6005	22.1341	23.515	39.0975	31.4718	25.0271	35.6036	25.6115	25.0373	36.4733	38.5598	34.2469	19.9233	16.4667	19.9025	68.3433	67.181	67.5475	28.2083	20.137	22.5041
MYCTH_2295937	57.0634	62.4147	43.7855	49.1862	71.6299	63.356	45.0822	46.0226	45.0853	49.3795	54.9306	61.4811	50.649	50.1171	48.3731	74.3581	76.9654	59.088	79.5805	90.3227	84.1685	56.0639	56.8985	47.2764	181.75	183.006	194.961	73.3702	64.6784	63.1273
MYCTH_2295939	55.5717	69.763	94.1343	15.8587	18.8626	20.5375	220.736	221.453	205.13	167.315	148.417	161.985	82.6612	168.746	214.527	80.3188	177.905	188.091	390.577	459.044	407.32	168.73	158.818	167.586	329.97	392.579	314.526	120.651	128.268	103.65
MYCTH_86821	5.58869	5.82321	7.22416	6.44009	7.86475	10.7431	16.5451	17.6836	14.505	12.8632	14.6636	14.0498	8.7221	10.9181	19.2766	8.44933	7.13977	9.50064	12.5761	13.065	19.069	9.91412	14.0971	20.1792	44.3964	29.0718	31.6614	18.4142	17.292	15.0447
MYCTH_2295942	11.0513	13.1947	10.7702	6.97676	7.49708	10.8969	30.9559	36.6367	29.9387	31.2156	29.6278	39.4874	8.55841	21.0229	27.7018	13.7879	22.4673	18.5411	22.258	25.6605	27.3755	34.2085	34.673	35.6755	20.3428	21.4772	16.0347	42.5845	41.4964	42.5133
MYCTH_2295945	2809.64	2679.44	2694.94	1363.77	2280.71	1513.13	1899.06	1789.85	1811.76	2106.94	2126.8	1949.16	1528.61	1351.69	1380.28	1898.71	2003.83	2024.45	417.446	381.648	376.109	1194.32	1254.92	1342.07	780.822	869.76	852.386	1074.35	1033.23	1086.92
MYCTH_2295948	17.5434	22.3685	20.8796	9.20396	11.6213	11.82	26.1794	26.5933	30.4959	37.5058	29.6741	36.2337	21.3727	24.4954	28.7144	20.0095	33.0132	26.4177	11.0393	10.7172	14.2948	24.5161	23.0053	23.1593	25.869	32.1206	17.571	23.1394	20.9594	21.3952
MYCTH_2088290	190.709	233.714	189.921	211.745	240.834	237.476	88.1726	96.5794	97.7694	101.28	110.023	103.293	138.361	124.949	118.163	108.697	101.354	89.9448	192.125	119.988	141.403	167.717	223.185	249.58	180.976	122.657	167.285	244.081	218.417	245.655
MYCTH_2295952	26.3677	39.3529	34.6672	11.619	10.838	14.5891	114.311	120.112	111.717	104.225	125.381	119.603	49.5499	98.9202	124.104	48.4482	134.214	117.039	235.489	276.437	248.67	128.218	111.517	116.286	179.374	224.027	143.929	128.584	131.424	123.079
MYCTH_2114843	9.11838	8.34198	5.99077	5.76925	6.36213	4.64081	9.81728	12.1518	10.4017	7.23259	7.40117	6.71856	17.5611	14.6722	11.9786	14.1491	10.1092	12.1262	16.0339	15.1366	18.4067	17.7694	13.8272	16.2413	28.7789	24.6893	24.4362	27.836	26.2048	23.3105
MYCTH_2295962	0.840404	1.47891	0.726821	0.885512	1.13495	0.846114	1.26019	1.15623	1.09758	0.282707	0.69386	0.845102	4.16229	3.3474	4.16482	1.3246	0.502185	0.270673	4.02129	6.5187	7.45098	2.40726	2.30953	1.78803	10.8121	10.3984	10.3458	6.21442	4.44525	3.60367
MYCTH_2295965	30.8008	34.9162	35.1297	11.3775	22.1556	12.5635	53.2125	51.373	52.7684	38.9193	34.3923	34.4168	74.1495	72.7668	67.6688	49.6925	52.8823	52.0234	44.2854	48.8074	53.1779	46.3715	42.9813	48.7665	47.3598	44.7782	40.2309	58.5072	58.4773	47.3014
MYCTH_2295966	21.2622	21.1669	20.4171	13.0412	19.9336	14.3583	7.2156	9.63527	7.02453	9.42357	4.92641	7.56366	12.1127	8.10257	9.34219	8.14828	8.1878	9.33824	16.5206	12.1811	18.2687	6.36658	11.6077	9.94061	16.8455	15.1076	14.5225	20.9343	17.4921	19.3288
MYCTH_2295968	10.2529	10.699	9.16235	10.8676	16.9124	18.7683	13.0084	21.6964	11.3473	10.9785	17.4853	11.8525	4.23244	4.75518	10.3356	5.65964	4.86901	2.67967	12.1407	18.8103	19.4829	10.6426	19.2861	15.475	19.9691	19.354	14.4745	17.7841	12.7356	12.5751
MYCTH_2295970	48.7224	58.001	60.2821	15.9929	22.9229	21.6656	94.8191	94.1989	94.8988	84.5765	87.4495	81.5946	68.023	85.3742	89.5055	78.5928	85.0658	92.029	75.0726	60.5466	72.8264	77.5075	66.2566	66.0508	75.2577	73.5234	41.9112	89.2643	87.6381	76.8112
MYCTH_2295973	29.9394	26.7128	28.1698	40.7872	46.6929	46.3568	28.5169	21.6737	30.7323	29.7314	29.6047	31.0152	37.5308	32.0036	24.3585	32.6333	31.7687	36.5139	14.9838	12.7059	14.6812	22.6156	20.7258	19.5619	29.9536	25.9687	32.8616	25.86	27.6939	27.015
MYCTH_2295976	1799.54	1511.68	1436.13	2429.79	2169.28	2435.42	795.769	758.375	863.275	1043.8	930.143	952.26	1205.54	890.47	827.462	1323.75	1350.7	1339.13	507.861	419.738	436.986	894.805	852.128	937.27	887.875	839.817	1106.59	920.679	849.777	865.008
MYCTH_2055144	6.80727	10.7914	8.63375	5.71558	6.77775	7.99962	32.7243	36.9768	26.8824	37.9534	40.5214	30.2124	7.27231	13.5773	23.9382	6.18146	14.8472	14.5893	14.0361	17.7607	16.4198	23.0907	23.6352	35.3349	10.5452	10.4256	4.6568	34.3082	27.2272	25.2257
MYCTH_2295979	21.5143	28.885	29.0068	22.3793	27.3987	36.2291	42.5415	52.5972	44.4775	49.7564	57.5441	45.9313	9.8679	21.6799	34.7514	13.6875	18.7337	17.6208	27.2013	29.859	30.9078	69.4939	102.249	101.215	19.2215	23.4371	18.2671	44.2169	42.0521	42.8157
MYCTH_2295983	5.04242	6.10051	5.50622	3.13954	3.69259	6.20483	61.3428	60.6682	49.1042	35.6211	45.9104	44.6425	4.77026	16.3929	40.7121	3.31149	20.8516	18.1081	51.1498	54.5527	46.0305	78.7745	102.429	88.9759	11.0257	12.0316	8.01737	57.5621	58.7662	55.3907
MYCTH_114166	8.27798	9.82089	9.5588	7.80861	8.05657	10.5892	23.4355	24.6436	18.7602	23.9594	24.4239	27.2545	6.22005	12.3885	17.1178	10.6971	12.7075	15.2119	11.9358	13.7556	14.2672	29.8691	31.5836	32.8657	10.1447	10.5617	7.29725	42.9855	38.6515	37.5488
MYCTH_2295985	22.1867	23.5701	27.421	9.68697	10.9979	10.1277	42.9481	45.3878	40.7626	52.7249	51.6232	49.0793	18.0522	32.9421	40.693	21.7154	35.9827	46.2852	25.9207	22.5392	25.4161	54.9236	53.2092	63.2836	10.3583	8.98287	9.67365	54.5265	51.6983	49.1158
MYCTH_2295989	3031.72	3421.53	3531.67	1352.07	2090.2	1468.08	3663.17	3693.6	3838.82	2845.68	2409.45	2603.02	4886.01	4748.11	4740.83	2970.19	3600.78	3658.99	1721.29	1518.19	1520.44	2413.38	2351.16	2550.88	1816.92	1783.81	1550.47	2196.38	2138.79	2064.22
MYCTH_2295992	336.561	417.538	444.154	108.837	186.98	115.61	541.292	552.929	523.716	435.157	401.652	421.389	659.746	839.258	964.539	313.026	426.814	436.272	782.563	741.115	739.993	292.704	304.858	400.711	603.85	697.18	400.82	267.048	271.36	237.716
MYCTH_20364	7.8998	7.16348	5.79254	5.0179	8.67999	13.8711	16.9109	21.651	14.505	10.9078	13.4146	11.3666	5.75238	7.53946	12.8384	9.69365	7.83846	6.92924	6.71069	10.1371	7.83733	11.3078	10.4379	9.3446	5.55289	7.10463	5.881	11.4265	10.4908	10.2818
MYCTH_2295997	9.34949	8.73482	7.75276	8.13061	7.12942	9.46109	10.1831	8.79644	11.2798	9.58848	7.77123	8.04959	21.3727	15.642	15.876	19.6081	12.2708	14.5081	12.6017	14.087	11.3145	15.6789	13.7072	11.9415	27.3907	24.7709	25.6604	24.0558	26.6048	21.3196
MYCTH_2295999	3.15151	3.51241	4.38295	1.47585	2.07808	2.2563	8.1709	10.8595	8.27409	6.54938	8.16442	6.59179	10.4057	11.7002	9.41861	5.65964	9.60702	6.68564	26.4842	28.837	29.2244	7.60188	8.93819	8.2803	10.999	10.5345	8.13739	17.9559	14.7805	15.4227
MYCTH_2136876	1.99596	1.75621	1.36554	2.79071	3.40486	4.84592	5.73183	8.02561	4.44099	5.86617	8.09503	7.39464	1.30948	2.84685	4.4896	1.48515	2.16158	0.974425	4.78969	9.61232	8.08569	3.73759	7.25853	8.08872	3.52395	4.16478	2.59244	9.62233	7.20131	7.81216
MYCTH_2296001	49.4578	46.7706	50.3709	63.1665	62.4864	65.3815	51.2816	54.9551	59.0669	58.3083	49.3566	44.5157	99.9183	77.9286	79.0361	91.0761	56.4849	60.4143	51.0985	42.5373	59.5802	61.1635	69.226	92.0624	97.1222	86.7255	98.2728	103.784	102.552	100.903
MYCTH_2296005	1565.67	1531.41	1281.72	1445.45	1399.48	1321.63	1231.51	1088.81	1158.12	976.258	853.448	923.95	1099.64	879.927	793.647	1136.71	1083.13	1055.14	2966.56	3104.67	2662.79	814.415	851.288	1007.6	1217.93	1333.14	1487.53	1108.97	1056.01	957.494
MYCTH_2296007	15.8626	21.1438	18.9414	7.0841	8.85583	8.89701	34.9398	33.9388	34.6161	34.4431	30.2986	31.4589	11.9257	23.4005	30.2809	9.63344	19.6071	24.3065	36.7039	39.2503	40.5664	35.1587	35.5128	46.2121	22.3184	26.132	9.67365	33.2199	33.7395	30.0894
MYCTH_2296009	12.3119	17.0306	13.5013	13.4437	14.2908	18.0761	92.38	116.598	85.0712	78.4276	107.78	96.3416	11.5048	29.0003	59.2819	12.2224	34.0831	31.3169	28.2515	46.6805	36.4822	69.4305	80.4137	87.7839	20.0758	25.3426	17.1389	61.6574	65.4119	62.4469
MYCTH_2296014	10.0428	8.34198	7.68668	3.30055	6.64987	4.87156	11.7889	13.172	13.4243	12.7454	13.1602	10.3736	7.01509	5.16187	10.8515	8.69016	8.58082	11.2059	6.42894	8.5627	11.5628	6.68332	8.48828	8.74859	7.68862	7.78515	6.55312	10.8251	10.5352	8.71938
MYCTH_2296015	15.8836	19.5956	18.8753	15.1879	19.1343	22.2297	25.1631	31.6264	23.9949	24.2657	27.4075	23.0924	16.7193	15.8297	21.359	19.2869	14.0612	19.272	26.2024	30.881	39.2694	17.7061	20.3359	26.7779	23.4129	30.079	22.1318	27.9506	22.8486	23.1089
MYCTH_2122870	0.672323	1.24783	1.27744	1.58319	0.815248	0.923033	1.07726	1.02021	1.04693	1.13083	0.647603	0.929612	1.70701	0.907238	0.592245	2.62913	0.436683	0.433078	2.27958	3.12124	4.08424	0.506792	0.779842	1.72417	1.92215	3.23928	2.71246	3.26472	2.2893	1.83964
MYCTH_2296019	9.89576	9.2663	12.2899	15.5635	15.9693	18.1017	12.1751	11.721	12.4956	12.6747	12.5589	9.54965	15.7606	11.8567	11.5774	21.2738	12.773	10.6916	9.06711	10.2476	13.053	8.61547	11.6077	9.4936	15.6709	18.7824	16.5628	15.7795	9.80178	10.4582
MYCTH_2296022	33.0489	34.8006	32.6188	15.2684	25.0809	19.076	41.5862	40.5815	40.9314	35.9509	34.508	44.2622	50.4385	41.1698	36.4135	58.5833	62.9478	59.7918	40.2385	34.8585	32.8119	50.7426	39.772	50.0224	31.3685	27.3841	32.5976	106.905	109.131	109.874
MYCTH_2106779	17.6275	16.7071	15.946	12.5045	14.3228	11.9738	5.99606	5.19171	5.48792	8.64612	5.85155	5.07061	5.56531	5.85012	5.59767	5.29839	7.68562	7.01044	11.2442	15.3852	15.7298	9.34398	9.29812	11.8776	16.2315	13.2838	13.7303	13.6316	16.9586	14.2131
MYCTH_2313617	127.615	112.189	114.001	186.253	154.066	168.479	98.8435	102.406	105.469	100.479	94.5731	84.3623	138.151	102.361	95.3515	135.55	102.184	105.644	85.3692	80.7656	82.7887	93.0281	84.163	97.3414	115.756	114.845	136.295	111.573	104.086	107.178
MYCTH_2296038	15.2323	15.7596	18.589	10.0626	12.2927	12.384	118.986	135.143	146.08	95.0838	117.702	100.018	98.8427	112.279	154.194	154.296	226.9	216.701	89.8771	79.0807	98.4909	619.11	541.001	696.162	67.222	54.9316	49.0164	857.733	901.319	665.999
MYCTH_2075738	2.41616	2.95782	2.07034	3.56888	2.87735	4.20493	7.1343	10.134	8.42606	1.79048	2.10471	1.52118	7.62307	8.72826	14.2521	3.3717	4.14849	3.00448	26.8427	19.8323	26.244	48.0819	49.0101	60.5164	15.751	11.3511	12.3621	296.517	313.279	241.975
MYCTH_2296040	9.49657	10.8145	11.1446	6.22542	6.21826	7.17915	52.5621	60.6909	55.7066	42.3354	59.8339	49.7976	30.3286	117.878	164.071	10.7573	40.5678	45.9062	270.502	261.218	317.495	82.3537	76.2146	87.2092	45.9715	43.1722	21.9397	81.2457	94.3727	84.0185
MYCTH_2296041	18.2788	19.9191	20.0426	4.34706	10.2785	6.79455	9.8376	10.7915	10.6719	12.9338	15.0568	13.4794	7.41262	12.4198	13.2587	13.1456	17.1835	16.1863	15.4192	10.8277	8.30646	15.6789	20.2459	15.7091	14.1759	9.47284	7.05721	16.5241	17.781	17.3128
MYCTH_2296042	6.78626	8.22644	10.1535	2.52237	2.87735	1.99991	34.9601	35.0044	29.1957	32.9589	34.3923	40.6071	11.5515	30.4081	41.6673	8.30884	28.3626	25.7681	24.2558	23.506	23.7603	37.9461	41.4816	38.5704	5.15244	5.63471	4.94484	42.155	41.1186	38.078
MYCTH_2296044	6.91232	6.60888	4.84547	5.76925	5.27513	6.76891	8.27253	7.41349	6.50107	9.1173	8.71951	9.57078	9.23654	5.41214	6.66754	10.7172	5.3057	6.41496	3.91884	5.44146	6.12636	4.8462	4.52908	4.55523	15.0569	18.5918	11.474	7.27402	4.68974	5.59451
MYCTH_41043	0.357172	0.878103	0.462523	0.268337	0.0959115	0.512796	1.54475	2.04041	1.85745	1.86115	1.73465	2.49305	0.444289	0.875954	1.49017	1.5855	1.7904	1.81351	0.896466	1.43632	1.18664	1.83712	1.4997	2.4479	1.04117	1.27938	1.27222	2.43422	1.44471	2.06644
MYCTH_2055557	2.9204	2.72674	3.39183	0.375672	1.07101	0.589716	9.08556	12.4238	8.17278	6.26667	5.8053	4.92272	1.96423	5.91269	8.74995	3.29142	5.87338	4.98039	3.97006	2.044	1.60058	3.26248	3.35932	4.49137	1.68189	1.9599	1.68029	5.4412	3.68956	4.15809
MYCTH_2296049	8.88727	15.413	16.1222	6.76209	8.60007	11.82	21.5045	25.8452	25.3288	26.3389	25.4184	31.0152	17.5611	26.4663	27.912	14.3297	27.8385	24.0899	19.0051	18.1198	19.7037	29.3623	29.3641	36.7398	32.5965	32.5289	17.1869	48.3121	35.5176	36.4147
MYCTH_2296051	4.45414	6.00808	6.87176	2.5492	1.45466	1.99991	11.1384	13.8294	11.7864	16.1614	15.4037	12.9934	4.20906	8.19643	11.9022	6.52264	12.0524	8.039	14.9582	14.6395	14.8468	9.43901	7.58847	9.06788	13.4818	15.1892	6.04903	22.5666	18.4922	16.6575
MYCTH_2296056	26.0105	22.3223	21.1659	23.1307	28.0541	47.0747	55.0621	81.7524	40.6612	47.7775	80.1177	49.2694	9.09624	12.1382	23.9573	15.6945	17.6202	13.8314	23.6667	34.9137	33.9709	27.05	35.4228	39.6347	15.137	16.9858	12.6742	43.5296	34.0062	38.4812
MYCTH_2296057	10.9673	11.554	11.6071	7.37927	6.64987	9.20469	72.0137	80.8003	59.1006	31.404	37.1678	37.6281	9.63406	19.49	38.0565	5.1579	11.1136	12.2615	39.7262	60.7675	43.8228	46.7516	56.9285	70.606	14.2026	17.258	11.3779	37.172	41.4964	39.3884
MYCTH_2031594	2.98343	5.10687	5.35205	1.58319	1.8383	1.84607	5.67085	5.37308	6.43353	6.66717	4.23255	6.59179	3.4374	4.06693	4.43229	3.19108	6.92142	5.68414	4.0469	4.14324	3.72549	4.30773	5.21894	6.15168	2.96332	3.04873	1.99234	7.21675	5.60102	4.25889
MYCTH_2296063	2.39515	2.65742	2.24654	2.44187	1.91823	2.94858	2.4594	2.69788	2.34714	1.64912	1.01766	2.76771	3.06326	4.84903	4.83349	3.87344	1.74673	2.00298	9.0415	6.71205	10.9833	3.92764	3.20935	3.95922	5.63298	4.46421	4.84883	3.5511	3.53397	3.85568
MYCTH_2296064	23.3002	24.9797	22.6196	49.1593	37.1337	49.8438	8.84165	10.3154	9.47299	9.40001	5.92094	6.40164	32.9008	27.8741	22.6582	11.9816	6.65941	6.87511	102.428	116.287	122.831	16.154	12.5075	15.922	401.196	421.378	345.299	23.8267	28.1384	19.4296
MYCTH_2296066	81.3931	103.015	113.957	34.857	36.1746	31.1011	102.482	111.406	104.946	123.119	130.677	118.525	65.6379	105.021	121.429	87.9653	125.153	114.116	117.796	103.222	125.259	123.119	122.885	155.431	69.8116	74.34	40.4229	131.305	125.689	113.125
MYCTH_2296068	15.0853	14.2345	14.0298	18.8104	21.1645	22.2297	10.4677	10.5421	10.5537	10.8842	8.88141	9.61303	16.0178	13.984	13.5452	18.0828	10.5459	14.048	13.3958	12.3745	10.7073	9.28063	12.2375	11.8564	27.8178	25.0432	25.0363	17.0395	11.7577	13.1547
MYCTH_2296069	69.1652	67.1056	63.8942	38.3454	47.1565	39.6391	62.7859	64.7037	62.8324	65.6351	49.1022	58.9458	83.3627	86.0625	86.1622	58.8844	70.5461	71.6202	38.2407	31.9582	32.8947	60.72	64.8469	62.1554	35.7467	39.7696	43.8555	84.0808	74.7691	73.3335
MYCTH_2313627	19.0562	24.5869	27.0245	12.585	15.4897	18.8709	35.4682	39.1759	34.9707	41.8406	44.2451	32.7688	19.1278	23.4943	33.8344	14.4301	24.4106	23.305	22.2067	22.1525	27.679	25.4346	31.5236	31.3119	21.6242	23.7638	13.9704	38.747	30.5611	34.9027
MYCTH_2296073	346.057	322.356	293.283	440.583	393.029	439.159	257.302	241.245	241.722	274.485	237.393	235.868	377.973	331.58	325.162	328.299	249.826	258.114	153.629	128.22	134.256	256.247	244.061	287.448	161.808	168.116	232.168	276.041	262.581	247.066
MYCTH_2296077	63.5766	65.4649	62.5727	35.34	50.5134	35.1265	52.5621	54.0709	50.8772	55.8818	59.0938	59.136	59.6049	51.3684	48.8889	57.7003	63.0133	60.5226	62.5477	59.8837	68.1903	51.3761	58.4882	54.1519	103.476	93.6124	87.3029	65.6094	66.701	63.4045
MYCTH_2296080	46.9996	45.8	46.1642	74.7855	68.8325	78.5347	31.0779	32.3972	32.556	42.2411	39.4113	35.0928	36.9929	35.6951	34.7705	43.5913	32.9041	31.5605	30.07	24.6937	25.8301	26.2898	26.7546	30.4817	51.9249	60.5119	57.6819	40.3221	31.2057	33.0883
MYCTH_2296081	21.9135	24.818	31.87	11.0823	13.6354	16.8966	62.6639	61.7338	63.5585	51.4998	51.1606	49.9878	23.9449	40.4503	61.6699	18.5644	39.5198	43.6326	56.0931	64.6069	55.772	67.7518	72.8553	71.351	41.967	46.2482	33.9418	78.3819	74.9914	70.4102
MYCTH_2296084	260.042	248.272	236.503	342.935	328.865	334.805	186.244	203.633	200.841	206.188	203.648	192.662	268.21	216.173	218.137	275.938	223.472	229.098	235.642	176.972	213.512	237.939	244.211	270.057	193.871	183.985	205.307	249.98	234.042	220.706
MYCTH_2296085	45.5079	45.7769	40.5698	48.9715	56.5718	54.382	38.6797	39.3346	39.7832	40.6863	38.7868	40.2691	48.1703	37.0091	37.6745	53.5258	51.7688	54.0535	32.7082	29.1408	22.6013	35.1587	30.0539	28.7788	74.2966	87.7599	76.189	38.5466	32.3614	31.6266
MYCTH_2296086	43.0707	37.6429	42.1116	70.9215	62.7421	80.0988	32.46	30.4701	36.7099	55.9289	48.0382	37.7127	46.7205	40.0749	39.2028	73.1138	38.3844	42.6581	22.0018	20.2466	27.6514	22.679	29.2741	23.9682	28.7255	34.8426	34.1098	27.1201	21.1372	25.5029
MYCTH_2296089	73.6404	71.7503	75.0608	38.6405	51.5365	36.9726	84.0668	81.2763	89.8836	84.3409	78.9381	83.0946	88.4369	67.2608	79.3036	135.51	138.363	145.379	31.7861	26.4615	32.9775	115.77	105.309	126.163	42.4209	41.5662	44.2396	132.021	144.071	134.369
MYCTH_2296092	16.1358	28.7694	18.9634	27.2362	15.6176	30.2037	51.8304	36.9088	37.0645	111.104	92.2834	105.912	35.7068	55.0913	74.5274	48.4482	90.9174	93.4906	64.3406	99.8797	73.7371	56.0956	76.9644	77.6091	21.2238	30.1062	27.2927	76.4059	86.7046	73.7871
MYCTH_2296096	14.4549	13.9572	14.1179	7.94278	8.61605	8.51242	43.7814	43.5514	38.2972	56.2351	50.0504	51.678	14.4043	28.7813	35.5538	17.5007	37.0307	40.574	24.7937	36.7091	30.9906	35.7289	30.3539	39.0387	20.9034	21.3683	14.7625	40.5226	38.0514	39.6152
MYCTH_2313632	707.2	626.157	603.9	1023.14	980.951	1125.74	424.277	406.767	478.107	799.283	935.693	791.543	524.402	455.496	433.982	1364.84	1040.46	1099.75	363.402	280.746	349.948	744.288	802.728	753.954	501.682	369.631	499.285	769.242	686.947	691.527
MYCTH_2296103	5.46263	5.84632	4.97762	8.05011	7.28928	11.9738	8.69937	9.6126	7.97014	11.8266	11.6568	10.6694	2.7125	5.85012	10.0109	4.21463	4.67251	4.30371	10.2709	14.4737	10.2934	11.0861	13.1973	11.9841	8.24925	6.533	6.14505	16.4668	14.4693	15.1455
MYCTH_2296104	17.7325	19.4107	20.395	28.2022	30.8196	34.9471	18.6386	20.6535	22.1205	28.7183	23.8688	24.3812	43.2364	39.7933	45.0489	44.4543	33.3844	28.9891	54.7869	39.9132	67.4452	36.5207	36.1427	45.0627	64.6325	50.794	51.9929	106.017	89.3273	87.5718
MYCTH_2296107	14.476	17.5852	16.1442	12.5582	15.0901	16.8966	13.2117	14.2829	13.5594	13.4757	14.7098	16.4584	14.7083	12.4511	15.0354	22.2573	15.2839	17.1336	15.829	14.0594	14.7364	10.1358	13.9472	15.326	29.5798	32.1206	25.5164	20.4188	18.5145	20.6644
MYCTH_2296109	471.95	473.413	459.373	220.976	364.64	246.911	405.862	359.815	359.602	388.557	422.283	410.424	364.013	354.198	330.779	358.103	467.578	453.595	299.932	258.069	240.363	355.008	334.582	365.078	330.637	349.325	295.202	402.706	405.94	402.881
MYCTH_2296114	25.065	30.3639	38.3233	10.5188	12.1488	16.4608	48.497	54.0029	54.6428	62.7374	68.3452	64.3756	28.7151	41.3888	58.9571	38.8749	57.0745	56.7332	27.2269	32.7869	31.2389	56.2223	55.6687	54.8969	31.1282	39.0891	15.3866	55.5575	48.8978	44.5293
MYCTH_2296115	5.25252	6.03118	6.91581	6.60109	4.37996	7.64066	22.4395	23.4647	20.3306	25.5379	25.0715	26.3883	4.84041	9.07238	16.43	4.21463	9.89087	12.1262	12.2688	20.2466	19.0414	17.7377	20.3359	20.9668	18.8478	20.7695	9.55363	19.7601	19.0924	20.2108
MYCTH_2296116	25.8004	29.532	28.6323	10.9213	16.5288	12.9481	31.3421	33.1453	28.3345	29.9434	28.1476	27.2545	31.2639	26.3099	27.9693	28.0172	29.5853	26.7967	26.7915	20.1085	23.5396	18.4029	17.8764	30.0347	37.3218	40.9673	36.9663	40.494	34.8063	31.5258
MYCTH_2296117	0.588283	0.254188	0.132149	0.0268337	0.127882	0.256398	1.36182	1.63233	2.02631	1.90827	1.04079	1.92261	0.678126	0.750818	0.61135	0.401393	2.35809	1.65111	1.5368	0.414324	0.772694	1.52038	0.479903	1.59646	1.94885	1.08883	0.288049	1.26007	1.2669	1.23483
MYCTH_2296118	0.210101	0.138648	0.418473	0.161002	0	0	1.32117	1.51897	0.692322	0.588973	1.06392	1.01412	0.795044	0.0312841	1.31822	0.461602	0.349346	0.622549	0.46104	0.497189	1.26943	1.17196	0.539891	0.936589	0.400449	0.381091	0.0480082	0.973688	1.22244	0.882018
MYCTH_2296119	1.19758	1.27094	1.56377	0.456173	0.30372	0.564076	3.00819	4.10349	3.17455	3.34537	2.77544	2.3029	0.795044	2.06475	2.27346	0.722508	2.88211	2.59847	2.74062	3.01076	4.3602	3.13578	2.18956	3.2142	2.58957	4.51866	1.89632	3.92339	5.55656	4.8637
MYCTH_2296120	0.693333	0.485268	0.572647	0.456173	0.543499	0.487156	1.03661	1.36027	0.759865	0.235589	0.485702	0.338041	0.420906	0.813386	0.993444	0.160557	0.567688	1.84058	1.58803	1.82303	2.31808	0.411769	1.25975	1.3836	3.71083	4.84531	3.84066	2.74924	2.2004	2.79726
MYCTH_2106818	0.10505	0.254188	0.0440498	0.0268337	0.0479558	0.102559	0.121954	0.340068	0.253288	0.0942357	0.254415	0.528188	0.210453	0.344125	0.114628	0	0	0	0.486653	1.62967	0	0.665165	0	0.447008	1.68189	1.90546	1.08018	0.630033	0.777919	0.831617
MYCTH_2075799	54.7103	65.8115	74.7084	21.5206	28.2779	21.5887	45.5091	54.7737	55.0818	80.8778	65.6623	76.4606	34.5844	36.008	42.7945	57.2387	58.974	58.7903	21.2078	22.6497	22.1046	44.9461	44.9609	49.5541	38.4965	40.6679	31.8294	35.4251	29.4053	30.795
MYCTH_2296126	29.057	39.9306	39.3585	7.19143	10.854	8.71754	44.3302	45.9319	49.0029	51.2878	53.9823	55.4175	39.799	45.9876	51.3916	42.0861	62.0963	65.2864	74.0993	50.1056	52.7364	49.824	49.31	55.8973	41.0327	40.9945	25.0363	63.0606	50.587	50.149
MYCTH_2106821	2.18505	3.16579	2.29059	3.91772	3.67661	6.33303	5.95541	9.38589	4.55919	4.80602	5.31959	3.40153	1.70701	2.53401	3.76362	4.6963	3.60263	2.78794	3.22728	4.30897	5.49165	4.24439	5.9388	4.04436	6.11352	6.85965	4.27273	6.84445	5.51211	6.04812
MYCTH_2296128	112.11	116.926	111.27	205.788	178.587	225.425	82.4204	88.0777	80.4107	109.737	89.6005	85.2919	121.291	88.2524	80.2397	129.53	69.6291	72.9465	61.8049	59.3312	55.0821	75.5754	74.8649	84.293	165.893	171.763	166.396	91.9562	79.6589	70.1834
MYCTH_2296130	5.3996	8.43442	7.73073	4.6154	6.17031	3.76905	11.0775	11.653	10.8407	13.2637	9.32085	14.7681	9.14301	11.6064	11.2145	13.246	14.2359	11.0705	12.0126	7.70643	12.7495	10.9277	10.048	10.9198	17.4863	17.748	11.834	21.2779	19.0924	17.9428
MYCTH_2296131	24.1406	28.4228	29.8217	11.6995	13.3956	17.9991	70.4893	64.1369	56.534	66.2712	75.3995	66.5095	26.7977	32.4729	38.3049	36.9884	76.5942	79.0096	13.9336	12.0154	7.83733	72.3446	62.8673	69.9461	12.4139	9.88116	7.0092	118.79	109.531	89.7642
MYCTH_2296133	25.9055	24.8642	28.3901	11.136	18.6068	14.3327	30.1836	29.0872	27.8955	50.0627	42.5799	37.8605	16.6024	14.5158	14.3285	45.6785	37.4892	51.7257	8.06819	6.15962	5.1053	29.1722	27.8944	28.9917	12.1736	10.0173	6.93718	46.3647	39.6961	37.5992
MYCTH_2296135	44.0372	54.9277	56.6039	21.467	24.985	22.4861	83.8839	82.5686	82.876	121.87	134.123	126.195	24.9503	38.6671	54.3719	54.2684	102.773	97.3071	60.2681	67.4796	57.2898	83.1456	81.8834	92.2753	44.0494	53.5433	37.0383	122.713	102.485	108.337
MYCTH_2296139	13.8877	17.123	14.3822	6.06442	8.58408	10.9995	23.4151	29.7446	26.5953	35.0557	38.6711	29.5997	7.22555	15.1728	16.602	11.239	20.6333	23.3862	11.5772	15.0262	10.5142	18.8463	28.3743	27.2888	13.6687	14.1004	8.97753	29.7834	25.1379	28.1742
MYCTH_2313641	6.97535	6.03118	6.54139	5.98392	9.03167	7.40991	5.24401	6.3026	5.33594	5.37143	4.39445	4.77482	8.65195	5.06802	5.3111	10.075	6.87776	5.41347	7.35102	8.176	8.11329	2.59731	2.87942	2.66076	27.8178	18.8912	26.3805	11.226	7.0235	7.30815
MYCTH_2296142	4.66424	5.17619	6.18899	0.295171	1.4067	0.589716	5.10173	4.10349	4.54231	3.62807	2.38225	6.10586	4.32597	6.41323	7.60367	2.08724	3.12228	4.03304	15.2399	10.3581	13.7153	4.37108	5.66885	8.96145	8.86327	6.20635	5.35291	3.57973	5.06759	4.9897
MYCTH_2296144	23.4893	32.6054	37.222	9.04296	14.2748	15.23	19.7362	19.2932	23.083	20.6612	17.7628	20.3881	24.5528	38.7297	39.5658	11.0985	18.69	20.3546	68.6181	52.2877	67.1416	28.2853	24.655	38.166	43.3019	38.218	28.9489	25.9173	22.893	24.0161
MYCTH_2296145	3.23556	7.25591	7.40036	1.77102	2.17399	1.64095	31.3015	31.9891	30.0569	34.5374	29.3272	35.283	8.27781	12.0757	16.5638	17.1194	32.9914	29.4222	9.96358	8.75605	11.2317	29.2039	29.1541	26.7141	8.43612	7.40406	4.41675	50.8609	50.3202	41.0264
MYCTH_2296147	6.53414	7.62564	7.62061	8.29161	10.5183	8.76882	14.7767	13.24	15.8559	16.9153	15.4731	13.4582	6.64096	8.66569	9.53324	18.9658	15.2402	13.0735	5.32757	6.18724	2.59404	13.62	14.4271	13.2825	8.32934	8.38401	4.56078	35.9405	28.6719	29.2074
MYCTH_2296150	23.3842	24.0323	22.8618	13.0948	13.5235	13.7686	38.3748	36.1379	40.5599	39.8617	41.4234	41.5579	30.2117	26.8104	24.3394	59.627	59.4107	51.2385	4.58478	3.56319	2.42847	36.6474	38.9321	36.2928	13.3216	8.90121	12.8662	51.2904	46.8974	48.3346
MYCTH_2296151	9.72768	7.32523	11.3208	6.49376	8.74393	11.743	59.0053	73.4548	55.4195	53.5023	74.5206	64.0587	9.07285	31.6595	70.4581	10.5366	28.0787	27.8523	115.132	99.6864	134.697	138.101	158.248	166.883	40.2318	39.8513	21.0516	246.2	195.769	221.991
MYCTH_2296153	63.5345	57.0767	52.221	60.0538	63.3016	79.1501	195.533	235.123	172.962	151.13	206.909	182.352	44.8966	69.6071	116.978	41.9255	94.6292	89.0786	53.3013	75.2413	73.5715	112.413	136.712	136.316	42.2874	52.8084	38.9587	108.108	112.332	126.33
MYCTH_2296155	5.3996	4.55227	5.85862	6.19859	6.6179	7.51246	13.0897	13.3987	13.2217	15.2662	20.677	11.8737	3.55431	6.66351	9.01741	2.78968	8.49348	9.25703	8.06819	11.8773	7.94771	13.4617	13.7672	16.1136	6.86102	8.46567	8.8095	16.0945	14.047	16.7835
MYCTH_2296156	52.7564	69.2315	75.7876	39.848	43.7197	60.4843	147.137	156.091	170.666	113.954	109.214	97.3134	97.2993	188.049	252.488	74.3782	142.904	113.25	749.753	772.908	773.991	165.436	152.129	196.045	232.741	310.671	251.611	108.996	110.398	90.5707
MYCTH_2296160	14.4129	14.0497	13.6775	16.5564	12.3086	26.9474	57.0947	67.6736	53.6465	55.4341	78.6837	58.6712	14.7083	23.0564	40.693	17.0391	25.0001	28.7997	45.6941	60.5466	50.2251	45.1045	53.8391	52.2787	56.6769	76.9532	63.4428	71.652	68.1679	69.7046
MYCTH_2296162	5.27354	6.58578	7.57656	3.03221	3.42084	5.43564	10.5287	15.1897	10.7057	20.0722	21.0008	18.888	4.16229	9.19752	10.221	5.51916	9.65069	8.25554	7.58154	5.91102	10.4038	14.8553	15.2069	17.9868	5.4995	8.27513	4.20072	19.8747	15.9807	15.2967
MYCTH_2296164	19.9386	24.0092	21.0338	17.0662	21.7719	31.1524	134.129	167.45	111.852	91.2437	106.808	89.3061	26.821	41.7642	76.7435	26.1909	46.8779	45.5273	21.0285	26.1853	27.2927	57.1408	61.2176	53.7048	12.8945	17.5846	8.8095	44.8469	40.7407	38.6072
MYCTH_2296167	7.87879	6.51645	8.01706	2.7102	4.84353	5.5382	65.7941	118.072	53.579	32.6998	63.6038	36.8887	8.53503	9.19752	18.6271	22.0365	31.3102	24.4147	3.0736	4.00513	5.43646	61.1635	87.7023	65.2845	4.11128	4.40977	9.09755	50.0876	52.2762	41.8581
MYCTH_2296169	27.2081	33.5759	24.6458	40.6531	44.0713	53.6641	24.0046	24.689	24.5014	26.81	22.643	22.7544	47.5857	40.2	42.0876	32.7135	21.4848	22.52	58.6545	60.2151	82.2367	18.3395	23.5152	22.2866	44.3697	48.4531	49.9045	30.2416	25.738	22.3781
MYCTH_2296171	2.58424	5.26862	3.96448	4.18606	3.08515	5.43564	15.5491	19.5879	14.7752	8.03359	11.2174	7.47915	19.7826	47.3954	62.6443	2.30801	8.60265	4.30371	137.595	182.717	175.954	14.5703	15.2069	22.7123	30.5409	35.0332	22.0838	14.2044	15.2028	14.6919
MYCTH_2114926	49.2267	58.6943	65.4139	35.6352	40.2189	41.998	97.6443	103.109	101.434	99.0181	107.687	95.8134	41.9736	64.1011	92.4094	42.5878	67.8605	70.1315	115.516	140.097	153.407	85.9013	94.6009	99.9596	61.1886	66.9632	49.6405	69.7332	64.7673	68.999
MYCTH_2296175	11.8707	14.1652	18.7432	6.94993	9.68706	10.3585	23.9029	30.5608	26.6459	21.9805	16.8145	17.0499	12.0192	22.4932	30.3574	8.10814	10.5022	12.1532	66.9276	85.3508	95.2898	30.5342	29.874	46.4889	50.0294	63.4245	45.0557	26.3755	23.9599	20.9668
MYCTH_2296179	15.1693	15.621	17.0913	10.0895	10.1027	7.76886	70.0015	91.297	71.9002	75.0823	79.7245	73.6083	14.6148	24.0262	45.1444	16.0357	46.7906	48.5859	38.0614	52.7849	34.2193	52.263	57.6783	53.1301	27.2572	24.3082	14.9546	46.6511	45.5861	42.0093
MYCTH_2313647	33.385	31.6348	30.8348	41.6727	37.1497	55.4333	56.2613	54.2976	47.804	62.9023	78.915	56.0936	18.9174	31.5343	50.9713	33.4361	34.3451	45.5002	30.736	30.7429	37.5309	78.2994	77.9242	88.9546	18.5007	25.2609	20.4035	85.255	75.7026	74.4171
MYCTH_2296180	25.065	28.3304	35.9226	11.5385	11.4934	13.6404	196.711	211.523	167.356	201.17	193.679	192.218	31.1938	93.6958	147.469	25.8096	113.8	107.16	85.3179	91.538	92.0058	229.925	271.535	298.431	32.7033	31.5217	15.0026	217.562	197.236	182.653
MYCTH_2296183	230.901	282.287	286.962	142.782	149.062	185.401	1465.54	1428.15	1249.44	455.959	513.896	431.488	328.564	794.365	1217.41	128.586	328.669	395.508	438.346	441.2	488.426	409.14	413.286	426.127	177.506	229.526	129.67	490.567	450.86	407.24
MYCTH_76901	3.34061	3.4662	3.50196	1.79786	2.30188	2.35886	11.4637	10.3608	9.96268	7.56241	4.83389	9.52852	1.63686	2.37759	4.94811	2.82982	6.68125	4.87212	2.6894	1.57443	2.26289	2.15387	1.16976	4.98095	3.81761	2.72208	1.7283	6.07123	6.11222	6.57733
MYCTH_2296191	5.2105	4.71403	5.06572	2.28086	3.02121	5.82024	14.7158	13.6934	14.792	13.8291	14.8486	11.9793	4.77026	14.1404	17.3853	3.71289	11.2009	8.1202	15.701	14.4185	11.2593	12.7015	11.0078	13.2825	6.46058	6.99575	3.96068	14.233	13.5802	13.0539
MYCTH_2313651	130.536	119.052	108.208	179.41	153.778	157.685	64.2493	74.2483	75.1254	75.6477	64.6446	71.6646	107.916	80.7129	81.1949	90.474	78.2317	89.7553	120.562	99.3826	117.891	68.9237	71.0856	88.0819	108.842	101.316	118.532	101.464	89.7941	88.857
MYCTH_2296196	16.3038	22.8307	22.2451	14.4634	14.5306	19.717	54.8182	60.1014	55.6728	56.8712	67.6051	58.3331	17.678	38.5733	49.7868	19.9492	47.1399	47.3679	39.2908	48.2273	46.4168	46.9416	42.0515	39.5922	37.3218	51.6107	22.2038	45.391	38.9404	36.4651
MYCTH_2296197	174.489	147.799	141.268	240.967	213.419	216.631	103.234	109.185	106.145	112.494	108.288	102.173	154.846	125.387	117.379	134.908	138.887	133.036	154.423	120.43	131.993	89.5122	78.6741	88.2735	112.393	96.5522	120.357	95.4214	99.9959	89.7138
MYCTH_2114944	0.735353	1.34026	0.836945	1.23435	0.975101	1.51275	9.00425	9.54459	9.13527	7.84512	7.81749	9.14822	2.33836	4.72389	7.25978	1.08376	6.28823	4.57438	6.40333	8.34173	8.52723	5.79644	8.54827	6.93927	3.9511	2.85819	2.08836	7.24538	6.6901	7.61056
MYCTH_2296201	16.2408	15.4361	14.6906	10.9482	12.8202	14.4609	13.3133	12.5599	10.216	11.7323	13.7153	12.8455	11.1306	8.72826	8.941	10.7573	13.952	10.448	7.58154	8.14837	5.71242	6.27155	5.4589	6.55612	10.5719	15.6247	8.73749	13.1734	11.7355	11.5922
MYCTH_2088454	228.254	265.049	276.082	88.8196	135.475	106.944	306.226	286.519	255.45	280.846	419.832	309.307	185.549	173.095	213.132	197.586	231.355	213.805	65.6725	69.6893	58.642	178.676	168.446	198.791	111.912	131.558	70.5961	176.266	160.429	168.944
MYCTH_2296210	858.704	718.011	678.763	866.675	1012.03	854.165	464.258	475.506	521.453	597.454	481.03	538.034	643.214	430.344	419.615	591.011	623.081	587.795	194.098	177.966	171.428	242.342	237.222	282.509	550.724	589.303	608.216	326.014	298.01	324.759
MYCTH_2296214	54.08	58.0242	61.5155	21.7621	32.4341	18.435	145.471	158.563	134.26	105.426	108.497	122.666	76.371	116.001	146.074	59.9481	113.079	121.262	104.349	82.6991	95.8693	170.852	156.058	177.973	28.5921	31.8484	28.0368	114.523	125.245	112.42
MYCTH_2296219	29.4351	44.298	49.8864	9.52596	17.2801	17.7684	117.706	107.439	93.6323	86.5555	104.125	93.4894	43.5871	51.5249	63.2365	65.0458	93.9087	84.2336	34.3218	26.5996	36.1235	64.5843	52.6993	54.088	29.2061	35.3598	13.5623	66.984	57.8327	51.3839
MYCTH_2296221	70.762	86.5163	103.473	45.0001	44.9665	43.7928	188.988	181.188	147.177	143.073	160.582	150.66	63.7672	96.4801	111.762	94.9496	164.935	155.421	112.519	100.57	105.694	143.644	140.282	150.961	151.076	172.417	82.8141	207.08	201.237	192.154
MYCTH_2296224	7.31151	7.37145	5.72647	3.22004	5.03536	5.71768	60.8753	70.5755	44.6801	40.4978	57.9836	55.3964	8.04397	16.6744	34.1783	6.86382	23.7555	17.6479	16.162	22.6773	18.931	41.0818	42.4114	42.7851	6.14022	4.87253	3.86466	36.7424	44.2303	47.9566
MYCTH_2296228	35.444	38.313	38.8739	27.5314	33.8408	29.1781	47.4807	45.7732	45.2542	43.8667	44.5689	43.1847	70.1042	58.5012	58.5559	50.7963	45.1967	44.8235	65.7237	63.5021	69.3493	40.5117	42.0515	50.4268	65.2732	57.0548	64.667	54.5838	55.1211	50.1994
MYCTH_2296229	10.5471	10.4217	10.3517	6.97676	9.4313	10.8969	51.7491	64.9077	45.0347	55.0336	64.7834	55.6288	7.83352	15.0476	37.7127	12.9048	23.4062	20.4629	20.9517	23.8651	23.2636	53.4349	66.2866	61.3891	10.8655	8.49289	6.93718	56.4166	54.0765	50.8546
MYCTH_2136940	134.843	177.724	222.473	68.6943	72.9887	77.304	192.138	195.857	186.403	188.471	187.134	189.662	113.715	177.756	200.236	77.7298	141.201	154.176	126.94	105.459	123.824	177.029	191.811	257.732	116.05	99.9821	64.619	158.453	156.428	167.609
MYCTH_2296234	39.457	37.3656	36.4952	54.1236	47.2524	51.5617	43.3546	42.6446	43.6669	38.6131	33.4672	32.6209	67.7424	50.1171	49.9588	58.5432	45.3495	47.6656	38.7785	29.5827	34.6885	23.9143	18.9262	33.3553	68.2899	64.9761	78.6134	56.8176	49.0089	44.1009
MYCTH_2296236	19.3083	17.0075	15.2412	20.6888	15.218	18.6401	24.1672	27.6362	23.0999	16.185	13.7616	14.5569	39.0039	24.0887	22.5244	24.9667	21.7468	21.8704	10.2197	10.4133	15.3435	11.1494	8.57827	12.3672	25.6554	23.3282	29.141	20.7911	20.5148	17.968
MYCTH_2296237	21.8085	24.1247	20.5272	25.1163	25.0649	28.7422	20.224	24.1675	22.1881	17.9519	13.1602	12.761	37.18	30.9712	29.2111	26.9736	16.7468	19.0013	53.8904	45.9071	51.191	18.6246	12.9874	15.3473	48.3742	54.5505	56.5297	28.7811	22.6708	27.1914
MYCTH_2122970	0	0	0.0880995	0.107335	0	0	0.243908	0.634794	0.135087	0.0471178	0.323801	0	0	0	0.458513	0.280975	0	0	0.0512266	1.022	0.44154	0	0.0599879	0.170289	3.9244	3.97424	1.84832	0	0.0444525	0
MYCTH_2050996	5.90384	7.99536	9.14033	2.33453	2.01414	1.69223	17.0329	17.5702	14.4543	20.3549	24.3776	21.9726	5.40162	15.861	22.8874	8.22856	18.297	19.7592	11.3467	14.7776	9.41031	22.4256	17.9664	23.0103	9.10354	9.58173	5.44893	21.7075	21.9818	18.6736
MYCTH_2031956	1.8699	3.14269	3.47993	0.348838	0.479558	0.0512796	12.1141	11.2449	9.76005	15.6431	15.7969	11.3455	3.03987	7.53946	12.8957	2.68933	10.4804	9.96078	5.30195	5.41384	2.12491	9.50235	13.9472	13.2612	1.5484	1.25216	0.672115	8.30498	10.4908	8.46737
MYCTH_2088473	3180.61	2898.97	2808.97	5162.11	4675.73	5488.74	1700.95	1733.03	1870.08	2419.57	2409.54	1976.27	2037.37	1473.26	1541.98	2751.77	2024.7	2075.25	470.798	462.607	519.085	1084	1125.1	1140.45	1129.35	1231.71	1549.08	1276.5	1020.7	1180.32
MYCTH_2296246	9.30747	8.94279	10.2195	3.56888	3.9004	8.23038	37.826	40.1054	36.0176	30.6266	42.3023	36.5084	10.1251	23.4943	40.3682	8.08807	32.8604	31.5605	24.1277	26.8758	25.8025	43.0457	36.9525	42.8064	12.494	12.8482	4.05669	50.8609	52.1873	48.8386
MYCTH_2296247	1898.87	1870.41	1825.49	1377.83	1738.44	1397.14	1628.9	1573.95	1670.22	1236.73	1072.92	1202.37	2166.59	1883.86	1759.94	1464.38	1592.74	1609.07	1020.25	939.107	924.584	1061.25	1061.13	1138.36	2024.67	2088.79	2014.47	1282.29	1198.06	1184.53
MYCTH_2296252	17.9216	23.7781	22.4213	27.3972	23.4184	36.7162	42.5822	47.5869	41.7757	54.6802	61.4066	44.896	19.1746	30.1578	39.6231	29.4221	35.939	29.2598	33.1436	36.1014	44.8991	44.2493	47.7203	48.2556	35.4798	42.0289	18.9392	67.0126	50.6536	51.1822
MYCTH_114237	97.6339	111.519	127.921	67.3794	83.3311	79.5347	100.856	101.454	112.781	107.664	110.37	107.307	97.8138	97.2935	117.245	108.838	127.577	118.311	123.328	117.06	124.155	105.223	91.8714	101.088	112.793	120.615	116.42	110.399	96.0174	91.6543
MYCTH_2296256	94.1042	121.155	104.772	57.1826	64.4366	49.7669	96.0996	96.3527	84.2944	29.2837	23.7763	31.6702	186.485	180.759	169.707	40.7615	42.2054	44.8506	219.737	252.047	219.473	51.3127	42.9213	63.2623	391.719	454.179	376.24	43.3005	50.8092	38.4812
MYCTH_2296260	23.7834	28.5846	26.4959	11.8873	21.5481	17.6146	26.3217	29.7446	26.7473	33.972	31.1543	27.339	29.3231	25.1524	28.7144	27.6359	24.1704	29.5575	22.1043	19.8047	24.1743	25.9098	31.1337	27.2675	31.6355	34.5704	30.5572	31.9312	26.5382	23.7641
MYCTH_2296262	32.3976	32.0508	32.9052	12.102	22.6191	18.3837	29.8177	26.752	29.1957	35.998	35.5719	33.2759	24.6464	26.3099	31.7138	35.0216	35.1966	36.4597	19.3637	20.6057	21.1111	30.1541	33.6232	32.4187	28.0848	28.9357	24.1481	40.5226	39.985	36.818
MYCTH_2296263	14.476	19.0641	17.4878	13.068	11.3815	17.5376	26.464	31.309	27.3214	49.1203	40.0589	42.9523	12.8376	17.3939	22.4862	10.7975	24.4979	23.3862	17.3402	18.7551	13.7153	26.7333	36.0827	38.1873	19.1682	17.748	15.8187	35.3105	33.2505	32.8867
MYCTH_2296265	352.444	340.265	339.007	575.663	518.13	597.331	217.728	231.224	248.256	294.887	286.333	236.861	297.51	209.416	230.746	371.57	235.263	264.61	110.854	100.985	112.399	171.359	199.1	203.112	238.534	255.195	292.466	229.361	171.364	192.557
MYCTH_2296269	73.3883	86.7705	79.4658	15.7245	29.9883	23.5117	116.12	125.304	126.442	141.448	139.975	147.491	50.2047	80.6191	109.05	50.415	142.009	123.752	62.6245	64.4965	59.1939	135.409	144.961	154.282	40.7657	37.5919	29.6211	109.884	118.533	124.768
MYCTH_2296271	3.59273	4.09011	4.27283	2.1467	2.98924	3.79469	45.9156	55.1591	39.2597	44.1965	48.9171	39.7409	5.91606	15.5795	39.0691	6.42229	17.4673	19.678	86.1632	105.956	98.9601	27.1767	25.5248	34.9731	16.6053	26.6764	14.1144	33.535	26.716	24.1421
MYCTH_110470	0.861414	0.554592	0.572647	1.34169	0.94313	0.871754	0.914653	0.884178	0.94561	0.777444	0.601345	0.866229	1.5667	1.68934	1.41375	2.36822	1.04804	0.51428	3.2785	2.70692	3.14597	1.26698	0.809836	1.51131	19.6754	3.97424	7.46528	18.271	17.7588	14.3643
MYCTH_99435	4.13899	4.25187	3.56803	3.94455	6.55395	8.53806	20.7525	25.9586	18.1355	22.5223	21.1627	22.6698	2.7125	10.5427	16.7357	3.33156	11.3974	6.36083	25.5877	25.0804	37.1169	28.6971	37.0725	35.6968	16.2048	20.2795	7.89735	32.9622	28.8941	27.9222
MYCTH_2296277	19.4764	20.5892	22.3993	12.9875	14.6265	17.4094	54.0255	57.6303	55.2675	64.8577	64.8528	59.5163	15.8775	34.694	44.3038	22.4379	44.3451	45.8792	20.9005	24.5004	19.207	46.5615	44.421	50.0649	18.1537	21.2322	12.5541	44.5605	43.8302	42.4881
MYCTH_2296279	3.02545	2.86539	4.03055	1.77102	2.28589	2.46142	5.77248	8.36568	6.12958	5.01805	6.73044	4.62693	3.76477	5.31829	6.13261	3.05059	3.62447	3.70823	30.5054	44.9956	42.0015	4.27606	5.09897	4.5978	36.3341	45.0232	48.8723	12.6579	8.51266	7.56015
MYCTH_2313667	76.4558	74.7774	70.5016	38.8015	54.4138	46.1004	46.5254	48.6978	43.9709	54.4682	48.5702	45.2552	65.1702	45.487	45.1253	42.1061	47.7949	49.3167	37.9077	28.7817	39.6282	35.3804	38.9321	46.425	55.1552	49.6508	53.2411	43.0427	44.3858	41.7825
MYCTH_2049466	9.09737	7.09415	8.7659	13.0143	10.0867	14.8967	7.78472	8.275	9.64185	9.37645	7.51682	7.94395	11.1774	7.88359	6.1135	12.383	12.0524	9.1217	7.45347	5.41384	5.54684	7.9503	7.85841	9.0466	5.20584	6.72354	8.68948	10.8824	8.35707	9.24859
MYCTH_2296287	62.5261	57.0998	58.3659	61.9322	61.3834	53.8692	73.904	68.3764	74.4668	59.8868	46.8587	51.5301	109.763	76.865	72.7889	79.0343	74.4544	67.912	55.7602	40.7143	44.8991	56.5707	61.3676	72.0322	75.6314	59.7225	84.2304	65.008	72.7688	65.6473
MYCTH_2296291	15.9467	16.3605	15.6597	20.5814	18.3351	18.8196	10.4677	10.3154	8.96641	9.75339	10.2229	11.2399	12.9779	9.66678	8.9601	12.965	9.51969	11.2059	6.94121	4.19848	4.19463	5.73309	7.22854	12.6014	11.4261	11.5688	15.4346	10.0519	8.11258	8.56818
MYCTH_2296293	162.513	160.624	180.846	86.7265	124.365	100.149	176.467	180.735	173.908	158.387	150.891	138.892	169.485	152.385	152.379	156.664	175.023	197.321	192.894	176.585	184.839	139.621	138.152	154.048	85.2155	85.3373	72.4684	122.083	110.82	98.3576
MYCTH_110475	225.102	249.959	243.573	91.5566	140.67	110.097	238.501	216.533	229.479	249.842	255.757	229.72	171.005	170.842	191.047	217.294	246.202	227.772	183.391	164.873	152.911	202.147	198.89	207.327	140.237	146.257	102.81	193.621	190.39	172.145
MYCTH_2296296	45.2347	41.9641	43.8956	33.408	47.6041	32.6908	28.3746	28.7244	31.2727	49.2146	50.8599	49.9455	35.9874	27.4987	26.9567	60.5903	52.0526	52.4836	46.2064	37.7311	52.5708	38.0411	35.3928	37.5061	27.0703	28.6091	30.7012	51.1759	49.5201	42.6897
MYCTH_2296297	37.2719	30.6874	28.8966	51.145	49.874	60.433	22.907	23.306	25.0756	27.8938	23.6838	21.3388	27.0315	23.4005	25.2946	35.162	26.725	26.7425	15.829	15.2195	21.6078	19.4798	14.997	20.0515	32.7834	38.2725	35.7901	26.9196	26.1159	24.0665
MYCTH_2296298	10.7362	9.91333	12.0256	9.44546	7.78482	11.2046	25.1428	29.4273	25.6666	43.8667	43.2275	41.1564	4.93395	10.793	19.9262	9.33239	22.0088	24.3606	11.6284	15.9929	11.618	26.6066	27.8944	28.9917	8.19585	7.94848	7.46528	28.4947	34.4507	25.8053
MYCTH_2296300	4.30707	4.13633	4.88952	2.36137	2.46173	2.56398	46.0985	58.9679	35.6461	14.7479	21.6716	18.7401	5.72899	14.4845	35.1717	2.00697	4.91268	6.65857	48.5628	77.23	73.8199	17.8961	22.3155	28.4595	17.4062	20.089	11.834	30.3275	29.1164	28.0482
MYCTH_2136960	24.1196	31.9815	25.1304	10.1968	10.6142	11.2559	31.8909	29.3592	26.8317	26.1504	37.0521	27.9517	13.9367	18.6766	20.7668	23.2206	30.8953	25.0644	56.631	61.8448	75.6964	19.1631	18.3263	22.0311	28.0314	32.3656	22.0118	35.826	31.4502	29.9634
MYCTH_2296305	236.637	286.216	353.984	126.172	175.47	159.71	155.389	135.052	80.5626	398.829	284.83	317.779	69.0519	100.265	126.225	119.635	286.988	199.784	367.781	333.448	326.105	78.2994	72.1354	79.8016	112.259	107.413	85.1425	70.0196	56.8548	62.0437
MYCTH_2296309	9.60162	10.0289	11.4529	2.87121	2.36582	3.0255	66.5258	76.13	63.643	36.7284	42.9962	42.1917	18.6368	48.8032	84.8439	12.8044	42.5766	45.5002	94.3594	88.4996	105.638	39.3714	25.8848	34.2706	16.4985	17.6391	11.498	71.9384	72.6354	64.9165
MYCTH_36377	9.34949	9.79779	9.60285	2.2272	4.66769	2.99986	11.0978	10.9729	10.4017	15.8316	15.6812	13.8385	13.3521	9.85448	14.9781	17.3803	10.4149	14.5352	26.6891	32.2897	35.5439	13.5567	13.3473	12.3672	22.8523	25.8053	20.9076	15.9227	15.6917	14.1375
MYCTH_42359	27.4182	39.3529	43.8075	5.15207	6.23425	3.82033	85.9164	83.5661	78.0297	78.6397	69.5942	72.3196	61.195	118.129	131.039	53.9472	89.3017	110.354	577.17	550.996	572.318	106.997	94.8108	110.347	126.462	126.903	46.4719	182.337	214.061	164.433
MYCTH_2296319	31.0109	27.9838	23.6107	25.814	23.5783	27.5884	75.7739	89.8234	67.9151	62.384	75.7927	70.9885	18.5666	30.4394	48.8316	22.4178	43.9303	40.0867	60.6523	81.8428	61.0152	58.9463	67.7863	76.3533	27.9513	33.6177	26.7646	54.727	58.6773	66.8066
MYCTH_2296320	3.00444	3.97457	2.70906	3.43471	3.98033	5.94844	20.6712	22.0591	21.0567	20.991	25.2334	25.6277	4.23244	13.2019	16.5638	3.95372	15.2184	12.2074	11.0393	11.6287	15.4539	25.8147	26.3947	25.0325	7.90219	6.72354	3.24055	27.0628	29.3831	25.4021
MYCTH_2296323	29.7503	36.2564	41.1205	13.0948	21.2444	17.8453	47.5416	51.0329	46.6895	39.202	37.2834	30.2335	47.2116	42.6089	47.8381	34.9814	32.7949	34.7815	21.2078	22.2078	19.9245	26.7016	20.1559	23.734	52.9126	50.2496	32.6216	26.9196	24.3155	24.3437
MYCTH_2296328	5.77778	6.05429	6.60746	2.81754	3.50077	4.82028	92.8881	87.851	75.2773	41.0868	40.9609	47.8327	12.6272	40.9821	68.4139	12.2626	32.9914	35.9184	49.7923	53.2821	48.045	48.5887	43.7012	56.3656	11.7198	12.6849	9.52963	115.038	116.154	104.33
MYCTH_2296333	35.5701	46.5395	47.4636	23.2917	24.3775	19.4093	89.6157	88.4178	94.7806	79.3229	82.3612	83.9608	42.3244	74.8315	94.1288	48.5686	88.1663	80.2006	91.1321	101.04	86.6797	91.4127	81.1036	86.5919	73.8962	80.7097	60.9464	108.194	117.421	105.363
MYCTH_99456	8.84525	12.5245	15.4174	2.97854	2.94129	3.41009	41.7082	43.5061	38.5167	42.5003	37.8154	43.0791	19.7124	38.6045	47.5134	14.2294	42.3801	38.571	27.8929	28.8646	25.6921	41.4303	36.8625	40.3797	12.8678	14.5631	7.99337	48.1689	51.4316	42.9165
MYCTH_2296336	3.99192	4.0439	2.95133	3.64938	3.83646	5.25616	28.903	32.5786	24.5859	26.4331	29.5816	28.5433	3.46078	8.07129	18.5507	4.034	12.3363	8.58035	16.162	21.3791	17.7168	25.8781	26.9945	27.1185	7.79541	7.92126	3.69663	23.9699	20.0925	20.6392
MYCTH_2051026	2.26909	3.05025	1.78402	0.483007	1.087	1.58967	45.631	56.7914	36.1865	34.4667	41.2615	40.9452	2.50205	9.69806	25.0271	2.86996	10.3276	7.22698	22.1299	30.4943	19.7037	40.9235	43.4012	55.4716	9.79765	9.52729	2.9285	39.8067	42.4299	42.5385
MYCTH_2296345	387.216	356.14	319.867	486.146	424.872	437.287	312.994	319.959	358.572	298.868	242.25	258.939	418.216	303.143	316.775	348.469	344.477	386.007	170.252	150.289	157.933	235.532	272.015	308.521	256.981	243.354	313.686	184.571	191.035	176.756
MYCTH_2296350	105.618	103.57	95.6761	89.0342	106.941	100.354	86.14	86.3547	95.4729	85.6367	93.9024	92.8555	116.825	96.0734	109.642	101.593	97.9916	106.754	117.283	67.1481	81.6572	78.2994	79.7839	114.413	145.683	129.571	159.339	127.353	106.619	105.741
MYCTH_99461	37.6921	42.7498	47.9261	6.84259	16.4648	8.94829	42.9074	40.5815	45.0347	46.5524	53.3578	45.889	42.0906	45.8937	52.8054	44.3941	71.4632	64.691	38.0358	32.5106	28.2861	67.4667	64.5469	61.9426	35.8802	38.6263	25.7564	59.1945	58.944	51.4091
MYCTH_2296357	15.9046	21.398	22.7297	8.29161	8.50416	9.20469	57.5825	54.5696	52.7684	47.2592	45.4016	41.748	25.4882	51.5249	62.7398	22.8995	50.7644	46.2852	51.201	47.1225	49.5352	50.9643	44.601	53.7048	33.344	40.5862	19.3233	60.6264	58.1217	58.6416
MYCTH_2296360	7.37454	7.83361	8.12718	7.62077	9.06364	13.9481	36.891	49.1512	39.1077	35.4797	35.0168	31.5857	8.25443	25.0898	44.4184	9.31232	17.0961	21.1396	18.7746	21.0477	24.533	25.1812	33.1733	31.5673	12.8144	16.2508	8.56946	31.0148	23.4709	24.7721
MYCTH_2296361	38.0913	37.8278	35.372	59.0878	48.8829	52.2539	32.6023	28.2937	33.8056	38.2126	30.8536	29.0292	41.4358	34.4125	32.669	52.0005	41.4194	35.0252	36.1148	34.0022	45.8925	26.6066	29.484	28.9917	56.9171	57.6809	61.8826	43.7873	37.1179	34.1719
MYCTH_2296362	0.294141	0.254188	0.484547	0.483007	0.127882	0.435877	0.589443	0.498767	0.540349	0.235589	0.138772	0.591571	1.16918	0.782102	0.764188	0.521811	0	0.541347	0.563493	0.110486	0.717502	0.253396	0.179964	0.234147	1.30813	0.707741	0.93616	0.171827	0.422299	0.176404
MYCTH_91615	0.357172	0.161756	0.286323	0.590341	0.111897	0.666635	0.162605	0.136027	0.168859	0.235589	0	0.190148	0.280604	0.312841	0.343884	0.240836	0.349346	0.0541347	1.51119	1.96113	0	0.696839	0.119976	0.447008	3.55065	2.93985	2.20838	2.37694	2.97832	2.79726
MYCTH_2296363	0.168081	0.069324	0.0440498	0.0536674	0.159853	0.153839	0.162605	0.249383	0.0675436	0.282707	0.416316	0	0	0.187704	0.0764188	0	0.131005	0.135337	1.38312	3.4527	0.910675	0.126698	0.419915	0.106431	0.694111	0.0272208	0.600102	0.973688	1.00018	0.831617
MYCTH_43571	0.0420202	0.138648	0.0660746	0	0	0	0.65042	1.13356	0.303946	0.824562	1.04079	0.422551	0	0	0.420303	0.441533	0.807863	0.40601	4.99459	4.94427	6.78867	0.823537	0.959806	1.19202	1.17465	1.08883	0.360061	3.86611	5.88996	4.20849
MYCTH_2296368	37.2929	39.8382	37.9489	35.5547	33.649	37.2803	33.0698	29.2912	33.4341	38.4246	41.2153	41.4734	35.9874	41.6391	40.6739	47.4848	39.4106	44.9859	33.7327	28.616	31.2113	46.8783	39.9819	43.6578	52.5923	47.5275	39.3187	70.936	65.1007	63.7573
MYCTH_63343	8.92929	7.67185	7.48846	6.27909	8.16847	14.2814	24.655	39.3799	27.1863	25.3965	39.8738	28.4588	6.5708	9.29137	15.9333	7.46591	15.1966	13.5607	13.2421	17.9817	16.9441	22.869	26.6946	27.5655	14.5496	16.278	13.5383	21.9366	16.7586	20.2864
MYCTH_2296370	99.84	118.197	125.255	32.5493	48.1316	36.947	130.694	139.995	130.359	139.94	127.578	125.181	96.2939	107.523	124.429	83.5701	109.891	111.463	72.9211	66.0156	69.4873	108.675	112.087	135.252	69.1442	66.0649	49.2324	123.172	125.801	115.645
MYCTH_2296372	118.371	111.427	109.53	147.8	159.853	153.48	61.2005	57.0181	65.1965	97.6282	102.344	96.3627	146.054	151.04	128.708	100.188	89.9785	91.9207	656.008	558.509	590.2	89.1004	78.944	91.211	547.04	434.989	501.014	86.1141	80.6591	71.8215
MYCTH_2296376	88.0113	93.1483	91.9319	29.3292	53.7105	35.8188	82.2375	89.3473	97.4654	94.7304	94.7119	97.7782	91.5236	81.4324	79.6284	107.192	103.144	100.934	43.978	40.9352	37.4205	72.7247	71.4456	76.1191	92.3702	86.7255	77.2212	64.6357	58.1883	54.4331
MYCTH_2296378	79.6913	78.6365	80.9414	112.487	106.686	114.328	34.5332	37.3849	42.5525	43.7489	41.0303	40.1423	60.9144	47.4267	46.6728	48.4682	39.4325	44.201	63.8284	65.3251	76.9383	49.1588	46.0107	57.5363	117.705	101.316	131.614	64.1488	62.967	66.8318
MYCTH_2296379	78.4937	93.9571	105.125	44.866	55.4848	45.3825	88.3352	91.9545	93.0075	110.609	111.411	103.546	46.019	61.1604	75.731	61.072	86.1139	90.432	55.8114	57.3148	51.7705	87.0099	82.6633	96.0216	48.2407	56.5376	41.167	87.8324	92.0389	89.4618
MYCTH_2296381	8.84525	11.3691	8.89805	11.0555	10.3744	12.7943	36.1999	40.3775	37.9933	52.8898	51.1837	54.2978	5.63546	16.8621	30.9305	13.6474	32.7075	28.4478	13.1396	15.2748	13.053	41.1452	50.3298	48.213	9.66417	8.46567	9.00154	36.8856	38.5848	42.5637
MYCTH_2296382	450.204	647.278	770.518	185.153	211.421	232.399	2507.88	2368.17	2601.64	2521.23	3008.39	2781.67	660.611	1791.14	2684.94	1020.26	2759.44	2859.37	1389.65	1266.45	1350.97	3259.66	3277.83	3392.03	287.789	324.799	204.059	3681.89	3442.87	3166.6
MYCTH_2296384	56.223	75.5169	60.3482	26.78	32.0824	23.0246	127.36	157.157	165.516	50.9815	57.6135	56.495	201.216	235.632	230.517	85.5369	108.69	101.909	213.103	207.604	186.909	157.929	126.574	156.793	208.447	214.418	147.721	176.381	206.171	171.842
MYCTH_2296388	60.4671	62.8075	58.7183	62.3615	61.4953	56.7409	46.7489	48.9018	49.7121	39.367	33.9066	46.2693	109.81	107.836	103.146	59.0048	55.7426	59.2504	192.919	156.642	178.327	56.6974	49.1601	64.6246	136.206	144.978	156.915	83.2503	78.3476	75.0975
MYCTH_2296392	1.02949	0.924319	0.594672	0.0805011	0.60744	0.0512796	0.833351	0.725479	0.455919	0.588973	1.15643	0.676081	0.748277	1.03237	0.630455	1.1239	0.917034	1.43457	1.10137	1.13249	1.40741	0.696839	1.01979	0.957875	2.3493	1.85102	1.92033	0.916412	0.933503	0.327607
MYCTH_2296393	65.3624	68.7	76.7127	51.95	48.803	60.2279	110.104	119.364	126.627	104.602	135.927	119.117	72.9102	118.786	143.457	83.9112	146.311	153.878	221.325	181.17	202.694	162.744	149.4	176.76	107.507	104.038	70.332	220.884	215.306	209.089
MYCTH_2296395	27.2501	40.5545	45.107	13.0143	14.3548	15.2044	49.2897	56.7461	56.2807	63.4677	69.8023	70.7773	30.7027	45.8312	47.7044	42.0058	64.0177	69.4819	41.7241	40.5485	44.5679	58.9779	55.6687	68.7967	44.9304	47.4187	19.5153	54.6124	50.787	48.4606
MYCTH_2296399	124.107	124.413	126.423	65.1522	88.3665	90.6624	133.275	128.206	114.959	130.328	147.029	117.744	119.21	99.7336	108.228	86.7411	114.411	113.872	59.6278	49.1388	52.2121	84.4443	79.8139	92.0837	87.5381	89.3387	69.2038	80.3006	78.0808	81.6497
MYCTH_2296403	32.4606	43.6279	51.1858	18.1396	20.4451	18.435	69.6153	66.6761	69.2828	64.7163	70.1493	68.6011	46.7205	76.6147	94.9885	41.2632	61.8561	73.3254	74.4835	64.6346	78.4837	94.8652	91.5115	114.328	47.3064	54.4416	26.2845	92.4431	91.2166	83.5649
MYCTH_2296408	139.57	151.172	140.959	59.6782	94.8565	90.2521	108.844	110.998	112.004	129.433	147.63	122.983	112.195	93.6645	89.0661	149.338	146.791	125.511	47.4615	47.3158	42.4706	140.033	146.25	140.595	137.034	140.187	120.837	140.898	127.757	116.779
MYCTH_2296409	132.805	114.177	123.229	56.5386	97.8937	60.0484	140.227	130.858	141.301	204.539	208.389	232.762	121.572	89.2222	98.6566	281.617	283.102	284.451	49.9716	33.0631	39.8765	177.599	166.706	186.913	48.4543	45.486	62.5067	300.297	321.925	286.731
MYCTH_2296410	57.5677	59.3413	56.0753	45.027	65.4756	49.7925	34.4723	34.1202	41.6069	33.9013	35.1556	37.6915	40.9681	38.3856	36.0888	44.6951	44.4107	48.4506	43.5938	42.2611	46.0029	34.6202	31.8236	42.1678	76.8061	79.3215	76.213	39.7207	36.5844	37.9268
MYCTH_2296412	52.7984	42.1952	44.1599	38.1575	46.2134	36.9982	42.5009	44.0275	36.9463	40.3329	43.6901	42.2128	60.587	58.5325	53.2066	61.5938	55.4806	55.4069	40.802	29.8866	37.7792	53.2765	44.0611	50.8951	33.8513	37.3197	36.8463	64.693	58.5217	61.1113
MYCTH_2123045	0.294141	0.0924319	0.176199	0.590341	0.159853	0.128199	0	0.0226712	0.0675436	0.235589	0	0	0.0233836	0.0625681	0	0	0	0.270673	0.512266	0.718162	0.551924	0	0	0.0212861	0.747505	1.63325	1.58427	0.94505	0.933503	0.856818
MYCTH_2028011	415.034	418.832	459.659	181.557	301.066	190.965	197.565	206.966	200.503	294.581	299.331	308.525	134.947	117.034	124.868	342.208	364.346	375.397	153.526	114.298	125.756	353.488	365.986	451.265	125.394	112.014	107.658	353.42	339.262	322.743
MYCTH_2296424	384.002	391.426	341.518	297.961	347.679	302.088	292.14	270.785	293.933	307.232	299.378	335.336	275.74	221.147	221.71	419.014	400.984	380.026	164.335	149.958	153.076	262.297	254.918	254.582	246.436	235.623	265.533	254.505	234.443	224.864
MYCTH_2296428	207.076	238.544	217.914	304.321	335.738	304.319	269.396	314.382	274.092	272.93	216.276	231.6	420.391	294.54	312.744	367.756	281.289	255.543	45.2843	40.438	34.6057	98.6028	95.9506	100.683	159.592	173.778	199.402	116.843	117.51	124.163
MYCTH_2296430	16.2618	17.0306	12.5762	12.7192	15.6016	15.871	12.6222	12.0611	14.3361	13.3343	11.2868	12.5709	18.1925	14.4845	15.3793	15.3734	13.2097	16.8359	10.2965	10.1371	8.72041	13.4933	10.4979	12.3034	35.5065	38.2997	32.7656	28.9815	24.1377	20.5888
MYCTH_2296432	6.93333	9.65914	9.62487	2.52237	4.18814	2.6409	24.7769	26.548	28.7905	17.3158	24.3314	21.7825	27.2186	23.9949	29.2875	20.2704	35.8517	30.126	5.32757	4.25373	4.24982	19.7649	20.3359	18.4976	7.36826	10.48	9.00154	15.6936	18.3144	17.8168
MYCTH_2296433	13.8457	14.974	15.7037	4.5349	6.84169	6.35867	26.3827	25.7999	29.4321	40.0737	37.561	39.2338	9.61068	18.8956	23.8427	9.21197	28.8211	34.9439	16.495	16.6006	16.9165	33.0682	35.0029	37.1443	22.0781	23.9815	10.8979	73.4562	71.1018	70.1834
MYCTH_2296436	7.98384	11.2305	9.84512	3.56888	4.47587	5.2818	9.32946	9.63527	9.86136	12.7454	14.8023	10.8807	7.78675	10.574	12.9912	15.5138	17.3145	20.7336	16.7511	12.8993	9.41031	13.335	12.7174	13.0271	14.7098	11.0517	9.69766	20.4474	21.0705	19.228
MYCTH_2296438	0	0.069324	0	0	0	0	0	0.0906849	0.135087	0.0706768	0	0	0	0	0.114628	0	0	0	0.0512266	0	0	0	0	0	0	0	0.0480082	0	0	0
MYCTH_2049780	57.3576	51.785	44.7105	48.3007	43.7357	46.9978	43.8017	46.5214	46.7233	37.5765	35.5719	34.9027	67.4618	52.1818	48.5259	50.5555	51.6596	41.8461	83.2945	73.2249	61.7879	23.5658	20.5758	26.4161	139.169	131.531	118.292	37.2579	38.4737	35.5327
MYCTH_77059	12.2279	13.5182	9.60285	23.5868	11.3975	19.435	5.99606	4.69294	5.74121	3.36893	3.1455	3.42266	12.8844	9.00981	5.54036	8.85072	4.30133	2.86914	26.7915	35.8528	26.7131	2.21722	1.43971	2.00089	412.729	444.217	389.178	1.08824	0.577883	0.604812
MYCTH_2296446	6.07192	6.63199	7.55453	2.73704	5.43499	3.69213	11.6059	11.6757	12.8839	9.72983	7.4243	10.3525	13.4456	13.5147	16.1244	16.2765	13.1878	11.0435	7.58154	6.98827	5.43646	11.4662	7.67845	10.6643	11.1592	11.6505	10.0817	19.4451	17.8032	16.4307
MYCTH_2296450	779.958	716.232	636.233	493.311	681.132	530.052	453.099	461.745	487.124	623.133	601.762	587.092	482.475	404.315	384.195	568.112	590.701	574.18	215.305	193.931	169.938	389.058	441.931	491.134	350.259	365.222	455.166	344.113	309.612	328.212
MYCTH_2075999	196.528	195.771	183.952	274.079	260.831	288.371	132.564	128.092	145.962	120.81	121.24	118.251	357.7	317.377	308.025	126.379	112.686	107.349	439.652	424.903	472.585	93.7882	104.559	119.436	317.289	301.416	309.869	81.7898	76.9251	72.0987
MYCTH_2296456	110.597	115.702	98.9578	108.167	116.485	123.738	84.1481	87.8963	82.4876	79.6527	81.1816	74.0098	115.118	103.55	94.2052	104.723	72.0963	73.8668	142.717	141.257	157.464	69.2405	58.2782	75.438	152.571	147.646	152.978	73.5421	65.0563	62.6485
MYCTH_2137000	9.87475	12.9636	10.0213	7.88911	8.32832	9.84569	44.7977	64.6583	39.5468	33.6893	26.0429	32.5364	12.3699	15.2353	29.8797	13.6273	11.3538	17.7832	10.9369	16.2415	17.9651	21.602	25.8248	35.7181	10.9723	10.5072	11.1139	29.3252	25.049	25.3517
MYCTH_2296460	141.65	138.394	118.384	134.866	155.808	147.506	116.872	119.591	116.31	121.776	123.484	121.969	145.703	132.801	128.154	143.378	155.044	148.519	107.448	78.8597	100.588	129.675	121.415	135.273	189.893	170.62	179.743	150.807	149.849	145.785
MYCTH_2296462	6.49212	9.42806	6.69556	13.8194	12.1967	13.8455	4.39034	5.55445	4.39033	5.60702	3.1455	4.16213	8.93255	5.91269	3.59168	6.26173	4.25766	5.76535	5.02021	10.6067	8.99637	4.81453	5.24894	8.25901	26.6432	24.4171	30.7733	7.18811	7.66806	6.87974
MYCTH_2296465	243.927	229.532	234.411	405.779	382.639	460.158	158.804	171.326	179.126	195.468	187.597	164.689	221.63	174.847	189.347	286.595	210.94	200.623	167.05	135.014	168.641	143.802	134.883	144.639	229.831	222.612	229.863	180.018	158.984	158.486
MYCTH_2296469	11.9758	13.5644	13.9417	16.7442	14.6265	16.4351	38.1512	46.8614	41.3198	33.3359	30.8768	31.5434	10.1719	32.379	57.0657	6.0209	15.5459	19.9216	81.4759	104.41	88.9702	46.8149	41.8715	42.2529	15.2971	12.6849	11.2339	26.7478	28.9386	28.3002
MYCTH_2296472	35.423	29.6938	27.3109	34.0788	35.4073	32.2292	17.663	16.3686	16.6157	22.4516	22.8049	21.9938	16.1347	11.9192	10.0491	18.4641	27.0525	24.5772	14.574	8.5627	7.50617	11.5295	9.59806	12.5375	10.5719	8.46567	16.4428	23.3971	17.2253	19.732
MYCTH_2296474	33.7002	29.532	32.9712	27.2362	30.4679	27.5628	47.501	55.5672	51.0292	35.4797	27.3843	34.5013	67.836	53.6835	53.4358	46.8225	49.1923	51.2114	19.9784	20.0809	15.8126	28.2853	24.2351	28.3744	53.6068	51.8012	49.1364	35.6828	31.3168	34.6507
MYCTH_2296478	36.8727	39.0756	46.8249	71.6997	64.6284	74.7913	26.3623	33.2814	32.86	45.6336	38.5324	33.7829	40.6408	27.9992	28.1221	54.0677	26.5285	37.2988	18.5953	16.4072	24.0087	25.1496	28.2543	33.5043	43.4087	40.314	47.3601	42.3841	31.9169	32.8111
MYCTH_2296480	275.505	264.679	252.119	227.174	280.605	224.195	172.036	172.12	184.09	209.345	203.301	218.015	212.861	183.106	180.406	214.745	245.176	234.566	175.912	140.345	142.645	184.947	207.168	213.585	222.65	213.466	235.072	195.282	202.081	183.888
MYCTH_43688	10.6101	13.9341	14.7787	3.16638	5.27513	4.38441	26.6672	21.583	25.0587	22.8993	28.7721	24.5502	17.7482	17.0185	21.5119	16.7983	25.0219	23.1155	18.2623	14.7223	16.1162	21.9504	20.3059	21.2648	20.9568	24.8254	12.4581	24.3422	25.6269	24.7973
MYCTH_2296486	4.01293	3.7666	3.47993	3.78355	3.94836	4.53825	6.46355	4.30753	5.40349	7.93936	6.6148	8.76793	8.8624	6.41323	7.3362	15.6543	13.1223	10.5563	7.47909	3.01076	9.43791	27.5885	22.9154	30.503	5.60628	3.9198	6.40909	103.068	106.775	88.1262
MYCTH_77082	21.9766	28.0531	26.1876	16.7979	21.66	15.3839	18.6386	17.0941	19.8072	20.4491	18.5723	22.9445	16.0412	17.8632	15.4748	22.7991	24.2141	20.3005	17.417	17.7607	18.3239	20.2083	21.2957	23.0741	40.3119	47.8814	30.2932	22.1084	20.8927	22.4537
MYCTH_2296492	170.644	169.15	148.822	162.022	192.67	170.889	109.657	108.346	125.732	121.328	116.106	111.638	140.98	111.465	118.354	156.925	156.725	158.533	95.3327	89.936	84.8584	131.323	141.511	154.729	223.45	235.95	213.276	160.114	144.315	130.715
MYCTH_2313703	304.1	284.667	280.355	374.223	338.216	349.24	250.168	225.035	236.453	192.429	183.572	162.344	326.436	244.454	238.579	226.366	198.472	205.333	115.465	107.531	96.8075	165.468	146.37	166.926	205.03	212.513	262.005	170.453	157.651	150.548
MYCTH_110510	203	209.497	188.973	151.02	138.416	131.558	258.217	226.077	248.459	99.9605	81.7598	86.5595	308.547	224.432	222.149	135.852	83.9741	80.2818	88.3403	75.7108	83.451	99.1729	105.849	127.312	107.934	100.69	173.334	171.598	149.005	158.814
MYCTH_2296499	137.763	163.743	185.736	85.519	72.605	67.7917	337.04	338.935	323.686	274.909	282.447	280.447	135.368	278.303	340.885	94.6887	259.368	254.623	377.924	351.292	359.965	301.383	311.037	368.526	133.99	146.339	84.8065	257.741	289.808	247.57
MYCTH_2296502	16.598	21.5598	22.3553	10.331	15.4418	11.6148	27.0941	28.9058	29.7867	32.0872	29.6047	28.6278	21.8403	22.5245	24.0528	23.8829	22.5328	21.7351	20.5931	21.0753	21.4975	18.9097	19.886	22.989	38.8702	35.8226	24.0761	30.7284	28.783	29.661
MYCTH_2296504	48.0291	51.6464	50.3489	17.6297	30.2441	23.3322	69.9202	71.4144	71.1234	66.8838	62.3549	68.1363	66.5031	60.2218	63.0646	68.1967	82.5767	78.9555	40.7252	38.8912	41.2012	56.0956	54.289	57.9195	44.0227	35.0332	34.3739	107.363	103.019	98.3324
MYCTH_2296508	289.54	273.599	270.576	315.108	301.386	299.704	247.119	263.304	278.195	287.183	280.643	262.277	312.593	253.057	258.295	450.865	423.364	452.133	139.9	117.834	103.403	324.505	324.774	342.344	185.194	178.351	217.117	320.716	337.483	311
MYCTH_42822	78.4517	70.7335	71.0743	58.1218	65.092	48.2285	78.7415	80.3468	83.0449	68.1088	67.2813	66.3193	110.114	99.2644	92.7151	85.3563	91.2231	80.9043	94.5899	79.8265	79.3391	73.7699	67.2464	77.971	99.5516	97.3416	98.2968	83.4794	84.682	75.0975
MYCTH_2296513	265.61	241.386	224.147	413.642	355.704	380.726	174.821	172.845	190.743	190.003	179.247	168.957	241.109	193.993	194.352	242.562	193.145	204.683	126.12	120.734	144.853	143.897	137.552	157.475	193.177	184.176	208.092	151.265	133.824	132.958
MYCTH_2123079	328.115	323.627	330.417	418.981	434.655	412.673	334.235	353.535	335.033	305.724	307.126	286.046	442.699	322.476	297.919	349.975	299.04	308.784	129.296	126.065	131.22	168.508	165.567	172.311	219.419	225.034	280.152	142.187	132.313	130.035
MYCTH_2054138	28.9309	36.1871	30.5705	45.8051	35.0557	37.2034	35.3666	35.1404	34.5823	15.9965	13.114	17.5992	74.7107	65.0083	57.7153	29.6027	19.5634	18.487	105.476	103.029	115.601	25.0229	23.9652	29.8644	184.42	212.785	201.658	27.3205	25.9158	23.8901
MYCTH_2049620	91.9402	100.658	79.0913	129.419	131.159	150.019	68.2331	65.2024	77.692	87.1209	83.3557	87.0032	114.65	100.703	90.6135	95.1101	104.957	91.8124	110.726	94.6869	105.638	84.666	87.8822	85.3147	143.387	140.568	143.497	101.435	100.507	99.3404
MYCTH_2296525	34.5406	31.889	28.8526	40.4652	47.5721	39.4084	36.017	32.6466	34.5654	40.7098	39.0875	36.9309	48.8952	49.4288	43.8453	49.1305	43.1443	37.7048	41.9546	32.6764	43.9884	40.385	33.9231	41.1248	38.63	37.4014	41.5511	59.0513	51.6094	51.7619
MYCTH_43249	0	0	0	0	0	0	0	0	0	0	0	0	0	0	0	0	0	0	0	0	0	0	0	0	0	0	0	0	0	0
MYCTH_44903	0	0	0	0	0	0	0	0	0	0	0	0	0	0	0	0	0	0	0	0	0	0	0	0	0	0	0	0	0	0
MYCTH_41930	0	0	0	0	0.127882	0	0	0	0	0	0	0	0	0	0	0	0	0	0	0	0	0	0	0	0	0	0	0	0	0
MYCTH_63472	0	0	0	0	0	0	0	0	0	0	0	0	0	0	0	0	0	0	0	0	0	0	0	0	0	0	0	0	0	0
MYCTH_2296527	58.9543	64.194	54.6217	45.6978	54.8774	49.2284	51.2003	53.0507	53.579	58.0021	51.6926	51.5934	62.4577	56.9683	53.474	70.0431	63.712	65.2594	45.3612	40.7971	43.9332	53.8784	48.8601	48.8942	65.9406	63.9145	56.1696	58.8508	49.2978	53.7275
MYCTH_2296529	218.127	198.798	182.036	225.832	238.964	217.374	143.763	142.33	146.941	164.795	160.397	145.949	171.636	128.171	116.348	201.479	196.988	196.509	65.6213	54.4146	65.7894	122.232	111.068	125.737	85.0553	84.5479	104.97	113.148	109.798	105.515
MYCTH_2296531	195.625	173.102	181.573	205.466	230.044	222.784	100.51	104.832	107.04	117.488	86.8019	101.666	108.477	85.124	88.7413	162.865	145.787	146.218	46.565	41.7363	46.6928	105.001	91.5415	104.281	44.3697	52.7267	62.0266	105.96	113.265	97.3748
MYCTH_2106971	15.2533	12.1317	10.5059	15.9929	16.8005	13.6917	9.41077	9.56726	8.56115	8.43409	7.23927	9.21161	12.1595	8.91596	8.69263	6.96417	10.9171	5.92775	3.40657	2.4307	5.27088	5.2263	5.4289	7.08827	5.28593	7.1863	6.26507	4.69661	5.08981	4.9393
MYCTH_2296536	1035.1	970.304	999.093	1179.42	1182.53	1130.43	791.297	766.832	773.391	699.488	607.359	641.474	948.791	781.57	720.037	827.733	810.505	830.129	358.253	315.384	300.302	584.458	548.889	589.944	747.665	727.395	853.874	417.283	396.116	388.138
MYCTH_99530	12.9212	12.1548	14.3822	9.23079	9.49524	8.92265	18.8622	24.2809	20.7528	17.5043	10.9167	13.247	38.8402	31.941	29.4403	30.9675	20.0219	19.4073	30.2237	28.9198	32.2048	17.2309	14.0672	19.6045	32.9169	27.0303	30.0291	28.4661	27.0494	21.9749
MYCTH_2296547	766.806	802.217	813.159	1096.64	947.03	892.086	527.003	565.919	497.577	627.916	448.673	517.815	876.793	637.163	613.241	825.445	513.626	546.571	428.306	388.056	485.749	616.449	714.246	977.628	420.338	392.66	651.543	832.589	766.384	743.642
MYCTH_2052150	39.8562	35.309	33.8522	56.0556	53.6945	56.305	35.1837	35.3444	37.4698	35.0086	29.7897	32.5153	45.6916	35.8203	30.3	57.0982	32.4019	39.0041	19.9784	13.3965	15.6471	20.2717	21.9256	25.373	59.1596	53.9244	63.6109	31.1294	26.716	27.5946
MYCTH_2296558	125.493	120.023	110.213	118.095	115.414	120.789	108.173	100.864	110.788	105.827	109.26	114.131	124.705	111.434	107.75	141.832	131.289	140.317	107.678	98.8025	88.8046	117.893	109.778	108.304	148.753	133.899	146.017	115.325	109.175	110.555
MYCTH_2115071	237.897	211.97	251.15	217.997	271.462	237.937	137.34	124.17	153.341	222.891	172.494	202.338	174.723	174.972	156.983	245.653	199.346	229.26	211.182	174.624	196.927	197.174	231.763	275.932	170.965	169.15	238.313	357.401	316.169	350.766
MYCTH_2296565	103.559	94.8352	89.4651	52.0305	66.4987	50.2028	92.7662	84.609	89.4277	92.0447	87.3339	87.7004	114.019	103.394	93.25	96.5953	111.922	115.334	83.0383	72.2858	73.2128	114.408	90.4017	96.0429	90.982	88.0866	82.8622	110.313	115.421	99.7184
MYCTH_44322	55.4667	55.8982	59.0487	66.3329	66.3708	54.0744	28.9234	31.1503	34.2446	32.8882	23.4987	27.6982	54.063	39.8246	36.2225	48.1471	33.6027	34.6191	29.6858	29.0027	22.2426	50.1091	61.1276	80.206	41.62	29.834	51.7528	149.261	132.513	155.563
MYCTH_2115074	87.8852	83.2119	85.9411	129.124	114.167	126.891	62.1558	71.8451	74.2642	73.1033	54.8843	51.3822	112.054	79.2426	80.1251	105.888	54.0832	52.7272	56.4261	58.5854	68.0247	50.2358	52.3394	58.9625	92.2901	104.065	115.484	62.3733	51.6094	51.5603
MYCTH_110532	97.1927	126.493	144.285	94.5083	147.272	130.635	18.0085	16.1192	21.4451	17.5043	13.3684	14.3667	31.4042	27.092	27.6445	22.1569	12.7948	13.6961	75.2007	55.0499	85.6863	40.2583	62.7173	87.5923	87.2712	79.022	86.8468	75.4035	73.3689	71.6703
MYCTH_2296570	19.7285	31.4269	36.5393	19.4008	20.4931	24.3065	23.4355	26.7747	29.7698	21.6271	15.7506	19.543	18.6134	39.6056	51.5062	11.7006	16.1573	15.6991	112.263	142.969	152.69	45.3262	48.6202	61.9426	63.5913	79.4576	41.8391	34.1077	31.1612	25.7045
MYCTH_2313731	2.98343	6.0774	8.45755	0	0.927145	0.333318	11.6669	14.1695	14.7583	8.83459	5.71278	8.87357	4.62996	18.6453	24.6259	1.36474	6.57208	8.87809	54.7356	68.8331	69.2389	20.3034	22.2555	26.3735	23.1192	25.8053	7.53729	12.6007	12.7801	10.2566
MYCTH_2296573	289.057	309.324	278.372	479.062	441.193	462.67	143.072	148.95	153.476	169.813	156.697	145.78	213.61	162.239	158.435	203.245	134.171	144.513	101.915	104.631	118.885	138.449	138.542	181.762	174.676	173.533	207.323	190.614	166.297	164.509
MYCTH_2296575	181.695	189.717	170.539	166.262	162.17	154.018	104.596	102.973	114.672	118.148	116.568	128.667	115.539	98.5135	115.66	119.133	140.787	147.355	90.5174	67.6177	87.8388	158.373	136.022	157.113	101.848	103.711	99.8331	113.263	121.844	110.58
MYCTH_2296578	10.2319	16.1525	21.0998	12.7997	10.2306	10.9738	15.5085	17.6155	20.28	16.7975	13.7847	17.1978	14.5914	26.0909	32.3825	11.1788	16.5284	17.3502	43.6451	30.4666	32.8671	39.4348	47.8403	69.5204	31.4753	33.5633	14.7625	37.8306	37.6291	33.3151
MYCTH_2076088	604.839	620.034	613.525	668.669	608.894	605.484	492.266	475.665	477.668	423.142	401.676	420.586	643.074	632.627	606.211	489.68	462.382	491.922	743.99	666.951	804.568	511.29	528.493	648.63	600.753	612.632	562.032	432.976	466.174	434.381
MYCTH_2296585	19.8966	20.5199	21.4963	20.4204	22.795	16.6659	8.37416	10.6101	9.08461	9.16442	5.22708	8.55665	26.2364	15.5795	17.4617	18.2835	6.79042	7.36232	45.8478	48.255	58.2832	8.80552	6.53868	11.1539	67.9428	64.4861	62.2426	7.27402	9.15722	6.67814
MYCTH_2296586	150.054	198.844	246.304	70.6531	93.3539	90.7137	110.328	108.459	116.513	98.0993	94.018	107.476	99.6377	137.462	137.859	87.1023	99.5855	107.755	195.301	163.106	164.032	313.641	371.955	481.811	145.123	150.994	99.8331	210.488	191.79	208.963
MYCTH_2296588	36.6206	36.8341	41.4508	22.5403	31.5549	23.1271	45.814	52.1212	50.759	29.1424	30.5992	27.001	85.1632	71.4528	80.2588	40.4002	35.8298	34.971	57.4763	48.5588	65.3755	37.4076	43.1613	52.1722	40.125	34.8154	36.5582	49.7154	50.987	50.5774
MYCTH_2296591	13.0263	14.327	18.1926	3.62255	7.99263	5.0254	17.7646	18.6584	20.4319	16.5855	11.4718	12.1272	18.4263	19.1459	21.2635	12.8647	14.0175	15.0494	19.7479	22.8983	23.5948	14.792	12.9874	13.091	34.4386	38.5991	18.6752	10.5387	9.57952	10.5338
MYCTH_2296595	186.549	186.597	182.564	192.371	225.008	186.889	131.629	129.725	143.631	140.27	129.682	136.399	199.088	179.007	169.86	173.944	157.031	166.004	173.044	149.322	189.282	177.599	175.794	206.305	181.136	165.911	184.928	149.003	149.672	139.233
MYCTH_110536	33.9733	29.6013	30.5485	53.7211	52.3677	63.9201	32.1145	34.0749	34.9707	42.9715	47.6219	34.8604	43.4468	39.0738	34.312	57.4996	40.7425	35.5665	29.8395	27.8702	32.6187	30.4709	31.1037	27.0121	57.985	64.7311	58.8821	63.8338	52.0983	52.4171
MYCTH_2123119	2.56323	3.28133	3.74423	7.13776	6.77775	7.30735	1.19921	1.85904	1.89122	3.36893	2.75231	1.41555	2.36175	0.750818	1.47106	2.34815	2.18341	1.05563	1.1526	1.38108	0.772694	1.67875	2.00959	1.02173	3.76422	6.09746	4.24873	0.916412	0.777919	1.43643
MYCTH_2296599	58.1349	68.7232	47.9922	76.1809	93.7375	94.0212	41.0984	45.5012	47.2974	49.6858	56.5727	52.9245	58.389	50.4612	50.3409	60.8512	76.1357	56.0835	41.4423	33.5326	38.8831	51.3127	49.28	43.1044	70.4523	68.4604	66.1073	70.306	58.8774	66.8822
MYCTH_2296601	75.6153	79.4684	79.0473	135.054	114.215	134.019	65.6315	74.6564	75.5644	74.6347	69.4785	62.5798	117.012	77.7409	80.1251	101.934	57.5548	69.1571	53.0195	50.7409	62.9194	47.8285	50.8697	51.5762	103.209	104.936	114.188	74.6589	61.1	62.3965
MYCTH_2296602	58.7022	56.6608	51.8686	45.993	63.5094	64.0483	47.9075	50.8742	53.5452	49.6151	40.7527	45.8679	78.5924	64.9457	69.2736	57.5397	57.9915	50.4806	57.0152	51.321	53.2331	38.1995	32.4534	40.0392	59.6936	57.9531	58.1379	46.7084	43.4746	44.7561
MYCTH_45081	3.57172	3.78971	2.66501	4.05189	6.33016	5.41	4.61392	8.61507	6.45041	4.26416	2.47477	4.11987	53.8292	58.8766	54.4484	10.6971	10.3931	10.6645	113.544	93.1124	123.107	12.6065	10.1379	10.1748	50.51	42.655	48.8243	28.0365	32.5615	26.9142
MYCTH_99556	8.06788	9.03522	8.5016	12.2362	11.893	12.102	0.833351	0.884178	0.979382	1.69624	0.555088	0.507061	1.77716	0.656966	0.706874	0.060209	0.742361	0.622549	2.63817	4.52994	5.32607	1.17196	0.269945	1.74546	26.7767	26.8669	23.7401	1.51781	1.17799	0.856818
MYCTH_63536	29.7923	31.2882	29.227	54.0431	42.8405	41.1519	20.3053	20.8575	18.8278	29.3544	22.4811	18.9937	26.5171	20.7726	22.3525	28.2782	15.7424	18.2163	11.0649	10.7724	12.8598	13.7784	12.5975	19.1575	27.5776	27.7652	38.0225	20.6765	15.225	14.4399
MYCTH_2115094	1.36566	1.61756	1.76199	0.348838	0.831233	0.820474	4.37001	6.07589	4.60985	3.81654	5.18082	3.59168	1.73039	3.12841	2.80839	1.24432	3.88648	1.56991	25.101	46.1557	29.6935	4.7195	1.70965	3.51221	30.8613	50.8757	36.0542	22.1944	16.9142	17.5144
MYCTH_2296610	39.6671	43.6279	43.7855	12.1288	24.6812	17.6146	43.944	40.8762	43.7345	56.0938	49.9579	47.4525	46.3932	51.9316	49.2519	55.4926	57.1618	51.5904	32.657	31.5163	26.8787	49.1272	46.7006	45.4884	51.8448	52.1279	39.8948	66.2394	58.1883	54.2819
MYCTH_43419	2.58424	2.74985	1.51972	2.5492	1.61451	3.1537	2.21549	3.40068	2.02631	2.09674	2.22035	1.37329	2.80604	2.25245	2.63645	2.22773	1.20088	0.866155	2.58694	2.20973	2.73203	1.20363	1.76964	1.51131	4.00449	3.56593	4.05669	2.4915	2.06704	2.54525
MYCTH_2296615	78.2626	75.8404	74.2679	41.3239	58.4261	41.7929	65.1436	69.2153	63.8456	67.8497	72.5084	75.6577	67.9061	61.4106	59.5875	71.0065	71.7252	68.0202	69.8731	45.0785	41.9187	59.4531	59.478	78.3116	88.8196	85.9906	66.1553	94.2186	95.7285	87.1686
MYCTH_2313737	16.2618	14.9278	14.6906	22.6745	20.1894	22.8964	7.17495	6.98274	10.0978	8.52833	9.52901	8.5144	13.0481	8.82211	8.31054	19.3672	10.8297	14.5352	85.4972	120.154	99.8983	11.1494	13.2573	11.0688	61.1352	67.7526	57.1298	84.1667	86.349	70.4858
MYCTH_2296617	3.71879	4.02079	4.40498	2.52237	1.87027	1.58967	3.06917	3.89945	3.37718	5.65414	4.46383	6.57066	1.0055	0.68825	1.70032	0.923204	5.04369	2.62553	1.97222	2.87265	2.59404	3.07243	2.27954	3.23549	2.64296	3.81091	1.94433	6.35761	5.2454	5.87172
MYCTH_2296618	238.423	198.544	207.54	254.84	274.771	257.296	154.068	143.123	159.2	180.673	180.242	173.816	225.231	209.353	219.608	221.208	229.062	234.945	139.669	93.3334	127.715	192.074	166.136	198.152	68.2899	73.6868	103.41	158.854	156.451	138.2
MYCTH_2296621	183.481	175.829	171.794	187.782	224.129	214.605	102.827	112.019	124.584	182.935	148.764	153.639	119.467	97.1683	90.2888	151.807	143.516	130.167	60.4474	56.8177	50.2527	109.594	128.074	134.06	103.209	108.067	134.471	123.286	107.175	117.838
MYCTH_2141906	121.018	120.254	122.568	173.668	158.829	160.505	72.7454	76.1073	74.8045	80.0768	73.4567	73.5238	130.715	109.088	102.42	110.323	95.0004	91.9207	231.109	200.008	252.809	104.019	131.133	151.153	163.33	161.283	190.833	92.5863	88.9939	84.7241
MYCTH_2296626	138.33	126.863	122.723	134.33	140.894	128.097	120.023	115.963	117.762	105.261	109.977	98.3064	149.468	122.696	113.998	126.599	107.184	113.656	115.439	105.321	107.129	101.422	105.759	112.156	125.074	131.123	142.488	119.162	114.754	108.967
MYCTH_2296628	166.505	150.918	145.254	72.6925	88.846	67.2019	141.162	134.576	145.455	131.765	141.108	138.364	139.109	110.245	108.839	141.712	164.891	162.702	78.7865	62.5077	66.4241	116.816	108.338	111.284	111.565	107.686	106.242	109.769	116.354	102.465
MYCTH_77195	113.77	99.711	92.5486	115.465	106.35	103.072	83.0505	79.8934	76.51	65.7765	56.8503	60.9529	84.9294	66.1658	61.2305	78.6329	68.7121	66.6669	34.706	33.1459	32.4532	37.1859	36.2627	40.2946	51.2842	55.5849	63.5148	39.148	35.6065	36.9944
MYCTH_2296636	61.4335	78.2899	82.2629	16.8247	25.7682	18.7683	82.8269	83.2714	79.769	81.6788	84.9516	84.8693	57.0093	73.5176	84.5192	57.7404	92.4676	93.0305	72.1527	73.0868	56.793	110.766	109.118	126.759	79.4758	82.1524	52.857	123.429	128.912	103.826
MYCTH_2296643	0.987475	1.50202	1.54174	1.10018	0.799263	1.92299	3.47568	4.12616	3.37718	3.1569	2.56728	2.5353	1.40302	2.22117	3.59168	1.52529	2.64193	3.68116	2.10029	3.03838	2.53885	3.2308	5.21894	4.61909	1.6018	3.02151	1.10419	7.50312	7.55693	8.06417
MYCTH_2296645	30.0865	28.3304	28.368	32.0394	29.8125	31.2549	30.2852	32.1251	31.5091	28.5534	20.9777	24.9728	41.6229	29.188	26.0397	33.2354	32.4237	31.0192	16.8023	11.7392	19.3174	21.602	17.6964	24.4365	26.8301	21.6678	29.357	20.7625	23.5598	22.9073
MYCTH_2132093	3.02545	2.79607	3.17158	1.58319	1.69444	1.74351	2.68298	3.58205	4.25525	2.26166	4.69512	3.10575	5.30809	3.97308	3.85915	6.74341	6.50658	1.86765	2.1259	1.93351	2.73203	3.04075	2.54948	3.44835	6.247	5.30806	5.54495	8.67728	6.22335	6.14893
MYCTH_77206	60.5721	83.1888	89.1127	25.2773	36.0467	26.5628	40.0618	42.5312	47.9222	34.6787	21.0933	30.7828	64.9364	70.3892	72.2539	29.964	22.0088	27.0403	106.679	112.309	120.789	68.1002	77.8643	113.263	332.907	242.837	216.037	37.3152	39.7183	36.9944
MYCTH_2313746	430.665	514.638	489.305	480.216	561.178	555.487	194.171	210.276	248.56	127.477	86.8482	107.18	730.458	785.105	750.088	168.766	106.725	149.087	1682.33	1691.35	1771.43	340.881	353.329	393.899	1573.15	1678.84	1693.71	78.4964	83.9708	70.7126
MYCTH_2020422	0.210101	0.369728	0.528597	0.322004	0.959115	1.07687	0.121954	0.0906849	0.185745	0.0942357	0.0925147	0.0633826	0.25722	0.125136	0.114628	0.220766	0	0.0270673	0.204906	0.0552432	0	0	0.0599879	0.234147	1.41492	1.3066	1.84832	0.0286379	0.155584	0.201604
MYCTH_2296654	31.137	37.3425	38.103	10.0626	19.9656	15.8967	40.326	40.6268	36.4398	38.99	32.7271	35.8112	34.257	36.2895	39.9479	29.2214	41.2884	36.5409	42.3388	35.9081	36.9789	32.5614	31.8236	42.9341	42.3408	46.3298	31.6374	34.795	38.5626	36.8432
MYCTH_2296655	85.9313	84.6214	79.0693	78.2202	94.0093	82.432	67.1559	73.4774	78.2661	79.8176	79.0769	74.0309	94.5401	76.8024	73.4575	93.344	89.7383	100.988	78.0694	64.9936	69.1009	81.7519	89.6519	93.8079	105.265	114.518	127.774	103.44	103.197	97.1984
MYCTH_2296656	58.9753	59.2027	67.8807	39.6065	42.5208	45.6645	202.403	226.848	202.529	150.306	142.889	150.851	60.7039	132.144	209.215	44.4342	105.415	120.45	362.915	434.35	389.465	218.776	230.953	307.457	99.4448	119.608	115.004	215.099	243.066	213.852
MYCTH_2296662	37.419	44.1825	48.2345	81.4135	75.6582	94.2519	17.0735	20.6308	17.8484	25.2787	20.5383	20.7684	25.0907	24.8708	24.2439	24.6857	17.5328	17.3231	53.4806	82.9201	100.947	24.7061	32.5434	37.3997	138.182	188.422	166.684	39.5775	32.0503	36.6668
MYCTH_2296663	177.808	198.336	190.757	124.347	159.325	142.737	144.739	146.864	166.833	175.773	178.068	208.043	180.381	193.555	187.818	182.815	251.224	229.775	194.046	145.483	149.378	215.45	199.22	219.587	196.327	173.124	145.393	211.118	216.239	210.072
MYCTH_2076157	46.1802	40.6238	42.8604	63.8374	57.5149	52.1514	36.3829	43.3247	43.65	39.5083	33.9066	35.9591	57.8278	51.3997	51.0286	47.8862	41.6595	45.3919	97.6635	117.723	127.853	34.2718	37.1325	39.9327	91.2223	97.1239	109.411	61.1705	54.6321	50.9554
MYCTH_2088766	109	99.3875	97.0416	118.551	118.802	111.456	81.9936	84.8584	81.5251	91.5028	71.6526	72.3829	170.794	209.228	163.02	100.388	81.9435	89.6741	4268.71	4553.78	4115.98	71.1726	73.0352	77.6943	2530.14	2938.79	3072.52	144.908	163.941	132.857
MYCTH_2296673	13.2784	18.2322	21.4522	7.21827	8.87182	10.3328	37.1349	38.6091	38.331	29.5193	32.0101	28.4588	23.8747	39.9185	49.5958	20.9126	33.6683	33.7259	44.644	35.6319	31.2665	35.8239	31.7636	35.4627	44.1562	63.6695	19.8994	55.1566	51.3871	45.3105
MYCTH_2296676	149.382	133.657	133.647	92.0664	129.113	98.38	135.511	132.219	139.596	129.904	129.266	121.314	155.992	139.308	147.737	171.295	169.717	178.455	87.3158	74.8269	90.764	126.286	118.956	125.354	80.8106	77.8788	81.5419	142.531	133.469	129.556
MYCTH_2313750	51.1806	53.5181	52.5073	65.6889	73.2924	87.9446	107.766	132.717	88.9211	124.368	143.768	120.216	27.1952	51.0556	105.878	38.2929	68.6247	60.9557	57.2201	71.4571	78.732	72.2496	88.6021	83.846	22.8256	18.6463	18.8432	77.3509	66.1453	75.2739
MYCTH_2296679	88.5366	91.5076	77.1752	67.7551	106.797	89.6111	56.5662	52.6653	61.8699	81.1134	63.2107	75.2352	70.2679	56.5929	52.6143	89.6311	90.83	85.8847	48.153	45.0508	35.5715	60.7517	59.538	58.7284	56.757	50.5218	59.9622	75.6613	78.392	75.2991
MYCTH_2313751	106.752	100.936	91.2711	74.4904	105.039	80.509	148.336	148.02	151.517	147.502	154.407	148.78	152.812	110.62	122.69	244.669	274.695	249.994	111.981	99.1063	78.732	167.21	146.85	145.001	150.275	145.495	153.914	269.969	286.541	246.562
MYCTH_2296681	36.7467	41.1553	36.319	37.2452	44.487	37.4341	32.8665	30.5381	29.2295	31.993	31.2468	29.1771	38.1387	35.1633	33.6052	39.1358	26.5067	24.1982	33.6559	34.7756	32.2876	23.3758	25.9448	36.7398	61.6958	61.6007	61.9066	46.9088	38.8293	37.9268
MYCTH_2296685	0.357172	0.138648	0.286323	0.21467	0.447587	0.820474	0.162605	0.249383	0.185745	0.424061	0.115643	0.549316	0.327371	0.0625681	0	0.280975	0.174673	0.270673	0	0.16573	0.110385	0	0	0.170289	0.694111	1.63325	1.1522	0.171827	0.222263	0
MYCTH_2052748	2.31111	2.21837	3.25968	1.52952	2.8134	3.10242	14.7767	20.064	11.7526	13.7584	14.8486	13.923	2.80604	5.0993	8.42517	2.20766	9.69436	9.22997	7.55593	5.8834	6.45752	18.2128	21.7756	26.8844	4.35154	4.11034	3.07252	35.7114	31.9614	34.9027
MYCTH_2296687	79.6283	73.7376	73.3869	155.689	106.973	137.276	59.5134	56.8594	61.4816	72.2081	56.3646	60.8051	64.1647	53.8399	46.711	83.4496	57.4456	61.9842	47.1541	48.0064	49.3972	51.4077	60.0779	67.8814	91.6227	90.972	100.337	77.1791	69.4571	66.983
MYCTH_2296691	9.28646	9.86711	15.021	3.35421	4.4439	3.61521	26.9518	30.4021	31.0363	31.192	25.164	25.353	17.374	25.8094	32.3825	16.1761	30.1093	31.6417	17.5963	15.7443	12.5011	25.3079	23.0353	26.4799	17.1392	21.8311	8.11339	21.8507	19.2702	17.9428
MYCTH_2296694	7.14343	6.6551	6.78366	12.9607	11.1897	10.7174	5.42694	6.37061	5.85941	9.6356	6.70731	8.11297	9.14301	6.8825	6.85858	10.8778	8.42798	9.01343	10.8088	12.1259	8.44444	5.2263	4.79903	6.00268	20.0758	18.1835	19.7554	15.2354	14.7582	13.3311
MYCTH_2115123	65.4885	60.566	59.6434	81.7623	82.4679	90.9188	40.2041	44.0729	44.3086	52.7013	40.1514	40.0789	53.0341	39.981	38.5151	69.9026	46.4849	41.386	21.8738	19.4456	32.2324	28.7288	29.9339	28.6724	40.8458	49.4058	51.6328	25.3445	26.1381	25.6289
MYCTH_2296698	175.14	152.004	155.319	158.882	197.834	160.223	119.576	113.832	113.727	134.427	145.595	121.8	149.375	125.699	124.505	154.496	141.9	145.46	153.91	137.335	143.335	122.359	126.604	146.385	117.438	121.976	135.743	156.162	149.249	131.345
MYCTH_2296700	28.4267	32.9982	30.2402	20.2863	30.4679	24.9732	34.2893	41.1256	35.7306	33.5243	32.1489	28.0362	59.5348	59.4085	58.5559	46.3208	37.4892	28.8538	199.835	208.709	224.688	30.7876	21.8956	29.1833	155	170.811	139.224	67.614	64.145	47.9566
MYCTH_2313755	65.1733	56.9381	52.1549	88.0682	77.0969	78.1758	57.4402	59.4666	58.9656	59.769	60.0883	56.5584	94.4465	66.5099	60.5237	105.807	71.223	82.0141	38.6505	28.2569	38.4691	86.7565	87.1324	102.812	54.0606	40.7223	62.4827	156.076	151.961	141.324
MYCTH_2296708	9.66465	11.9237	9.69095	6.65476	10.7101	6.66635	10.3254	11.4263	10.216	10.2246	8.14129	9.61303	11.3177	11.2936	12.0933	10.2757	10.5677	11.7743	9.29763	9.11513	10.9557	4.37108	8.12836	7.27985	10.5719	9.36396	8.32942	15.0062	13.1802	11.7686
MYCTH_2313757	24.6659	22.9	21.5844	39.365	29.7965	33.6651	20.4882	18.6811	20.3982	18.9178	15.9357	14.3245	37.8347	38.6671	31.9813	29.0809	20.8734	19.7862	19.0563	16.0758	18.8206	22.869	20.5159	23.3934	22.2383	19.4357	24.7242	38.6611	30.65	34.3987
MYCTH_2296711	192.831	170.606	166.464	146.485	178.284	161.454	128.377	124.85	132.183	145.029	153.806	151.801	146.265	133.427	128.403	174.586	169.586	185.276	78.6329	66.43	64.9339	140.286	134.913	144.405	119.681	122.194	128.758	142.559	140.092	129.581
MYCTH_2296713	130.326	121.71	121.489	180.671	173.744	185.709	73.5381	74.2483	72.7107	86.8382	76.6022	69.8054	97.0421	79.4615	73.5531	93.8056	88.5593	89.3493	65.0066	62.121	65.5134	68.6387	71.4156	77.1621	106.733	109.537	107.97	68.5591	63.5449	69.0998
MYCTH_2313759	3164.84	2899.04	2771.99	4984.95	4217.13	5113.6	1709.32	1685.08	1781.73	2185.25	2087.99	1819.17	2037.28	1455.02	1430.33	2535.02	1905.62	1849.62	439.038	392.42	436.6	1072.59	1171.83	1194.73	1056.6	1119.76	1502.03	1246.89	1025.19	1165.75
MYCTH_2296721	13.9087	15.4361	16.6728	9.09663	10.6622	11.0508	49.9807	55.0231	54.3895	60.3579	67.3738	53.1569	11.4112	22.1804	38.5533	22.1168	44.7163	45.2566	37.9077	38.9188	34.4401	60.2449	65.1468	76.1404	10.7854	10.5345	8.66548	51.8632	52.2095	50.8042
MYCTH_2296723	58.9123	66.6896	77.9461	41.3239	48.4193	60.433	102.665	106.328	109.049	125.381	125.658	109.694	47.8663	88.1585	105.84	64.1426	103.144	96.468	76.1227	74.9927	85.1619	92.4262	94.091	109.879	56.1429	59.8858	38.3345	102.867	91.3499	90.5203
MYCTH_2296724	15.7996	18.1629	15.3073	24.3918	20.0775	24.4604	10.8742	12.4465	11.8032	11.7795	11.4718	14.0709	16.2984	11.4187	11.9022	17.1796	12.5546	7.41645	7.78645	6.54632	9.21714	7.38016	6.59867	10.9411	26.2428	27.7108	30.2452	13.7462	12.2689	11.2646
MYCTH_2296728	43.4489	46.3315	53.7407	26.4312	30.8036	33.2805	70.7738	68.1044	72.8458	69.0276	79.817	73.714	42.2309	64.9457	69.5411	50.716	84.4545	83.7734	71.1794	64.165	70.2048	62.8739	65.2068	65.0291	53.0728	60.893	33.5577	71.9384	71.4352	59.2716
MYCTH_2296730	39.2048	42.1028	36.8036	63.0592	62.3585	73.5863	29.5535	28.5204	31.4078	33.6893	32.4495	31.7547	50.345	37.8224	38.6297	38.6542	33.9739	32.0748	30.9665	30.1076	33.3086	28.5704	31.5536	31.8866	57.7981	56.6737	60.2023	41.8972	35.2953	33.7183
MYCTH_2296734	27.6913	28.7694	30.5926	13.9804	19.7098	15.2044	34.7365	29.1099	27.6253	30.5324	31.8713	27.3813	28.6683	28.8439	27.7209	24.6656	24.3887	23.7651	26.1512	25.4671	34.9644	21.9821	23.4553	27.2249	41.6734	41.1034	27.2206	37.8306	29.1831	28.401
MYCTH_2296735	17.8586	30.8723	38.5656	9.15029	7.99263	14.4352	87.8677	95.1965	85.0543	78.4041	87.8889	85.7356	30.6793	83.7787	117.952	18.3437	73.5156	66.8022	755.388	720.344	696.86	146.463	163.977	183.273	325.325	407.931	133.799	186.776	175.587	174.236
MYCTH_2296741	14.1608	14.4194	20.9897	6.54742	7.12942	6.79455	79.2903	82.9994	73.5887	90.5134	93.3704	90.9752	11.3645	38.2604	68.2802	13.4868	68.9522	64.6639	66.9276	84.1907	69.9012	83.8741	86.4725	103.706	23.76	28.8541	24.3162	66.2108	77.8808	70.6118
MYCTH_2123181	1.26061	1.06297	1.03517	0.348838	0.415617	0.461517	1.52442	1.51897	1.60416	0.777444	1.48023	0.760591	1.07565	1.22008	1.643	0.56195	1.44105	1.92178	1.10137	1.90589	2.2077	0.190047	0.419915	0.723728	1.6018	2.31377	0.744127	0.744585	1.13354	0.932419
MYCTH_2088816	285.527	298.486	281.037	173.319	231.85	179.812	276.652	254.553	292.464	275.003	241.209	270.432	227.85	212.826	213.476	282.38	288.036	282.34	178.806	143.384	149.296	216.812	212.297	229.549	211.731	213.683	170.525	268.566	257.713	245.403
MYCTH_77277	2425.03	2151.31	2070.16	3235.85	2681.85	2880.27	1323.99	1253.74	1310.78	1508.78	1264.75	1282.1	1466.25	1053.4	984.197	1585.22	1398.63	1387.28	289.482	225.199	240.087	775.646	837.971	961.855	648.674	638.355	1015.71	787.112	700.638	782.375
MYCTH_2313766	2754.84	2412.68	2264.03	3571.78	3062.76	3220.85	1642.66	1573.27	1648.98	1858.42	1639.78	1574.99	1828.11	1283.71	1138.45	1885.97	1704.57	1679.15	341.579	306.462	293.707	850.112	888	1001.43	808.533	831.106	1247.52	991.157	906.298	994.866
MYCTH_2051705	29.5192	31.7966	24.6238	30.8856	34.3363	28.8961	27.4599	26.7294	28.0475	29.8727	21.9491	25.7967	30.8898	23.9949	22.2379	34.0582	24.7599	27.6899	23.2825	18.3131	24.3951	28.127	26.5746	35.1859	40.3919	40.2051	45.8718	43.8446	38.2069	41.7825
MYCTH_2137079	15.0222	17.0999	18.3467	9.12346	17.36	12.3584	11.7685	10.8822	13.5763	27.6346	20.8621	21.8247	9.23654	9.66678	10.9852	13.5872	21.6595	18.1622	8.22187	9.03227	9.43791	11.7829	14.847	12.6652	13.8555	14.427	10.1057	16.2377	11.8244	11.9702
MYCTH_2296757	62.0218	61.0975	76.2061	47.442	61.6232	46.7927	21.5655	20.9709	20.1449	51.0051	32.8658	42.1706	27.2887	25.6217	22.5244	34.9413	59.4107	44.5529	39.5213	26.13	31.6253	21.9504	15.2069	17.114	27.2572	24.7982	25.7804	16.7532	14.0692	15.5991
MYCTH_2054249	48.0081	46.008	44.248	71.4313	66.5466	61.6381	16.5451	19.6786	19.5201	24.1714	25.4878	22.9023	28.8554	23.9949	22.1041	31.0076	22.0743	20.7065	30.4286	27.2073	25.2505	20.8735	23.6052	24.2662	56.9972	59.7225	55.4495	21.3639	22.004	22.0757
MYCTH_114376	513.97	445.175	437.392	585.27	539.87	473.772	366.207	355.417	326.354	335.691	281.568	308.082	353.607	268.699	255.372	389.371	408.342	468.671	172.147	137.418	149.572	227.835	218.086	218.715	190.56	191.498	257.54	207.567	210.327	199.638
MYCTH_2030723	1.26061	1.64067	1.98224	2.79071	1.27882	3.87161	0.65042	0.544109	0.962496	0.989475	0.531959	0.739464	0.795044	0.656966	1.01255	1.04362	0.393015	1.4075	0.358586	0.469567	0.883079	0.570141	0.239951	0.340578	0.373752	0.272208	0.336057	0.0572758	0	0
MYCTH_2296763	6.97535	7.39456	9.05223	3.13954	3.0372	3.58957	18.2321	20.2907	16.6326	19.2712	20.5614	18.2119	7.59968	14.9538	19.525	8.40919	20.2621	18.7306	13.6263	13.3412	12.9702	18.7196	14.937	16.8373	15.0035	18.0202	7.44127	31.3585	24.5156	23.7641
MYCTH_2296764	4.09697	4.85268	4.1627	1.71736	3.08515	2.6409	7.54081	9.22719	8.34163	9.18798	5.57401	7.24675	8.06736	8.75954	9.43772	8.04793	5.85155	6.6315	9.32324	7.56832	11.9492	6.74667	10.7078	10.5792	11.9868	8.90121	7.70532	16.4381	16.1363	13.6335
MYCTH_2296766	24.96	31.7735	29.0068	8.93562	11.6053	12.5635	106.852	105.489	96.8069	95.3194	109.954	103.884	24.9971	53.8712	82.3794	23.3209	78.9523	76.7089	88.5452	103.194	96.4488	104.621	116.796	118.415	58.3321	59.4775	37.0143	106.619	127.934	108.841
MYCTH_2296769	224.787	205.245	201.153	210.215	233.864	201.273	156.141	163.369	166.985	185.903	172.378	160.041	196.68	177.975	182.24	196.602	176.66	191.068	149.377	134.849	151.696	154.698	165.567	195.747	150.836	148.735	178.422	165.641	163.074	152.64
MYCTH_2296770	14.9592	18.2091	18.7872	8.45262	9.01568	8.3073	16.8499	18.8398	16.5988	22.3103	22.1341	19.8599	8.20766	14.5471	18.3214	12.5435	16.2228	15.9968	17.6476	14.1146	17.1924	14.7603	12.3575	15.3899	10.118	14.2093	6.86517	18.9869	14.9138	18.3712
MYCTH_122939	135.41	137.077	121.555	96.494	126.475	109.61	95.7744	99.7081	100.505	132.448	119.621	127.97	116.942	100.703	99.8029	141.752	133.45	128.651	67.7472	57.7292	57.5657	106.49	111.068	128.419	108.602	106.896	106.29	142.588	130.601	127.792
MYCTH_2296774	53.6598	53.4488	48.7851	31.3149	38.6044	28.4602	55.8142	57.7436	59.7085	52.183	54.3986	50.3047	60.587	67.6987	67.4969	57.8608	77.2929	84.5313	69.745	61.2647	57.9797	56.634	56.6885	57.1958	42.501	33.9716	33.6297	76.6922	84.4376	76.0804
MYCTH_2296776	7.0804	9.75157	7.86288	6.41325	5.73871	8.71754	15.4475	17.1848	15.096	15.5489	16.0282	16.7119	15.0825	12.9516	18.5698	15.1526	13.7337	8.98636	47.9225	70.9599	51.053	6.23988	9.29812	11.5158	153.852	194.547	100.481	21.5643	17.1809	18.472
MYCTH_2296778	30.8638	28.3073	30.8789	37.6745	30.5958	34.024	32.3991	33.7575	31.0194	39.4141	36.2889	34.1421	25.2777	25.1524	30.9496	30.4457	29.4106	31.1275	27.7904	28.6989	36.0959	25.3713	22.1055	26.2883	36.868	33.8899	23.668	43.3291	31.6724	32.1307
MYCTH_2296781	113.686	96.291	98.6054	150.242	119.538	107.892	63.8022	67.7643	69.6543	58.4732	49.3335	45.8045	103.706	75.5823	71.3751	76.7263	68.057	67.3436	72.46	51.1	56.2963	46.5932	44.511	56.5572	104.437	90.237	114.62	70.2201	66.2342	65.6725
MYCTH_2296782	51.7269	53.8416	40.7681	62.8445	63.5574	73.9709	38.8423	39.1305	40.8639	36.9168	32.9584	33.0012	63.5334	54.1214	50.2835	67.8154	45.3058	51.0761	25.8438	26.2405	24.5054	37.5343	29.9339	33.6533	54.3543	62.8801	65.7712	45.0474	40.0295	37.8764
MYCTH_2296783	34.0154	33.9225	28.6323	46.476	38.7642	41.8698	27.5006	29.0645	27.4902	27.0456	29.2346	27.9095	33.1814	24.4016	22.9065	37.6105	26.2446	27.7711	20.2857	19.8876	19.4829	23.4391	20.9358	22.244	28.245	33.536	33.4137	23.7981	23.5821	22.5041
MYCTH_2296784	275.547	244.275	218.178	248.963	266.826	230.604	177.158	162.938	178.163	185.032	169.348	183.091	221.747	192.397	183.157	226.145	236.398	249.507	192.868	146.312	137.098	216.4	199.43	209.455	215.842	209.192	214.141	229.647	229.886	216.044
MYCTH_2296788	137.385	139.41	116.82	83.4796	120.769	93.1494	122.95	120.498	121.562	130.705	128.503	121.716	139.156	150.821	145.845	156.363	141.245	149.276	115.49	99.6035	91.3987	130.562	127.204	142.489	153.479	166.401	138.432	151.036	162.096	141.047
MYCTH_2296792	40.5495	41.7099	44.6444	15.9124	27.8143	19.2299	54.8792	56.9955	56.3314	61.6066	55.6013	57.9106	47.6559	50.5551	51.5636	42.8287	56.4849	49.3438	20.2857	19.0865	21.3595	34.7153	33.6532	39.9753	18.6075	23.1921	19.3953	34.3941	34.2507	29.9886
MYCTH_2107070	3.99192	4.73714	4.00853	2.25403	3.10114	2.92294	3.45536	4.37555	3.09012	4.3584	4.20942	4.01423	2.36175	3.00327	3.15227	4.01393	2.48909	4.00597	1.69048	2.59643	3.86347	3.07243	4.40911	2.89491	3.41716	2.31377	2.59244	7.07356	4.88978	7.68616
MYCTH_2313775	173.186	180.104	158.117	290.743	224.609	277.269	127.096	130.178	137.772	150.4	117.725	128.308	137.987	105.99	95.5999	168.204	119.083	120.179	106.603	103.415	108.591	89.0054	99.3999	103.514	119.574	118.601	129.118	124.661	108.286	115.066
MYCTH_2296798	158.605	169.844	160.055	52.3257	96.1513	50.6899	110.693	105.104	116.496	104.083	97.1867	99.4685	116.848	108.305	113.768	100.148	107.664	112.194	121.151	91.9523	98.6013	85.4895	78.1042	110.007	127.93	145.005	102.81	105.502	89.7496	81.0953
MYCTH_2296800	88.2004	106.505	105.081	44.8123	67.4098	59.1254	124.799	125.191	138.346	123.731	128.757	126.343	110.488	138.682	147.909	91.9592	136.485	118.582	95.9731	89.9912	84.6652	116.657	120.636	126.418	116.718	123.12	84.9985	142.502	143.382	142.534
MYCTH_2296802	35.1709	32.2587	34.7332	34.6155	35.5033	35.4342	27.1754	28.339	27.3045	29.7314	22.5273	22.9868	33.9764	27.4674	26.2307	24.485	25.4149	30.9921	36.166	36.2948	30.1075	21.2853	20.9358	26.7353	62.3365	63.4245	61.2585	33.6781	30.3611	28.8042
MYCTH_2088876	1.28162	2.28769	0.616697	1.20752	1.11897	1.94863	4.95945	5.9852	6.09581	5.60702	6.86921	5.76782	1.54332	2.53401	7.60367	1.92669	3.95198	3.70823	5.25073	5.77292	5.29847	5.95481	9.26813	6.96056	2.16242	2.7493	1.1762	11.3692	9.82401	9.47539
MYCTH_2296804	10.337	15.5979	14.0959	6.27909	8.67999	7.15351	20.4273	17.8649	22.9986	19.5775	23.1287	21.3177	10.3823	14.1717	18.2641	15.3934	25.7861	17.7562	17.1353	15.4129	19.9245	18.0545	18.4163	19.4981	20.3428	16.768	10.9699	26.8337	29.6054	26.7125
MYCTH_2296805	2.64727	2.38012	2.00426	1.74419	2.26991	2.5127	8.41481	10.7235	9.40545	10.6015	9.34398	8.26087	2.61897	6.06911	8.04307	4.41533	4.78168	4.89919	3.86761	6.82254	4.33261	7.57021	6.62866	8.53573	2.61627	4.46421	1.65628	6.81582	8.06813	6.60254
MYCTH_2123212	2.9204	2.65742	1.82807	2.17353	3.26099	3.12806	1.03661	1.4963	1.28333	2.59148	1.34146	0.718336	0.841811	0.437977	0.191047	1.54536	1.26638	1.02856	0.819626	0.220973	0	0.696839	0.0599879	0.7663	2.61627	3.72925	2.68846	3.1788	2.55602	2.41925
MYCTH_2107078	0.126061	0.0924319	0.176199	0.161002	0.191823	0	0	0.0453425	0.0675436	0.141354	0.231287	0	0.0935346	0.0625681	0	0	0.0873366	0.108269	0	0	0	0	0.0599879	0	0	0	0	0.0572758	0	0
MYCTH_2296807	336.099	296.568	336.959	105.349	217.463	130.635	309.173	317.397	346.532	494.36	485.98	491.68	320.987	269.7	271.955	602.592	642.513	671.135	306.463	202.163	223.419	707.102	652.848	768.556	242.485	124.127	167.501	930.645	1107.96	808.836
MYCTH_2123216	0	0	0	0	0	0	0.0813025	0.0453425	0	0	0	0.126765	0.280604	0	0	0	0	0	0	0.0552432	0	0	0	0.0425722	0.0533932	0	0.0480082	0	0	0.050401
MYCTH_2123217	0	0	0	0.0805011	0	0.102559	0	0	0	0	0	0.105638	0	0	0	0	0	0	0	0	0	0.126698	0	0	0	0	0	0	0	0
MYCTH_77342	320.551	289.035	302.512	454.724	371.801	419.339	243.379	240.202	256.227	230.218	186.741	192.345	333.287	252.744	239.267	307.748	233.21	236.839	173.325	132.501	155.339	218.713	228.644	254.603	178.52	148.136	233.872	296.03	254.557	263.345
MYCTH_2296812	8.13091	9.45117	9.3826	6.19859	7.27329	10.2559	40.0212	40.0827	36.0683	34.6316	37.3991	35.8957	8.46488	15.1415	24.9507	10.6369	20.6114	18.893	13.2933	11.4077	14.1569	16.4707	19.886	20.7965	5.4461	9.99004	5.30491	14.0326	15.5139	14.2131
MYCTH_2296814	4.41212	4.66781	5.46217	2.03936	2.42976	2.99986	29.4112	33.4401	29.7361	18.0226	20.2607	18.4232	25.3946	55.3102	70.7065	7.16487	16.3101	13.9397	34.5011	34.4441	45.7269	13.1132	11.6676	13.389	19.3016	20.2251	10.1777	17.9846	13.2024	14.7423
MYCTH_2313777	57.0844	74.8237	109.64	40.0896	46.8048	48.3823	67.2372	67.2655	74.0784	75.1529	65.0609	68.9603	34.0232	69.0127	80.7746	27.7162	50.8736	56.4625	99.5589	100.598	113.807	93.4715	97.1504	116.243	52.7525	54.3872	29.9331	83.0498	80.7702	72.5775
MYCTH_2296820	9.72768	13.1484	14.7346	6.19859	7.01753	7.74322	37.1756	39.9694	32.6236	39.1549	44.1295	39.5296	8.88579	20.8352	34.0637	10.2957	25.3494	26.0929	26.4073	23.7546	18.7378	49.4122	56.5686	56.3869	16.9256	14.672	9.45762	58.9654	51.3649	57.432
MYCTH_77354	1522.22	1747.75	1880.81	670.064	882.754	741.247	2144.84	2021.87	2167.52	1857.53	1886.61	2070.98	1818.1	2025.49	2237.73	2099.39	2633.02	2784.72	994.078	802.021	853.054	3174.86	3188.75	3633.9	1253.03	1042.29	916.116	3984.47	4272.91	3750.84
MYCTH_2296824	19.7495	28.885	28.6984	18.7836	20.6529	37.7674	155.735	154.958	143.04	129.975	158.246	140.604	26.4001	62.8184	107.273	34.6603	95.6554	82.1223	88.8013	101.979	94.7378	119.698	130.024	131.995	54.5144	63.4245	28.9489	127.782	126.156	125.877
MYCTH_2076293	42.0622	37.9664	43.7855	42.0484	56.5878	51.1771	53.5987	53.0733	58.3408	50.8401	39.4806	49.1427	95.9197	78.1476	81.4242	100.77	87.4894	93.5989	94.2057	83.3068	80.719	106.933	97.5103	107.154	54.1407	42.1106	51.8489	176.238	179.744	143.517
MYCTH_40990	1.40768	2.49566	2.37869	1.55635	2.01414	1.05123	5.65053	6.41596	5.47103	4.38196	3.21489	5.40865	5.65884	7.47689	7.03053	3.45198	5.72055	4.62852	16.0852	13.3412	13.7429	5.89146	3.83922	5.55567	10.2248	9.58173	3.96068	23.569	15.3583	19.4044
MYCTH_2051606	1.76485	1.38648	1.32149	0.751344	0.831233	0.461517	4.1261	4.26219	3.30964	1.81404	1.20269	0.802846	4.20906	4.09821	4.52781	2.16752	1.9214	1.19096	3.56025	5.24811	3.31155	2.28057	2.75944	2.83105	12.8144	15.9514	8.40143	40.5226	24.1155	32.1055
MYCTH_2123230	70.8671	56.2448	54.5336	85.841	73.2924	69.9967	50.5702	46.5894	49.1549	46.364	42.6493	44.8115	68.3738	42.9843	41.5909	48.99	54.1705	52.3753	36.9344	30.8533	30.3007	31.1994	29.754	33.5256	49.6824	41.2668	56.7457	46.8229	47.6309	44.0757
MYCTH_2046431	57.4206	50.5834	51.2519	74.6782	66.0671	66.8174	47.1351	46.272	47.3312	49.6622	39.2956	42.6354	60.8209	50.4299	41.5145	54.0075	52.2709	43.6867	51.5852	39.1398	47.024	35.2221	31.6736	35.3137	58.866	54.7955	67.7156	35.511	31.828	29.5602
MYCTH_2296837	2.79434	3.41998	3.67816	2.03936	2.66954	3.1537	8.78067	8.86445	8.81444	9.49424	8.97392	7.98621	4.13891	7.63331	9.81981	2.32808	4.84718	5.35934	7.86329	7.51308	8.0581	7.60188	4.79903	9.00402	3.1235	3.37538	2.49643	15.7508	12.2467	12.6507
MYCTH_2296840	34.0994	25.6268	25.8132	55.6263	45.2702	42.7672	17.1752	19.1799	19.7227	18.4938	16.8377	15.233	33.7894	22.2743	22.8492	25.0469	23.6245	20.9231	21.7201	21.683	13.5221	16.0907	11.3677	16.3052	25.5753	24.3082	28.3248	21.3925	19.2035	19.8076
MYCTH_2313783	1316.83	1349.25	1419.44	929.197	1409.08	1213.3	1476.25	1578.39	1696.36	1479.31	1977.55	1540.96	3405.29	4054.89	4641.9	1612.24	1665.97	1694.25	3176.49	2287.82	3410.26	1249.5	1285.81	1320.31	1861.95	1275.32	1341.23	2018.86	1749.3	1947.17
MYCTH_2296844	28.9099	35.1704	32.4867	11.136	14.8663	12.0507	49.9604	57.0408	49.7965	55.4106	58.053	59.643	36.081	42.4838	54.6012	61.7945	93.4501	85.8847	19.3893	18.8656	23.4292	40.0049	37.6124	37.0378	13.2415	15.407	10.0577	57.0753	58.6106	49.6198
MYCTH_2296847	143.142	141.814	142.501	58.3633	115.973	64.4841	130.226	128.41	138.836	114.897	120.616	109.06	217.749	165.493	156.945	141.431	134.411	136.555	70.8464	68.5568	55.9375	108.01	92.1114	102.514	161.034	181.454	160.779	83.6799	74.4135	86.1354
MYCTH_2296852	162.471	148.076	159.196	93.6228	157.215	109.02	155.999	152.487	160.602	130.964	118.558	124.04	208.722	173.314	162.524	152.75	166.027	177.048	106.987	109.768	110.771	101.327	94.031	86.5493	169.951	180.91	169.205	83.4221	80.2812	80.2384
MYCTH_2296854	26.7459	33.9918	32.3325	22.5671	21.9158	35.9983	48.3547	51.441	47.9728	61.9835	50.4436	47.8116	23.2901	30.7522	34.6941	27.074	31.7468	32.7515	26.9452	26.5996	34.7436	26.7016	28.4343	36.7824	24.5342	27.4386	18.2671	42.2695	32.2281	29.787
MYCTH_2313786	161.799	153.183	147.985	208.095	189.553	191.401	116.059	116.757	117.323	130.446	115.574	112.546	142.336	114.468	110.272	177.235	133.079	134.335	90.1332	67.0376	94.0479	102.182	100.18	119.692	112.446	112.966	138.288	117.759	110.598	106.371
MYCTH_2296859	3.15151	4.27498	4.47105	1.71736	3.64464	2.7691	10.7116	15.1897	12.0059	12.9103	14.8949	18.1486	5.44839	12.4823	14.7106	5.09769	11.5939	10.9623	19.2868	16.0205	13.8533	18.973	16.5866	21.7757	11.2393	8.03014	5.11287	35.9978	26.3159	26.6873
MYCTH_2296861	21.3042	24.2865	17.9943	14.4634	16.4648	13.2045	25.2241	21.9684	21.3775	24.195	16.5139	19.5641	19.2681	14.2968	15.0736	19.026	23.9084	17.5938	12.2688	9.25324	15.2607	13.9051	12.5075	13.0484	15.1103	15.1892	12.6022	26.9196	22.2707	24.4949
MYCTH_2033463	294.057	261.559	279.386	350.904	344.914	350.394	187.443	193.408	187.062	221.737	193.98	201.831	217.608	160.393	153.181	235.437	192.381	198.079	95.1534	69.7722	80.4154	154.952	174.085	224.781	172.14	164.25	207.011	210.632	186.1	194.674
MYCTH_2296866	274.371	250.213	238.485	396.629	314.83	321.882	180.207	177.901	190.22	185.173	154.777	150.829	194.879	152.666	138.834	191.003	167.73	160.699	59.3716	48.5035	58.2832	113.648	129.394	131.91	121.683	116.342	172.902	147.084	120.355	142.232
MYCTH_2107102	2735.6	2437.25	2299.24	4057.85	3384.46	3787.74	1601.23	1534.37	1536.46	1877.46	1659.88	1550.59	1811.23	1227.43	1168.5	2067.62	1594.07	1524.7	370.906	331.155	345.836	837.094	923.183	1016.99	852.689	897.498	1322.34	948.028	811.547	913.695
MYCTH_43163	1.59677	1.94107	1.18934	2.17353	1.37473	2.02555	1.5854	1.9724	1.89122	1.17795	0.370059	1.85922	2.22145	1.3765	1.47106	2.36822	2.40176	0.784953	0.614719	0.911513	0	1.45703	1.37972	1.85189	5.25923	7.1863	5.04086	2.97834	1.55584	3.22567
MYCTH_2107104	1.21859	1.40959	1.10124	1.44902	1.02306	1.97427	2.60168	2.62986	1.99254	2.80351	2.01219	2.74658	0.51444	0.531829	0.458513	0.341184	1.35372	1.19096	6.09597	6.18724	12.5011	1.83712	0.869824	1.29845	2.74975	1.93268	1.48825	2.66332	3.93405	2.69646
MYCTH_2296873	47.3358	38.0357	39.2483	40.1969	43.8955	32.8959	29.838	31.0369	28.0475	31.8517	29.4428	25.0784	35.1222	27.968	23.3077	35.0216	38.9958	32.9139	25.9719	19.197	23.0428	22.0771	27.6844	31.3544	23.4396	25.2609	30.7012	29.8979	32.317	29.409
MYCTH_91802	1.19758	1.96418	1.16732	0.456173	0.975101	1.58967	1.28051	1.655	1.50284	1.48421	0.370059	0.971867	0.888579	1.3765	2.17793	0.923204	1.46289	1.78645	2.61256	2.51357	2.26289	1.39368	1.61967	1.74546	2.53618	3.2665	3.16854	2.37694	2.24485	2.06644
MYCTH_2296875	15.4004	23.4084	27.5531	5.20574	7.75285	8.15346	35.3666	34.9137	37.4192	60.8291	63.7657	53.178	14.0302	19.8967	30.5484	19.1866	42.8168	35.9725	17.0328	19.4732	16.4198	30.8827	40.3418	42.8702	17.6464	17.1763	11.2819	34.6232	32.7393	36.2887
MYCTH_2296876	23.6154	27.9607	29.6235	14.8927	16.3529	14.0763	47.44	49.6727	49.4926	63.9625	60.0652	58.5444	28.0838	46.7384	55.5755	40.3601	56.5723	58.1677	29.3272	30.439	25.1126	63.9192	60.6477	64.9652	19.0347	16.9041	15.3866	76.1195	75.0803	63.0769
MYCTH_2313790	2550.06	2133.47	1974.07	2587.84	2192.49	1805.79	1373.99	1343.93	1209.55	1270.7	994.533	1123.22	1423.57	944.935	811.338	1035.33	1063.89	1079.09	248.014	204.455	170.02	631.653	666.255	990.528	572.081	533.664	919.285	679.033	741.379	775.647
MYCTH_2296883	61.4966	64.3095	64.2906	91.1809	84.53	92.2777	41.3627	46.7027	45.9296	45.9163	52.8028	51.4878	66.62	63.0061	63.3894	71.9899	54.7819	50.7783	168.075	193.02	207.192	56.8874	53.6591	54.0241	201.8	226.423	217.477	94.4191	87.3047	90.8479
MYCTH_63776	81.7083	80.9242	70.1052	101.807	102.545	105.431	55.4077	63.094	70.735	70.2056	66.3793	62.8544	90.9858	65.3524	72.7316	81.4226	75.5898	69.4007	42.0571	40.7143	40.3457	62.2087	62.9273	70.7976	79.3957	75.4833	88.1911	69.4182	67.2789	69.1754
MYCTH_2296887	3.3196	4.29809	2.70906	5.42041	5.69075	8.4355	3.98382	3.65007	3.19143	2.28522	5.15769	4.64806	1.19257	1.31393	2.15883	1.60557	2.99128	2.21952	1.86977	1.38108	3.14597	3.19913	2.78944	2.61819	3.73752	4.60032	1.1762	5.01163	4.71197	4.43529
MYCTH_2296889	12.396	13.0791	20.0206	7.03043	7.25731	5.56384	13.9434	17.5022	14.3192	10.8135	9.71404	9.95107	12.8376	18.0196	15.8569	7.08459	11.3319	11.3142	20.8236	20.44	22.8497	8.86886	9.83801	11.5584	21.4374	21.94	17.835	12.4575	13.1357	12.9279
MYCTH_44521	0.273131	0.392836	0.94707	0.563508	0.255764	0.615355	5.7115	6.03055	5.35283	5.46567	7.88688	5.64105	0.982113	2.40887	3.76362	1.52529	2.48909	2.92327	1.35751	1.82303	4.4154	5.2263	5.09897	4.49137	1.01447	1.27938	0.432074	5.78485	6.80123	4.30929
MYCTH_2296892	0.924444	0.647024	0.462523	0.161002	0.0959115	0	0.711397	1.47363	1.72236	0.777444	0.670731	0.338041	0.420906	0.250273	1.6239	0.60209	0.829697	0.297741	0.15368	0	0.248366	1.04526	1.16976	0.979161	0.266966	0.762183	0.504086	0.658671	0.488978	0.529211
MYCTH_2296894	2.7103	2.35701	2.99538	2.4687	2.65355	3.71777	12.7848	14.5096	9.70939	10.1068	11.68	9.7398	1.63686	3.81666	6.47649	1.68585	4.06115	2.86914	8.478	14.529	9.85185	5.38467	4.949	6.87541	12.1736	19.8168	17.0909	6.44352	6.42339	6.82934
MYCTH_43727	0.0420202	0.277296	0.132149	0.161002	0.159853	0.358957	0.0406513	0.0906849	0.0675436	0.0942357	0	0	0	0.500545	0	0	0	0	0.128067	0.497189	1.18664	0.221722	0.299939	0	0.907684	1.19772	0.816139	0.0572758	0.0444525	0.100802
MYCTH_2050974	0	0	0	0	0	0	0	0	0	0	0	0	0	0	0	0	0	0	0	0	0	0	0	0	0	0	0	0	0	0
MYCTH_63778	17.7325	19.6187	20.5492	7.96961	8.44021	8.02526	27.8461	26.8881	30.631	31.1213	23.0362	22.2262	24.5762	28.8439	28.6952	33.0347	42.9696	37.1635	16.9304	17.5397	20.7248	34.3352	30.9837	33.6533	42.5544	46.1665	36.4622	69.7619	59.1441	56.7768
MYCTH_2296904	126.145	118.359	96.5791	349.589	194.125	309.421	50.997	49.1739	54.1362	46.9529	41.4928	29.6208	117.596	65.9155	54.1236	67.414	39.3015	25.9847	157.573	264.67	199.714	16.4707	17.2765	15.773	3513.03	3791.34	3047.18	8.21907	8.26817	5.99772
MYCTH_2123265	0.525252	0.439052	0.396448	0.697676	0.479558	0.410237	0.752048	0.294726	0.101315	0.471178	0.138772	0	0.584591	0.250273	0.61135	0.541881	0	0.487212	0.409813	0.220973	0.855483	0.126698	0.359927	0.170289	7.60853	7.54017	7.46528	0.315017	0.17781	0.50401
MYCTH_2296905	27.2501	29.532	41.605	7.78177	10.4224	12.2302	57.8467	50.3981	50.911	69.1219	73.0403	64.0164	27.3355	39.7933	47.7617	50.3949	85.5025	80.2276	43.5426	38.5045	41.0356	53.2449	55.3388	56.8126	44.1829	42.0017	26.8126	82.6203	86.4157	73.7871
MYCTH_2028710	0	0	0	0	0	0	0	0	0	0	0	0	0	0	0	0	0	0	0	0	0	0	0	0	0	0	0	0	0	0
MYCTH_t38	0	0	0	0	0	0	0	0	0.0168859	0	0	0	0	0	0	0	0	0	0	0	0	0	0	0	0	0	0	0	0	0
MYCTH_t37	0	0	0	0	0	0	0	0	0	0	0	0	0	0	0	0	0	0	0	0	0	0	0	0	0	0	0	0	0	0
MYCTH_2296912	120.115	116.025	82.5713	152.415	143.931	150.839	53.5377	60.5322	64.2171	74.8467	59.857	69.5096	80.5333	60.4408	59.0526	82.3458	73.7776	60.0354	43.7219	32.1516	33.5846	52.5797	56.9885	63.7519	67.3555	71.4002	85.9587	65.5521	53.143	60.1536
MYCTH_2296914	21.3673	25.0953	24.9762	24.365	23.1466	39.2546	86.7904	94.675	80.0729	93.9765	108.589	94.926	20.8816	34.5063	73.362	27.1743	53.2971	56.5708	53.5574	56.0166	51.7981	73.4849	81.3436	78.9927	29.0726	35.4959	19.8274	87.9183	78.6143	81.5741
MYCTH_2296915	1.82788	2.01039	1.73997	1.10018	1.61451	1.58967	20.163	22.9886	16.7508	14.7008	20.9083	19.8176	2.26821	5.38086	12.0169	1.08376	10.2839	4.46611	10.5271	16.7111	17.9375	20.5568	20.6958	19.9238	6.70084	5.41694	3.93667	20.1324	18.6923	17.6656
MYCTH_2123273	8.50909	7.62564	6.27709	8.61362	8.36029	6.69199	8.90263	8.36568	8.03769	5.25364	4.48696	6.86645	5.79914	6.22553	5.10095	6.18146	7.18343	6.38789	5.73738	6.02151	4.93972	5.95481	7.34851	6.85413	7.92889	6.47855	9.48162	8.33362	9.80178	10.559
MYCTH_99686	6.6602	7.71807	8.01706	5.66191	5.73871	5.1536	15.6101	16.346	14.6738	13.0988	14.1085	12.4019	5.49516	7.03892	11.0234	6.62299	12.2053	10.5021	9.6306	9.39135	8.41685	12.163	10.9478	12.3247	11.5863	10.48	9.09755	12.1138	11.3132	12.071
MYCTH_2296918	91.3099	87.0016	83.4963	156.494	119.234	140.275	69.2291	73.8175	70.9039	77.2261	60.6665	60.0867	92.4589	64.4139	68.242	87.4034	64.3671	63.8519	32.5801	34.4441	27.3755	37.3443	41.3316	46.723	69.6781	73.4418	85.7426	43.4437	37.0289	42.6141
MYCTH_2107129	0.651313	0.23108	0.220249	0.858678	0.399631	0.615355	0.386187	0.521438	0.74298	0.329825	0.323801	0.274658	0.935346	0.437977	0.362989	0.280975	0.218341	1.21803	0.0512266	0.552432	0.551924	0.570141	1.25975	0.425722	0.694111	0.707741	0.432074	1.83282	1.62252	1.03322
MYCTH_2296919	10.2529	8.18023	7.95098	9.3918	7.40117	9.66621	14.6345	20.3361	13.5763	14.5594	21.3015	16.8809	7.1554	11.5751	13.144	10.1151	9.67253	10.1503	8.34994	11.6287	8.83079	12.7965	18.8662	17.6888	13.0012	11.8683	10.4178	22.6526	20.6926	21.2188
MYCTH_2296924	105.198	95.7595	87.8573	139.321	122.287	125.174	61.7086	62.1418	57.3783	64.9519	57.0122	56.8331	72.7465	54.184	48.9271	57.5196	64.8911	58.8174	31.0689	33.6155	36.3442	37.0909	38.5722	39.7412	89.8073	99.4104	105.042	42.1263	37.0512	36.9188
MYCTH_63795	4.93737	6.70132	4.99965	3.43471	2.57363	4.41005	28.7404	29.4273	23.4883	23.606	29.2115	30.9941	3.06326	9.97962	14.0993	4.99735	14.9564	11.2871	13.2421	15.8824	6.73348	25.593	24.1451	25.3518	6.16691	6.56022	3.55261	26.7478	27.6272	30.1398
MYCTH_2088965	81.7503	73.0675	72.1755	103.229	101.458	107.277	56.0174	53.0053	56.0274	57.7429	49.5647	49.2483	77.9377	59.9403	54.5057	68.0161	51.0046	50.3453	67.3118	53.8898	46.1961	39.4664	35.0929	48.3833	76.5124	82.969	95.6323	43.7873	31.7391	38.5316
MYCTH_2296933	72.737	68.0761	82.8576	78.7838	73.724	106.328	168.093	184.793	162.071	171.627	198.537	171.387	41.997	88.9406	130.256	104.944	171.114	184.708	401.13	634.551	443.361	172.214	165.117	184.763	548.508	724.128	694.607	177.297	181.722	173.632
MYCTH_2296934	9.20242	7.74118	10.6821	11.8337	12.6603	17.153	14.0857	22.5352	15.4168	23.7474	28.4251	18.4232	4.09214	7.03892	13.4497	6.20152	9.62886	8.79689	24.8193	36.4053	25.8301	23.9776	32.9033	29.2897	30.0871	30.7323	32.8376	22.1657	15.8251	19.606
MYCTH_2296935	9.60162	13.9572	16.4306	6.09125	4.8755	6.64071	25.3664	29.4953	27.5578	30.603	21.4171	23.5995	10.4291	16.2364	21.1489	13.2259	22.4892	25.4974	14.8045	15.0538	14.902	21.2219	20.0959	26.1181	12.8144	13.5287	13.8504	21.507	22.3374	20.0092
MYCTH_2296936	41.684	42.4956	45.2832	26.5922	35.6791	31.5882	76.1195	70.8703	84.1255	45.2096	45.6791	45.0439	118.532	87.7205	89.1998	123.95	112.511	114.414	195.225	309.003	225.13	153.685	139.172	152.068	371.456	496.317	473.721	204.933	192.635	198.454
MYCTH_2296937	4.89535	5.22241	5.17585	1.63686	3.10114	1.64095	8.10993	10.3154	9.84448	6.00752	3.53869	5.47203	11.5515	8.79082	8.29144	11.5601	11.4848	12.2615	20.6443	24.6661	19.6761	20.8735	16.4067	20.7752	11.4795	10.9972	10.3698	24.1704	20.5593	26.5361
MYCTH_2296938	14.2028	13.6337	15.8799	6.78893	10.838	6.89711	20.0411	20.4948	22.9311	12.5805	9.73717	12.1483	29.2763	24.9647	20.3083	25.1272	34.4543	28.1771	46.0271	70.0484	39.9041	50.9643	50.5398	57.1106	20.6899	16.7136	21.3636	78.6969	80.3257	85.9842
MYCTH_2296939	253.97	271.865	283.57	107.684	167.909	151.762	223.866	221.929	261.647	243.67	259.319	232.762	303.005	267.291	302.943	347.787	374.87	319.557	1297.11	1755.33	1577.81	262.297	234.583	254.922	1708.02	2266.54	1955.16	297.376	266.248	250.518
MYCTH_106293	30.0655	37.3656	37.2441	26.941	25.7363	43.5364	140.328	143.055	139.562	136.288	162.109	163.105	33.6958	77.1152	114.208	37.8514	129.324	126.729	115.644	117.889	123.521	174.337	154.499	170.523	52.2719	50.2768	31.2773	155.847	185.011	153.9
MYCTH_2296944	56.0339	80.9704	85.9411	16.1539	21.8518	16.23	105.51	103.041	114.25	83.6813	88.3515	97.4402	91.3833	103.988	111.648	64.1226	115.11	96.6304	178.32	168.133	147.391	153.4	155.519	163.307	92.6906	91.7614	54.7053	109.884	129.89	105.061
MYCTH_2296946	58.6392	53.7723	51.0757	63.9447	65.5875	58.0998	36.2609	33.7575	35.0214	41.5579	37.3297	39.6353	48.8484	34.5063	38.7634	52.5022	51.5286	49.9934	66.5434	52.9782	43.878	45.643	42.5614	56.2379	60.8682	39.3885	63.1548	63.2324	56.8992	64.6897
MYCTH_2313806	287.544	283.235	277.117	393.355	402.125	392.622	195.614	191.935	205.704	217.355	200.872	185.774	224.413	190.645	199.587	255.587	191.682	198.945	149.992	128.772	154.76	172.183	177.984	200.558	196.06	215.534	226.047	185.631	186.034	165.542
MYCTH_2141997	2.35313	2.93471	2.18046	1.07335	1.34276	3.05114	13.1913	15.1671	14.6738	15.4075	15.6812	15.74	2.08114	5.44343	10.0109	2.16752	6.55024	6.5503	6.83875	12.264	6.51271	13.2716	17.7864	17.5823	3.44386	7.1863	3.98468	13.3166	9.3128	10.559
MYCTH_2296955	224.409	209.243	213.531	372.264	330.223	393.443	143.966	148.361	138.819	160.059	142.218	127.61	182.533	126.732	136.962	198.108	134.87	139.64	89.4929	82.4229	96.4764	93.1231	95.9206	106.26	172.06	178.024	190.761	89.7797	82.5705	75.0219
MYCTH_2123297	1.59677	2.51877	1.73997	1.23435	1.07101	1.10251	6.68713	7.39082	6.95699	7.23259	10.1072	5.5988	1.26272	6.53837	5.84604	1.84641	5.87338	5.63001	6.09597	8.20362	4.30501	2.94573	3.02939	3.61864	4.13797	4.27367	2.3284	2.52013	3.17835	2.04124
MYCTH_2296956	7.4796	8.78103	12.378	5.47408	5.83462	7.74322	39.4114	41.8057	43.4305	41.982	48.6858	48.8257	12.5336	28.3434	42.4697	37.4299	101.289	93.0846	34.4755	34.1679	41.146	98.8245	77.1144	89.6997	21.1704	22.1305	11.0419	227.242	236.376	207.022
MYCTH_2296957	17.7325	17.4465	17.8842	13.9535	14.8023	15.3582	20.2037	21.0616	20.3813	22.0511	22.7586	21.3177	21.7468	27.53	26.5364	28.2982	35.6988	33.2387	30.9153	20.219	22.6013	17.0092	18.0863	20.2644	23.226	25.5603	20.2355	38.6898	33.8061	27.8214
MYCTH_2296959	2.7103	2.84228	4.11865	2.20036	3.59668	4.28185	1.68703	1.63233	2.88749	1.8376	2.40538	2.0705	3.25033	2.97199	3.76362	4.81672	2.8166	1.67818	17.9805	17.7883	20.504	4.21271	3.65926	5.40667	31.7689	39.198	32.5256	10.911	7.957	8.61858
MYCTH_2296960	66.8121	81.2015	98.1208	43.8194	54.7655	64.7918	53.9645	56.3153	66.5136	48.4607	47.5063	42.5297	76.2541	93.7896	96.3259	51.2378	44.3451	44.9047	1046.35	1561.31	1412.35	75.6071	73.2152	89.5719	2749.4	3947.05	3070.15	67.3849	68.9903	50.149
MYCTH_2296962	0.966465	1.17851	0.770871	1.20752	0.767292	1.64095	8.74002	12.2651	11.8032	9.65916	14.0854	12.5286	1.82392	5.47471	9.87713	2.08724	7.20527	4.1413	3.71393	5.11	8.69281	8.077	6.08877	7.70557	1.86876	1.03439	0.552094	7.58904	4.68974	5.16611
MYCTH_2123303	1.99596	2.93471	1.71794	0.93918	1.85429	1.05123	8.92295	11.0862	9.3379	7.82156	8.74264	9.95107	2.40852	3.47253	4.45139	1.96683	3.73364	3.62702	3.56025	5.05475	2.42847	4.24439	5.81882	6.83284	7.34156	6.94131	5.32891	6.24306	6.84569	7.96336
MYCTH_2296965	3.99192	5.22241	4.7794	5.55458	6.80972	9.02521	19.8988	36.2513	20.3306	15.0306	22.9899	17.2189	4.60658	5.66242	9.74339	9.09156	9.82537	6.57737	3.2785	5.66243	3.89107	4.40276	9.05817	7.87586	12.0669	8.79232	6.09704	6.90173	5.88996	6.93014
MYCTH_2296969	2.77333	3.1889	2.75311	2.5492	4.37996	3.61521	20.102	25.1877	16.8521	11.6617	13.5303	12.8455	3.97522	8.91596	16.0479	2.20766	6.13539	6.76684	13.3445	15.109	17.3304	19.5432	22.3755	27.6081	9.26372	9.52729	5.44893	22.3948	20.6704	19.4548
MYCTH_77465	15.6315	19.6418	17.708	20.5814	17.5998	24.8193	46.3424	46.6801	48.1924	56.2823	55.1156	58.8191	14.1939	24.8083	29.5167	18.5845	43.5373	40.4657	22.258	28.0636	22.7393	57.4259	59.8079	66.1998	26.8301	30.1334	20.1634	67.3277	62.3669	68.0666
MYCTH_2055104	2.08	2.35701	1.85009	0.456173	1.19889	2.69218	14.5125	20.6308	10.5537	13.0516	11.9575	11.4089	1.61347	3.84794	7.66098	0.56195	6.22273	3.51876	6.45455	8.50746	5.96078	9.88245	11.0978	11.1113	3.1235	2.66764	2.37641	9.10685	9.11277	8.13977
MYCTH_2296974	214.534	219.988	232.34	265.385	285.609	281.551	126.568	138.453	133.061	166.09	133.938	127.716	159.243	113.123	117.532	155.199	110.874	112.465	56.3749	63.1706	87.0109	89.3855	100.93	128.611	88.3123	106.325	111.235	81.0452	70.724	72.2751
MYCTH_2296978	59.1224	79.4222	102.57	32.1736	30.1162	34.5881	97.4207	109.207	115.787	129.244	114.857	115.694	53.8759	87.5016	118.621	58.483	104.848	92.2185	130.73	153.549	160.251	99.553	100.36	115.009	79.716	95.1912	38.3586	62.6024	62.5669	58.5408
MYCTH_2123311	0.336162	0.23108	0.176199	0.429339	0.255764	0	0.0406513	0.0680137	0	0.0942357	0	0	0	0	0	0	0	0	0.46104	0.386703	0	0	0	0.0425722	0.373752	0.435533	0.624107	0.171827	0	0
MYCTH_77476	23.9725	17.7469	30.5485	31.6906	62.3745	42.8185	3.23178	3.67274	2.22894	17.6927	23.8919	16.5217	3.36724	1.62677	2.4454	12.0217	9.65069	9.22997	3.02237	4.28135	5.57444	3.70592	3.74924	3.17163	4.99226	5.90692	3.86466	8.59136	6.2678	7.93816
MYCTH_2296986	6.95434	5.73078	6.45329	5.20574	4.8755	5.58948	27.3176	27.7042	22.644	24.6426	34.2304	28.163	7.22555	16.0174	20.7477	7.92752	21.8123	23.0884	18.3647	23.6717	20.6696	23.4708	16.7366	22.095	14.9234	16.3053	13.1062	24.5713	25.538	28.4766
MYCTH_2296992	42.4824	58.7405	61.2952	18.2738	20.1734	19.6401	143.235	148.497	149.93	77.8387	88.9529	89.8977	137.239	251.305	289.914	68.3372	108.952	109.027	791.861	798.016	874.607	141.363	120.756	123.481	194.324	208.593	89.5833	152.296	149.694	134.42
MYCTH_2296994	6.91232	7.83361	9.0302	2.87121	2.34983	2.07682	51.7694	59.4213	49.6783	57.7665	60.042	51.9737	6.66434	24.6831	37.4643	7.16487	24.8909	27.6087	19.8503	18.8103	21.9666	34.8103	42.9513	39.2303	10.385	9.20064	4.77682	43.9305	41.2297	37.6748
MYCTH_63866	49.0166	56.9612	52.5293	25.4115	27.7984	38.3059	112.055	110.5	104.49	70.8181	69.9642	66.3616	64.4219	88.2524	92.7342	57.4996	81.0483	76.0322	62.1891	63.8612	54.9441	55.7155	59.7779	55.578	74.5369	82.8057	51.3448	75.4322	73.2577	70.007
MYCTH_2296996	48.5754	41.4326	50.6132	45.671	46.3253	43.7415	39.6756	40.0601	40.9821	44.7855	34.0223	36.107	52.0052	43.4223	44.2847	43.0896	36.332	38.7604	59.7815	57.3977	65.8998	31.7062	35.7228	48.4898	59.8805	65.8472	69.7559	42.785	46.2528	45.0081
MYCTH_2296998	136.061	138.394	129.837	209.679	207.984	256.706	92.6239	95.2872	103.865	116.145	118.164	100.018	121.782	114.969	109.68	159.694	113.8	105.427	75.1238	69.7446	92.0886	88.4036	83.7431	90.764	131.267	136.703	130.894	115.182	96.9732	106.749
MYCTH_44053	1.93293	1.70999	1.80604	0.456173	0.831233	0.846114	4.8375	7.05075	5.032	6.90276	6.24474	6.04248	2.8528	4.88032	5.42573	0.421463	3.23145	4.03304	12.1919	15.91	11.7836	2.09052	4.49909	3.25677	6.62075	7.21352	6.62513	4.41023	3.06722	3.09966
MYCTH_2107169	2.56323	2.49566	2.48881	3.08588	2.73348	4.56389	2.11387	2.47116	2.04319	2.61504	2.08158	2.38741	3.41401	2.09603	2.33077	4.79665	1.61573	2.30072	7.29979	10.5791	13.329	1.10861	1.55968	2.1499	8.97006	11.4327	13.1062	3.03562	3.20058	3.55327
MYCTH_2297002	15.7366	16.0601	18.2366	15.0805	15.2819	21.0503	50.6515	57.9703	56.821	42.8772	47.2056	48.044	16.2984	33.8494	55.117	18.9458	28.2097	31.7229	49.8179	72.9763	69.5977	48.9055	50.3298	56.2166	60.0406	70.2569	48.2962	47.9971	43.6524	46.5454
MYCTH_2297004	683.332	682.957	726.689	379.751	597.928	419.237	445.843	467.503	479.036	631.355	551.573	542.619	421.467	378.913	390.729	529.036	511.246	529.464	210.055	191.031	187.544	399.986	417.276	489.666	335.603	333.618	353.46	445.749	379.802	409.861
MYCTH_2297007	23.8044	28.238	19.47	20.984	33.2813	26.7423	21.4435	20.6535	26.1731	23.9123	20.5383	28.2898	29.6505	17.6755	21.8367	34.56	36.1792	35.9996	17.3146	14.1146	19.5657	24.6111	22.2255	21.4777	40.0449	29.9973	37.7584	34.3368	34.0951	30.3918
MYCTH_2297010	0.189091	0.485268	0.0880995	0.536674	0.575469	0.512796	0.243908	0	0.135087	0.141354	0	0.0422551	0.0233836	0.344125	0.28657	0.060209	0.240176	0	20.3882	34.0851	21.0283	0	0.299939	0.298005	62.8171	67.7798	68.2917	1.51781	1.64474	0.95762
MYCTH_2297012	3.17253	3.09647	4.18473	1.28802	1.15094	0.846114	12.236	15.0084	14.1504	10.1539	10.7548	9.7398	5.86929	9.72935	13.2778	6.40222	14.7162	12.6405	7.70961	12.8993	10.7901	12.7648	9.14815	10.8133	2.96332	4.5731	3.14454	12.9157	12.7801	12.1214
MYCTH_77492	26.0945	29.3009	38.081	21.3865	24.2177	23.7168	47.6433	51.0329	49.9147	44.3379	45.3091	45.2974	39.0507	47.0512	49.0035	40.2397	46.3102	43.1995	52.1743	71.098	69.1285	44.6611	42.2615	49.4051	86.2834	110.598	103.722	63.5761	57.4104	52.3163
MYCTH_t6	0	0	0	0	0	0	0	0	0	0	0	0	0	0	0	0	0	0	0	0	0	0	0	0	0	0	0	0	0	0
MYCTH_2107175	0.126061	0.0924319	0	0.107335	0	0	0.162605	0.0453425	0	0.0471178	0	0.25353	0.0935346	0	0.0764188	0	0	0	0	0.0552432	0.717502	0	0	0	0	0	0.192033	0.171827	0.17781	0.100802
MYCTH_2297018	12.8162	19.3876	13.9417	6.89626	8.12051	10.4098	37.7447	39.2212	39.0233	41.3223	48.9171	45.8468	11.3645	22.3681	29.7269	15.0121	34.1268	24.8208	23.8972	28.0636	23.7052	40.48	38.9321	45.1265	21.0369	17.1219	12.8182	47.6248	46.6974	48.4354
MYCTH_2297020	297.461	294.95	312.819	245.367	344.179	285.474	281.124	286.496	314.821	293.968	275.902	238.805	356.46	304.926	303.287	331.109	250.001	283.368	266.583	229.922	256.976	248.265	244.84	271.44	298.415	300.817	295.346	269.139	233.798	219.875
MYCTH_2052693	0.819394	1.34026	1.58579	2.09303	1.55057	1.94863	1.44312	2.42582	2.12762	0.848121	2.68293	1.62682	0.467673	0.563113	1.50927	0.742577	0.786029	0.649616	1.45996	1.90589	2.64924	1.64707	2.66946	3.08649	3.52395	2.01434	2.47242	9.82279	10.9798	10.8362
MYCTH_2297028	34.9608	40.8087	41.4068	38.6405	46.0535	44.4594	24.0249	23.6461	21.158	24.1714	22.8511	23.2403	43.7976	36.3521	31.752	40.4805	20.5678	16.3216	81.937	92.3943	98.4357	32.0546	37.8523	44.041	112.74	110.87	119.636	56.2448	44.3636	44.9829
MYCTH_2297030	73.8715	73.9456	66.7354	115.251	109.627	116.148	38.3951	39.2212	38.4661	49.1439	40.0126	37.438	58.6228	49.5853	47.7808	57.5397	41.2447	44.201	55.1198	44.3879	53.0951	41.3352	44.451	51.5124	80.9174	88.2771	90.7835	55.042	42.0965	46.8226
MYCTH_2297033	8.15192	10.5603	10.594	9.74063	9.94283	15.0762	22.2159	24.4169	20.9216	17.6927	14.1316	13.2892	14.5212	23.3379	28.3514	12.383	14.0394	13.263	28.0722	33.0354	35.7095	12.4798	15.3869	12.2182	12.4673	13.4743	8.95353	13.7175	11.1576	10.3826
MYCTH_2089049	2.20606	2.93471	2.81918	2.52237	3.34092	4.30749	16.5044	22.8979	13.4412	13.405	16.537	12.9301	1.59009	4.1295	7.54635	3.29142	2.7511	2.67967	5.09705	8.83892	7.58896	7.28514	9.83801	10.4941	3.47056	3.67481	3.26456	8.3909	7.46802	9.07219
MYCTH_2297035	68.1358	81.1321	97.2619	25.0627	29.1571	42.3313	230.167	253.351	244.069	257.169	294.428	316.955	92.4589	188.33	269.281	112.39	314.958	263.69	183.98	160.62	202.363	349.338	340.641	381.085	73.9763	67.8071	43.9275	398.181	420.854	371.33
MYCTH_2297038	38.2804	39.8382	39.4466	14.5439	28.4378	18.5119	71.5462	83.9742	84.1593	75.4592	101.72	80.2635	123.092	95.7293	124.677	141.371	113.45	123.427	117.898	96.3994	107.515	230.274	209.598	260.095	172.06	184.503	150.314	395.346	371.112	302.935
MYCTH_2297042	18.9511	20.1964	18.589	12.9607	15.7934	26.691	104.819	126.029	98.1071	90.372	127.069	108.807	15.7372	36.1331	64.4783	16.2966	44.8255	51.1844	55.6065	72.4515	58.2556	100.503	114.217	120.33	33.1305	40.9129	28.1808	96.4237	96.1952	97.7024
MYCTH_2050220	34.2885	33.6683	30.086	39.1772	38.4286	36.2803	23.2932	25.1877	26.8317	27.988	23.0362	25.8601	28.1773	19.8028	19.2384	28.4989	32.511	29.9365	12.2688	8.9494	11.756	14.6653	14.697	16.1562	16.365	15.6792	20.6435	11.9706	11.4465	10.1306
MYCTH_2297044	51.3907	49.1969	45.0409	47.0663	56.2361	47.5106	51.5458	56.6781	59.3202	51.4056	54.4218	48.699	75.459	60.5034	63.1601	73.4951	70.9173	64.4744	44.644	38.035	42.5258	56.2539	49.9099	57.9408	77.0998	65.3844	70.38	55.7293	59.3886	50.9554
MYCTH_2297048	87.1919	106.666	88.2757	50.8499	72.0615	58.228	93.9857	104.152	101.18	113.083	111.226	107.603	93.9789	103.425	105.324	103.138	112.992	107.728	91.1578	78.0034	79.9739	105.381	108.008	124.949	86.9508	92.4147	69.5639	138.006	129.535	120.66
MYCTH_2297052	2722.05	2390.57	2212.18	3208.72	2822.37	2691.72	1463.85	1405.41	1396.38	1539.98	1328.79	1378.06	1600.07	1136.8	1053.17	1549.68	1434.33	1488.05	323.727	281.879	262.164	863.289	964.905	1111.54	672.808	684.44	1062.73	904.012	859.845	951.546
MYCTH_2115286	14.8541	16.3142	17.3336	27.7192	27.4147	29.7678	13.11	15.1444	15.535	19.4597	20.9546	14.4724	20.5776	19.052	24.1865	28.8	16.4193	17.296	10.0148	8.92178	13.3566	17.516	17.0965	16.6032	17.6464	22.43	21.2676	22.8817	18.5589	18.9508
MYCTH_2123347	7.62667	8.9659	6.80569	8.26478	7.54504	5.46128	7.25625	6.64267	5.74121	8.52833	5.89781	6.84532	11.2709	6.63222	7.98576	9.5933	7.64195	6.95631	3.40657	3.01076	2.34568	7.15844	6.47869	6.49226	4.45833	3.83814	6.74515	3.83748	5.11204	4.48569
MYCTH_2297055	37.503	31.7735	27.9055	38.1575	38.8921	33.101	24.5534	24.5303	25.9199	28.9775	22.8511	30.2969	36.385	29.9701	26.3836	44.1533	30.1311	28.9891	22.5141	19.2523	11.3145	26.2265	19.586	25.1389	24.5876	25.8326	30.1251	30.5853	29.3164	26.6621
MYCTH_2313825	149.823	130.421	157.742	59.5172	99.6361	68.0481	214.232	224.241	227.858	210.829	224.348	191.141	209.143	147.911	171.369	393.626	376.421	378.808	66.4665	50.9342	64.9339	275.727	243.221	275.868	67.8894	71.5635	84.4224	399.298	393.405	321.307
MYCTH_2107194	0.126061	0.23108	0.0880995	0	0.143867	0.153839	0.223582	0.136027	0.270174	0.329825	0	0	0.0935346	0.0625681	0.0955235	0.120418	0.26201	0.108269	0	0.16573	0.193174	0.063349	0.359927	0.191575	0	0.0544416	0.0720123	0.257741	0.466751	0.277206
MYCTH_2297059	166.589	153.067	168.27	72.7193	120.833	80.509	120.47	111.542	130.444	138.385	141.131	137.498	141.354	119.005	134.975	169.167	167.621	171.147	139.234	115.956	120.43	216.305	215.566	224.76	124.112	113.538	123.597	205.964	219.951	192.834
MYCTH_2137175	70.3838	68.8156	65.5901	120.027	104.991	150.172	47.0538	50.6248	51.8904	69.2397	58.3536	47.0299	64.0712	52.9639	52.2131	104.864	47.8386	53.5663	29.8651	31.6267	48.7625	40.6067	45.3508	39.2303	51.7914	57.0821	60.6104	50.1736	36.1399	39.0356
MYCTH_t7	0.126061	0.300404	0.0440498	0.161002	0.063941	0	0	0.0226712	0.0337718	0	0.0925147	0.126765	0.0467673	0.0625681	0	0	0	0	0	0.331459	0.386347	0	0	0	0.533932	0.0544416	0.0480082	0	0	0
MYCTH_2052357	4.70626	5.66146	4.88952	4.34706	3.10114	3.92289	12.5409	12.1744	12.8333	12.981	10.7548	14.3033	8.34796	13.4522	16.239	7.72682	14.1267	11.8014	10.9881	9.3361	14.5156	14.2219	14.697	12.7717	10.4651	12.4127	6.36109	27.3205	28.3607	25.5785
MYCTH_2297063	220.648	236.903	275.619	127.192	162.043	144.352	301.287	292.459	306.682	329.377	305.969	314.948	240.384	253.464	276.521	222.352	340.591	323.888	131.627	118.662	96.9455	266.858	277.264	313.864	176.491	170.266	125.926	267.764	265.648	264.454
MYCTH_2297066	42.5665	45.1992	46.4945	33.247	45.526	34.383	38.3138	38.6544	42.4511	36.3043	32.9352	32.6843	65.8483	52.7449	51.6018	50.8967	43.8866	48.613	54.71	55.6852	54.6129	73.0731	60.7377	86.3577	135.111	147.727	130.078	145.795	136.002	110.303
MYCTH_2054051	0	0	0	0	0	0	0	0	0	0	0	0	0	0	0	0	0	0	0	0	0	0	0	0	0	0	0	0	0	0
MYCTH_2297068	46.6634	44.6908	49.556	18.8104	23.85	17.3325	43.3546	44.1182	42.8564	33.2652	39.6425	42.7199	44.8264	44.486	43.6733	37.0285	52.8168	47.6115	54.8637	47.233	43.5744	38.3262	28.6742	35.1434	38.096	37.5375	34.2058	34.3655	39.0738	40.7744
MYCTH_2297070	559.709	569.82	477.103	388.498	350.157	405.878	326.531	328.551	311.849	670.11	1057.81	899.04	58.389	96.6678	142.788	208.082	554.434	364.543	150.786	194.373	175.07	140.318	145.861	172.95	96.615	114.79	90.6395	111.602	101.241	103.927
MYCTH_2297073	42.6925	47.5793	55.5247	32.0663	43.416	32.3574	17.7443	17.9329	24.5352	17.0567	7.56308	13.923	51.3739	49.2098	46.0041	11.6404	10.6332	12.3698	85.2155	77.6167	90.6812	29.9324	39.2921	44.3602	119.28	136.921	107.874	8.47681	10.6242	6.75374
MYCTH_2297077	20.1487	20.4506	20.0206	16.8516	25.2247	16.1787	23.5981	26.1626	25.5146	23.6532	21.3478	23.5783	36.0108	26.5289	29.9371	29.8837	31.2447	34.8627	22.3604	21.7935	23.4016	32.5614	31.1337	29.7367	51.6312	46.6565	42.6073	43.1	40.5185	37.8008
MYCTH_2132220	0.693333	0.69324	0.440498	1.36852	1.32678	1.41019	0.345536	0.36274	0.489691	0.777444	0.578217	0.485933	0.350755	0.250273	0.210152	0.883065	0.37118	0.703751	0.281746	0.441946	0.413943	0.221722	0.179964	0.851444	11.9601	2.06878	8.11339	2.43422	1.71142	1.58763
MYCTH_2297080	1.30263	0.184864	1.27744	1.63686	1.64648	1.64095	1.54475	0.884178	1.35087	2.19098	2.10471	1.41555	0.911962	0.656966	0.878816	5.03748	1.81223	1.38043	2.33081	1.54681	1.73856	0.886886	0.719854	0.87273	19.2749	3.83814	17.9551	2.1192	1.73365	2.14204
MYCTH_91894	0	0.046216	0.0880995	0	0	0.205118	0.162605	0.0906849	0	0.0471178	0	0	0.0467673	0.15642	0	0	0.0873366	0	0	0	0	0.126698	0.0299939	0	0	0.32665	0	0.458206	0.422299	0.50401
MYCTH_2297081	0.693333	0.831888	0.572647	0.966013	0.863204	1.05123	2.2968	3.42336	3.00569	2.33233	2.84483	4.35227	1.09903	1.72062	2.10152	1.60557	2.09608	1.4887	5.12266	5.96627	7.00944	2.43894	3.77924	3.6825	1.14795	0.707741	0.624107	4.86844	4.75642	3.07446
MYCTH_2297082	1.80687	2.72674	2.88526	0.21467	0.927145	0.871754	28.0697	37.6796	28.4696	31.5454	47.8301	48.2553	5.70561	14.5158	28.466	4.41533	18.4717	18.6494	28.943	37.3444	29.8315	37.2176	39.382	41.7208	8.32934	10.8067	4.46476	47.9684	46.7863	44.7309
MYCTH_2297084	6.74424	8.18023	8.25933	6.94993	6.66585	8.46114	12.4596	16.0739	11.8708	10.3424	13.9235	12.085	5.65884	8.22771	13.7554	3.47205	7.55461	5.76535	14.9838	20.219	20.6144	16.5024	20.2459	28.8001	10.118	9.09175	11.3539	14.949	14.247	16.1283
MYCTH_2297085	42.2723	45.2685	57.1105	17.9517	23.5783	21.3067	95.0223	92.0452	92.0788	78.7575	77.1804	76.8831	42.2075	72.2349	85.8183	39.4168	67.9697	74.3811	65.4676	59.6351	78.1801	71.9328	65.9567	78.2477	42.3141	48.1264	35.5021	71.5661	75.9027	63.6313
MYCTH_2297087	34.3725	29.5551	33.5219	43.8731	40.6185	42.1519	33.1308	33.9615	35.2409	31.2862	30.3679	26.4306	51.6311	44.5485	44.7623	49.2911	29.1267	34.7545	71.3331	77.8653	90.9296	29.5523	35.4828	36.0587	112.019	128.237	115.556	46.5366	42.4299	41.0264
MYCTH_114482	13.8667	16.8688	15.2192	14.8927	10.6941	13.4353	61.3834	75.4952	61.414	53.7615	62.378	56.0514	13.3988	24.5267	41.9157	20.2302	37.6421	31.8041	18.0318	23.6717	20.7248	37.6927	38.4222	41.3802	11.8266	13.6648	7.48928	36.8569	27.2272	33.4915
MYCTH_2297089	145.222	138.209	121.313	192.049	154.434	173.761	138.844	124.692	130.275	187.929	210.263	193.951	125.383	115.438	102.783	281.196	251.901	265.016	396.212	338.779	319.895	114.472	124.565	133.677	192.776	185.673	189.224	238.754	293.476	240.111
MYCTH_2132225	3.97091	4.78335	4.40498	5.95708	3.99631	5.61512	7.78472	9.72596	7.39602	6.66717	9.66778	7.85944	2.4319	3.84794	4.98632	3.07066	3.73364	4.89919	6.27526	8.9494	4.74655	3.19913	5.27893	6.04525	8.94336	10.5617	10.9699	6.07123	4.46748	6.55213
MYCTH_2313833	1151.58	1150.55	1124.41	767.417	997.64	755.4	1081.71	1023.88	1074.08	932.627	843.202	913.534	1321.2	1202.68	1132.12	1072.52	1208	1338.21	920.85	741.557	756.164	1541.31	1395.86	1717.26	897.166	883.37	915.372	2133.35	2168.17	1958.18
MYCTH_2076503	244.789	241.039	215.073	205.492	254.501	210.144	154.576	146.071	162.544	179.613	156.72	159.302	178.464	168.089	157.633	169.067	168.516	169.442	104.989	90.4608	89.2738	145.829	158.518	182.209	162.823	177.18	178.927	189.955	190.546	175.799
MYCTH_91906	0.0420202	0.046216	0	0.107335	0.0319705	0.179479	0	0.0453425	0.0675436	0	0	0	0.0935346	0.0625681	0.191047	0	0	0	1.02453	1.54681	5.40886	0	0	0.0851444	3.97779	3.83814	2.78448	0.286379	0.088905	0
MYCTH_110640	5.04242	4.29809	12.5542	1.66369	5.80265	6.48687	1.78866	1.76836	2.76929	1.46065	3.33053	9.65529	4.41951	3.40996	4.94811	9.93448	2.13975	2.6526	11.0137	4.19848	6.78867	13.5567	22.4955	120.841	101.314	26.5947	142.728	10.1378	12.5134	16.5819
MYCTH_106343	1.70182	1.54824	2.22451	2.33453	2.31786	1.35891	1.60572	2.15377	2.73552	3.53384	2.10471	2.04937	3.95184	2.18989	1.89136	5.1579	3.79914	3.57289	8.45239	8.72843	11.1765	1.52038	2.39951	2.25633	15.0569	7.75793	10.5618	3.92339	4.06741	2.72166
MYCTH_63965	681.21	646.423	537.209	184.294	331.071	218.349	699.1	913.152	1217.69	939.435	1129.97	944.169	1419.08	1190.64	1254.01	2083.99	2572.87	2037.39	264.022	210.946	200.983	1248.99	1434.34	1439	345	311.814	423.192	885.168	999.515	863.218
MYCTH_2297116	3.06747	4.0439	3.59006	9.31129	9.5432	19.2042	21.3216	24.0315	15.5857	24.7604	74.4743	28.3954	3.62447	5.00545	11.7494	14.9519	15.2402	9.25703	2.66378	5.80054	5.0777	9.97747	14.0971	12.9845	2.13573	4.08312	2.80848	14.6626	10.6464	10.7102
MYCTH_2123382	0.0210101	0	0.220249	0.0536674	0	0.153839	0.121954	0.18137	0.236403	0.235589	0.508831	0.0422551	0.140302	0.0625681	0.0382094	0	0	0.0270673	0.0768399	0	0	0.190047	0	0.0425722	0.614022	0.381091	0	0.0859136	0.111131	0.050401
MYCTH_2297117	0	0.254188	0.132149	0.0805011	0	0.128199	0.365861	0.453425	0.320832	0.353384	0.185029	0.0845102	0.374138	0.125136	0.0764188	0	0.174673	0	0.204906	0	0	0.316745	0.68986	0.234147	1.33483	2.47709	1.22421	0.229103	0.311168	0.453609
MYCTH_2042961	0.0210101	0.069324	0.0440498	0	0	0	0.853676	0.453425	0.270174	0	0	0.295786	0.0701509	0.125136	0.382094	0	0.218341	0	0.0512266	0	0	0.316745	0.539891	0.510867	1.28144	1.66047	0.792135	0.343655	0.377846	0.0756015
MYCTH_2297118	15.9046	13.5413	12.356	8.82829	9.19152	9.30725	18.1508	17.1394	24.4339	24.7369	37.3528	25.9024	13.0013	7.53946	11.2145	42.3068	54.6727	38.6251	2.86869	4.088	0.551924	108.58	107.948	130.186	28.1916	17.0675	25.2763	631.666	538.231	607.232
MYCTH_2297119	17.6695	18.7406	27.0025	15.7782	19.8217	21.3836	131.771	143.826	109.336	245.06	325.698	237.959	10.9202	19.9592	29.6887	90.7149	136.463	131.791	24.64	34.1679	19.8141	141.268	145.021	150.216	20.2627	16.4686	18.3871	349.611	301.388	319.039
MYCTH_2297121	0.735353	0.392836	0.572647	0.483007	0.431602	0.307678	1.21954	1.94973	1.65482	1.55489	2.10471	2.02824	0.51444	0.312841	1.03165	0.120418	0.917034	0.81202	1.56241	4.28135	2.51126	0.823537	0.359927	1.12816	6.3004	6.23357	5.06487	3.03562	0.933503	1.31043
MYCTH_44065	1.26061	1.27094	2.26856	1.50269	1.21488	1.64095	3.15047	2.56185	2.41468	3.0391	2.52103	0.845102	1.61347	1.43907	1.77674	0.842926	2.07424	2.03005	3.17605	3.36984	5.21569	1.10861	1.37972	1.6816	6.40718	7.92126	3.31257	2.29103	1.46693	1.33563
MYCTH_106346	1.38667	1.24783	1.56377	1.01968	1.27882	1.28199	3.65861	6.25726	3.96819	2.45013	2.4979	3.40153	1.35625	1.59549	4.45139	0.361254	1.26638	0.676684	4.84092	6.79492	6.29194	1.26698	4.55908	3.87407	12.6275	13.4471	9.00154	7.3313	6.44561	5.41811
MYCTH_44996	1.91192	2.0335	1.40959	4.34706	2.76545	4.12801	2.19517	2.58452	2.81995	2.04963	2.4979	1.71133	5.26132	3.94179	2.19704	1.5855	1.7249	1.29923	7.32541	4.52994	6.29194	0.918561	1.55968	1.23459	29.8468	24.3082	23.1159	2.80651	2.82273	2.01604
MYCTH_2297125	13.1733	13.0791	10.7481	18.5421	16.5288	17.512	12.236	12.1291	14.6907	10.0361	6.10597	8.49327	23.0329	17.6755	17.7292	20.451	12.1616	13.8043	15.1375	11.6839	10.8453	10.9911	9.62805	11.5158	40.6322	44.0161	44.7917	17.9559	15.5806	15.5235
MYCTH_2297126	6.53414	5.29173	7.04796	8.26478	8.42423	8.10218	6.72778	7.39082	5.75809	5.91329	4.85702	3.86634	9.51714	8.57184	6.9159	11.6805	6.72492	6.90217	5.43002	3.066	4.80174	12.5748	12.5975	14.5384	8.56961	5.30806	10.6578	25.86	23.6932	19.1524
MYCTH_2123392	0.147071	0.11554	0.110124	0.322004	0	0.153839	0.386187	0.589452	0.962496	0.141354	0.138772	0.25353	1.59009	1.09494	1.43285	1.64571	1.59389	0.703751	0.512266	0.552432	1.54539	0.411769	1.13977	0.553439	0.213573	1.87824	1.00817	1.34598	1.53361	0.730815
MYCTH_2123395	0.0420202	0.23108	0.396448	0.778177	0.399631	0.410237	0.32521	0.498767	0.641664	0.683209	0.323801	0.126765	0.51444	0.250273	0	0.160557	0.305678	0.433078	0.563493	0.110486	0.938272	0.443443	0.0899818	0.276719	3.87101	6.20635	3.12053	1.37462	1.08909	0.831617
MYCTH_2297128	4.01293	2.95782	2.55489	7.29877	4.9874	6.17919	3.63829	2.26712	3.03946	4.47619	3.97813	4.85933	3.97522	1.40778	1.39464	7.56626	5.65504	4.92626	1.33189	0.552432	1.32462	7.15844	8.93819	7.57785	4.13797	5.55305	3.76864	17.3832	16.4252	14.0115
MYCTH_2297131	0.210101	0.11554	0.220249	0.107335	0.111897	0	0.569118	0.544109	0.422147	0.424061	0.393187	0.549316	0.0233836	0.250273	0.554036	0.160557	0.37118	0.378943	0.794013	0.994378	1.79375	0.823537	1.01979	1.76675	1.81537	1.52437	0.93616	1.51781	0.377846	0.95762
MYCTH_2297132	0.210101	0.161756	0.154174	0.0536674	0.063941	0.333318	0.894328	0.770822	0.928724	1.06015	0.624474	1.14089	0.116918	0.344125	0.362989	0.0401393	0.37118	0.351876	1.71609	2.6793	2.09731	1.83712	1.52969	1.83061	2.61627	1.19772	0.624107	1.8901	1.15577	1.13402
MYCTH_2297133	1.57576	2.26458	1.87211	1.50269	1.31079	1.99991	3.23178	4.05815	3.86687	1.69624	4.09377	3.44379	1.1458	2.12732	2.33077	1.92669	1.37555	4.33078	6.50578	9.80567	3.6703	7.63356	8.51828	9.89804	13.8822	13.0388	7.77733	8.07588	5.84551	8.19017
MYCTH_2297134	62.9883	56.6146	80.4349	61.3955	75.3545	59.5613	63.0908	70.8476	78.7896	96.4973	104.172	85.6088	84.3916	65.2899	83.2391	156.985	123.428	128.462	229.777	243.043	264.013	150.201	148.77	160.795	144.696	167.49	179.527	166.443	149.094	141.476
MYCTH_2123398	31.284	29.8324	28.9187	19.0788	25.2887	16.4095	35.0414	36.614	35.6799	39.9795	30.5761	40.586	53.5485	44.5172	39.3939	47.4647	48.057	47.5844	79.4525	100.543	79.2012	41.2719	39.2021	37.421	127.556	147.51	158.571	45.3338	45.2749	44.6301
MYCTH_2297138	168.669	160.531	189.172	103.712	147.528	100.072	137.564	145.028	148.191	195.421	197.727	200.183	180.756	200.312	213.858	191.485	214.913	207.552	380.101	332.177	374.288	174.685	172.375	202.963	245.182	236.086	234.424	207.51	197.48	187.063
MYCTH_2297142	10.316	10.0289	9.16235	6.54742	8.71196	5.7946	14.5328	12.6732	14.3361	8.85815	8.65012	8.68342	31.0067	21.0855	28.1603	19.0461	17.1398	14.4269	33.2973	37.8968	38.5519	15.3621	16.4367	15.4963	51.738	53.3528	54.1773	19.531	20.8705	14.7423
MYCTH_2089137	8.63515	6.72442	6.43127	9.52596	9.63911	11.4354	12.297	13.1266	13.6776	8.92883	3.86249	7.41577	22.308	16.2364	12.4563	14.8716	10.5022	12.3156	5.91667	5.35859	6.89906	7.98198	9.08816	8.15258	10.5985	10.0989	13.1062	10.6533	9.06831	9.6518
MYCTH_2115324	6.21899	7.14037	5.92469	9.5528	6.34615	6.17919	14.045	13.8748	16.7846	7.18547	5.6434	6.33826	18.6134	14.8287	15.3984	16.9589	10.9607	12.5051	3.38096	3.64605	0.772694	7.63356	3.98919	7.89715	5.4995	4.62754	9.74566	6.81582	6.13445	7.48455
MYCTH_114497	1.76485	2.81917	2.48881	1.69052	1.67845	2.07682	44.8993	64.409	45.6257	3.18045	2.15097	2.6832	118.789	268.98	320.424	3.47205	2.88211	3.46462	486.55	501.719	487.736	6.08151	4.55908	5.64082	231.86	250.595	224.366	26.9769	26.3826	18.3208
MYCTH_t8	0	0	0	0	0	0	0	0	0	0	0	0	0	0	0	0	0	0	0	0.386703	0	0	0	0	0.0266966	0.6533	0.12002	0	0.0222263	0
MYCTH_110651	0.168081	0.277296	0.0880995	0.50984	0.223794	0.205118	0.32521	0.952192	0.624778	0.329825	0.138772	0.0211275	7.36585	8.54055	7.98576	0.722508	0.414849	0.0541347	7.32541	8.42459	13.8809	0.380094	0	0.212861	111.859	86.3717	40.5429	1.51781	2.88941	0.882018
MYCTH_2297159	15.6945	18.7637	22.2011	6.57426	6.44206	6.79455	68.4364	69.9407	64.7743	54.4447	47.0668	51.8892	24.0852	43.0156	69.2545	29.4021	56.0264	53.2144	29.3272	33.8089	34.2745	72.4079	79.334	86.1023	33.264	38.3541	24.1241	128.727	129.001	119.904
MYCTH_2055941	8.1099	8.22644	6.95986	6.09125	7.0495	4.76901	7.54081	8.70575	7.69997	6.03108	5.22708	5.97909	7.73999	6.75736	6.935	12.1421	6.74675	8.58035	2.74062	1.96113	1.90414	5.03625	4.10917	5.70468	8.70309	9.79949	11.522	5.49847	4.28967	4.6873
MYCTH_99786	0.0420202	0.023108	0.264299	0.161002	0.0959115	0.0512796	0.365861	0.408082	0.135087	0.282707	0	0.211275	0.0467673	0	0	0.160557	0.0873366	0	0	0	0	0.506792	0.359927	0.298005	0.16018	0.217767	0.336057	0.744585	0.400073	0.831617
MYCTH_2107239	0.252121	0.277296	0.484547	0.483007	0.207808	0.0512796	0.345536	0.566781	0.270174	0.565414	0.462573	0.25353	0.116918	0.0625681	0	0.722508	0.938868	0.568414	0.102453	0	0	0.126698	0.179964	0.127717	0.106786	0.217767	0.264045	0.372292	0.0666788	0.151203
MYCTH_91932	0.462222	0.138648	0.0220249	0.21467	0.447587	0.564076	0.264233	0.634794	0.37149	0.329825	0.138772	0.612699	0.233836	0.312841	0.32478	0.842926	0.349346	0.595482	0	0.0552432	1.04866	0.063349	0	0.191575	0.507235	0.816624	1.12819	0.200465	0.133358	0.453609
MYCTH_64004	8.04687	5.93875	11.0565	1.44902	4.37996	2.28194	8.31318	14.3055	10.2835	19.7659	34.2998	15.7189	4.18567	4.88032	6.20902	14.8515	33.4062	25.5786	2.8943	2.32022	2.84241	10.0408	11.4277	12.6652	3.68413	4.60032	4.0807	8.33362	8.26817	8.03896
MYCTH_2297165	0.714343	1.01675	1.40959	0.375672	1.07101	0.307678	3.41471	3.67274	2.53288	1.90827	1.1333	2.21839	3.64785	5.16187	6.95411	3.7731	2.27075	4.95332	6.45455	8.75605	10.8453	17.4843	14.5471	35.5265	9.21032	4.08312	6.36109	7.04492	10.4019	8.08937
MYCTH_2297167	2.2901	2.05661	2.04831	0.831845	1.80633	1.46147	23.3745	31.5583	29.8374	10.201	11.0555	9.69754	22.8926	34.7566	57.4478	7.04445	11.8559	14.887	15.5985	24.2242	37.9448	23.5975	20.6358	30.9287	13.8021	12.1405	11.666	50.9468	49.2312	43.7481
MYCTH_2297169	0.210101	0.415944	0.220249	0.590341	0.735322	0.435877	2.72363	3.49137	3.8331	0.494737	0.485702	0.295786	7.48277	15.6733	28.5424	0.240836	0.938868	1.35337	32.8875	24.8042	40.4561	3.76927	5.06897	5.59825	15.484	10.0717	7.75332	21.5357	32.0725	26.1833
MYCTH_2123414	0.0840404	0.023108	0.0440498	0.21467	0.287735	0	0.0813025	0.0453425	0.0506577	0.235589	0.555088	0.211275	0.467673	0	0.0382094	0.280975	0	0	0	0	0	0	0	0.0851444	0.480539	0.190546	0.816139	0.916412	0.733466	0.781216
MYCTH_2297170	3.44566	3.78971	4.18473	2.11986	1.43867	1.53839	25.7932	24.9157	26.4433	18.4938	19.7056	21.6769	9.30669	19.8967	33.4905	9.65351	16.5503	17.2148	15.829	23.6441	16.4749	14.8237	13.3773	18.9872	13.642	11.5144	10.7538	37.9738	33.3838	30.2154
MYCTH_2297171	0.588283	0.34662	0.352398	0.885512	0.447587	0.923033	1.32117	0.74815	0.928724	0.918798	0.855761	1.26765	0.350755	0.84467	0.917025	0.361254	0.393015	0.947357	7.29979	11.3801	9.10675	1.33033	0.629873	0.659869	20.8233	21.1778	21.0276	3.15017	2.44489	2.14204
MYCTH_2297174	1.26061	1.82553	2.24654	2.41503	1.66247	2.5127	3.0895	4.19418	2.58354	3.60451	4.92641	3.25364	0.280604	0.719534	1.70032	1.52529	1.94324	1.51577	0.409813	0.110486	0	1.07693	1.55968	1.66032	1.22804	4.46421	2.16037	2.9497	1.86701	1.53723
MYCTH_t9	0.252121	0.046216	0.132149	0.134169	0.0959115	0.358957	0.32521	0.136027	0.37149	0.235589	0.462573	0	0.0935346	0.0625681	0.0573141	0	0.393015	0	0.358586	1.04962	0.745098	0	0	0.170289	5.87325	7.02297	2.88049	0.0286379	0.088905	0.100802
MYCTH_42730	3.59273	3.95147	3.83233	2.6297	2.34983	4.28185	6.13834	6.73335	5.70743	4.49975	4.16316	2.5353	3.48416	5.19316	6.07529	1.66578	2.8166	4.0601	11.5772	20.4952	13.5221	6.3349	8.12836	7.93972	99.3113	119.173	35.7421	5.58439	4.31189	4.00688
MYCTH_2297176	20.4638	20.0115	21.1219	22.5135	23.2585	30.1268	56.2207	64.1142	50.1342	69.0747	80.0252	71.6646	10.3122	21.6799	38.1521	20.3506	37.3801	39.1935	30.3262	34.9413	29.0588	95.8788	98.1102	112.305	18.2872	15.3798	14.0664	131.476	125.401	130.211
MYCTH_2297177	3.10949	2.12593	1.76199	3.13954	3.37289	3.94853	4.73587	7.9576	4.98134	5.5599	7.79436	4.64806	0.724893	1.53292	2.8657	2.97031	2.90394	2.4902	1.94661	3.12124	2.98039	3.32582	3.26934	3.27806	4.96557	3.72925	3.07252	4.75389	4.17854	4.43529
MYCTH_2297179	2.39515	2.72674	3.21563	2.25403	2.47771	2.46142	5.28466	6.03055	5.52169	2.21454	3.51556	2.11275	6.17328	9.26009	12.1315	2.82982	2.05241	1.2451	35.2951	48.3931	52.1017	7.03174	3.35932	5.78982	131.321	144.488	54.0332	4.69661	5.97886	2.44445
MYCTH_2076551	9.47555	10.7914	15.2853	8.72095	8.15248	11.7687	18.0288	16.3006	16.1598	27.7288	21.9029	26.177	7.69322	6.53837	11.1189	7.32543	13.3843	13.6961	2.5101	5.33097	4.33261	12.6065	13.1673	13.687	7.23478	6.07024	5.2809	9.93734	7.37912	9.34939
MYCTH_2297182	9.85374	11.7389	14.2281	4.18606	4.17215	4.02545	45.0213	57.9023	38.1959	56.8948	36.1501	82.8622	7.92706	12.1069	21.5692	8.30884	13.9084	10.6375	5.55809	13.9489	13.9913	14.3486	11.0378	19.5832	8.24925	9.25508	4.46476	14.2903	16.8697	15.7755
MYCTH_2297184	141.02	137.285	175.979	144.097	150.373	215.323	129.251	131.674	120.785	120.174	138.194	130.082	118.064	140.872	149.265	175.228	154.084	154.582	246.861	224.591	247.759	286.243	300.839	340.854	138.662	154.669	126.214	506.174	406.274	453.156
MYCTH_2297186	6.72323	7.16348	5.94672	7.05726	6.36213	7.87142	6.13834	5.44109	5.53857	6.196	4.88015	4.45791	8.83902	7.8523	7.3171	8.068	4.75984	4.84506	13.4214	21.4067	16.7785	3.38917	6.29873	4.4488	30.7011	33.8899	33.7738	7.81814	5.71215	6.85454
MYCTH_2115336	15.5685	15.413	13.4352	21.1986	14.3548	20.9734	18.476	16.7314	17.612	13.0516	11.333	11.5568	20.0164	12.9203	16.6975	16.8786	13.5153	15.8885	42.4669	46.8186	42.5258	9.21728	11.1277	11.9628	65.4333	70.2841	73.7406	17.8987	14.736	13.2303
MYCTH_2297192	1.55475	1.54824	1.01314	2.65654	1.48663	1.41019	1.54475	1.90438	2.80306	1.50777	0.925147	2.87335	2.31498	1.68934	1.01255	2.80975	2.94761	3.59996	0.870852	0.0552432	0.469136	1.83712	2.87942	1.19202	0.800898	1.19772	1.53626	2.7206	1.7781	1.71364
MYCTH_2297195	0.168081	0.046216	0.0880995	0.0536674	0.223794	0	0.0813025	0.136027	0.0675436	0.306266	0.0925147	0.25353	0.51444	0.125136	0.305675	0	0.0436683	0	0.563493	0.497189	1.82135	0	0	0	2.02894	0.925508	1.36823	1.37462	0.288941	0.453609
MYCTH_2115339	1.32364	1.01675	0.462523	0.805011	0.879189	1.12815	0.691071	0.74815	0.574121	0.400502	0.185029	1.26765	0.420906	1.12623	0.573141	0.481672	0.26201	0.839088	0.614719	0.662919	0	0.823537	0.479903	0.7663	3.63074	2.99429	3.76864	0.601395	1.2669	0.781216
MYCTH_2115340	11.1774	16.3142	18.6771	3.94455	5.94651	6.38431	48.7205	58.6278	46.3518	53.8792	58.7237	56.6429	17.4442	42.7966	50.0925	18.2634	43.6683	41.9003	40.1361	51.2105	46.5824	54.3535	60.5278	65.0503	29.7934	34.4888	10.8979	70.5065	66.5454	58.1124
MYCTH_2089163	219.093	197.851	190.559	271.557	248.874	235.835	139.82	145.867	154.658	160.813	147.723	139.526	188.496	141.779	146.571	180.025	189.477	177.995	97.0744	87.9472	89.5221	103.037	96.1306	100.768	107.961	107.958	127.846	103.24	102.463	97.0472
MYCTH_2297201	253.046	220.797	237.12	202.755	253.127	197.324	178.235	170.442	179.024	174.807	173.257	164.922	198.761	166.807	165.695	180.848	189.018	220.409	115.004	108.249	94.2687	132.716	126.065	128.802	171.285	169.504	163.924	100.003	116.488	100.6
MYCTH_2297204	109.253	118.359	206.373	21.8158	44.5989	34.5112	517.125	590.177	617.72	550.289	612.054	486.124	321.806	416.078	567.18	495.801	770.483	796.294	230.571	160.62	201.452	940.67	932.361	957.045	104.17	83.6768	80.4857	1338.51	1227.93	1023.24
MYCTH_2297207	14.8752	12.201	12.4881	21.7085	22.6031	26.6654	14.6751	20.064	18.3212	17.787	12.1888	11.7258	21.5597	12.6075	15.0545	26.1708	20.6769	18.6765	4.25181	4.88902	5.46405	9.6924	10.2879	7.27985	11.88	8.60178	14.6905	14.2903	10.5352	10.5842
MYCTH_2297208	27.3551	28.8619	33.676	10.5725	21.6121	11.7943	41.8098	43.5968	36.6424	90.3249	89.2998	89.4329	29.7674	30.9712	32.5353	87.9452	86.6161	84.5043	23.6411	22.4287	21.5526	57.1408	60.4078	58.2388	19.7555	21.0689	18.3631	70.5065	65.5452	59.8008
MYCTH_77631	2.52121	4.11322	3.28171	1.82469	1.31079	1.61531	12.5816	13.7161	12.1578	5.01805	3.3074	3.61281	13.6794	29.2819	36.3371	1.3246	2.11791	1.65111	83.1152	119.132	83.3682	6.87337	6.65865	9.4936	77.0998	93.9118	45.9919	5.38392	4.97868	4.48569
MYCTH_2297213	3.25657	3.85903	4.7794	3.81039	5.83462	8.33294	11.1994	20.7895	7.51422	10.9313	9.2746	9.42288	3.20356	5.25572	8.99831	2.48864	4.91268	4.70972	3.91884	5.13762	7.39579	9.9458	2.72945	3.91664	3.33707	3.9198	2.40041	10.7106	5.60102	8.82018
MYCTH_2297214	22.5859	29.1392	18.5229	60.9125	32.6739	40.8442	13.6182	9.97534	10.0133	7.798	6.33726	5.97909	28.9723	12.7952	14.0228	12.5435	5.69871	4.27664	59.6022	104.852	91.0675	2.59731	2.36952	2.89491	630.974	656.648	621.514	2.69196	1.60029	2.54525
MYCTH_64049	24.939	25.6268	23.2803	50.9035	32.562	46.8183	21.2403	22.8073	23.9611	20.2842	14.5248	14.7048	45.4344	33.3175	31.4081	36.2859	21.9215	17.8374	39.9568	43.0621	50.0871	20.3667	18.9262	32.887	281.969	304.383	293.114	47.6821	36.7622	44.0757
MYCTH_2107271	1.13455	1.84864	2.73109	0.805011	0.895174	0.743555	2.52038	3.12863	3.34341	2.68572	2.59041	2.6832	2.89957	4.44234	3.47705	2.48864	1.7904	2.84207	17.417	33.1183	30.5766	1.23531	2.15956	1.91575	41.0594	52.2367	19.3713	2.66332	2.6227	2.01604
MYCTH_99814	38.7846	37.9664	48.8732	11.8873	15.9213	12.5891	76.7089	73.9535	76.9997	97.4632	83.9802	86.9821	36.0108	61.2229	77.6224	44.073	86.2885	104.02	44.0037	39.3884	38.1656	62.6839	59.178	70.9253	26.5631	29.8612	20.4515	61.6574	73.3244	61.6405
MYCTH_2053156	0	0	0	0	0	0	0	0	0	0	0	0	0	0	0	0	0	0	0	0	0	0	0	0	0	0	0	0	0	0
MYCTH_2297217	19.5394	16.1063	18.9414	12.0483	13.8272	13.4865	41.0374	36.546	40.2222	20.0251	23.5681	23.0924	71.8579	77.8661	69.4264	57.1785	48.1225	47.7197	73.9712	64.0545	73.3232	71.8378	52.6394	58.9625	50.2964	45.6765	55.7615	149.662	135.469	122.323
MYCTH_2123451	7.31151	8.75793	8.14921	7.70127	6.92162	6.89711	6.3416	3.92212	4.99823	5.41855	3.76997	4.28889	5.98621	6.03783	5.73141	9.43274	3.10045	4.46611	4.55917	3.39746	5.57444	7.15844	5.57887	5.96011	13.1614	10.5617	8.32942	11.1974	10.4241	7.96336
MYCTH_2089183	72.0857	80.5313	86.1173	35.9572	48.8989	32.4087	135.938	124.76	129.262	65.588	64.4133	63.7207	171.519	141.341	136.159	87.4034	94.2798	89.1869	57.3738	47.012	48.2934	54.7336	55.1888	59.9842	72.8016	65.4116	70.284	59.71	60.3665	49.1662
MYCTH_2297226	57.1055	64.2864	58.4761	56.0824	71.7898	59.6382	35.956	35.4351	32.0326	54.0206	47.4369	48.4877	42.5115	38.5107	42.5844	53.2849	46.2884	43.6596	25.2547	21.4067	31.3217	48.0186	41.2417	52.5554	36.6811	32.0933	44.2876	48.6271	43.2967	41.7825
MYCTH_2297229	106.185	101.675	93.0771	122.872	122.351	120.174	69.3104	72.2985	70.6337	78.0978	80.0946	72.6154	95.4053	74.8002	75.2343	84.3528	92.5986	84.9644	67.4911	56.8729	56.3239	84.6343	89.7119	100.13	124.833	113.157	127.246	98.1993	105.753	92.3851
MYCTH_2297230	310.592	308.145	312.533	260.689	344.706	270.013	232.993	246.164	266.527	253.164	260.868	230.248	506.022	467.603	463.862	323.844	344.608	328.435	874.899	826.3	986.731	310.917	322.285	359.82	410.514	431.831	437.043	334.405	336.194	296.837
MYCTH_2297239	0.693333	1.1554	0.85897	1.31485	0.783277	1.28199	0.65042	0.884178	0.455919	0.636091	0.231287	0.380296	4.91057	4.66133	2.0442	1.1239	0.152839	0.216539	5.25073	11.1591	12.1975	0.443443	0.719854	1.10688	3.84431	2.99429	3.64862	0.744585	0.755693	0.98282
MYCTH_2123458	0.672323	0.323512	0.462523	0.161002	0.415617	0.307678	0.833351	0.498767	0.422147	0.895239	0.786375	0.823974	1.59009	1.31393	1.52838	0.923204	0.938868	0.460145	1.61364	1.7954	1.4902	0.411769	0.179964	0.553439	2.40269	2.36821	1.68029	6.84445	5.26762	5.92212
MYCTH_2297242	0.882424	0.716348	0.396448	0.429339	0.751307	0.179479	0.955305	2.01774	2.12762	0.918798	0.138772	0.929612	3.41401	4.09821	5.6932	3.85337	0.807863	1.43457	5.32757	3.81178	11.48	2.59731	3.20935	2.53305	1.41492	2.17767	3.09653	14.548	14.3582	9.8534
MYCTH_2297243	0.10505	0.531484	0.154174	0.268337	0.287735	0	0.995956	0.657466	0.540349	0.518296	0	0.591571	1.4264	2.72171	2.61734	0.421463	0.807863	1.02856	2.20274	2.09924	5.40886	1.04526	1.82963	0.87273	0.533932	0.871066	0.864148	9.42186	8.33485	5.51891
MYCTH_2297244	4.3701	4.87579	5.68242	1.26118	1.8383	1.97427	34.9398	41.0122	37.2334	6.57294	5.87468	6.16924	30.1181	37.1655	60.6192	8.87079	9.21401	8.85102	18.3391	14.5013	19.1242	9.75575	12.3875	12.0479	5.79316	8.52012	5.881	63.0033	62.6114	43.4709
MYCTH_2033980	0.0420202	0.046216	0	0	0	0	0.0813025	0.0680137	0.135087	0.117795	0.323801	0.295786	0.0467673	0	0.152838	0	0	0.162404	0.102453	0.276216	0	0	0	0	0.320359	0.136104	0.0960164	0	0.0444525	0.100802
MYCTH_2297246	8.32	6.03118	5.26395	9.4723	9.25546	8.66626	5.10173	5.48644	4.9138	4.92381	6.38351	4.24664	9.93805	5.03674	6.49559	8.40919	4.38866	6.25256	7.47909	6.57394	7.17502	5.73309	4.73904	6.47098	12.6809	12.3855	10.9219	10.1951	8.04591	7.35855
MYCTH_2297247	23.9305	21.8139	18.567	34.1593	29.8924	32.9215	21.6671	17.2301	23.235	19.8837	19.4743	20.536	31.0067	24.4641	24.5686	26.1909	24.8473	24.1711	21.7457	19.3075	29.3348	20.8102	20.3959	21.2435	29.7667	28.5002	37.5664	25.6309	25.7158	23.2349
MYCTH_2089196	115.408	95.5746	92.7908	140.528	128.969	125.481	77.6236	69.8274	70.7013	88.8642	80.7191	83.3904	101.204	91.0054	95.1223	122.947	85.5462	109.866	125.147	93.9963	119.326	85.1094	74.295	82.1218	97.0955	98.0222	106.53	112.375	102.196	95.7116
MYCTH_2297251	150.327	134.558	129.33	184.562	152.867	151.685	138.174	143.486	144.712	109.785	97.9268	97.9473	174.021	131.456	125.995	179.222	153.756	146.001	50.6887	45.3547	55.7168	74.0867	74.145	80.5466	74.6971	75.075	104.37	102.581	92.2167	87.597
MYCTH_2297253	0.126061	0.138648	0.110124	0.402506	0.60744	0.282038	0.203256	0.0453425	0.151973	0.21203	0.0231287	0.0422551	0.0467673	0	0	0	0.218341	0	2.02345	2.01638	2.42847	0	0	0.0425722	3.79092	3.72925	5.11287	0.372292	0.288941	0.201604
MYCTH_2297256	114.064	109.37	99.0899	71.6728	113.543	96.9698	92.1158	84.1329	90.6266	111.434	110.856	104.539	107.027	84.2167	75.9794	107.834	110.35	100.988	52.3792	46.4319	51.191	70.3808	89.3519	92.1263	81.5047	78.396	87.3509	117.931	99.2847	116.603
MYCTH_2142074	40.2554	45.5689	46.4505	75.3222	68.9124	92.9187	40.57	44.8437	42.0121	71.7605	67.3969	58.5444	36.876	40.2313	42.336	55.312	43.6901	42.6311	36.0379	30.5771	37.5585	42.0954	49.46	59.8565	48.3475	42.7095	38.7186	63.2324	51.1426	54.8615
MYCTH_110670	333.346	319.583	291.896	390.028	384.653	425.57	196.813	196.038	199.828	321.791	306.455	303.624	216.509	160.018	162.524	407.033	336.486	371.554	70.5134	62.5353	57.1242	269.582	283.143	319.27	132.762	124.345	148.753	357.286	332.905	327.128
MYCTH_2297263	692.598	706.411	724.553	332.228	544.57	388.11	463.831	465.44	554.972	654.891	618.692	635.58	509.062	460.314	454.673	646.002	792.186	663.664	239.049	210.67	224.992	519.652	541.031	530.939	232.661	210.335	261.909	435.296	411.297	415.027
MYCTH_2297265	1.72283	3.02715	2.57691	2.3077	2.18998	2.43578	0.447164	0.317397	0.675436	0.471178	0.0462573	0	0.140302	0.500545	0.267466	1.00348	0.851532	1.13683	0.256133	0.220973	0	0	0	0.255433	0.16018	0	0.480082	0.0572758	0	0
MYCTH_t10	0.0840404	0	0	0.0536674	0	0	0	0	0.0337718	0.0942357	0	0	0	0.125136	0.133733	0	0	0	0.204906	0.497189	0.193174	0	0	0.0638583	0.0800898	0.0272208	0.144025	0	0.0666788	0.050401
MYCTH_2297267	4.55919	5.70767	5.81457	1.90519	4.58777	5.41	7.52048	7.09609	9.01707	8.12783	7.81749	8.53553	6.89818	9.8232	8.82637	9.91441	7.77296	6.30669	4.86653	6.07675	8.36166	6.81002	6.68865	8.76988	3.76422	3.21206	2.76047	9.16412	5.7566	7.08135
MYCTH_2297268	34.2465	37.5505	41.2306	22.3256	28.7095	26.05	44.7367	43.0753	49.6108	72.7264	65.5004	69.6998	39.2611	36.2582	34.0828	71.167	84.913	78.5494	27.8929	18.5617	14.6812	49.4756	47.3904	45.4884	42.8213	43.2539	27.8208	61.7433	51.5427	57.18
MYCTH_2107294	0	0	0	0.0536674	0.127882	0.307678	0.121954	0.272055	0.202631	0	0	0.0211275	0.374138	0.281557	0.458513	0	0.349346	0.162404	7.1205	7.23686	14.2121	0.126698	0	0.0425722	1.92215	1.27938	1.29622	0	0.311168	0.201604
MYCTH_2297273	56.8323	63.1772	62.3965	28.1486	48.6591	30.0755	76.0992	79.3266	84.0918	102.905	110.231	105.194	64.2349	82.4022	83.755	87.6442	107.861	93.247	84.78	87.0081	81.7124	103.987	103.479	105.984	54.381	54.0333	36.2462	124.976	122.244	118.115
MYCTH_110674	42.1463	52.0623	47.4636	33.4616	26.3437	41.716	112.909	130.156	94.3922	57.1775	79.3313	53.7273	30.1181	76.5521	92.0655	18.4039	22.8167	26.7425	123.789	106.619	123.328	16.7241	15.7768	24.5429	37.3752	36.8025	30.2692	7.18811	4.57861	5.74572
MYCTH_2297279	0.567273	1.06297	0.836945	0.778177	1.15094	0.794834	3.9635	6.57466	3.69801	4.12281	5.25021	5.42978	1.0055	5.00545	5.80783	0.722508	3.40613	1.67818	20.3882	29.9971	26.658	4.56113	5.39891	7.15213	3.79092	3.34816	4.1047	17.0109	14.1804	11.2646
MYCTH_2107298	0.546263	0.531484	0.352398	0.429339	0.511528	1.25635	0.772374	0.0226712	0.388376	0.895239	0.601345	0.274658	2.01099	1.90833	1.91047	0.521811	0.218341	0.784953	6.58262	6.15962	7.80973	0.728514	0.299939	0.681155	2.82984	2.58598	4.05669	2.26239	1.64474	1.53723
MYCTH_2297281	33.322	44.7833	46.1642	8.23795	11.6373	10.8713	65.3876	72.8653	64.0482	64.9991	69.5479	78.7846	53.9461	77.6784	81.6726	45.3976	86.2885	81.1208	125.198	97.3938	111.489	80.77	68.9261	78.5032	55.9828	56.0204	30.2452	105.473	107.664	91.4023
MYCTH_2297284	112.278	107.66	106.953	99.7945	96.9186	84.4063	43.7001	43.5741	49.9485	47.7304	33.976	33.2336	73.8222	59.8777	58.9571	40.2196	31.5067	38.571	115.234	111.149	114	59.4531	52.6693	67.0087	96.1611	122.984	129.886	31.158	33.0949	31.0722
MYCTH_99838	5.06343	5.8001	6.10089	4.13239	4.4439	6.64071	23.2322	27.7269	20.3982	22.2396	33.0971	26.5151	3.5777	7.10148	18.4169	3.97379	6.11356	7.49766	16.2132	24.3899	25.0022	23.6292	28.3743	32.142	9.58408	9.17342	5.881	20.247	17.2698	19.6564
MYCTH_2297287	12.438	15.2744	18.8533	10.5993	10.1347	14.948	62.5826	63.7742	61.3802	70.1349	79.6089	82.7988	12.7909	35.9454	56.1105	20.9728	64.0177	58.7903	45.5405	52.1772	53.5643	81.7836	79.004	95.1702	22.2383	25.0159	11.906	122.885	125.201	110.252
MYCTH_2297289	9.51758	8.91968	12.5101	7.75494	6.98556	6.10228	22.4395	24.4396	21.7153	25.8441	24.7477	23.0713	13.3287	21.0542	25.4474	19.3672	25.3713	22.5471	35.0902	46.1005	38.6347	23.1541	18.1763	22.4781	34.8391	40.6407	32.0695	32.2749	32.2058	29.0562
MYCTH_2297291	0.588283	0.415944	0.220249	0.295171	0.063941	0.410237	1.42279	1.3376	1.14824	0.0471178	0.138772	0.0211275	8.41811	5.38086	4.64244	1.54536	0.218341	0.784953	25.9207	21.4344	22.4909	10.3892	12.6874	21.9885	14.4429	9.58173	11.834	36.0551	32.0503	31.0218
MYCTH_2297292	0.126061	0.046216	0.132149	0	0.127882	0.410237	0.65042	1.47363	1.45219	0.0471178	0.185029	0.25353	6.96833	5.00545	4.62334	0.722508	0.131005	0.270673	21.6689	19.197	22.9325	8.80552	8.72823	16.3903	9.98453	6.83242	7.29725	20.3902	17.8032	17.8924
MYCTH_2297294	0.903434	0.623916	1.01314	1.07335	1.4067	1.46147	1.99191	3.21931	3.91753	0.918798	0.231287	0.295786	18.8005	13.2332	17.4235	1.52529	2.16158	2.43606	32.324	26.9311	33.4466	23.5025	19.2861	26.1819	28.4586	17.993	21.3877	67.5568	59.0996	54.3323
MYCTH_2050031	19.0141	22.461	19.2718	22.1646	18.9425	25.5116	13.171	16.55	14.5388	16.1143	10.8936	12.3596	14.8018	9.72935	14.3667	12.7041	10.5459	10.8269	11.7565	14.8052	15.3435	10.0091	11.1877	14.3468	9.05014	10.3984	11.45	6.44352	7.15685	7.93816
MYCTH_2297296	2.75232	3.11958	4.1627	1.61002	1.9502	4.20493	11.4433	14.3055	13.5763	13.8998	12.4201	8.95808	4.20906	8.41542	17.4044	2.00697	5.89522	5.73828	14.7789	17.6502	18.655	13.43	17.9064	14.7938	5.20584	5.74359	2.97651	8.50545	9.13499	9.29899
MYCTH_2297299	166.001	255.135	294.318	442.219	380.865	411.827	36.7487	34.8003	42.3836	30.2732	16.6526	22.3952	136.631	125.731	114.055	35.1821	14.6289	16.3757	323.957	397.254	428.956	47.1317	48.3202	82.2921	875.889	922.268	843.024	33.1054	34.2951	34.7011
MYCTH_64095	3.80283	2.98093	2.77514	3.86405	4.76361	4.38441	2.66266	4.94233	2.07697	1.36642	1.91968	1.79584	0.748277	1.34522	1.77674	0.120418	0.218341	0.541347	0.537879	1.93351	1.37981	1.362	1.37972	1.87318	1.65519	2.12322	1.36823	1.661	2.33376	3.85568
MYCTH_44230	0.735353	1.31716	1.96021	0.268337	0.367661	0.282038	1.84963	1.56431	2.24582	1.76692	2.40538	2.89447	0.467673	1.22008	1.87226	2.18759	2.59826	2.84207	2.94553	2.51357	1.95933	1.42535	1.13977	2.66076	1.25474	1.68769	0.384066	1.63236	1.40025	1.28523
MYCTH_t11	0	0	0	0.107335	0	0	0	0	0	0	0	0	0.0467673	0	0.191047	0	0	0	0	0	0	0	0	0	0	0	0.0240041	0	0	0
MYCTH_t12	0	0.184864	0	0	0.0319705	0	0	0.0906849	0	0	0.0925147	0	0.0701509	0	0.343884	0	0	0	0	0	0.496732	0.0316745	0.209958	0	0.373752	0.163325	0.216037	0	0	0.050401
MYCTH_41142	0.0420202	0.046216	0.176199	0	0	0	0	0.113356	0.0675436	0	0	0.16902	0	0.125136	0.152838	0.120418	0	0.162404	0	0	0	0	0	0	0.106786	0	0.168029	0.515482	0.88905	1.08362
MYCTH_2297305	68.1358	92.1547	119.837	26.0019	23.2585	23.7425	298.462	291.937	290.336	266.31	266.997	279.898	94.1426	171.03	262.881	114.156	296.923	331.169	128.169	106.813	111.213	645.558	558.577	745.461	66.8483	51.0663	40.3269	1159	1233.74	1144.63
MYCTH_2297307	12.501	14.6505	20.1307	7.91594	8.7759	10.0252	34.2284	42.0778	40.5768	29.7314	22.1573	21.529	28.3176	41.6704	51.5827	15.7948	22.9259	21.4103	48.2811	53.945	49.5352	31.0727	30.4438	33.2702	54.9683	55.9116	34.8299	39.3484	30.1833	29.6106
MYCTH_2297308	4.81131	3.99768	3.36981	6.46692	6.92162	5.46128	5.02043	4.82897	4.84625	5.23008	3.93187	3.97198	8.34796	4.69261	5.90335	5.59943	4.23582	5.41347	4.45672	4.36421	6.62309	6.36658	5.51888	4.93838	4.7253	6.88687	5.59296	6.64399	3.91182	3.88088
MYCTH_106388	7.54263	7.07104	6.58544	7.70127	8.91977	10.6405	25.9965	28.7244	23.1675	19.3419	23.3831	20.2824	6.52404	11.6064	17.5763	12.965	9.54152	10.4751	13.447	13.2584	9.76906	18.3712	28.4942	28.8427	5.4728	4.95419	5.833	35.4537	24.849	27.7206
MYCTH_2123495	1.80687	2.12593	2.77514	3.54205	2.68552	3.97417	0.609769	0.317397	0.591006	0.588973	0.716989	0.802846	0.420906	0.312841	0.974339	0	0.458517	0.595482	0.998919	1.76778	1.37981	0.063349	1.25975	1.23459	0.560628	0.544416	0.816139	0.200465	0.488978	0.630013
MYCTH_2297312	23.2372	26.4586	24.8661	12.6923	13.3317	18.3068	68.3754	73.7042	73.2679	57.8607	69.3398	65.2841	33.2749	63.7569	91.0339	41.6044	67.0527	68.4533	77.5059	76.0975	87.7008	81.3402	67.6663	74.9058	49.2018	49.7324	26.6446	89.3502	98.3512	86.2866
MYCTH_2313872	68.1358	73.1599	71.6249	132.988	108.028	127.404	35.5089	41.2163	42.1303	67.5434	56.989	62.622	55.2789	40.857	37.9801	71.2674	41.7906	46.0686	50.7656	54.6079	50.4183	34.6202	38.7822	50.1501	135.192	147.428	146.833	67.6427	54.5877	54.0299
MYCTH_99853	5.35758	5.29173	4.73535	3.30055	3.99631	3.87161	2.19517	3.06062	2.34714	3.18045	1.80404	3.02124	15.8775	23.7446	17.4808	3.07066	1.09171	1.92178	595.279	598.616	505.425	2.47061	1.61967	3.40578	491.244	502.632	222.11	115.067	104.886	97.652
MYCTH_2297319	3.86586	5.17619	3.47993	1.20752	2.68552	3.48701	11.8295	13.6481	9.06773	16.7975	28.8415	9.76092	3.74138	5.47471	7.89024	3.61254	2.31442	2.32779	2.53572	3.89465	2.59404	9.47068	8.51828	7.25856	7.47505	8.84677	4.6568	5.29801	5.60102	5.14091
MYCTH_2297322	85.1119	81.0628	77.2192	107.925	95.2242	104.38	51.4035	50.0807	57.564	61.1825	59.0244	59.4951	72.4893	58.8453	61.0968	92.2	68.2317	80.1194	72.7674	58.8893	67.5831	58.8829	66.2866	76.0978	102.328	109.292	105.186	109.912	97.1954	96.896
MYCTH_2297323	49.5208	49.4511	42.5961	66.4939	67.5057	70.0992	27.9681	29.6766	31.8637	38.7309	36.127	30.5715	43.5871	31.4718	33.6243	46.2806	35.939	35.6206	36.1148	32.262	44.2367	38.8963	38.4822	39.7199	78.8083	97.6138	80.9898	42.6991	40.5407	37.3976
MYCTH_2297324	116.837	105.927	120.3	80.7963	118.131	91.97	114.189	118.162	122.794	105.968	101.442	86.5595	134.526	132.05	130.753	138.742	109.651	121.587	94.5131	76.7605	77.9317	108.644	103.089	111.603	119.067	120.534	123.021	111.201	113.754	100.928
MYCTH_2137239	23.5103	25.3957	28.6764	10.4115	13.3956	8.76882	57.1963	56.9275	58.6954	50.9108	44.9853	49.4596	56.3546	68.7311	65.6819	81.1416	90.1969	102.558	42.6462	36.4605	38.1656	87.9285	96.9704	82.7604	61.6157	53.9244	39.9188	133.281	135.291	114.41
MYCTH_2297331	1.53374	1.91796	1.36554	1.55635	1.4067	3.51265	4.79685	7.86692	2.97192	5.44211	8.83515	6.76081	0.607975	1.00109	2.99944	3.23122	2.31442	2.16539	0.665946	0.607675	0.607117	6.55662	13.4073	8.55701	3.41716	2.01434	2.04035	8.44817	7.82364	6.55213
MYCTH_2297332	8.5301	10.907	11.6071	7.62077	7.11344	13.5891	43.7814	52.4839	40.9314	60.3108	64.1589	65.601	6.47727	16.7057	32.4016	9.07149	37.3801	26.9049	23.18	26.6549	21.0835	53.7833	65.2368	62.6024	16.3917	23.2194	9.3856	42.155	45.4971	43.4709
MYCTH_2089248	12.6061	17.2386	15.3073	9.4723	10.7421	15.1018	27.4803	33.1907	25.4977	22.6166	23.6838	20.5782	14.9421	16.7995	24.9125	13.9083	18.7337	17.1607	24.5632	28.4503	32.9775	21.9821	20.5159	20.2644	28.1382	24.8526	14.9786	26.7478	19.937	20.7148
MYCTH_2115401	11.6606	12.6632	8.5897	17.8444	18.3671	23.6399	7.1343	8.93246	7.53111	10.8607	8.58074	10.4793	11.1774	8.60312	8.61622	13.1657	12.6638	9.17583	5.9679	5.41384	9.4655	6.14486	5.69885	6.17297	15.1637	14.1004	14.5225	10.5387	8.60156	9.22339
MYCTH_2297337	2.39515	1.91796	2.81918	1.63686	1.75838	2.05118	9.45142	10.8822	7.76751	10.9313	12.2813	10.0145	1.68362	2.9407	7.01142	1.14397	2.55459	3.24808	2.79185	3.72892	4.4154	4.24439	5.30893	5.25767	1.86876	1.03439	1.08018	5.84213	4.912	4.7881
MYCTH_2297338	41.8731	37.3194	46.6487	59.866	68.9284	74.6631	40.9765	46.5214	27.1525	63.8682	60.5509	53.8752	11.2943	14.2968	28.0075	25.9902	37.6202	33.5094	40.8532	46.1281	38.5519	30.0908	38.9021	36.0161	11.1058	13.6921	15.9627	24.2563	21.2261	25.0493
MYCTH_2123512	67.2323	76.7185	91.8878	33.73	63.0458	44.0748	55.1841	58.5144	55.0987	75.0587	64.8528	59.5585	60.6104	50.9305	64.8795	59.1051	53.0351	62.5797	31.8373	34.1403	35.8751	46.2448	49.25	48.2343	50.9905	64.9761	45.1277	43.0141	33.3172	34.5247
MYCTH_2115405	87.9483	94.9738	92.7688	44.7586	73.5482	47.2798	32.2364	32.3518	37.4529	37.9534	34.1148	32.0505	66.7369	52.5572	64.2873	41.484	31.1355	41.792	50.0484	38.6979	46.2237	76.0188	79.214	122.991	113.727	122.902	95.4163	75.9477	77.7919	66.857
MYCTH_2297347	82.6327	102.022	124.33	46.9321	51.0889	49.3823	64.8794	68.4898	81.1367	65.5409	65.0841	67.3335	80.8139	149.726	173.967	33.8374	47.0089	61.6324	265.072	203.847	261.723	218.237	259.627	308.521	82.4925	93.2313	51.7288	80.2147	86.6157	79.8352
MYCTH_2297348	96.7935	149.116	165.032	19.1593	29.4129	24.204	175.349	191.413	203.762	24.1008	16.7452	15.3386	388.73	447.581	441.509	25.8899	17.4236	17.8915	351.415	331.846	402.408	85.1411	88.842	134.571	280.368	289.629	164.644	49.9158	50.4981	40.724
MYCTH_t13	0.0210101	0.0924319	0	0	0.063941	0.0512796	0	0.0226712	0.0675436	0	0	0	0.397522	0.0625681	0	0	0	0	0.0768399	0.110486	0.0275962	0	0	0.0851444	0.133483	0.517196	0.504086	0	0	0.050401
MYCTH_2054613	8.65616	10.9763	10.7702	7.51344	6.90563	10.179	68.66	85.3345	60.1645	28.6712	28.587	28.6067	25.4882	48.5842	81.5197	11.52	15.3712	16.3757	33.4254	40.4657	42.8293	27.7469	31.3737	41.7846	13.0813	14.9987	14.1384	29.9266	25.4046	25.0493
MYCTH_2297356	27.1661	35.1935	29.9538	10.2773	15.5057	13.8711	41.261	42.1685	45.3386	38.8251	37.1215	34.7971	34.7247	37.1029	40.5402	37.9317	49.1268	45.0942	25.3316	24.4727	35.268	32.403	29.0341	25.7988	37.9893	44.9143	28.6129	27.9219	30.1166	25.7297
MYCTH_2297358	24.7079	27.6372	23.919	39.687	35.9508	37.7418	24.8176	19.86	25.4977	30.4852	23.013	22.6065	30.7729	22.0866	25.7149	30.1446	25.5678	24.2523	13.0372	14.1146	20.1452	14.4436	22.1355	20.754	28.2183	34.1349	32.4295	24.2563	21.9595	23.4869
MYCTH_2297359	27.6703	30.4563	26.2537	43.5243	42.9044	47.8439	20.2647	20.1774	25.2782	25.9148	23.9382	20.9796	27.7798	23.2753	26.1352	36.4666	19.6071	18.6223	18.8258	19.2246	24.1743	20.4301	19.3761	23.9682	32.9436	35.8498	34.4219	26.6046	22.8486	22.8065
MYCTH_2297360	28.5107	32.5592	37.1119	16.3686	20.637	20.0503	65.6924	68.1951	64.5379	82.5033	83.4482	72.6576	34.3973	54.841	56.2251	36.0652	60.3277	58.5737	44.0549	33.6155	45.9753	54.6702	61.7875	66.3062	30.5142	32.6378	19.9714	79.1837	73.5689	68.8226
MYCTH_2089267	213.021	231.542	284.65	167.764	149.238	165.787	292.344	293.456	289.12	361.936	413.078	357.415	173.086	219.301	242.419	259.4	445.482	471.946	163.874	118.497	135.884	486.426	482.752	630.367	107.32	85.2012	69.9479	600.45	576.127	559.426
MYCTH_2297364	654.906	617.653	616.543	683.803	737.288	609.51	266.51	259.382	287.28	348.012	298.129	334.491	381.808	295.384	264.103	372.453	398.058	436.921	155.396	144.958	143.418	295.333	321.385	356.329	328.528	342.22	413.519	227.872	228.642	254.424
MYCTH_2297367	7.66869	9.38184	10.8583	4.40073	6.0744	8.89701	37.0536	36.2966	34.8525	37.8592	47.3444	39.0437	6.85141	23.1502	31.1406	11.8812	28.6246	32.156	19.1844	17.374	19.6209	32.4981	40.5818	40.3797	6.22031	9.79949	4.1047	35.511	30.8278	29.7366
MYCTH_2297369	29.7293	30.3639	29.3371	10.1431	14.6585	11.5636	23.2119	26.48	27.9462	24.1008	26.6905	24.846	34.257	31.8472	31.3317	26.1508	28.7774	26.4177	31.7093	29.6656	24.1191	30.5976	31.8536	32.3975	41.3797	34.2438	32.8616	38.6611	32.8504	33.3151
MYCTH_2297371	58.303	55.2281	56.2295	95.689	77.5285	88.9445	47.562	51.3503	52.9035	51.1229	46.7199	49.9032	71.5306	56.3113	50.3218	72.0099	58.188	46.7724	27.6624	30.7429	28.8105	40.7651	41.3916	45.9141	58.6524	62.4173	70.9801	57.9058	47.8754	45.5121
MYCTH_t36	0	0	0	0	0	0	0.0203256	0	0	0	0	0	0	0	0	0	0	0	0	0	0	0	0	0	0.0800898	0.136104	0.12002	0.114552	0	0
MYCTH_92028	140.41	119.838	128.097	121.664	132.102	120.661	134.82	126.165	128.535	117.936	118.465	118.04	157.629	150.664	146.724	118.973	127.817	140.074	126.709	89.1626	98.5461	158.436	145.561	169.246	91.863	83.6768	112.075	131.62	137.18	124.894
MYCTH_2297374	79.6493	78.3592	73.3208	43.1754	62.1027	49.1772	83.3351	78.8959	81.1705	84.2231	82.4075	90.4259	115.188	108.368	106.604	92.7419	97.4458	96.035	118.359	82.6715	94.8758	125.083	132.903	131.676	145.336	124.753	128.542	139.466	132.646	122.349
MYCTH_2297376	9.64364	9.56671	8.7659	10.975	12.0689	10.179	17.0532	16.8221	15.6532	16.7268	16.2595	17.3246	3.83492	9.54164	14.9399	4.63609	12.4236	11.639	10.5015	9.69519	8.0305	14.1902	15.9868	18.7956	7.63523	6.99575	7.22523	16.3236	14.1581	14.4903
MYCTH_2123530	0	0	0	0	0	0	0	0	0	0	0	0	0.0935346	0	0	0	0	0.108269	0	0.220973	0	0	0	0	0	0	0	0	0	0
MYCTH_2115420	7.92081	7.69496	5.24192	18.5421	7.41716	11.8712	4.26838	2.92459	2.41468	1.17795	2.05845	2.04937	6.33697	3.50382	2.34988	3.3717	2.79477	1.92178	13.0884	20.4952	12.5287	0.570141	0.359927	0.553439	198.249	208.675	217.837	0.40093	0.133358	0.47881
MYCTH_2297381	7.31151	9.95954	6.54139	10.492	10.3425	11.9225	15.3662	19.1118	16.3793	16.7033	17.6934	13.1202	41.2488	33.0673	33.0129	36.5067	26.6377	22.0058	37.293	47.7854	55.1373	34.1451	28.7642	27.8635	65.8338	76.4088	76.6931	60.025	52.1428	48.4102
MYCTH_2297386	0.273131	0.415944	0.374423	1.93203	0.735322	2.30758	0.304884	0.36274	0.439033	1.2015	1.57275	0.971867	1.21595	0.68825	0.725978	1.86648	1.96507	2.6526	0.614719	0.773405	0	6.17653	2.99939	5.3641	2.80314	1.63325	2.16037	18.8437	21.3817	15.1455
MYCTH_2297389	69.7325	102.715	118.119	19.6959	25.6563	25.9731	196.508	195.698	188.041	179.495	162.386	187.042	82.7313	163.772	195.88	74.1975	174.127	167.872	200.04	183.325	188.206	182.92	175.255	217.948	114.662	119.935	51.5848	145.738	146.093	127.111
MYCTH_2297393	46.3903	50.4216	49.8203	21.3865	25.1928	20.64	65.5705	63.4568	64.6054	55.8346	58.6543	51.6568	65.4976	71.2025	74.6229	63.099	72.3147	72.2428	75.4824	45.8795	51.8809	178.169	164.007	200.728	69.3311	54.3055	41.7911	281.883	366.889	254.349
MYCTH_2297398	9.93778	8.3882	8.56768	9.15029	8.5681	7.40991	10.1628	9.31787	10.2835	8.76392	7.51682	8.23974	14.2173	13.0455	11.4819	16.7381	8.82099	12.8029	6.81314	4.75092	8.47204	12.258	8.78822	11.6222	8.16916	8.1118	9.88969	35.3391	41.0741	28.0986
MYCTH_2297401	13.9507	9.72846	12.9727	6.09125	9.12758	6.30739	27.7038	21.9457	26.6459	23.3469	21.926	26.1348	19.9462	12.9516	13.4306	49.9132	52.8823	40.8988	9.96358	10.4686	8.63762	58.5662	58.3682	59.665	20.3161	11.9227	21.8437	194.365	186.256	177.286
MYCTH_2297404	0.693333	0.161756	0.572647	0.161002	0.575469	0.102559	1.01628	0.74815	0.962496	0.918798	2.47477	0.992994	0.841811	0.750818	0.687769	1.10383	2.18341	0.974425	0.409813	0.110486	0.386347	2.75568	2.27954	2.68205	0.560628	0.435533	0.672115	6.64399	6.29003	7.20735
MYCTH_2297405	2.01697	1.87175	1.49769	1.63686	1.58254	1.33327	1.97159	3.12863	2.53288	2.02607	1.66526	1.58457	5.19117	2.69043	2.8466	3.53226	3.42796	3.03154	3.48341	2.45832	5.40886	1.64707	3.23934	3.32063	4.99226	4.21923	6.14505	4.66797	4.04518	4.61169
MYCTH_2297409	1.2396	0.554592	1.05719	1.28802	1.10298	0.230758	1.09758	1.04288	2.19517	0.235589	0.69386	0.507061	3.29709	2.00218	2.21614	1.72599	1.83407	1.35337	39.342	51.2657	63.6093	4.24439	5.75884	5.70468	57.3443	57.7898	66.7314	55.6434	49.609	43.7733
MYCTH_2297411	68.4089	61.0975	61.119	49.9912	72.3652	61.6894	23.5777	27.3188	28.6723	33.1238	29.0034	34.8393	49.0355	37.666	37.2159	34.1184	30.6115	31.9936	52.4048	47.233	57.0138	55.3671	44.9909	52.1297	80.1699	81.1725	81.4459	54.3833	59.433	53.7275
MYCTH_2297413	7.8998	7.07104	12.8405	5.36674	3.77252	5.84588	57.1353	63.6155	44.7139	65.1404	65.246	54.6781	7.5763	26.7792	37.1968	18.0828	46.0045	57.7617	16.0083	13.507	16.1162	43.4574	42.0515	36.8037	6.59406	4.92697	3.84066	23.3112	26.916	22.9829
MYCTH_2297415	10.337	11.6233	15.3293	10.975	8.44021	10.1534	26.1997	22.4672	19.3512	21.2973	13.5997	17.5147	14.7785	18.7392	20.2892	17.0793	17.6202	20.6253	15.8803	14.6395	24.947	12.068	12.8374	14.0275	11.5329	11.3783	7.20123	13.2021	11.98	13.0539
MYCTH_2297416	4.5802	4.09011	3.67816	2.49553	2.98924	3.64085	14.2076	15.3257	13.2048	12.4391	16.4214	13.0146	4.25582	7.97744	13.1249	3.67275	5.06552	7.63299	8.78536	12.8717	11.7836	15.6472	21.8656	23.4999	6.94111	7.05019	4.00868	15.0635	18.2478	15.9771
MYCTH_2089286	11.3244	11.7851	9.77905	5.90341	7.08147	8.10218	14.3499	14.1242	12.141	13.193	14.0391	14.2611	8.16089	8.66569	12.1888	7.12473	12.0961	7.71419	12.7042	15.6615	12.4735	14.9187	19.586	21.8183	12.2537	12.0316	11.1139	16.7818	19.4257	19.858
MYCTH_2297420	1.55475	1.1554	1.78402	1.39535	1.42269	2.43578	1.38214	1.70034	0.996268	1.01303	0.485702	1.35216	2.1513	0.68825	1.73853	4.19456	0.960702	1.56991	1.5368	1.85065	1.65577	1.39368	2.00959	2.19247	1.46831	2.04156	1.96834	5.18346	4.33412	3.02406
MYCTH_2297423	276.724	272.697	284.341	221.7	302.809	272.859	161.182	166.067	156.262	221.737	210.193	184.972	149.796	115.595	124.524	204.951	217.031	199.974	70.4366	73.363	58.6972	91.0959	89.9218	87.9542	138.449	158.48	138.408	101.865	100.329	89.7894
MYCTH_2297426	4.72727	5.4997	5.08775	4.83007	5.3071	3.38446	2.09354	2.44849	2.53288	3.4396	1.57275	1.43667	5.93945	5.81884	5.34931	3.65268	1.39739	2.76087	21.4896	20.6057	27.8446	4.62448	3.20935	6.8967	14.9768	11.46	12.8182	14.4049	12.3356	14.0871
MYCTH_2297430	93.4529	114.292	135.453	73.9269	70.6069	87.56	281.286	277.382	280.323	219.051	243.129	252.812	153.42	293.132	394.321	107.333	249.695	226.229	224.04	210.67	222.481	213.898	203.239	240.937	96.2145	90.4003	61.2105	233.17	238.799	236.91
MYCTH_64173	217.223	232.651	219.83	355.922	318.394	334.984	148.357	159.809	150.724	182.959	149.781	151.231	279.996	219.864	210.782	222.492	137.49	150.657	354.949	345.022	425.92	168.097	200.689	254.369	479.497	456.52	541.436	318.138	298.543	291.898
MYCTH_2297436	9.09737	9.844	9.9112	11.6727	12.0689	20.5631	17.1142	24.0088	17.5107	26.1268	30.1829	21.3177	7.2957	13.2019	18.2259	8.04793	8.51532	7.28112	22.8471	30.218	42.1946	16.5024	20.1559	23.6063	25.0147	25.5603	18.5312	31.3871	24.36	27.9474
MYCTH_2297437	111.059	113.114	106.887	182.442	156.32	193.375	56.2207	69.8954	69.0633	99.6307	79.6551	76.9676	71.8813	52.526	51.3152	99.405	59.6727	58.7632	35.1415	31.3229	30.687	45.9914	53.2392	66.6681	90.8218	92.8502	109.603	70.936	59.0774	63.0265
MYCTH_2049706	0.987475	1.91796	1.40959	1.15385	1.26284	1.74351	4.85783	4.60226	6.19712	2.19098	1.89655	1.56344	1.59009	3.62895	6.99232	2.20766	3.07861	1.2451	19.3893	20.0533	25.6369	3.16745	1.76964	2.17118	6.94111	6.8052	2.88049	10.8824	6.44561	8.44217
[truncated: 7,679 more rows]

## Sheet: RNAseq_res1OEvsWTvsDres1
	WT_6h_01	WT_6h_02	WT_6h_03	WT_7h_01	WT_7h_02	WT_7h_03	WT_9h_01	WT_9h_02	WT_9h_03	Dres1_6h_01	Dres1_6h_02	Dres1_6h_03	Dres1_7h_01	Dres1_7h_02	Dres1_7h_03	Dres1_9h_01	Dres1_9h_02	Dres1_9h_03	res1OE_6h_01	res1OE_6h_02	res1OE_6h_03	res1OE_7h_01	res1OE_7h_02	res1OE_7h_03	res1OE_9h_01	res1OE_9h_02	res1OE_9h_03
[truncated: 9,292 more rows]
