# Supplementary material for: Transcriptomic and genetic analysis reveals a Zn2Cys6 transcription factor specifically required for conidiation in submerged cultures of Thermothelomyces thermophilus
Source: mBio. 2024 Nov 27;16(1):e03111-24. doi: 10.1128/mbio.03111-24 (PMC11708020; doi:10.1128/mbio.03111-24)
Supplement: Data set S5 — Differentially regulated genes between WT and the res1 mutant over the 48 h time course. [file mbio.03111-24-s0005.xlsx]

## Sheet: WT1_vs_∆res-1_11.5h
		GeneID	log2FC	unshrunk.logFC	logCPM	PValue	FDR	GO	GO term
		MYCTH_2311457	3.6162	3.61897	10.1537	8.18e-17	5.91e-13
		MYCTH_117146	2.50029	2.50379	9.30777	2.79e-16	1.01e-12
		MYCTH_2302052	-3.33615	-3.34533	6.1928	8.66e-14	2.09e-10	GO:1901363	heterocyclic compound binding
		MYCTH_2300802	2.35678	2.36098	7.20574	4.18e-13	7.55e-10	GO:0110165	cellular anatomical entity
		MYCTH_2294148	2.38735	2.38945	9.8484	6.82e-13	8.26e-10	GO:1903725	regulation of phospholipid metabolic process
		MYCTH_2294202	2.91313	2.92905	5.88496	6.86e-13	8.26e-10	GO:0110165	cellular anatomical entity
		MYCTH_2297348	2.18405	2.1881	7.62707	3.16e-12	3.26e-09	GO:1990778	protein localization to cell periphery
		MYCTH_2314451	2.06693	2.06708	12.9915	4.73e-12	4.28e-09
		MYCTH_2298133	2.57549	2.58959	6.39229	8.92e-12	5.98e-09	GO:1901607	alpha-amino acid biosynthetic process
		MYCTH_2298488	-2.2431	-2.24927	4.48601	9.66e-12	5.98e-09
		MYCTH_110061	2.47779	2.4913	6.24548	9.91e-12	5.98e-09	GO:0071704	organic substance metabolic process
		MYCTH_112051	5.0663	5.17199	7.60312	1.02e-11	5.98e-09	GO:1901363	heterocyclic compound binding
		MYCTH_2312728	2.5305	2.53728	6.52871	1.08e-11	5.98e-09
		MYCTH_2311961	2.18318	2.18467	8.45779	1.23e-11	6.36e-09	GO:0140096	catalytic activity, acting on a protein
		MYCTH_116261	-1.95338	-1.95955	4.32153	1.48e-11	7.12e-09
		MYCTH_112025	1.61014	1.61138	7.98704	2.15e-11	9.7e-09
		MYCTH_2121938	3.84521	3.86014	8.2575	2.38e-11	1.01e-08
		MYCTH_2295212	1.63738	1.63964	6.68424	3.48e-11	1.4e-08	GO:2001141	regulation of RNA biosynthetic process
		MYCTH_2295439	2.35747	2.37111	5.79903	3.73e-11	1.42e-08	GO:0042578	phosphoric ester hydrolase activity
		MYCTH_2298363	1.69758	1.69946	9.50941	4.57e-11	1.65e-08
		MYCTH_2305012	1.95257	1.95489	7.72181	6.95e-11	2.39e-08	GO:2001141	regulation of RNA biosynthetic process
		MYCTH_2308280	-1.71731	-1.72167	3.5661	8.02e-11	2.64e-08	GO:1901678	iron coordination entity transport
		MYCTH_2306143	1.83294	1.84076	5.37587	1.12e-10	3.41e-08	GO:2001141	regulation of RNA biosynthetic process
		MYCTH_2086739	1.90193	1.91143	5.47075	1.13e-10	3.41e-08
		MYCTH_79031	1.66541	1.66786	7.14307	1.19e-10	3.44e-08	GO:1990542	mitochondrial transmembrane transport
		MYCTH_2310947	1.84977	1.85179	7.70109	1.28e-10	3.55e-08	GO:2001141	regulation of RNA biosynthetic process
		MYCTH_2306242	2.26459	2.2745	6.62283	1.44e-10	3.87e-08	GO:1990234	transferase complex
		MYCTH_2296636	1.54448	1.54853	6.14989	2e-10	5.17e-08	GO:1901363	heterocyclic compound binding
		MYCTH_2301494	1.4993	1.50318	6.76139	3.98e-10	9.92e-08
		MYCTH_2308809	1.61198	1.61372	7.37849	4.75e-10	1.14e-07	GO:1903046	meiotic cell cycle process
		MYCTH_2311126	2.34186	2.3586	5.76198	5.06e-10	1.18e-07
		MYCTH_2305327	1.48522	1.49007	5.58185	7.86e-10	1.78e-07
		MYCTH_2298386	1.54365	1.54408	9.25774	8.23e-10	1.8e-07	GO:1901576	organic substance biosynthetic process
		MYCTH_2309766	1.33404	1.33433	9.53008	8.69e-10	1.83e-07	GO:1990904	ribonucleoprotein complex
		MYCTH_2305811	2.05463	2.05649	8.00743	8.93e-10	1.83e-07	GO:1901564	organonitrogen compound metabolic process
		MYCTH_2298281	1.36188	1.36417	6.82567	9.11e-10	1.83e-07	GO:0110165	cellular anatomical entity
		MYCTH_2306173	-1.30659	-1.30877	5.53222	9.77e-10	1.91e-07	GO:1901575	organic substance catabolic process
		MYCTH_2304525	-1.44513	-1.44672	5.70242	1.22e-09	2.33e-07
		MYCTH_2114395	1.53596	1.53676	8.38497	1.34e-09	2.47e-07	GO:0019904	protein domain specific binding
		MYCTH_2308119	1.61626	1.61753	7.61827	1.37e-09	2.47e-07	GO:0016616	oxidoreductase activity, acting on the CH-OH group of donors, NAD or NADP as acceptor
		MYCTH_2302350	2.41933	2.43245	5.29729	1.54e-09	2.57e-07
		MYCTH_2134935	1.3165	1.31742	7.97385	1.54e-09	2.57e-07	GO:0071704	organic substance metabolic process
		MYCTH_2311755	1.66365	1.6712	5.87517	1.59e-09	2.57e-07
		MYCTH_2297629	1.99479	2.00473	6.25182	1.6e-09	2.57e-07	GO:1904680	peptide transmembrane transporter activity
		MYCTH_t45	-2.21113	-2.23223	2.5077	1.6e-09	2.57e-07
		MYCTH_2311494	1.69194	1.69687	6.26207	1.71e-09	2.68e-07	GO:1901576	organic substance biosynthetic process
		MYCTH_105669	1.82683	1.83585	5.74688	2.36e-09	3.63e-07	GO:1904680	peptide transmembrane transporter activity
		MYCTH_2310303	1.45382	1.45869	6.02483	2.7e-09	4.07e-07	GO:0140096	catalytic activity, acting on a protein
		MYCTH_2300488	2.5029	2.51861	6.04662	3.15e-09	4.56e-07
		MYCTH_2304231	1.46526	1.46537	11.5628	3.15e-09	4.56e-07	GO:0140098	catalytic activity, acting on RNA
		MYCTH_2300159	2.16323	2.17414	6.01593	3.84e-09	5.44e-07	GO:2001141	regulation of RNA biosynthetic process
		MYCTH_2304881	1.71284	1.72148	5.644	3.97e-09	5.53e-07
		MYCTH_90641	1.36559	1.3666	7.90102	4.2e-09	5.72e-07	GO:1901618	organic hydroxy compound transmembrane transporter activity
		MYCTH_90344	1.86343	1.87494	5.97139	6.07e-09	8.11e-07	GO:2001141	regulation of RNA biosynthetic process
		MYCTH_2095925	1.47601	1.47924	6.3763	6.24e-09	8.11e-07	GO:0110165	cellular anatomical entity
		MYCTH_2304598	1.16542	1.16748	7.21061	6.28e-09	8.11e-07	GO:1901657	glycosyl compound metabolic process
		MYCTH_2305675	1.18619	1.18869	6.51132	6.62e-09	8.4e-07	GO:1901576	organic substance biosynthetic process
		MYCTH_2308377	1.50513	1.50592	8.18595	7e-09	8.65e-07	GO:2001252	positive regulation of chromosome organization
		MYCTH_2295902	1.22629	1.22787	6.3584	7.06e-09	8.65e-07	GO:1901564	organonitrogen compound metabolic process
		MYCTH_2300252	1.24125	1.24137	10.6937	7.64e-09	9.2e-07	GO:0110165	cellular anatomical entity
		MYCTH_116322	1.58441	1.58702	7.09568	7.86e-09	9.31e-07	GO:1990904	ribonucleoprotein complex
		MYCTH_2308663	2.72089	2.74394	5.45452	8.16e-09	9.51e-07	GO:1903311	regulation of mRNA metabolic process
		MYCTH_99461	1.68056	1.68861	5.48733	8.73e-09	1e-06	GO:2001141	regulation of RNA biosynthetic process
		MYCTH_2296944	1.72508	1.72994	6.65568	9.52e-09	1.07e-06	GO:1901576	organic substance biosynthetic process
		MYCTH_2309859	1.48031	1.48422	5.30824	9.71e-09	1.07e-06	GO:0110165	cellular anatomical entity
		MYCTH_2296370	1.23799	1.23985	6.57582	9.72e-09	1.07e-06	GO:2001252	positive regulation of chromosome organization
		MYCTH_2142074	-1.14949	-1.15143	5.63358	1.08e-08	1.16e-06	GO:1990904	ribonucleoprotein complex
		MYCTH_2311558	1.599	1.6029	6.35643	1.1e-08	1.17e-06	GO:2001251	negative regulation of chromosome organization
		MYCTH_2141429	1.60112	1.60194	8.60064	1.14e-08	1.19e-06	GO:1903046	meiotic cell cycle process
		MYCTH_2298741	1.58744	1.59072	6.60089	1.18e-08	1.22e-06	GO:1990904	ribonucleoprotein complex
		MYCTH_2306441	2.06806	2.08303	5.16913	1.26e-08	1.28e-06	GO:1990456	mitochondrion-endoplasmic reticulum membrane tethering
		MYCTH_2294048	2.55935	2.58803	5.28211	1.28e-08	1.28e-06	GO:1901576	organic substance biosynthetic process
		MYCTH_114008	2.10487	2.10827	7.51592	1.37e-08	1.33e-06	GO:1905369	endopeptidase complex
		MYCTH_115501	1.89043	1.89132	8.59909	1.37e-08	1.33e-06
		MYCTH_2303440	0.875778	0.87626	8.08156	1.38e-08	1.33e-06	GO:1901576	organic substance biosynthetic process
		MYCTH_2300708	1.7071	1.71358	5.96454	1.67e-08	1.59e-06	GO:0110165	cellular anatomical entity
		MYCTH_2300813	1.45588	1.46137	5.16933	1.8e-08	1.67e-06
		MYCTH_2304619	2.07584	2.08735	5.53599	1.81e-08	1.67e-06	GO:0016997	alpha-sialidase activity
		MYCTH_2307790	1.93411	1.93796	7.33505	1.95e-08	1.78e-06	GO:1903530	regulation of secretion by cell
		MYCTH_2134725	1.04197	1.04361	7.06222	1.97e-08	1.78e-06
		MYCTH_2298407	2.11327	2.1281	5.60973	2.06e-08	1.84e-06	GO:0110165	cellular anatomical entity
		MYCTH_2305849	1.1072	1.10881	6.88245	2.17e-08	1.89e-06	GO:1990752	microtubule end
		MYCTH_2297656	1.91686	1.9225	6.21931	2.18e-08	1.89e-06	GO:2000112	regulation of cellular macromolecule biosynthetic process
		MYCTH_2096092	1.23341	1.23458	7.35388	2.2e-08	1.89e-06	GO:0042578	phosphoric ester hydrolase activity
		MYCTH_86146	2.51481	2.51762	9.8101	2.26e-08	1.93e-06
		MYCTH_2310435	-1.06665	-1.06699	7.72529	2.32e-08	1.95e-06	GO:0043830	thiol-driven fumarate reductase activity
		MYCTH_2307954	-1.93272	-1.93623	5.35381	2.45e-08	2.03e-06	GO:0018741	alkyl sulfatase activity
		MYCTH_2313219	1.44416	1.44518	7.99115	2.48e-08	2.04e-06	GO:1901607	alpha-amino acid biosynthetic process
		MYCTH_2301313	2.66226	2.684	5.76072	2.58e-08	2.08e-06	GO:0110165	cellular anatomical entity
		MYCTH_2309900	-1.87466	-1.88124	4.545	2.59e-08	2.08e-06
		MYCTH_2297802	2.39742	2.40237	9.79065	2.63e-08	2.08e-06	GO:0016798	hydrolase activity, acting on glycosyl bonds
		MYCTH_2306121	3.21106	3.25253	6.59492	2.65e-08	2.08e-06
		MYCTH_2302571	1.27897	1.28107	7.10854	2.98e-08	2.32e-06	GO:1901576	organic substance biosynthetic process
		MYCTH_2315007	0.978642	0.978876	10.0018	3.16e-08	2.43e-06	GO:0071704	organic substance metabolic process
		MYCTH_2312602	-1.26834	-1.27204	4.50943	3.32e-08	2.53e-06
		MYCTH_2306853	1.43427	1.43719	6.45298	3.5e-08	2.64e-06
		MYCTH_2303666	1.36526	1.3669	7.28107	3.55e-08	2.64e-06	GO:1901363	heterocyclic compound binding
		MYCTH_2307043	1.56537	1.57032	6.18747	3.84e-08	2.81e-06	GO:1990234	transferase complex
		MYCTH_2310562	1.18478	1.18718	6.32169	3.85e-08	2.81e-06	GO:2001251	negative regulation of chromosome organization
		MYCTH_2311044	1.47688	1.47959	6.53222	4.13e-08	2.99e-06	GO:1901576	organic substance biosynthetic process
		MYCTH_2095639	3.42859	3.47454	6.93132	4.19e-08	3e-06
		MYCTH_2295862	-1.33218	-1.3346	5.4779	4.25e-08	3.01e-06	GO:2001141	regulation of RNA biosynthetic process
		MYCTH_2294321	1.35749	1.35796	8.84912	4.56e-08	3.2e-06	GO:1903046	meiotic cell cycle process
		MYCTH_2300593	1.57565	1.57937	6.37822	4.77e-08	3.32e-06	GO:0110165	cellular anatomical entity
		MYCTH_2305828	1.40782	1.40916	7.69747	5.01e-08	3.45e-06	GO:1990816	vacuole-mitochondrion membrane contact site
		MYCTH_2134282	1.10873	1.11019	7.44772	5.52e-08	3.76e-06	GO:0140096	catalytic activity, acting on a protein
		MYCTH_2305293	1.56361	1.57037	5.5946	5.78e-08	3.91e-06	GO:0140096	catalytic activity, acting on a protein
		MYCTH_2297204	1.79854	1.80122	8.43579	6.31e-08	4.22e-06
		MYCTH_2308260	1.41627	1.42181	5.66363	6.53e-08	4.33e-06	GO:2001141	regulation of RNA biosynthetic process
		MYCTH_108416	1.81144	1.81335	7.16272	6.71e-08	4.41e-06	GO:1903046	meiotic cell cycle process
		MYCTH_2314126	1.40115	1.4019	8.55394	7.25e-08	4.72e-06	GO:1901363	heterocyclic compound binding
		MYCTH_53055	1.48821	1.4949	4.78086	7.82e-08	4.98e-06	GO:1901576	organic substance biosynthetic process
		MYCTH_101345	-1.42971	-1.43215	5.13332	7.85e-08	4.98e-06
		MYCTH_2294928	2.2407	2.25124	7.51386	7.86e-08	4.98e-06	GO:2001141	regulation of RNA biosynthetic process
		MYCTH_2122680	2.75776	2.80173	5.2927	8.31e-08	5.22e-06
		MYCTH_2294675	-1.02048	-1.02142	6.52319	8.88e-08	5.53e-06
		MYCTH_2035048	1.98583	1.99552	5.58572	8.97e-08	5.54e-06	GO:1903047	mitotic cell cycle process
		MYCTH_2299218	-1.03346	-1.03407	7.22379	9.04e-08	5.54e-06
		MYCTH_2295130	1.49707	1.49922	7.80654	9.42e-08	5.72e-06
		MYCTH_2315027	2.17652	2.20104	4.58567	9.68e-08	5.83e-06
		MYCTH_2304063	1.36908	1.37006	8.37761	1e-07	5.99e-06	GO:2000220	regulation of pseudohyphal growth
		MYCTH_2312657	1.46723	1.47127	6.52164	1.04e-07	6.15e-06	GO:2001310	gliotoxin biosynthetic process
		MYCTH_2300213	0.970296	0.971458	7.15642	1.07e-07	6.27e-06	GO:0047429	nucleoside-triphosphate diphosphatase activity
		MYCTH_2296066	1.23233	1.23445	6.64024	1.08e-07	6.32e-06	GO:1901363	heterocyclic compound binding
		MYCTH_2299316	4.20574	4.35167	5.16925	1.12e-07	6.51e-06
		MYCTH_2300699	-1.53885	-1.54478	4.25152	1.14e-07	6.54e-06	GO:1990904	ribonucleoprotein complex
		MYCTH_2294422	1.13057	1.13313	6.04534	1.18e-07	6.67e-06	GO:1901363	heterocyclic compound binding
		MYCTH_2297883	-1.0593	-1.06141	5.36651	1.18e-07	6.67e-06	GO:1901663	quinone biosynthetic process
		MYCTH_2301226	1.44918	1.45031	7.86546	1.19e-07	6.67e-06	GO:2000689	actomyosin contractile ring assembly actin filament organization
		MYCTH_2316240	1.13586	1.1361	9.35736	1.21e-07	6.71e-06	GO:1901576	organic substance biosynthetic process
		MYCTH_2309414	2.29657	2.30969	6.52744	1.22e-07	6.74e-06	GO:1903046	meiotic cell cycle process
		MYCTH_2298380	1.94505	1.94647	10.2671	1.24e-07	6.74e-06
		MYCTH_2308108	1.56438	1.5664	7.28205	1.24e-07	6.74e-06	GO:0016997	alpha-sialidase activity
		MYCTH_102985	1.95512	1.96426	6.16775	1.29e-07	6.92e-06
		MYCTH_2299676	1.31797	1.32253	5.74831	1.29e-07	6.92e-06	GO:1901617	organic hydroxy compound biosynthetic process
		MYCTH_2071301	1.19221	1.19412	6.67658	1.32e-07	7e-06	GO:2001141	regulation of RNA biosynthetic process
		MYCTH_2306444	1.52689	1.53452	5.5048	1.34e-07	7.07e-06	GO:2001141	regulation of RNA biosynthetic process
		MYCTH_2310881	1.13472	1.1353	8.24143	1.43e-07	7.49e-06	GO:1990234	transferase complex
		MYCTH_2308801	1.28764	1.29139	5.73805	1.55e-07	8.04e-06	GO:0016627	oxidoreductase activity, acting on the CH-CH group of donors
		MYCTH_77476	-1.22357	-1.22727	3.52225	1.59e-07	8.17e-06
		MYCTH_2298160	1.34791	1.35294	5.85246	1.6e-07	8.17e-06	GO:2001141	regulation of RNA biosynthetic process
		MYCTH_2134741	1.15615	1.15903	5.98316	1.61e-07	8.17e-06
		MYCTH_2315937	1.20249	1.20333	7.87265	1.62e-07	8.17e-06	GO:2001246	negative regulation of phosphatidylcholine biosynthetic process
		MYCTH_2311953	0.995767	0.996727	7.04334	1.64e-07	8.23e-06	GO:1901575	organic substance catabolic process
		MYCTH_2298937	-1.18074	-1.18222	5.95065	1.65e-07	8.24e-06	GO:0110165	cellular anatomical entity
		MYCTH_2074408	-1.08999	-1.09056	7.19421	1.69e-07	8.38e-06	GO:2001252	positive regulation of chromosome organization
		MYCTH_2309651	-1.35935	-1.36135	5.18943	1.71e-07	8.38e-06
		MYCTH_2302719	-1.14363	-1.14489	6.24494	1.72e-07	8.38e-06	GO:1903322	positive regulation of protein modification by small protein conjugation or removal
		MYCTH_2090577	1.42131	1.42219	8.20244	1.74e-07	8.43e-06	GO:1902600	proton transmembrane transport
		MYCTH_2306750	1.34674	1.34923	6.82594	1.77e-07	8.51e-06	GO:1903008	organelle disassembly
		MYCTH_2302964	2.59666	2.63888	5.01823	1.97e-07	9.41e-06	GO:2001141	regulation of RNA biosynthetic process
		MYCTH_2060145	-1.38534	-1.38793	5.37809	1.99e-07	9.46e-06
		MYCTH_2303121	1.41336	1.41663	7.12517	2.06e-07	9.74e-06	GO:0042578	phosphoric ester hydrolase activity
		MYCTH_2299025	3.72015	3.85098	4.40063	2.1e-07	9.84e-06	GO:0110165	cellular anatomical entity
		MYCTH_2306968	1.86317	1.87388	5.51411	2.15e-07	1e-05	GO:1905369	endopeptidase complex
		MYCTH_2316107	1.08294	1.08426	6.9443	2.22e-07	1.03e-05
		MYCTH_2315637	-1.31853	-1.32324	4.20786	2.26e-07	1.04e-05	GO:0110165	cellular anatomical entity
		MYCTH_2306817	1.87006	1.87255	8.4664	2.41e-07	1.09e-05	GO:1901363	heterocyclic compound binding
		MYCTH_2296126	1.70081	1.71057	5.55015	2.41e-07	1.09e-05	GO:1902936	phosphatidylinositol bisphosphate binding
		MYCTH_107866	1.45148	1.45209	9.59404	2.44e-07	1.1e-05	GO:1901575	organic substance catabolic process
		MYCTH_2305614	-1.25888	-1.26074	5.85019	2.46e-07	1.1e-05	GO:0110165	cellular anatomical entity
		MYCTH_2307166	1.58883	1.59637	5.81552	2.48e-07	1.11e-05	GO:0016849	phosphorus-oxygen lyase activity
		MYCTH_2312111	1.62876	1.63809	5.77818	2.65e-07	1.17e-05	GO:1990234	transferase complex
		MYCTH_77354	0.860757	0.860832	10.7814	2.72e-07	1.19e-05	GO:1901575	organic substance catabolic process
		MYCTH_2075799	1.14073	1.14363	5.69538	2.73e-07	1.19e-05	GO:1901576	organic substance biosynthetic process
		MYCTH_2302045	1.06026	1.06137	7.13763	2.73e-07	1.19e-05	GO:2001141	regulation of RNA biosynthetic process
		MYCTH_2301334	1.64206	1.6442	7.32668	2.76e-07	1.19e-05	GO:1901576	organic substance biosynthetic process
		MYCTH_2301550	-1.08287	-1.08362	6.71995	2.82e-07	1.21e-05	GO:1990904	ribonucleoprotein complex
		MYCTH_2307878	1.161	1.16351	6.51333	3.02e-07	1.29e-05
		MYCTH_2313192	1.63193	1.63882	5.73732	3.05e-07	1.29e-05	GO:1901363	heterocyclic compound binding
		MYCTH_2299445	1.12898	1.12976	7.78838	3.06e-07	1.29e-05	GO:0110165	cellular anatomical entity
		MYCTH_94171	3.94013	3.99282	7.64226	3.09e-07	1.3e-05
		MYCTH_2295145	1.43478	1.43825	6.48364	3.1e-07	1.3e-05	GO:2001141	regulation of RNA biosynthetic process
		MYCTH_92876	2.02103	2.0313	6.15822	3.24e-07	1.34e-05	GO:2001141	regulation of RNA biosynthetic process
		MYCTH_2312918	-1.55155	-1.552	7.52215	3.29e-07	1.36e-05
		MYCTH_2140421	1.08187	1.08352	8.57963	3.43e-07	1.41e-05
		MYCTH_2297953	1.16246	1.16387	7.53045	3.47e-07	1.42e-05
		MYCTH_2118610	-0.944238	-0.945181	6.69374	3.52e-07	1.42e-05	GO:1990904	ribonucleoprotein complex
		MYCTH_2296465	-1.12764	-1.12799	7.82995	3.53e-07	1.42e-05	GO:2001251	negative regulation of chromosome organization
		MYCTH_2304698	1.59058	1.60013	5.54346	3.57e-07	1.42e-05	GO:0065007	biological regulation
		MYCTH_2294664	1.10212	1.1038	6.05983	3.58e-07	1.42e-05	GO:1901363	heterocyclic compound binding
		MYCTH_2144787	-1.33186	-1.33612	5.37067	3.58e-07	1.42e-05
		MYCTH_2308241	-1.06984	-1.06989	11.3533	3.7e-07	1.46e-05	GO:1901575	organic substance catabolic process
		MYCTH_2303878	1.4171	1.42167	6.43361	3.79e-07	1.49e-05	GO:0016747	transferase activity, transferring acyl groups other than amino-acyl groups
		MYCTH_2306229	1.19738	1.19951	6.31988	3.83e-07	1.5e-05	GO:1901564	organonitrogen compound metabolic process
		MYCTH_2309112	1.64573	1.65564	5.47002	3.85e-07	1.5e-05
		MYCTH_2299552	-1.42182	-1.42675	4.81725	4.11e-07	1.59e-05	GO:1901363	heterocyclic compound binding
		MYCTH_2308551	-1.12239	-1.12366	6.06248	4.12e-07	1.59e-05
		MYCTH_2304014	1.28885	1.29118	6.4269	4.19e-07	1.6e-05	GO:2000243	positive regulation of reproductive process
		MYCTH_2304994	1.59941	1.60359	6.73146	4.24e-07	1.61e-05	GO:1903047	mitotic cell cycle process
		MYCTH_2310081	0.971445	0.971768	9.27249	4.25e-07	1.61e-05
		MYCTH_2307416	-1.22283	-1.22345	7.07015	4.28e-07	1.61e-05	GO:1901363	heterocyclic compound binding
		MYCTH_2300589	1.15018	1.15321	6.25838	4.3e-07	1.61e-05	GO:2001141	regulation of RNA biosynthetic process
		MYCTH_2141513	0.951709	0.951963	10.2654	4.31e-07	1.61e-05
		MYCTH_t46	-1.82651	-1.83893	3.7129	4.53e-07	1.68e-05
		MYCTH_2306410	1.64676	1.65553	5.74748	4.68e-07	1.71e-05	GO:1901363	heterocyclic compound binding
		MYCTH_2308513	-1.13185	-1.13358	5.29948	4.69e-07	1.71e-05	GO:1990942	mitotic metaphase chromosome recapture
		MYCTH_2311744	1.31809	1.32114	6.72685	4.69e-07	1.71e-05	GO:2001141	regulation of RNA biosynthetic process
		MYCTH_2307850	-1.02808	-1.02887	6.35888	4.7e-07	1.71e-05	GO:2001141	regulation of RNA biosynthetic process
		MYCTH_2307660	-1.89173	-1.89189	9.44169	4.72e-07	1.71e-05
		MYCTH_2302145	0.958145	0.958675	8.04501	4.8e-07	1.73e-05	GO:2000243	positive regulation of reproductive process
		MYCTH_2299553	-1.04984	-1.05058	6.98319	5.09e-07	1.82e-05	GO:1990904	ribonucleoprotein complex
		MYCTH_2134429	-1.06595	-1.06665	7.23922	5.12e-07	1.82e-05	GO:1901576	organic substance biosynthetic process
		MYCTH_2299683	1.04613	1.04679	7.92789	5.14e-07	1.82e-05	GO:1990816	vacuole-mitochondrion membrane contact site
		MYCTH_2295756	0.805526	0.80576	8.85217	5.21e-07	1.84e-05	GO:2001141	regulation of RNA biosynthetic process
		MYCTH_2119714	-1.33053	-1.33172	6.08307	5.23e-07	1.84e-05	GO:1990904	ribonucleoprotein complex
		MYCTH_43648	-2.09673	-2.10524	4.53627	5.27e-07	1.84e-05
		MYCTH_2294252	2.0904	2.10057	6.33296	5.31e-07	1.85e-05	GO:1990414	replication-born double-strand break repair via sister chromatid exchange
		MYCTH_2132770	-1.4755	-1.47631	5.48328	5.42e-07	1.87e-05
		MYCTH_2049318	1.45936	1.46607	5.54749	5.49e-07	1.89e-05	GO:1901363	heterocyclic compound binding
		MYCTH_2307881	-1.23177	-1.23271	6.36917	5.68e-07	1.95e-05
		MYCTH_2294554	1.27145	1.27597	5.11582	5.74e-07	1.96e-05	GO:1901575	organic substance catabolic process
		MYCTH_2304623	2.43662	2.4742	5.07323	6.08e-07	2.06e-05
		MYCTH_2294733	1.74394	1.75043	6.20657	6.09e-07	2.06e-05	GO:2001141	regulation of RNA biosynthetic process
		MYCTH_2312260	0.974697	0.97642	6.25265	6.21e-07	2.08e-05	GO:0110165	cellular anatomical entity
		MYCTH_2304085	1.40981	1.41444	6.22854	6.22e-07	2.08e-05	GO:1904949	ATPase complex
		MYCTH_2294281	-1.25029	-1.25183	6.022	6.29e-07	2.1e-05	GO:0110165	cellular anatomical entity
		MYCTH_2126564	2.04502	2.05637	6.14394	6.34e-07	2.1e-05	GO:2001251	negative regulation of chromosome organization
		MYCTH_2311433	1.05853	1.05901	8.25315	6.4e-07	2.11e-05	GO:1901363	heterocyclic compound binding
		MYCTH_2299573	-1.0932	-1.09367	7.23218	6.5e-07	2.14e-05	GO:1990904	ribonucleoprotein complex
		MYCTH_2310300	1.08732	1.08811	7.90169	6.55e-07	2.14e-05	GO:0110165	cellular anatomical entity
		MYCTH_2111617	-1.10346	-1.10465	5.74122	6.59e-07	2.14e-05
		MYCTH_2312336	0.961121	0.962595	6.86308	6.74e-07	2.18e-05	GO:2001251	negative regulation of chromosome organization
		MYCTH_2306141	-1.19189	-1.19215	8.05246	6.84e-07	2.21e-05	GO:2001252	positive regulation of chromosome organization
		MYCTH_2295880	1.91969	1.9339	5.60792	7.08e-07	2.27e-05	GO:2001141	regulation of RNA biosynthetic process
		MYCTH_2142220	1.34421	1.34714	5.9002	7.13e-07	2.28e-05	GO:0110165	cellular anatomical entity
		MYCTH_2312940	0.976511	0.976868	8.5937	7.2e-07	2.28e-05	GO:1902531	regulation of intracellular signal transduction
		MYCTH_2139043	2.73486	2.78744	4.40468	7.2e-07	2.28e-05
		MYCTH_2304458	1.77436	1.78902	5.53441	7.31e-07	2.3e-05	GO:1901576	organic substance biosynthetic process
		MYCTH_2092357	1.48465	1.49123	6.21025	7.32e-07	2.3e-05
		MYCTH_84047	1.75322	1.76625	4.92309	7.41e-07	2.32e-05
		MYCTH_2302295	-1.22222	-1.22531	5.09855	7.45e-07	2.32e-05	GO:1990904	ribonucleoprotein complex
		MYCTH_2308686	1.55505	1.5645	5.56417	7.53e-07	2.32e-05	GO:1901576	organic substance biosynthetic process
		MYCTH_2299018	1.3487	1.35165	6.11095	7.55e-07	2.32e-05
		MYCTH_2135030	-1.01052	-1.01261	4.91888	7.57e-07	2.32e-05
		MYCTH_2298657	1.32978	1.3342	5.99928	7.57e-07	2.32e-05	GO:2001141	regulation of RNA biosynthetic process
		MYCTH_2302792	1.2038	1.20722	5.95945	7.74e-07	2.36e-05	GO:1901363	heterocyclic compound binding
		MYCTH_2301066	1.38887	1.38953	8.73757	7.94e-07	2.41e-05	GO:1990904	ribonucleoprotein complex
		MYCTH_2303587	1.6519	1.66359	4.47809	8.2e-07	2.48e-05
		MYCTH_2308049	1.49725	1.50157	6.2913	9.04e-07	2.72e-05
		MYCTH_2141012	1.49925	1.50534	5.94585	9.16e-07	2.75e-05	GO:0110165	cellular anatomical entity
		MYCTH_2295992	1.23964	1.24017	8.94707	9.25e-07	2.76e-05	GO:1901575	organic substance catabolic process
		MYCTH_2301088	-1.20888	-1.21098	5.42022	9.46e-07	2.81e-05	GO:1901564	organonitrogen compound metabolic process
		MYCTH_2304904	1.13115	1.13426	5.94994	9.63e-07	2.85e-05	GO:1901363	heterocyclic compound binding
		MYCTH_2079864	-1.18273	-1.18342	6.88398	9.7e-07	2.86e-05	GO:1990542	mitochondrial transmembrane transport
		MYCTH_2294051	-1.0207	-1.0215	6.69674	9.75e-07	2.87e-05	GO:1902494	catalytic complex
		MYCTH_2299648	-1.18008	-1.18348	4.83176	9.86e-07	2.88e-05	GO:1990904	ribonucleoprotein complex
		MYCTH_2300744	2.01021	2.03275	4.80759	9.86e-07	2.88e-05	GO:2001252	positive regulation of chromosome organization
		MYCTH_2302376	1.58221	1.58643	6.60486	9.93e-07	2.88e-05	GO:1990234	transferase complex
		MYCTH_2299043	1.87921	1.8876	6.16703	1e-06	2.9e-05	GO:2000112	regulation of cellular macromolecule biosynthetic process
		MYCTH_2314935	1.29526	1.29847	6.89999	1.01e-06	2.9e-05
		MYCTH_2298114	0.913098	0.914506	6.7705	1.03e-06	2.97e-05	GO:1990778	protein localization to cell periphery
		MYCTH_106463	1.18447	1.18582	7.91439	1.07e-06	3.04e-05	GO:0110165	cellular anatomical entity
		MYCTH_2295629	1.18582	1.18777	7.36598	1.07e-06	3.04e-05	GO:2000243	positive regulation of reproductive process
		MYCTH_90789	-1.69572	-1.70937	3.40959	1.07e-06	3.04e-05	GO:0005515	protein binding
		MYCTH_2305218	2.02337	2.039	5.58419	1.09e-06	3.08e-05	GO:0110165	cellular anatomical entity
		MYCTH_2305926	-1.02533	-1.02737	5.31113	1.12e-06	3.14e-05
		MYCTH_76680	1.13871	1.13972	7.4108	1.14e-06	3.21e-05	GO:1901576	organic substance biosynthetic process
		MYCTH_45273	-1.07866	-1.08136	4.95668	1.18e-06	3.29e-05	GO:1901576	organic substance biosynthetic process
		MYCTH_2050929	-1.2112	-1.21202	6.41877	1.18e-06	3.29e-05	GO:1901576	organic substance biosynthetic process
		MYCTH_2299621	-1.20069	-1.20159	6.46955	1.23e-06	3.42e-05	GO:1990904	ribonucleoprotein complex
		MYCTH_2296998	-1.04455	-1.04514	6.97212	1.25e-06	3.44e-05	GO:1990904	ribonucleoprotein complex
		MYCTH_43671	1.42129	1.42269	6.92179	1.3e-06	3.56e-05	GO:1901575	organic substance catabolic process
		MYCTH_2296687	-1.13601	-1.13713	6.22606	1.31e-06	3.59e-05	GO:0140352	export from cell
		MYCTH_2298956	1.49229	1.49627	6.23797	1.33e-06	3.62e-05	GO:1901576	organic substance biosynthetic process
		MYCTH_2087754	-1.45688	-1.45942	5.5906	1.34e-06	3.63e-05
		MYCTH_2296297	-1.04052	-1.043	4.90372	1.37e-06	3.7e-05
		MYCTH_2301813	-0.974779	-0.975342	6.95318	1.38e-06	3.73e-05	GO:1905369	endopeptidase complex
		MYCTH_59585	1.38395	1.39064	5.46806	1.41e-06	3.77e-05
		MYCTH_2303597	1.03258	1.03348	7.37285	1.41e-06	3.77e-05	GO:0140534	endoplasmic reticulum protein-containing complex
		MYCTH_2082154	-1.16878	-1.16939	6.88316	1.41e-06	3.77e-05	GO:1990904	ribonucleoprotein complex
		MYCTH_2297281	1.69955	1.70804	6.05764	1.45e-06	3.85e-05	GO:1901363	heterocyclic compound binding
		MYCTH_2314749	-0.800016	-0.80055	7.10138	1.48e-06	3.92e-05	GO:0140534	endoplasmic reticulum protein-containing complex
		MYCTH_2116523	1.40229	1.40935	5.65722	1.49e-06	3.94e-05	GO:1990234	transferase complex
		MYCTH_2310772	-1.60465	-1.61227	4.04163	1.52e-06	3.98e-05
		MYCTH_2303205	0.919043	0.919764	7.54264	1.52e-06	3.99e-05	GO:1901576	organic substance biosynthetic process
		MYCTH_2303602	-0.958662	-0.959749	6.00476	1.53e-06	4e-05	GO:0047429	nucleoside-triphosphate diphosphatase activity
		MYCTH_2295707	2.50079	2.52833	5.43788	1.57e-06	4.08e-05	GO:0110165	cellular anatomical entity
		MYCTH_2302775	1.37868	1.38356	6.12553	1.58e-06	4.08e-05	GO:2001251	negative regulation of chromosome organization
		MYCTH_2299532	1.23103	1.23521	5.90137	1.64e-06	4.22e-05	GO:2001141	regulation of RNA biosynthetic process
		MYCTH_2311528	-1.08143	-1.08277	5.97072	1.64e-06	4.22e-05	GO:2001141	regulation of RNA biosynthetic process
		MYCTH_2300388	1.05701	1.05893	6.81702	1.7e-06	4.36e-05	GO:1901363	heterocyclic compound binding
		MYCTH_2295248	1.16572	1.16866	6.44404	1.72e-06	4.39e-05	GO:2001141	regulation of RNA biosynthetic process
		MYCTH_40668	2.35994	2.37353	6.72585	1.74e-06	4.42e-05	GO:1901363	heterocyclic compound binding
		MYCTH_2300999	-1.08499	-1.08513	9.4816	1.75e-06	4.42e-05
		MYCTH_2313485	-1.18122	-1.1814	8.70458	1.75e-06	4.42e-05	GO:1901564	organonitrogen compound metabolic process
		MYCTH_85756	-1.06872	-1.07152	5.3054	1.76e-06	4.42e-05	GO:2001252	positive regulation of chromosome organization
		MYCTH_110536	-1.15672	-1.15945	5.54866	1.79e-06	4.5e-05	GO:1901363	heterocyclic compound binding
		MYCTH_2298271	1.9242	1.93772	5.39861	1.83e-06	4.58e-05	GO:0140096	catalytic activity, acting on a protein
		MYCTH_2312397	4.9788	5.25314	4.56305	1.84e-06	4.58e-05
		MYCTH_102138	1.76835	1.77578	6.24075	1.88e-06	4.67e-05
		MYCTH_113239	-1.19596	-1.19667	6.93464	1.9e-06	4.7e-05	GO:1990114	RNA polymerase II core complex assembly
		MYCTH_2296513	-0.96736	-0.967672	7.80657	1.92e-06	4.75e-05	GO:1902600	proton transmembrane transport
		MYCTH_2310708	-1.14162	-1.14299	6.30017	1.96e-06	4.81e-05	GO:1990904	ribonucleoprotein complex
		MYCTH_2307622	1.23291	1.2375	5.86488	1.97e-06	4.82e-05
		MYCTH_2301916	1.16781	1.16898	7.54926	2e-06	4.88e-05	GO:2001141	regulation of RNA biosynthetic process
		MYCTH_2295939	1.67568	1.68038	7.42883	2.01e-06	4.88e-05	GO:1901575	organic substance catabolic process
		MYCTH_2307321	-1.04045	-1.04268	4.82349	2.01e-06	4.88e-05	GO:1901606	alpha-amino acid catabolic process
		MYCTH_2301810	1.05059	1.05145	7.40417	2.03e-06	4.91e-05	GO:1902494	catalytic complex
		MYCTH_2298153	3.45423	3.49641	6.40478	2.09e-06	5.03e-05	GO:2001141	regulation of RNA biosynthetic process
		MYCTH_2294062	1.72735	1.72945	8.91681	2.17e-06	5.2e-05
		MYCTH_2299460	1.74748	1.75238	7.26079	2.18e-06	5.2e-05	GO:0110165	cellular anatomical entity
		MYCTH_2064545	-1.05158	-1.05428	4.04283	2.18e-06	5.2e-05
		MYCTH_83051	-0.99119	-0.991713	7.39634	2.19e-06	5.2e-05
		MYCTH_2060093	1.65068	1.66339	4.67799	2.2e-06	5.22e-05	GO:1990481	mRNA pseudouridine synthesis
		MYCTH_2315877	-1.03573	-1.03597	8.3419	2.29e-06	5.39e-05	GO:1903047	mitotic cell cycle process
		MYCTH_98907	1.99494	2.01862	3.98107	2.29e-06	5.39e-05
		MYCTH_2303256	2.6039	2.62366	7.60314	2.34e-06	5.48e-05
		MYCTH_2306147	-1.03048	-1.03175	6.20681	2.35e-06	5.49e-05	GO:2001141	regulation of RNA biosynthetic process
		MYCTH_2120853	-0.870887	-0.871489	6.89708	2.42e-06	5.65e-05	GO:1902653	secondary alcohol biosynthetic process
		MYCTH_81959	-1.08144	-1.08349	5.06117	2.43e-06	5.66e-05
		MYCTH_115624	1.39362	1.39823	6.36019	2.46e-06	5.7e-05	GO:2001022	positive regulation of response to DNA damage stimulus
		MYCTH_111214	1.0487	1.05075	7.60209	2.56e-06	5.9e-05	GO:1902653	secondary alcohol biosynthetic process
		MYCTH_72822	-1.03025	-1.0306	7.45293	2.56e-06	5.9e-05	GO:0110165	cellular anatomical entity
		MYCTH_2308306	-1.00339	-1.00403	7.54922	2.59e-06	5.93e-05	GO:1990904	ribonucleoprotein complex
		MYCTH_2295362	-1.32898	-1.33033	6.10695	2.59e-06	5.93e-05
		MYCTH_2300729	1.02656	1.02713	8.08098	2.67e-06	6.08e-05	GO:1901698	response to nitrogen compound
		MYCTH_105777	1.09301	1.09489	6.73843	2.68e-06	6.1e-05	GO:1901363	heterocyclic compound binding
		MYCTH_2309781	-1.07514	-1.07698	5.71393	2.72e-06	6.16e-05	GO:1901363	heterocyclic compound binding
		MYCTH_98929	-1.16016	-1.16283	4.86971	2.72e-06	6.16e-05
		MYCTH_2306407	1.24623	1.25008	5.94067	2.76e-06	6.22e-05	GO:1902531	regulation of intracellular signal transduction
		MYCTH_2092861	1.79275	1.8029	5.86169	2.79e-06	6.27e-05
		MYCTH_42359	2.53246	2.5529	7.05818	2.81e-06	6.29e-05	GO:0140096	catalytic activity, acting on a protein
		MYCTH_2295275	-1.10748	-1.10839	6.68592	2.85e-06	6.35e-05	GO:1990904	ribonucleoprotein complex
		MYCTH_2299551	-0.959475	-0.959884	7.17463	2.89e-06	6.42e-05	GO:0016903	oxidoreductase activity, acting on the aldehyde or oxo group of donors
		MYCTH_2299402	1.23874	1.23971	8.45419	2.91e-06	6.44e-05	GO:2001141	regulation of RNA biosynthetic process
		MYCTH_74764	1.03502	1.03578	8.08257	2.95e-06	6.53e-05	GO:2000621	regulation of DNA replication termination
		MYCTH_2302881	-1.0158	-1.01759	5.62156	2.97e-06	6.56e-05	GO:1990904	ribonucleoprotein complex
		MYCTH_2301410	2.45615	2.48406	5.12954	3e-06	6.59e-05	GO:2001252	positive regulation of chromosome organization
		MYCTH_2310645	-1.05915	-1.05954	7.68733	3.07e-06	6.73e-05	GO:1901576	organic substance biosynthetic process
		MYCTH_2313903	1.54859	1.55279	5.51446	3.1e-06	6.76e-05
		MYCTH_2313029	1.26163	1.26366	6.86344	3.2e-06	6.97e-05
		MYCTH_2020741	-1.76824	-1.78147	4.86956	3.22e-06	6.99e-05
		MYCTH_2086765	-1.01454	-1.01576	6.01561	3.25e-06	7.03e-05
		MYCTH_2307642	0.969825	0.970712	7.57462	3.31e-06	7.14e-05	GO:1901605	alpha-amino acid metabolic process
		MYCTH_2296376	0.8984	0.899872	6.36993	3.33e-06	7.17e-05	GO:1901360	organic cyclic compound metabolic process
		MYCTH_2062826	-1.16652	-1.16753	6.50614	3.35e-06	7.18e-05	GO:1990904	ribonucleoprotein complex
		MYCTH_2300684	1.20953	1.21246	6.71401	3.41e-06	7.28e-05	GO:1901575	organic substance catabolic process
		MYCTH_106442	1.65478	1.66179	6.40315	3.41e-06	7.28e-05
		MYCTH_2310279	-1.65647	-1.65691	10.5262	3.54e-06	7.53e-05
		MYCTH_2089827	-0.956251	-0.956555	7.8061	3.55e-06	7.53e-05	GO:0110165	cellular anatomical entity
		MYCTH_2301435	-0.990304	-0.990905	7.06953	3.57e-06	7.54e-05	GO:1990928	response to amino acid starvation
		MYCTH_2295445	2.48318	2.51823	5.35892	3.6e-06	7.59e-05	GO:1902494	catalytic complex
		MYCTH_2295851	-1.14083	-1.14314	5.28659	3.61e-06	7.6e-05	GO:1901360	organic cyclic compound metabolic process
		MYCTH_2306639	1.04593	1.04866	6.19677	3.63e-06	7.6e-05	GO:2000243	positive regulation of reproductive process
		MYCTH_2025277	-1.3672	-1.36806	6.8424	3.72e-06	7.78e-05	GO:0110165	cellular anatomical entity
		MYCTH_2294330	-1.22305	-1.22402	6.30661	3.75e-06	7.82e-05
		MYCTH_2295044	1.32597	1.3298	6.19846	3.98e-06	8.26e-05	GO:0140352	export from cell
		MYCTH_2294541	-1.28844	-1.29199	4.84472	4e-06	8.29e-05	GO:1901564	organonitrogen compound metabolic process
		MYCTH_2140896	-1.0702	-1.07046	8.22548	4.02e-06	8.31e-05	GO:2001141	regulation of RNA biosynthetic process
		MYCTH_2301201	-1.05361	-1.05507	5.70068	4.12e-06	8.48e-05	GO:2001141	regulation of RNA biosynthetic process
		MYCTH_2316331	0.867902	0.869247	6.61693	4.15e-06	8.52e-05	GO:1903322	positive regulation of protein modification by small protein conjugation or removal
		MYCTH_2088473	-1.09663	-1.09666	11.1668	4.2e-06	8.59e-05	GO:1990904	ribonucleoprotein complex
		MYCTH_2310503	1.25051	1.2532	7.33698	4.25e-06	8.67e-05	GO:2000076	positive regulation of cytokinesis, site selection
		MYCTH_2312174	-0.955326	-0.956207	6.53089	4.27e-06	8.67e-05	GO:2000765	regulation of cytoplasmic translation
		MYCTH_2309722	-1.38152	-1.38245	6.50283	4.28e-06	8.67e-05
		MYCTH_2311288	1.70838	1.71197	6.01684	4.28e-06	8.67e-05	GO:2001141	regulation of RNA biosynthetic process
		MYCTH_2313591	-0.987947	-0.988234	8.18141	4.3e-06	8.69e-05
		MYCTH_2300349	0.935949	0.936741	7.70098	4.33e-06	8.69e-05	GO:1903530	regulation of secretion by cell
		MYCTH_115052	-1.30477	-1.30679	5.72068	4.34e-06	8.69e-05	GO:1990904	ribonucleoprotein complex
		MYCTH_2301250	-0.927061	-0.928134	6.04934	4.34e-06	8.69e-05
		MYCTH_2310716	1.29287	1.29815	5.77922	4.36e-06	8.71e-05
		MYCTH_2309600	0.980888	0.982655	6.49453	4.49e-06	8.93e-05	GO:2001141	regulation of RNA biosynthetic process
		MYCTH_2300809	3.35259	3.41261	5.61843	4.51e-06	8.93e-05	GO:2001141	regulation of RNA biosynthetic process
		MYCTH_2296080	-0.984691	-0.986353	5.46606	4.51e-06	8.93e-05
		MYCTH_2306244	0.883118	0.88455	6.54959	4.52e-06	8.93e-05	GO:2001252	positive regulation of chromosome organization
		MYCTH_2310217	0.974359	0.976157	6.39328	4.54e-06	8.94e-05
		MYCTH_2299876	-1.1511	-1.15162	7.24462	4.62e-06	9.08e-05
		MYCTH_2296955	-1.07143	-1.07181	7.43429	4.75e-06	9.28e-05	GO:1990904	ribonucleoprotein complex
		MYCTH_2122835	-1.06535	-1.0682	5.26197	4.75e-06	9.28e-05	GO:0005488	binding
		MYCTH_66349	0.873383	0.873696	9.24034	5e-06	9.74e-05	GO:1903046	meiotic cell cycle process
		MYCTH_2312284	1.01554	1.0171	6.37325	5.04e-06	9.79e-05	GO:2001252	positive regulation of chromosome organization
		MYCTH_2309146	-0.916361	-0.917474	6.55159	5.06e-06	9.81e-05	GO:1905954	positive regulation of lipid localization
		MYCTH_79171	-1.17017	-1.17069	7.27412	5.09e-06	9.83e-05	GO:1901576	organic substance biosynthetic process
		MYCTH_2295727	-1.17265	-1.17675	5.05119	5.21e-06	0.000100521	GO:2001251	negative regulation of chromosome organization
		MYCTH_2092577	-1.11384	-1.11467	6.68754	5.32e-06	0.000102273	GO:1990778	protein localization to cell periphery
		MYCTH_89563	1.38666	1.39115	6.00892	5.35e-06	0.000102381	GO:1903530	regulation of secretion by cell
		MYCTH_2124828	-1.22993	-1.23522	4.16922	5.35e-06	0.000102381	GO:0110165	cellular anatomical entity
		MYCTH_2295005	0.955244	0.955564	9.11734	5.37e-06	0.000102518	GO:1901698	response to nitrogen compound
		MYCTH_2303019	-0.999852	-1.00076	6.32798	5.53e-06	0.000105187	GO:1903727	positive regulation of phospholipid metabolic process
		MYCTH_2296905	1.37889	1.38652	5.6124	5.58e-06	0.000105825	GO:0110165	cellular anatomical entity
		MYCTH_2312932	-0.99916	-1.00001	6.44738	5.68e-06	0.000107572	GO:0110165	cellular anatomical entity
		MYCTH_2310997	-1.15579	-1.15651	6.73293	5.73e-06	0.00010814
		MYCTH_114083	1.71411	1.72065	8.2428	5.82e-06	0.000109627
		MYCTH_2312705	0.834026	0.834903	6.74741	5.87e-06	0.000110246	GO:1990904	ribonucleoprotein complex
		MYCTH_2296730	-1.05803	-1.06008	5.51569	5.92e-06	0.000110915	GO:1990904	ribonucleoprotein complex
		MYCTH_66289	-0.905254	-0.905568	7.73258	5.95e-06	0.000111105	GO:1904669	ATP export
		MYCTH_2305050	1.07312	1.07477	7.34212	5.97e-06	0.000111319	GO:2001141	regulation of RNA biosynthetic process
		MYCTH_2307871	2.73234	2.77631	6.76433	6.06e-06	0.000112551
		MYCTH_2117839	-0.996243	-0.997215	6.21421	6.11e-06	0.00011323	GO:2000112	regulation of cellular macromolecule biosynthetic process
		MYCTH_2316024	-1.0388	-1.03973	6.52796	6.13e-06	0.00011323	GO:1990904	ribonucleoprotein complex
		MYCTH_73867	0.971577	0.97261	7.09865	6.14e-06	0.00011323	GO:2000242	negative regulation of reproductive process
		MYCTH_2073197	-0.971186	-0.971536	8.02808	6.22e-06	0.000114479	GO:1901363	heterocyclic compound binding
		MYCTH_2309912	1.22353	1.22859	5.2685	6.26e-06	0.000114645	GO:1903008	organelle disassembly
		MYCTH_2303360	-0.929166	-0.929972	6.28086	6.26e-06	0.000114645	GO:1901576	organic substance biosynthetic process
		MYCTH_2297389	1.71318	1.71686	7.09456	6.31e-06	0.000115157	GO:1901360	organic cyclic compound metabolic process
		MYCTH_2306835	-0.948776	-0.950111	5.90357	6.34e-06	0.00011538	GO:0110165	cellular anatomical entity
		MYCTH_111107	-1.0033	-1.00337	10.1097	6.37e-06	0.000115687	GO:2001141	regulation of RNA biosynthetic process
		MYCTH_2313632	-0.999602	-0.999722	9.40482	6.4e-06	0.000115687
		MYCTH_2138951	1.36636	1.37257	5.85745	6.41e-06	0.000115687	GO:1901363	heterocyclic compound binding
		MYCTH_2294872	-0.914226	-0.915418	5.79788	6.42e-06	0.000115687
		MYCTH_2307189	1.02494	1.02757	6.34624	6.47e-06	0.000116407
		MYCTH_2297659	0.935978	0.935998	12.682	6.55e-06	0.000117576	GO:1901576	organic substance biosynthetic process
		MYCTH_113450	1.75791	1.76001	7.00365	6.71e-06	0.000120053	GO:1903047	mitotic cell cycle process
		MYCTH_10713	-1.3165	-1.31812	5.58753	6.78e-06	0.000121098
		MYCTH_2119125	-1.09617	-1.09784	5.22788	6.9e-06	0.000122871	GO:1901576	organic substance biosynthetic process
		MYCTH_2303579	-1.07851	-1.07934	6.40349	6.92e-06	0.00012288	GO:1990351	transporter complex
		MYCTH_2308798	-0.970209	-0.970244	11.0655	6.94e-06	0.000123015	GO:2001252	positive regulation of chromosome organization
		MYCTH_2309268	-1.00367	-1.00482	6.07938	6.96e-06	0.000123063	GO:0110165	cellular anatomical entity
		MYCTH_2296798	0.993681	0.994626	6.87407	6.99e-06	0.000123212	GO:2000279	negative regulation of DNA biosynthetic process
		MYCTH_2296269	1.48625	1.48976	6.56283	7.02e-06	0.000123417	GO:1990904	ribonucleoprotein complex
		MYCTH_2311601	-1.008	-1.00857	7.50296	7.04e-06	0.000123522	GO:1990904	ribonucleoprotein complex
		MYCTH_2302907	-0.967871	-0.968134	7.79931	7.08e-06	0.000123901	GO:2001252	positive regulation of chromosome organization
		MYCTH_46410	-0.956381	-0.957306	6.54948	7.14e-06	0.000124635	GO:1990904	ribonucleoprotein complex
		MYCTH_2310943	2.46474	2.51959	4.44381	7.16e-06	0.000124676
		MYCTH_2086212	-1.12885	-1.12966	6.90779	7.19e-06	0.000124914	GO:2001141	regulation of RNA biosynthetic process
		MYCTH_2300501	-1.36026	-1.36065	7.95196	7.3e-06	0.000126337	GO:0033764	steroid dehydrogenase activity, acting on the CH-OH group of donors, NAD or NADP as acceptor
		MYCTH_109078	1.08091	1.0824	7.15693	7.31e-06	0.000126337	GO:2001141	regulation of RNA biosynthetic process
		MYCTH_92449	2.01046	2.02535	7.26919	7.39e-06	0.000127189	GO:2001141	regulation of RNA biosynthetic process
		MYCTH_2297541	-1.11107	-1.11228	5.91161	7.4e-06	0.000127189	GO:0110165	cellular anatomical entity
		MYCTH_2310941	1.28456	1.29068	5.59856	7.41e-06	0.000127189	GO:0110165	cellular anatomical entity
		MYCTH_2296662	-1.26141	-1.26351	5.74363	7.58e-06	0.000129844	GO:0110165	cellular anatomical entity
		MYCTH_2306913	1.74056	1.74573	6.99615	7.7e-06	0.00013159	GO:2001141	regulation of RNA biosynthetic process
		MYCTH_2294607	1.33883	1.34312	6.75667	7.73e-06	0.000131865
		MYCTH_2311726	-1.15529	-1.15603	6.71069	7.78e-06	0.000132307	GO:1990904	ribonucleoprotein complex
		MYCTH_2307165	-1.17712	-1.17809	6.46834	7.8e-06	0.000132321
		MYCTH_2314467	-1.10799	-1.10807	9.93146	8.15e-06	0.000138033
		MYCTH_2299136	1.40434	1.40865	6.31242	8.27e-06	0.00013971	GO:2001141	regulation of RNA biosynthetic process
		MYCTH_2305078	-1.06694	-1.06903	5.51221	8.39e-06	0.000141199	GO:1990904	ribonucleoprotein complex
		MYCTH_2299299	-1.03394	-1.03447	6.83367	8.4e-06	0.000141199	GO:0110165	cellular anatomical entity
		MYCTH_2307261	1.44495	1.44908	6.69182	8.43e-06	0.0001414	GO:1901564	organonitrogen compound metabolic process
		MYCTH_105847	0.745814	0.745973	9.06965	8.63e-06	0.000144485	GO:1902653	secondary alcohol biosynthetic process
		MYCTH_2301588	1.99582	2.01282	6.1053	8.75e-06	0.000146034	GO:1901564	organonitrogen compound metabolic process
		MYCTH_2309458	1.19965	1.20079	7.40888	8.86e-06	0.000147569
		MYCTH_98838	-1.3781	-1.38129	5.09619	9.01e-06	0.000149704	GO:1990904	ribonucleoprotein complex
		MYCTH_2304021	0.889703	0.890414	7.35453	9.05e-06	0.000150088	GO:1990904	ribonucleoprotein complex
		MYCTH_2297925	-1.0947	-1.09727	5.12469	9.17e-06	0.000151676	GO:1990904	ribonucleoprotein complex
		MYCTH_2305189	0.878551	0.879159	7.62986	9.21e-06	0.000151708	GO:1901363	heterocyclic compound binding
		MYCTH_2296840	-1.05489	-1.05772	4.86489	9.21e-06	0.000151708	GO:1903047	mitotic cell cycle process
		MYCTH_2311279	0.916316	0.917846	6.55352	9.28e-06	0.000152167	GO:2000815	regulation of mRNA stability involved in response to oxidative stress
		MYCTH_2314338	-1.17551	-1.17605	7.21409	9.28e-06	0.000152167	GO:1990904	ribonucleoprotein complex
		MYCTH_2301572	-1.13733	-1.13878	6.25868	9.4e-06	0.000153788	GO:1990904	ribonucleoprotein complex
		MYCTH_112824	1.07834	1.07887	7.2684	9.56e-06	0.000155936	GO:0065007	biological regulation
		MYCTH_2315249	0.848297	0.848366	10.4324	9.68e-06	0.000157563	GO:1990904	ribonucleoprotein complex
		MYCTH_2301064	-1.02632	-1.02657	7.86621	9.74e-06	0.000157811	GO:2001252	positive regulation of chromosome organization
		MYCTH_2302201	-1.07694	-1.07754	7.12644	9.76e-06	0.000157811
		MYCTH_2294218	-1.12554	-1.12622	6.71027	9.76e-06	0.000157811	GO:1990904	ribonucleoprotein complex
		MYCTH_2139555	-0.945593	-0.946999	5.40226	9.78e-06	0.000157825	GO:1901363	heterocyclic compound binding
		MYCTH_2303581	1.90185	1.90958	6.62999	9.8e-06	0.000157825	GO:1903047	mitotic cell cycle process
		MYCTH_2298808	1.14623	1.14868	6.68234	9.96e-06	0.000159932	GO:1901575	organic substance catabolic process
		MYCTH_2093740	-0.918519	-0.918915	7.46917	1.01e-05	0.000161557	GO:1990904	ribonucleoprotein complex
		MYCTH_2310733	1.51501	1.52418	6.03358	1.01e-05	0.0001618	GO:0140535	intracellular protein-containing complex
		MYCTH_2135745	-1.20088	-1.20127	7.6296	1.03e-05	0.000163477
		MYCTH_2294400	1.30537	1.30958	6.18577	1.03e-05	0.000163477	GO:0110165	cellular anatomical entity
		MYCTH_2143293	-0.987071	-0.988308	6.01597	1.03e-05	0.000163477	GO:1990234	transferase complex
		MYCTH_2096131	1.02176	1.02454	6.07911	1.04e-05	0.000164343	GO:0005515	protein binding
		MYCTH_109876	-1.03397	-1.03435	7.58589	1.04e-05	0.000164343	GO:1905369	endopeptidase complex
		MYCTH_104380	-1.071	-1.07433	4.62377	1.04e-05	0.000164343	GO:1903047	mitotic cell cycle process
		MYCTH_2295256	0.843684	0.844847	6.97606	1.05e-05	0.000164343	GO:0046914	transition metal ion binding
		MYCTH_2312856	1.44584	1.44929	7.317	1.05e-05	0.000164343	GO:2000112	regulation of cellular macromolecule biosynthetic process
		MYCTH_2074176	-0.981237	-0.981552	7.90099	1.05e-05	0.000164343	GO:1905949	negative regulation of calcium ion import across plasma membrane
		MYCTH_2296713	-0.841365	-0.841917	6.64939	1.05e-05	0.000164343	GO:0110165	cellular anatomical entity
		MYCTH_2298517	-1.97173	-1.99979	3.9399	1.06e-05	0.000164857	GO:1901605	alpha-amino acid metabolic process
		MYCTH_2315056	-1.12555	-1.12718	5.69396	1.06e-05	0.000165343
		MYCTH_2294886	-0.964425	-0.965573	6.49279	1.07e-05	0.000167027	GO:1905369	endopeptidase complex
		MYCTH_2071169	-1.07179	-1.07185	10.212	1.08e-05	0.000167251	GO:2001141	regulation of RNA biosynthetic process
		MYCTH_2298987	-1.03493	-1.03558	6.6203	1.08e-05	0.000167251	GO:1990904	ribonucleoprotein complex
		MYCTH_62074	-1.02347	-1.02391	7.52216	1.09e-05	0.000167852	GO:2000582	positive regulation of ATP-dependent microtubule motor activity, plus-end-directed
		MYCTH_2302006	1.30844	1.3119	6.08528	1.1e-05	0.000168507	GO:1901575	organic substance catabolic process
		MYCTH_2117192	-0.857666	-0.858119	7.08585	1.1e-05	0.000168507	GO:1990542	mitochondrial transmembrane transport
		MYCTH_2311826	-1.01119	-1.01194	6.71673	1.1e-05	0.000168507	GO:1901564	organonitrogen compound metabolic process
		MYCTH_2305931	-1.19289	-1.19391	6.12089	1.11e-05	0.000170413	GO:1990904	ribonucleoprotein complex
		MYCTH_2309825	1.81335	1.82833	5.17727	1.12e-05	0.000170413	GO:0031072	heat shock protein binding
		MYCTH_2315209	-1.32779	-1.32783	11.0148	1.12e-05	0.000171221	GO:1990904	ribonucleoprotein complex
		MYCTH_2302160	-0.965673	-0.96606	7.45635	1.13e-05	0.000171424	GO:0110165	cellular anatomical entity
		MYCTH_2298524	-1.02974	-1.03106	5.96034	1.13e-05	0.000171424	GO:1901363	heterocyclic compound binding
		MYCTH_2307396	1.4678	1.47478	5.68056	1.14e-05	0.000171424	GO:1903046	meiotic cell cycle process
		MYCTH_2307110	-0.982321	-0.98321	6.13005	1.14e-05	0.000171424	GO:0031072	heat shock protein binding
		MYCTH_53288	1.57112	1.57825	9.25827	1.14e-05	0.000171424
		MYCTH_2309109	-1.04187	-1.04337	5.62966	1.14e-05	0.000171424	GO:2001141	regulation of RNA biosynthetic process
		MYCTH_2309010	-1.09855	-1.09969	6.02213	1.14e-05	0.000172
		MYCTH_2314164	1.00907	1.00911	11.5566	1.15e-05	0.000172955	GO:2000112	regulation of cellular macromolecule biosynthetic process
		MYCTH_2294700	1.29502	1.30171	5.2357	1.16e-05	0.000174093	GO:1990904	ribonucleoprotein complex
		MYCTH_2306868	0.969425	0.971747	6.19357	1.17e-05	0.000175068
		MYCTH_2296904	-1.64631	-1.64724	9.08037	1.18e-05	0.000175942
		MYCTH_73194	1.85241	1.85298	7.91136	1.19e-05	0.000175942	GO:1902653	secondary alcohol biosynthetic process
		MYCTH_2299213	0.839138	0.839367	9.22731	1.19e-05	0.000175942	GO:2000026	regulation of multicellular organismal development
		MYCTH_2295601	1.86603	1.87053	7.2792	1.19e-05	0.000176502	GO:1901576	organic substance biosynthetic process
		MYCTH_76403	0.881195	0.882708	6.38771	1.2e-05	0.000177448	GO:2001251	negative regulation of chromosome organization
		MYCTH_2300312	-1.2047	-1.20763	4.99268	1.21e-05	0.000177783	GO:1901363	heterocyclic compound binding
		MYCTH_2310909	-0.883173	-0.883766	6.79811	1.21e-05	0.000178361	GO:1901576	organic substance biosynthetic process
		MYCTH_2295970	1.15437	1.1578	6.15433	1.22e-05	0.000179112	GO:1901363	heterocyclic compound binding
		MYCTH_2297338	-0.996296	-0.998148	5.3546	1.23e-05	0.000179797	GO:1901681	sulfur compound binding
		MYCTH_2093591	-1.09731	-1.09872	5.67539	1.23e-05	0.000180219
		MYCTH_2306019	-1.11303	-1.1164	4.93129	1.25e-05	0.000182804	GO:1901564	organonitrogen compound metabolic process
		MYCTH_2315454	-1.20697	-1.21032	5.19034	1.26e-05	0.000183526
		MYCTH_2312137	-1.58407	-1.59788	2.66933	1.29e-05	0.000188125
		MYCTH_2315290	-0.976194	-0.976223	10.9581	1.31e-05	0.000190438	GO:1990904	ribonucleoprotein complex
		MYCTH_2307366	-0.947206	-0.947411	8.45328	1.31e-05	0.000190438	GO:1990904	ribonucleoprotein complex
		MYCTH_2305067	1.18153	1.18403	7.30447	1.32e-05	0.000190499	GO:1903329	regulation of iron-sulfur cluster assembly
		MYCTH_2117465	-1.12395	-1.12517	6.07463	1.32e-05	0.000190499	GO:1901564	organonitrogen compound metabolic process
		MYCTH_2299655	-0.941591	-0.942646	6.35354	1.33e-05	0.000191122
		MYCTH_2308733	-1.04684	-1.04726	7.23512	1.33e-05	0.000191289	GO:1990904	ribonucleoprotein complex
		MYCTH_2296086	-1.10606	-1.1081	5.45765	1.34e-05	0.000192908	GO:1901576	organic substance biosynthetic process
		MYCTH_2300117	1.10204	1.10484	6.56043	1.35e-05	0.00019292	GO:2001141	regulation of RNA biosynthetic process
		MYCTH_2063736	2.34506	2.39467	4.05293	1.38e-05	0.000197345	GO:1901564	organonitrogen compound metabolic process
		MYCTH_59591	-1.00517	-1.00519	11.738	1.39e-05	0.000197653	GO:2000767	positive regulation of cytoplasmic translation
		MYCTH_2316657	-1.21125	-1.21176	7.46784	1.4e-05	0.000199144	GO:1990904	ribonucleoprotein complex
		MYCTH_2300189	0.792669	0.793254	7.35971	1.41e-05	0.000199569	GO:1990221	L-cysteine desulfurase complex
		MYCTH_2079474	1.21976	1.2223	6.47221	1.41e-05	0.000200552
		MYCTH_2314668	-0.915598	-0.916026	7.33248	1.42e-05	0.000201308	GO:1990904	ribonucleoprotein complex
		MYCTH_2300173	-1.26791	-1.27296	4.32843	1.43e-05	0.000201308
		MYCTH_2305019	-0.995568	-0.9976	5.37515	1.43e-05	0.000201659	GO:1990904	ribonucleoprotein complex
		MYCTH_2308295	-1.51723	-1.52295	5.51812	1.45e-05	0.000203739
		MYCTH_2095260	0.740977	0.741448	7.37051	1.46e-05	0.0002046	GO:2001252	positive regulation of chromosome organization
		MYCTH_112080	1.75029	1.75926	7.08233	1.46e-05	0.0002046
		MYCTH_111934	0.977342	0.977466	9.32739	1.46e-05	0.0002046	GO:1902767	isoprenoid biosynthetic process via mevalonate
		MYCTH_2298203	-0.826711	-0.827217	6.84885	1.47e-05	0.000204946
		MYCTH_2309177	-1.07128	-1.07422	4.72387	1.47e-05	0.000205288	GO:1990542	mitochondrial transmembrane transport
		MYCTH_2302738	1.1415	1.14442	6.17662	1.48e-05	0.000205339	GO:1903666	positive regulation of asexual reproduction
		MYCTH_2294008	-0.881721	-0.882871	6.20659	1.48e-05	0.000205371	GO:1903311	regulation of mRNA metabolic process
		MYCTH_86753	0.932134	0.933851	5.34912	1.48e-05	0.000205371	GO:1901575	organic substance catabolic process
		MYCTH_2311951	2.37383	2.42606	3.58963	1.5e-05	0.000207278	GO:1901564	organonitrogen compound metabolic process
		MYCTH_2304529	-0.900384	-0.90062	7.94667	1.5e-05	0.000207278	GO:1902494	catalytic complex
		MYCTH_2298922	-0.868595	-0.868859	8.41457	1.51e-05	0.000207925
		MYCTH_2305395	3.11811	3.25646	4.06426	1.51e-05	0.000207931	GO:2001141	regulation of RNA biosynthetic process
		MYCTH_2086470	-1.21383	-1.21437	7.0416	1.53e-05	0.00020988	GO:1990904	ribonucleoprotein complex
		MYCTH_2315098	-0.921311	-0.921669	7.6765	1.54e-05	0.000210945	GO:1905360	GTPase complex
		MYCTH_2294596	1.47669	1.48604	5.79321	1.55e-05	0.000212023
		MYCTH_2141489	-0.994311	-0.996101	6.09491	1.56e-05	0.000212221	GO:2001141	regulation of RNA biosynthetic process
		MYCTH_2311706	1.94854	1.95504	6.62244	1.57e-05	0.000212967	GO:1990542	mitochondrial transmembrane transport
		MYCTH_2316726	-0.992611	-0.992819	8.07256	1.57e-05	0.000212967	GO:1990542	mitochondrial transmembrane transport
		MYCTH_2300544	-0.913978	-0.914627	6.60701	1.57e-05	0.000212967	GO:1990837	sequence-specific double-stranded DNA binding
		MYCTH_2314130	1.06246	1.06277	8.44821	1.59e-05	0.00021509
		MYCTH_2127139	-1.19186	-1.19294	6.04557	1.59e-05	0.00021509	GO:1990904	ribonucleoprotein complex
		MYCTH_2295050	0.849483	0.850522	7.51529	1.6e-05	0.000215818	GO:2000113	negative regulation of cellular macromolecule biosynthetic process
		MYCTH_2090403	0.922125	0.923136	7.17164	1.61e-05	0.000216732
		MYCTH_2311306	1.00765	1.00957	6.5973	1.62e-05	0.000217302	GO:1905508	protein localization to microtubule organizing center
		MYCTH_2302246	-1.32086	-1.32189	6.41993	1.62e-05	0.000217675	GO:1990904	ribonucleoprotein complex
		MYCTH_2304929	-1.14139	-1.14235	6.19945	1.63e-05	0.000217678	GO:1990904	ribonucleoprotein complex
		MYCTH_2298342	-0.928509	-0.929046	7.2731	1.63e-05	0.000217983	GO:1905369	endopeptidase complex
		MYCTH_2305195	-1.126	-1.12877	5.23152	1.64e-05	0.000218397	GO:1990072	TRAPPIII protein complex
		MYCTH_2308397	-1.03989	-1.04127	5.8529	1.64e-05	0.000218762
		MYCTH_2306885	0.990453	0.993081	6.04897	1.66e-05	0.000220859	GO:2001033	negative regulation of double-strand break repair via nonhomologous end joining
		MYCTH_2073656	-0.918592	-0.919379	6.45589	1.67e-05	0.000220859	GO:2001251	negative regulation of chromosome organization
		MYCTH_2313891	-1.06535	-1.06538	11.0066	1.68e-05	0.000222612	GO:1990904	ribonucleoprotein complex
		MYCTH_2311869	-1.14202	-1.14389	5.7784	1.68e-05	0.000222612	GO:1990904	ribonucleoprotein complex
		MYCTH_2294099	0.999278	1.00146	6.02801	1.69e-05	0.000222741	GO:1901564	organonitrogen compound metabolic process
		MYCTH_2295040	0.792002	0.792119	9.56519	1.69e-05	0.000222987	GO:0110165	cellular anatomical entity
		MYCTH_2308283	-0.854253	-0.855222	5.70264	1.75e-05	0.000230093
		MYCTH_2142488	-1.07513	-1.07525	9.22897	1.75e-05	0.000230093	GO:2000812	regulation of barbed-end actin filament capping
		MYCTH_2299079	1.25849	1.26483	5.26076	1.76e-05	0.000230646	GO:2001251	negative regulation of chromosome organization
		MYCTH_2302506	-0.978608	-0.979141	7.08615	1.76e-05	0.000230646	GO:1905360	GTPase complex
		MYCTH_2301552	-0.89492	-0.896436	5.66016	1.78e-05	0.000232081	GO:1901576	organic substance biosynthetic process
		MYCTH_2295591	-0.992973	-0.993465	7.71935	1.8e-05	0.000234879
		MYCTH_110475	0.768802	0.769259	7.64851	1.84e-05	0.000238651
		MYCTH_2088454	0.912959	0.913495	7.57968	1.84e-05	0.000239201	GO:1901607	alpha-amino acid biosynthetic process
		MYCTH_111331	1.42906	1.43674	5.87371	1.86e-05	0.000240424	GO:0016747	transferase activity, transferring acyl groups other than amino-acyl groups
		MYCTH_2299585	0.694003	0.694412	7.50032	1.86e-05	0.000240424	GO:1903293	phosphatase complex
		MYCTH_2301433	-0.972071	-0.974176	5.52164	1.86e-05	0.000240494
		MYCTH_2294421	2.96429	3.06516	4.33541	1.87e-05	0.000241335
		MYCTH_2298199	-0.917466	-0.917526	9.96636	1.88e-05	0.00024174	GO:1901576	organic substance biosynthetic process
		MYCTH_2299891	1.48504	1.49417	4.70681	1.88e-05	0.00024174
		MYCTH_2311855	0.841365	0.841388	12.2377	1.89e-05	0.00024174	GO:1990841	promoter-specific chromatin binding
		MYCTH_74056	2.0699	2.08258	6.30071	1.89e-05	0.00024174	GO:2001141	regulation of RNA biosynthetic process
		MYCTH_2299636	1.26383	1.27028	5.88051	1.9e-05	0.000242414
		MYCTH_2315477	-0.91348	-0.914358	6.53562	1.9e-05	0.000242594
		MYCTH_2306919	-1.16816	-1.16858	7.62005	1.92e-05	0.000243598	GO:1901564	organonitrogen compound metabolic process
		MYCTH_2297590	-1.03459	-1.03578	5.61743	1.92e-05	0.000243598	GO:1990748	cellular detoxification
		MYCTH_2312768	-0.947904	-0.948556	6.62001	1.92e-05	0.000243598	GO:0110165	cellular anatomical entity
		MYCTH_2311295	-1.15364	-1.15451	6.4338	1.93e-05	0.000243987	GO:1990904	ribonucleoprotein complex
		MYCTH_2306279	2.44274	2.45741	6.76074	1.96e-05	0.000247999	GO:0016787	hydrolase activity
		MYCTH_74927	1.54179	1.55452	4.85616	1.97e-05	0.00024818	GO:2001252	positive regulation of chromosome organization
		MYCTH_2294689	-0.92278	-0.924611	5.53154	1.97e-05	0.000248449
		MYCTH_2304703	-1.01339	-1.01343	10.7462	1.99e-05	0.000249746	GO:1990904	ribonucleoprotein complex
		MYCTH_2316483	-0.875552	-0.875988	7.30846	2.03e-05	0.000254532	GO:1902600	proton transmembrane transport
		MYCTH_2299605	-1.4755	-1.48026	6.64546	2.05e-05	0.000256783
		MYCTH_2078660	4.07069	4.43688	4.43863	2.08e-05	0.000260043	GO:1990904	ribonucleoprotein complex
		MYCTH_2312153	1.01356	1.01572	6.47783	2.09e-05	0.000261226	GO:0110165	cellular anatomical entity
		MYCTH_2306488	1.25037	1.25675	5.37989	2.13e-05	0.000265487	GO:0071704	organic substance metabolic process
		MYCTH_2300248	1.88843	1.91298	5.39737	2.13e-05	0.000265487	GO:0050218	propionate-CoA ligase activity
		MYCTH_2294193	0.991191	0.993148	6.60287	2.14e-05	0.000265572	GO:2001252	positive regulation of chromosome organization
		MYCTH_2137175	-1.18045	-1.18172	5.94663	2.14e-05	0.000265572	GO:1990904	ribonucleoprotein complex
		MYCTH_2316413	-1.00779	-1.00816	7.86402	2.15e-05	0.000265572	GO:1902903	regulation of supramolecular fiber organization
		MYCTH_2315436	-1.1033	-1.10335	10.4716	2.19e-05	0.000269652	GO:0051213	dioxygenase activity
		MYCTH_2310069	-1.06427	-1.06656	4.97217	2.19e-05	0.000269652	GO:1990904	ribonucleoprotein complex
		MYCTH_2308301	-1.14499	-1.14609	5.99134	2.2e-05	0.000269652	GO:2001141	regulation of RNA biosynthetic process
		MYCTH_2314437	-0.895696	-0.895983	8.04596	2.2e-05	0.000269652	GO:1901363	heterocyclic compound binding
		MYCTH_2296128	-1.15297	-1.15373	6.80417	2.2e-05	0.000269652	GO:1903047	mitotic cell cycle process
		MYCTH_2297030	-0.97759	-0.978661	6.0365	2.21e-05	0.000270682	GO:2001141	regulation of RNA biosynthetic process
		MYCTH_107796	-1.60588	-1.60668	11.2588	2.24e-05	0.000273619
		MYCTH_2138765	1.39001	1.39747	6.44417	2.25e-05	0.000274274
		MYCTH_2137894	0.836498	0.836915	7.69703	2.26e-05	0.000275131
		MYCTH_2313124	-0.829384	-0.830312	6.42685	2.26e-05	0.000275278	GO:2001141	regulation of RNA biosynthetic process
		MYCTH_2315892	-0.909466	-0.910033	6.92824	2.28e-05	0.000277383
		MYCTH_2309206	-0.944498	-0.946355	5.39864	2.3e-05	0.000279468	GO:1904680	peptide transmembrane transporter activity
		MYCTH_2309017	0.951419	0.952802	6.80612	2.32e-05	0.000280454	GO:2000112	regulation of cellular macromolecule biosynthetic process
		MYCTH_2311810	1.11828	1.12119	6.35169	2.34e-05	0.000282601
		MYCTH_2310064	-1.08942	-1.09004	6.93501	2.36e-05	0.00028422	GO:1901576	organic substance biosynthetic process
		MYCTH_2301113	0.903831	0.904424	7.2961	2.38e-05	0.000286151	GO:0071704	organic substance metabolic process
		MYCTH_2302653	-0.913274	-0.914318	6.21242	2.38e-05	0.000286151	GO:1990904	ribonucleoprotein complex
		MYCTH_2308449	0.811925	0.812775	6.77674	2.39e-05	0.000286151	GO:1901605	alpha-amino acid metabolic process
		MYCTH_2307782	-0.96131	-0.962823	5.90288	2.39e-05	0.000286151	GO:2001251	negative regulation of chromosome organization
		MYCTH_2313872	-1.10528	-1.10645	6.22179	2.4e-05	0.000286923	GO:1990542	mitochondrial transmembrane transport
		MYCTH_2301957	1.34388	1.35096	4.78279	2.4e-05	0.000286923	GO:1902653	secondary alcohol biosynthetic process
		MYCTH_67051	0.86442	0.865515	6.69227	2.41e-05	0.00028707	GO:2001141	regulation of RNA biosynthetic process
		MYCTH_2316564	-1.45012	-1.45024	9.60482	2.43e-05	0.000289698	GO:1901564	organonitrogen compound metabolic process
		MYCTH_2294757	1.31268	1.32	5.27568	2.44e-05	0.000289698	GO:1903312	negative regulation of mRNA metabolic process
		MYCTH_2311919	1.14287	1.14761	6.10195	2.45e-05	0.000291382
		MYCTH_86049	-1.30018	-1.30212	5.70608	2.46e-05	0.000291911	GO:1902600	proton transmembrane transport
		MYCTH_2305086	0.740318	0.740426	9.71268	2.47e-05	0.000292655	GO:1901659	glycosyl compound biosynthetic process
		MYCTH_2313501	-0.831532	-0.831878	8.70347	2.5e-05	0.000294749	GO:1990904	ribonucleoprotein complex
		MYCTH_2091473	-1.00955	-1.00968	8.8052	2.5e-05	0.000294749	GO:1990204	oxidoreductase complex
		MYCTH_2058620	-1.31208	-1.31329	6.00536	2.51e-05	0.000294931	GO:1990904	ribonucleoprotein complex
		MYCTH_2315106	-0.996943	-0.998077	6.03689	2.51e-05	0.000294931	GO:1990234	transferase complex
		MYCTH_2306081	-0.812769	-0.813505	6.62943	2.52e-05	0.000295218	GO:2000234	positive regulation of rRNA processing
		MYCTH_37566	1.96831	1.99757	5.77651	2.53e-05	0.000296525	GO:0140110	transcription regulator activity
		MYCTH_2301170	-0.894323	-0.895322	6.31382	2.54e-05	0.000296869
		MYCTH_2316205	0.849489	0.850017	7.62502	2.58e-05	0.000301508
		MYCTH_2303605	1.23748	1.24374	5.25794	2.59e-05	0.000301508	GO:1903047	mitotic cell cycle process
		MYCTH_2302089	-1.03243	-1.03303	7.36038	2.61e-05	0.000304291	GO:2000243	positive regulation of reproductive process
		MYCTH_2304883	-0.994643	-0.995046	7.389	2.65e-05	0.000307358	GO:1990904	ribonucleoprotein complex
		MYCTH_2301186	1.2875	1.29474	4.88756	2.65e-05	0.000307358	GO:0140097	catalytic activity, acting on DNA
		MYCTH_2313362	-0.856111	-0.856166	10.271	2.71e-05	0.000313899	GO:1901363	heterocyclic compound binding
		MYCTH_2295098	0.808005	0.808507	7.29681	2.72e-05	0.000314531	GO:2001252	positive regulation of chromosome organization
		MYCTH_2301399	1.07759	1.08141	5.5293	2.77e-05	0.000318439
		MYCTH_2308737	-0.878586	-0.878648	9.94762	2.77e-05	0.000318439	GO:1901575	organic substance catabolic process
		MYCTH_2084627	-0.893275	-0.893574	7.55695	2.77e-05	0.000318439	GO:2001252	positive regulation of chromosome organization
		MYCTH_2125279	-0.955051	-0.95666	5.11601	2.77e-05	0.000318439
		MYCTH_50343	-1.01531	-1.01657	6.24108	2.78e-05	0.000318751
		MYCTH_2050660	-0.916114	-0.916307	8.02123	2.84e-05	0.000324963	GO:2001252	positive regulation of chromosome organization
		MYCTH_2296573	-0.971628	-0.971889	7.74573	2.86e-05	0.000327065	GO:2001252	positive regulation of chromosome organization
		MYCTH_105575	1.19617	1.19944	5.89437	2.87e-05	0.000327481	GO:0110165	cellular anatomical entity
		MYCTH_81343	0.99059	0.99204	7.08731	2.87e-05	0.000327516	GO:1903340	positive regulation of cell wall organization or biogenesis
		MYCTH_114738	-0.867526	-0.868519	5.96655	2.88e-05	0.000327691	GO:1990904	ribonucleoprotein complex
		MYCTH_2300330	1.62254	1.6247	7.50147	2.88e-05	0.000327691	GO:2001141	regulation of RNA biosynthetic process
		MYCTH_2297305	1.62115	1.62465	7.77412	2.9e-05	0.000329497	GO:0016997	alpha-sialidase activity
		MYCTH_2311884	-1.04183	-1.04461	5.36585	2.93e-05	0.000332174	GO:1990904	ribonucleoprotein complex
		MYCTH_2122073	-0.981964	-0.982003	10.6186	2.94e-05	0.000332476	GO:1990904	ribonucleoprotein complex
		MYCTH_2304585	0.900043	0.902008	6.26143	2.94e-05	0.000332476	GO:1901576	organic substance biosynthetic process
		MYCTH_2300696	-0.933407	-0.935207	5.60267	2.97e-05	0.000334112	GO:1904949	ATPase complex
		MYCTH_2295025	1.19367	1.19596	7.08887	2.97e-05	0.000334112	GO:0044237	cellular metabolic process
		MYCTH_107458	-0.987029	-0.98836	6.12552	2.98e-05	0.000334112
		MYCTH_2079097	0.780155	0.780865	7.95766	2.98e-05	0.000334112	GO:1901564	organonitrogen compound metabolic process
		MYCTH_2307363	-1.00925	-1.01026	5.93509	2.99e-05	0.000334773
		MYCTH_2314963	2.58332	2.61174	8.15354	3e-05	0.000336252
		MYCTH_2301585	-0.928652	-0.928915	8.21773	3.03e-05	0.000338457	GO:1902494	catalytic complex
		MYCTH_2308761	1.50875	1.51644	5.95917	3.04e-05	0.000339618
		MYCTH_2299698	-0.987257	-0.988373	5.93543	3.08e-05	0.000343115
		MYCTH_2306768	1.85921	1.8669	6.61143	3.09e-05	0.000343801	GO:2001141	regulation of RNA biosynthetic process
		MYCTH_2313301	-0.960135	-0.960525	7.28972	3.11e-05	0.000345072	GO:1902600	proton transmembrane transport
		MYCTH_2307682	-0.951244	-0.952375	5.57524	3.12e-05	0.000346215
		MYCTH_2314150	-0.931893	-0.932284	7.30295	3.13e-05	0.000347019	GO:1990904	ribonucleoprotein complex
		MYCTH_2058204	-0.956259	-0.957439	5.72127	3.18e-05	0.000350829
		MYCTH_2120170	1.67102	1.68123	5.42574	3.18e-05	0.000350829	GO:1901564	organonitrogen compound metabolic process
		MYCTH_2299007	1.88405	1.89313	6.397	3.21e-05	0.000353645	GO:1901575	organic substance catabolic process
		MYCTH_2142209	-0.921208	-0.921579	7.61047	3.23e-05	0.000354962	GO:1990234	transferase complex
		MYCTH_2306072	-1.01516	-1.01835	4.7496	3.27e-05	0.000359773
		MYCTH_2096246	0.834564	0.83552	6.97465	3.33e-05	0.000365704	GO:0110165	cellular anatomical entity
		MYCTH_2304079	-0.888871	-0.889123	8.07344	3.38e-05	0.00036978	GO:0110165	cellular anatomical entity
		MYCTH_2297437	-0.99646	-0.997163	6.47846	3.39e-05	0.000371129	GO:1990904	ribonucleoprotein complex
		MYCTH_2082040	-1.14494	-1.14779	5.04559	3.41e-05	0.000371985
		MYCTH_2308952	1.65507	1.66276	6.18755	3.42e-05	0.00037318
		MYCTH_2295989	0.72302	0.72305	11.497	3.43e-05	0.000373903	GO:1903035	negative regulation of response to wounding
		MYCTH_2295731	2.16894	2.21124	4.46293	3.45e-05	0.000374379	GO:1903047	mitotic cell cycle process
		MYCTH_2300784	-1.09963	-1.10309	4.97274	3.45e-05	0.000374379
		MYCTH_2308446	-0.91835	-0.918935	7.08515	3.45e-05	0.000374379	GO:1990904	ribonucleoprotein complex
		MYCTH_2309871	-0.98658	-0.988658	5.45418	3.5e-05	0.000378294	GO:1990904	ribonucleoprotein complex
		MYCTH_2305575	1.05441	1.05467	9.34857	3.51e-05	0.000379445	GO:1901575	organic substance catabolic process
		MYCTH_2085599	0.933343	0.934276	7.90218	3.56e-05	0.000384575	GO:0065007	biological regulation
		MYCTH_2305978	-1.17873	-1.18162	5.43358	3.6e-05	0.000387927
		MYCTH_2311509	-1.06146	-1.06498	4.6884	3.61e-05	0.00038826	GO:1901576	organic substance biosynthetic process
		MYCTH_2307570	0.936104	0.93691	7.64028	3.62e-05	0.000388929	GO:2001141	regulation of RNA biosynthetic process
		MYCTH_2297483	1.35539	1.36053	6.05957	3.63e-05	0.000389032	GO:2000771	positive regulation of establishment or maintenance of cell polarity regulating cell shape
		MYCTH_2298561	-0.888403	-0.889616	5.93214	3.63e-05	0.000389163	GO:1902600	proton transmembrane transport
		MYCTH_2085328	-1.231	-1.23146	7.54176	3.66e-05	0.000390881
		MYCTH_2133968	-0.857808	-0.857956	8.41693	3.66e-05	0.000390881	GO:2001252	positive regulation of chromosome organization
		MYCTH_2301019	1.48956	1.49787	5.39526	3.7e-05	0.000394345
		MYCTH_2300447	1.12421	1.12694	6.14276	3.71e-05	0.00039534	GO:2001141	regulation of RNA biosynthetic process
		MYCTH_2306722	0.970969	0.972618	6.95545	3.78e-05	0.000402034	GO:2000765	regulation of cytoplasmic translation
		MYCTH_2307385	-0.959721	-0.961978	5.07985	3.81e-05	0.00040439
		MYCTH_87315	-1.286	-1.28671	6.93216	3.82e-05	0.000404404	GO:1990542	mitochondrial transmembrane transport
		MYCTH_2294314	-1.32591	-1.33366	4.09165	3.83e-05	0.000404854	GO:0065007	biological regulation
		MYCTH_2313775	-0.948889	-0.949329	7.17563	3.86e-05	0.000408095	GO:0140534	endoplasmic reticulum protein-containing complex
		MYCTH_2096434	-0.899038	-0.899215	8.45783	3.87e-05	0.000408365	GO:1901659	glycosyl compound biosynthetic process
		MYCTH_2313806	-0.796766	-0.797	7.87838	3.88e-05	0.000408365	GO:2001252	positive regulation of chromosome organization
		MYCTH_2309758	1.10456	1.10795	5.90442	3.9e-05	0.000410195	GO:0110165	cellular anatomical entity
		MYCTH_2314727	-1.09629	-1.09654	8.42085	3.91e-05	0.000410428	GO:0110165	cellular anatomical entity
		MYCTH_2295642	-0.970328	-0.97106	7.01841	3.91e-05	0.000410468	GO:1990904	ribonucleoprotein complex
		MYCTH_2310410	1.30718	1.30889	7.10317	3.93e-05	0.000412127
		MYCTH_93913	1.51652	1.5296	4.48382	3.97e-05	0.0004155	GO:2001252	positive regulation of chromosome organization
		MYCTH_2300113	-0.88463	-0.885288	6.75806	4.04e-05	0.0004223	GO:2000303	regulation of ceramide biosynthetic process
		MYCTH_116006	-0.907375	-0.90919	5.22856	4.08e-05	0.000425993	GO:2001251	negative regulation of chromosome organization
		MYCTH_2309342	-0.910608	-0.911848	5.67208	4.12e-05	0.000429157	GO:2001141	regulation of RNA biosynthetic process
		MYCTH_2298356	-0.970378	-0.971824	5.47969	4.13e-05	0.000429707	GO:2000765	regulation of cytoplasmic translation
		MYCTH_2306334	1.03441	1.03791	5.10523	4.16e-05	0.000432013
		MYCTH_2135152	-0.91372	-0.914635	6.59084	4.19e-05	0.000434643	GO:1990904	ribonucleoprotein complex
		MYCTH_2314543	1.21993	1.22627	5.94679	4.2e-05	0.000434643	GO:1901576	organic substance biosynthetic process
		MYCTH_2299157	-0.955563	-0.957431	5.08077	4.21e-05	0.000434643	GO:1901576	organic substance biosynthetic process
		MYCTH_2299657	0.767704	0.768813	6.71997	4.21e-05	0.000434643
		MYCTH_2093728	0.941459	0.943024	6.76601	4.21e-05	0.000434643	GO:1904669	ATP export
		MYCTH_2300220	-1.68482	-1.70414	3.21198	4.23e-05	0.000435977
		MYCTH_2316706	-0.858622	-0.858683	10.2546	4.27e-05	0.000439241	GO:2000769	regulation of establishment or maintenance of cell polarity regulating cell shape
		MYCTH_86076	-1.10289	-1.10429	5.72954	4.28e-05	0.000439837
		MYCTH_2312519	-1.17586	-1.17957	4.86759	4.34e-05	0.000445094	GO:2001251	negative regulation of chromosome organization
		MYCTH_59302	-1.17415	-1.17449	7.61893	4.35e-05	0.000445437	GO:1990542	mitochondrial transmembrane transport
		MYCTH_2309334	1.03317	1.03459	6.6751	4.36e-05	0.000445531	GO:2001252	positive regulation of chromosome organization
		MYCTH_2127855	-1.07572	-1.07723	5.75646	4.38e-05	0.000447447	GO:1990748	cellular detoxification
		MYCTH_2310031	-1.1546	-1.15472	9.17332	4.43e-05	0.000451679	GO:1901363	heterocyclic compound binding
		MYCTH_2315875	-1.12855	-1.12929	6.88881	4.44e-05	0.000451679	GO:0110165	cellular anatomical entity
		MYCTH_2295973	-0.960647	-0.963326	5.37761	4.47e-05	0.000454418
		MYCTH_2294003	1.54997	1.56421	4.76413	4.53e-05	0.00046027	GO:1901363	heterocyclic compound binding
		MYCTH_2296478	-1.09098	-1.09299	5.27392	4.57e-05	0.000463029	GO:0140101	catalytic activity, acting on a tRNA
		MYCTH_2079066	0.850423	0.851839	6.75873	4.57e-05	0.000463029	GO:1901576	organic substance biosynthetic process
		MYCTH_2295039	-0.998447	-1.00001	5.30135	4.58e-05	0.000463029	GO:1990904	ribonucleoprotein complex
		MYCTH_63965	1.05506	1.05533	9.47128	4.59e-05	0.000463606	GO:1901607	alpha-amino acid biosynthetic process
		MYCTH_2303566	-1.01966	-1.02091	6.02092	4.65e-05	0.000468047	GO:1901606	alpha-amino acid catabolic process
		MYCTH_2294074	2.39047	2.43466	5.2794	4.65e-05	0.000468047
		MYCTH_2295019	1.20102	1.20583	6.24193	4.67e-05	0.00046987	GO:1901576	organic substance biosynthetic process
		MYCTH_2299056	-0.949001	-0.950989	4.90872	4.69e-05	0.000471072	GO:1903046	meiotic cell cycle process
		MYCTH_2307379	-1.0684	-1.06891	7.56961	4.73e-05	0.000473966
		MYCTH_2300946	-0.911999	-0.912184	8.26526	4.74e-05	0.000474787	GO:2000243	positive regulation of reproductive process
		MYCTH_2311511	-1.23982	-1.24182	5.46414	4.76e-05	0.000475891	GO:0140352	export from cell
		MYCTH_2130517	-0.870446	-0.870511	9.82136	4.77e-05	0.000475891
		MYCTH_2311633	-1.179	-1.17981	6.44162	4.81e-05	0.000479973	GO:2001141	regulation of RNA biosynthetic process
		MYCTH_2311535	1.43061	1.44172	4.95876	4.82e-05	0.000479982	GO:1901576	organic substance biosynthetic process
		MYCTH_2304280	-1.05264	-1.05488	5.58335	4.87e-05	0.000484403	GO:1990904	ribonucleoprotein complex
		MYCTH_2310492	-0.779118	-0.77949	7.20955	4.88e-05	0.000484505	GO:1901564	organonitrogen compound metabolic process
		MYCTH_87600	-1.19135	-1.1914	10.2311	4.89e-05	0.000484505	GO:1990904	ribonucleoprotein complex
		MYCTH_33514	-1.06946	-1.06965	8.58629	4.92e-05	0.000487309
		MYCTH_2296265	-1.02537	-1.0256	8.16009	4.95e-05	0.000489363	GO:1990204	oxidoreductase complex
		MYCTH_2313305	-1.03772	-1.0378	9.62351	4.97e-05	0.000490874
		MYCTH_2295289	1.08042	1.08224	6.55275	4.99e-05	0.000492412	GO:1901576	organic substance biosynthetic process
		MYCTH_2298570	0.954334	0.957017	5.90458	5.04e-05	0.000496759	GO:2001141	regulation of RNA biosynthetic process
		MYCTH_2312065	-0.893458	-0.893605	8.98384	5.05e-05	0.00049676	GO:2001252	positive regulation of chromosome organization
		MYCTH_105822	-0.910752	-0.911003	8.33463	5.07e-05	0.00049836	GO:1990904	ribonucleoprotein complex
		MYCTH_2314025	-0.974782	-0.975882	6.28019	5.08e-05	0.00049876	GO:2001141	regulation of RNA biosynthetic process
		MYCTH_2311968	-0.903459	-0.90362	8.57717	5.12e-05	0.00050108
		MYCTH_2312312	1.13317	1.13822	5.06363	5.13e-05	0.000501516
		MYCTH_2063277	-0.864535	-0.864773	8.02814	5.22e-05	0.000509732	GO:2000813	negative regulation of barbed-end actin filament capping
		MYCTH_2304147	1.1894	1.19212	6.47696	5.23e-05	0.00050995	GO:1901576	organic substance biosynthetic process
		MYCTH_2302341	0.654069	0.654434	7.67738	5.26e-05	0.000512125	GO:1990606	membrane scission GTPase motor activity
		MYCTH_2086777	-0.874559	-0.874786	8.24522	5.29e-05	0.000513793	GO:1902600	proton transmembrane transport
		MYCTH_2311429	1.14378	1.14903	4.03667	5.29e-05	0.000513793
		MYCTH_109530	-0.9155	-0.915694	8.42881	5.32e-05	0.00051668	GO:1990904	ribonucleoprotein complex
		MYCTH_2298813	2.73958	2.78346	5.45625	5.46e-05	0.000529109	GO:0140535	intracellular protein-containing complex
		MYCTH_2310632	-0.91761	-0.918574	6.30713	5.48e-05	0.000530162	GO:0110165	cellular anatomical entity
		MYCTH_2314205	-0.843633	-0.843898	7.99058	5.55e-05	0.00053613	GO:1990778	protein localization to cell periphery
		MYCTH_36979	-1.21384	-1.21394	9.54867	5.57e-05	0.000537971	GO:1990904	ribonucleoprotein complex
		MYCTH_2309107	-0.837187	-0.837893	6.63531	5.6e-05	0.000539395	GO:1990904	ribonucleoprotein complex
		MYCTH_2300975	1.71248	1.73274	4.76535	5.66e-05	0.00054426	GO:0140096	catalytic activity, acting on a protein
		MYCTH_2304053	-1.02818	-1.02905	6.3474	5.66e-05	0.00054426	GO:1990542	mitochondrial transmembrane transport
		MYCTH_87328	-0.953872	-0.954052	8.45718	5.69e-05	0.000546054	GO:1904680	peptide transmembrane transporter activity
		MYCTH_2303867	-0.965767	-0.96871	5.05381	5.7e-05	0.000546159	GO:1904949	ATPase complex
		MYCTH_2310703	1.79992	1.80458	9.329	5.75e-05	0.000550495
		MYCTH_2092438	-1.10706	-1.10909	5.51123	5.82e-05	0.000556252	GO:1990904	ribonucleoprotein complex
		MYCTH_112137	-1.02278	-1.02282	10.7194	5.84e-05	0.000557171	GO:2001141	regulation of RNA biosynthetic process
		MYCTH_2302243	0.968533	0.970345	6.14212	5.84e-05	0.000557171	GO:1990961	xenobiotic detoxification by transmembrane export across the plasma membrane
		MYCTH_2314609	-0.861229	-0.861244	11.8202	5.89e-05	0.0005611	GO:1990904	ribonucleoprotein complex
		MYCTH_2302894	1.84257	1.86863	4.87894	5.9e-05	0.000561203	GO:0046914	transition metal ion binding
		MYCTH_2311092	-0.981571	-0.981796	8.21483	5.93e-05	0.000562298	GO:1990204	oxidoreductase complex
		MYCTH_2305657	3.24141	3.31443	8.20627	5.93e-05	0.000562298
		MYCTH_2296064	-1.24932	-1.25313	6.25029	5.93e-05	0.000562298
		MYCTH_2313161	-0.848768	-0.849552	6.50931	6.09e-05	0.000576209	GO:1904949	ATPase complex
		MYCTH_2294582	-1.15656	-1.16004	4.64409	6.14e-05	0.000580083
		MYCTH_2310869	-0.883755	-0.88403	7.76956	6.15e-05	0.000580083	GO:1902905	positive regulation of supramolecular fiber organization
		MYCTH_2312184	-0.861286	-0.8623	6.1402	6.16e-05	0.000580145	GO:1990904	ribonucleoprotein complex
		MYCTH_2312280	-0.902843	-0.904452	5.49673	6.2e-05	0.000583596	GO:1990904	ribonucleoprotein complex
		MYCTH_2312573	0.813105	0.813498	8.14074	6.23e-05	0.000584298	GO:1990546	mitochondrial tricarboxylic acid transmembrane transport
		MYCTH_2036258	-1.13261	-1.13433	6.29205	6.24e-05	0.000584298	GO:1990234	transferase complex
		MYCTH_2296918	-0.983634	-0.984514	6.32852	6.24e-05	0.000584298	GO:2001141	regulation of RNA biosynthetic process
		MYCTH_2299061	0.940654	0.943189	6.152	6.25e-05	0.000584298	GO:2001141	regulation of RNA biosynthetic process
		MYCTH_2311371	-0.882392	-0.883831	5.85222	6.25e-05	0.000584298	GO:1901605	alpha-amino acid metabolic process
		MYCTH_2296599	-0.896236	-0.897474	6.19165	6.26e-05	0.000584298	GO:2000113	negative regulation of cellular macromolecule biosynthetic process
		MYCTH_2308304	-0.760389	-0.760805	7.11235	6.29e-05	0.000586359	GO:1901615	organic hydroxy compound metabolic process
		MYCTH_2303725	-0.932706	-0.933262	7.10586	6.3e-05	0.000586529	GO:1903008	organelle disassembly
		MYCTH_2084160	1.13733	1.14256	5.21622	6.33e-05	0.00058939	GO:1901363	heterocyclic compound binding
		MYCTH_2309205	-0.984162	-0.98521	5.93859	6.35e-05	0.000589686	GO:2000113	negative regulation of cellular macromolecule biosynthetic process
		MYCTH_110821	-0.876641	-0.876681	11.0596	6.37e-05	0.00059075	GO:0110165	cellular anatomical entity
		MYCTH_2308482	1.03733	1.041	5.9769	6.43e-05	0.000595738	GO:2000113	negative regulation of cellular macromolecule biosynthetic process
		MYCTH_2311189	-1.09144	-1.0926	6.13474	6.53e-05	0.000604022	GO:1990904	ribonucleoprotein complex
		MYCTH_105650	-1.04665	-1.04669	10.5975	6.55e-05	0.000605213	GO:2001252	positive regulation of chromosome organization
		MYCTH_2302140	-1.00669	-1.0102	4.85023	6.58e-05	0.000607123
		MYCTH_2312323	-1.25626	-1.25705	6.61966	6.63e-05	0.000611275
		MYCTH_2300192	-0.827469	-0.82756	9.2443	6.69e-05	0.000616265	GO:1990904	ribonucleoprotein complex
		MYCTH_2303766	-1.03144	-1.03151	9.80017	6.72e-05	0.000617428	GO:1990904	ribonucleoprotein complex
		MYCTH_2311939	-0.923221	-0.924946	5.51555	6.72e-05	0.000617428	GO:0110165	cellular anatomical entity
		MYCTH_2309599	1.21047	1.21416	5.88933	6.76e-05	0.000620012
		MYCTH_75351	1.44153	1.44639	10.6391	6.77e-05	0.000620205
		MYCTH_2294525	0.944365	0.945251	7.63553	6.78e-05	0.000620362	GO:1990234	transferase complex
		MYCTH_2313759	-1.00936	-1.00938	11.0985	6.8e-05	0.000621245	GO:1990904	ribonucleoprotein complex
		MYCTH_2300054	-0.850405	-0.850948	6.68187	6.86e-05	0.00062428	GO:1901363	heterocyclic compound binding
		MYCTH_10995	1.72657	1.74793	4.9659	6.86e-05	0.00062428	GO:2001252	positive regulation of chromosome organization
		MYCTH_84837	1.15119	1.15673	5.39183	6.88e-05	0.00062428	GO:0046914	transition metal ion binding
		MYCTH_2294980	2.03947	2.05925	6.33857	6.88e-05	0.00062428	GO:2000784	positive regulation of establishment of cell polarity regulating cell shape
		MYCTH_2306984	0.889355	0.891251	5.72486	6.88e-05	0.00062428	GO:1902600	proton transmembrane transport
		MYCTH_2295245	1.50859	1.52237	5.08552	6.89e-05	0.00062428	GO:2001141	regulation of RNA biosynthetic process
		MYCTH_2302569	-0.997407	-0.999213	5.39008	6.89e-05	0.00062428	GO:1990143	CoA-synthesizing protein complex
		MYCTH_2298093	-0.79839	-0.798845	7.10519	6.93e-05	0.000626728	GO:1901575	organic substance catabolic process
		MYCTH_2301802	-0.831481	-0.832523	6.44298	6.94e-05	0.000626728	GO:1901564	organonitrogen compound metabolic process
		MYCTH_2301118	1.78694	1.81093	4.39056	6.95e-05	0.000627033	GO:2001141	regulation of RNA biosynthetic process
		MYCTH_2303573	0.781175	0.782406	6.70828	6.99e-05	0.000630231	GO:2000112	regulation of cellular macromolecule biosynthetic process
		MYCTH_2090568	-0.953296	-0.953375	9.59156	7.06e-05	0.000635212
		MYCTH_2308841	0.733455	0.734424	7.02681	7.08e-05	0.000636229	GO:2000114	regulation of establishment of cell polarity
		MYCTH_2296586	0.915472	0.91617	7.16219	7.08e-05	0.000636229	GO:1902656	calcium ion import into cytosol
		MYCTH_2307016	-1.07475	-1.07671	5.9003	7.12e-05	0.000638283
		MYCTH_2071510	0.987519	0.990654	6.61037	7.15e-05	0.000640852
		MYCTH_53124	-0.976295	-0.979479	4.52786	7.24e-05	0.000646575	GO:1901363	heterocyclic compound binding
		MYCTH_2311364	1.62617	1.6284	8.20641	7.24e-05	0.000646575	GO:0110165	cellular anatomical entity
		MYCTH_2301223	-0.957104	-0.960055	4.5434	7.24e-05	0.000646575	GO:1901576	organic substance biosynthetic process
		MYCTH_2304681	-0.804064	-0.804419	7.35918	7.26e-05	0.000647211	GO:2001141	regulation of RNA biosynthetic process
		MYCTH_2310085	0.84996	0.850477	8.28921	7.32e-05	0.000651211	GO:2001141	regulation of RNA biosynthetic process
		MYCTH_2141524	0.793851	0.794972	6.74337	7.32e-05	0.000651211	GO:0110165	cellular anatomical entity
		MYCTH_110717	-0.925877	-0.92595	9.64028	7.38e-05	0.000655187	GO:1990904	ribonucleoprotein complex
		MYCTH_2133586	-0.820421	-0.820668	7.96124	7.4e-05	0.000656805	GO:1901576	organic substance biosynthetic process
		MYCTH_2302111	-0.788631	-0.789098	6.88558	7.43e-05	0.00065865	GO:1903509	liposaccharide metabolic process
		MYCTH_2295692	0.880193	0.880335	9.9221	7.5e-05	0.000663228	GO:1901681	sulfur compound binding
		MYCTH_2301481	-0.877624	-0.87816	7.13805	7.58e-05	0.000670183	GO:1901576	organic substance biosynthetic process
		MYCTH_2311258	3.37472	3.60568	3.27213	7.63e-05	0.000673314
		MYCTH_2299886	1.07734	1.08179	4.6024	7.65e-05	0.000674417
		MYCTH_2049620	-0.902097	-0.902896	6.94346	7.72e-05	0.000679468	GO:1990904	ribonucleoprotein complex
		MYCTH_2301590	1.58852	1.59851	4.85488	7.73e-05	0.000679664	GO:2001251	negative regulation of chromosome organization
		MYCTH_2301009	-1.03284	-1.03323	7.40633	7.78e-05	0.000683069	GO:2001141	regulation of RNA biosynthetic process
		MYCTH_2033977	-0.996863	-0.996925	9.93422	7.84e-05	0.000686817	GO:1901576	organic substance biosynthetic process
		MYCTH_2309019	-0.851692	-0.853168	5.56405	7.84e-05	0.000686817	GO:1901363	heterocyclic compound binding
		MYCTH_2311529	1.88578	1.89643	5.88908	7.88e-05	0.000690065
		MYCTH_2115286	-1.10903	-1.11419	4.32254	7.92e-05	0.000692253	GO:2001141	regulation of RNA biosynthetic process
		MYCTH_2298984	1.40259	1.40622	6.53502	7.94e-05	0.000693445	GO:0140096	catalytic activity, acting on a protein
		MYCTH_70818	-0.794788	-0.795211	7.33372	8.01e-05	0.000697341	GO:2001252	positive regulation of chromosome organization
		MYCTH_2300844	-0.835384	-0.835767	7.29102	8.01e-05	0.000697341	GO:2001141	regulation of RNA biosynthetic process
		MYCTH_2295097	0.687659	0.688152	7.46542	8.02e-05	0.000697587	GO:1901564	organonitrogen compound metabolic process
		MYCTH_90985	0.972884	0.975241	5.66403	8.03e-05	0.000697736	GO:1990816	vacuole-mitochondrion membrane contact site
		MYCTH_2298378	1.48045	1.48558	6.45215	8.05e-05	0.000697736	GO:1901363	heterocyclic compound binding
		MYCTH_111377	-0.885624	-0.886146	7.08002	8.06e-05	0.000697736
		MYCTH_2308351	1.92016	1.95137	4.3539	8.06e-05	0.000697736	GO:0071704	organic substance metabolic process
		MYCTH_2299985	-1.30232	-1.30458	7.14232	8.08e-05	0.000698529
		MYCTH_2061176	-1.33084	-1.3323	5.8172	8.11e-05	0.000700358	GO:1990542	mitochondrial transmembrane transport
		MYCTH_2316017	-1.00985	-1.01025	7.45472	8.16e-05	0.000703505
		MYCTH_2310810	-0.951429	-0.952921	6.07666	8.19e-05	0.000705805	GO:2001141	regulation of RNA biosynthetic process
		MYCTH_93313	0.864963	0.865903	7.88976	8.21e-05	0.000706234	GO:2001141	regulation of RNA biosynthetic process
		MYCTH_2312387	1.12351	1.12875	5.65454	8.28e-05	0.000711461	GO:1990234	transferase complex
		MYCTH_2310786	-1.06838	-1.06895	6.96887	8.29e-05	0.000712069	GO:1901659	glycosyl compound biosynthetic process
		MYCTH_2078031	-0.782	-0.782342	7.31631	8.35e-05	0.00071597	GO:1990904	ribonucleoprotein complex
		MYCTH_2307289	-0.831761	-0.832137	7.60218	8.41e-05	0.000720163	GO:1901576	organic substance biosynthetic process
		MYCTH_2298934	-0.914082	-0.915573	5.80355	8.44e-05	0.000722196	GO:1990904	ribonucleoprotein complex
		MYCTH_2310016	0.837559	0.839326	5.94529	8.46e-05	0.000723221	GO:0140535	intracellular protein-containing complex
		MYCTH_2301244	1.43028	1.44143	5.22947	8.49e-05	0.00072402	GO:2001252	positive regulation of chromosome organization
		MYCTH_2303859	-0.958408	-0.960266	5.6941	8.49e-05	0.00072402	GO:1990234	transferase complex
		MYCTH_2302768	1.39526	1.40189	6.04695	8.54e-05	0.00072742	GO:1902904	negative regulation of supramolecular fiber organization
		MYCTH_2305076	-1.17014	-1.17034	8.7167	8.57e-05	0.000728598
		MYCTH_2123911	2.16838	2.19312	4.98874	8.62e-05	0.000731836
		MYCTH_2296197	-0.845436	-0.845882	7.20177	8.69e-05	0.000737331	GO:2001141	regulation of RNA biosynthetic process
		MYCTH_2308199	-0.867067	-0.867289	8.29877	8.75e-05	0.000741963	GO:0110165	cellular anatomical entity
		MYCTH_2054249	-0.838936	-0.840423	5.30694	8.8e-05	0.000745285	GO:1901363	heterocyclic compound binding
		MYCTH_105405	-0.976861	-0.976898	10.5984	8.84e-05	0.000747747	GO:1990904	ribonucleoprotein complex
		MYCTH_2314632	-0.9088	-0.908919	9.45903	8.88e-05	0.000749586
		MYCTH_2294240	-0.84347	-0.844866	5.54001	8.9e-05	0.000750649	GO:1901605	alpha-amino acid metabolic process
		MYCTH_2301726	1.02411	1.02625	6.1457	8.91e-05	0.000750649
		MYCTH_2304045	-0.924038	-0.924442	7.36706	8.98e-05	0.000755428	GO:1990234	transferase complex
		MYCTH_2135338	-1.0914	-1.09331	5.41796	9.05e-05	0.00076042	GO:1990904	ribonucleoprotein complex
		MYCTH_2310644	0.854996	0.856162	7.1793	9.06e-05	0.00076042	GO:2001141	regulation of RNA biosynthetic process
		MYCTH_2304820	2.02278	2.04773	5.3601	9.11e-05	0.000763978	GO:0046914	transition metal ion binding
		MYCTH_2311525	-0.819567	-0.820188	6.52503	9.14e-05	0.000765478	GO:1990234	transferase complex
		MYCTH_2302276	1.16202	1.16625	4.65329	9.22e-05	0.000771257	GO:0110165	cellular anatomical entity
		MYCTH_2301051	-0.964337	-0.964373	10.7733	9.23e-05	0.000771257	GO:1901659	glycosyl compound biosynthetic process
		MYCTH_2298555	-0.830116	-0.831383	5.73193	9.24e-05	0.000771294
		MYCTH_2315304	-0.887128	-0.887222	9.63542	9.3e-05	0.000775439
		MYCTH_2302271	0.941711	0.941833	9.92347	9.31e-05	0.000775447	GO:1990904	ribonucleoprotein complex
		MYCTH_105072	-0.857096	-0.857215	9.61056	9.38e-05	0.000780587	GO:1990234	transferase complex
		MYCTH_2309026	1.10328	1.10834	5.9072	9.44e-05	0.000784054	GO:1901564	organonitrogen compound metabolic process
		MYCTH_113138	3.35047	3.49088	4.78851	9.67e-05	0.000801603	GO:1901363	heterocyclic compound binding
		MYCTH_2312320	-0.852204	-0.853665	6.25498	9.68e-05	0.000801603
		MYCTH_2309008	-0.856575	-0.857749	5.45051	9.68e-05	0.000801603	GO:1901576	organic substance biosynthetic process
		MYCTH_111987	-0.925014	-0.925322	7.81341	9.71e-05	0.000803015	GO:1990234	transferase complex
		MYCTH_2303418	-0.867088	-0.867248	8.29215	9.72e-05	0.000803015	GO:1901576	organic substance biosynthetic process
		MYCTH_2302705	0.714886	0.714944	10.327	9.76e-05	0.00080516	GO:1990542	mitochondrial transmembrane transport
		MYCTH_2144800	0.745726	0.745991	8.28185	9.88e-05	0.000813807	GO:2001252	positive regulation of chromosome organization
		MYCTH_2310878	0.784324	0.785343	6.78037	9.88e-05	0.000813807	GO:1990904	ribonucleoprotein complex
		MYCTH_2306260	-0.801333	-0.801608	7.80103	9.9e-05	0.000813807	GO:0110165	cellular anatomical entity
		MYCTH_2126704	2.60951	2.70191	4.17061	9.94e-05	0.000816697
		MYCTH_2303662	-0.793318	-0.79372	7.42289	9.98e-05	0.000818411	GO:2001141	regulation of RNA biosynthetic process
		MYCTH_2304102	0.899301	0.899874	8.60252	9.99e-05	0.000818411	GO:1901607	alpha-amino acid biosynthetic process
		MYCTH_2301788	0.993451	0.99671	5.96115	0.0001	0.000818411
		MYCTH_2297887	-1.01221	-1.0149	5.2332	0.000100545	0.000822213
		MYCTH_2309397	-0.882261	-0.883447	6.71469	0.000100811	0.000823441
		MYCTH_2311689	1.26497	1.2669	8.27376	0.000100924	0.000823441	GO:1901575	organic substance catabolic process
		MYCTH_77206	1.09545	1.09774	6.31674	0.000101036	0.000823441	GO:0110165	cellular anatomical entity
		MYCTH_2309779	-0.974434	-0.975379	6.39096	0.000101183	0.000823707	GO:1905037	autophagosome organization
		MYCTH_75421	0.904329	0.904808	7.50378	0.000101582	0.000826024	GO:0110165	cellular anatomical entity
		MYCTH_2307398	-0.814329	-0.815469	6.04321	0.000101929	0.000827916	GO:2000767	positive regulation of cytoplasmic translation
		MYCTH_112700	-0.881681	-0.881933	8.09884	0.00010265	0.000832832	GO:2001251	negative regulation of chromosome organization
		MYCTH_2297371	-0.939202	-0.940516	5.92656	0.000103432	0.000838084	GO:1990904	ribonucleoprotein complex
		MYCTH_103571	1.91508	1.94709	4.2203	0.000103529	0.000838084	GO:0110165	cellular anatomical entity
		MYCTH_2310072	0.806069	0.806674	7.36936	0.00010405	0.000841358	GO:0140513	nuclear protein-containing complex
		MYCTH_69563	1.05781	1.06147	6.24873	0.000104621	0.000845037	GO:0016765	transferase activity, transferring alkyl or aryl (other than methyl) groups
		MYCTH_2300457	-0.75951	-0.75966	8.4381	0.00010555	0.000851583	GO:1990904	ribonucleoprotein complex
		MYCTH_2304313	-0.760743	-0.761063	7.37498	0.000105752	0.000852261	GO:2001141	regulation of RNA biosynthetic process
		MYCTH_2309187	-0.835326	-0.836795	5.38377	0.000106987	0.000861259	GO:1990884	RNA acetylation
		MYCTH_2307512	-1.02495	-1.02903	4.29016	0.000108545	0.000872831
		MYCTH_2312913	0.895404	0.897282	6.29794	0.000109524	0.000879718	GO:1901576	organic substance biosynthetic process
		MYCTH_2311484	-1.49738	-1.51211	3.19002	0.000110052	0.0008825	GO:0016741	transferase activity, transferring one-carbon groups
		MYCTH_2299092	-1.13717	-1.13974	5.15855	0.000110114	0.0008825	GO:1901564	organonitrogen compound metabolic process
		MYCTH_2309965	0.880773	0.883005	5.83021	0.000110598	0.000885399	GO:2001141	regulation of RNA biosynthetic process
		MYCTH_2301936	-0.895124	-0.896391	6.01132	0.000110728	0.000885455	GO:1901564	organonitrogen compound metabolic process
		MYCTH_2295383	-0.943668	-0.944687	6.55384	0.000111245	0.000888611
		MYCTH_2307571	-0.900144	-0.901457	5.30998	0.000111628	0.000890683
		MYCTH_2305507	1.07789	1.08263	5.4663	0.000112364	0.000895568	GO:1901360	organic cyclic compound metabolic process
		MYCTH_2298743	-0.812579	-0.813391	6.97588	0.000112526	0.000895872
		MYCTH_2302797	-1.06953	-1.0697	8.39249	0.00011283	0.000897303	GO:1990204	oxidoreductase complex
		MYCTH_57908	-1.09444	-1.09596	6.00605	0.00011309	0.000898381	GO:1990904	ribonucleoprotein complex
		MYCTH_2310685	-0.943272	-0.945683	5.75168	0.000113326	0.000899267	GO:1901363	heterocyclic compound binding
		MYCTH_2305356	-0.891188	-0.891754	6.64211	0.000113598	0.000899569	GO:1990904	ribonucleoprotein complex
		MYCTH_2309279	-0.902371	-0.904397	5.02871	0.000113613	0.000899569	GO:1901564	organonitrogen compound metabolic process
		MYCTH_2295870	-0.822028	-0.822136	9.15822	0.000113932	0.00090111	GO:1901363	heterocyclic compound binding
		MYCTH_2301131	1.20932	1.21647	5.10893	0.000114541	0.000904933	GO:2001141	regulation of RNA biosynthetic process
		MYCTH_2295096	1.08541	1.08686	7.2599	0.000118425	0.000934598	GO:2001141	regulation of RNA biosynthetic process
		MYCTH_2298711	1.37157	1.37571	6.44392	0.000118832	0.000936792	GO:1901564	organonitrogen compound metabolic process
		MYCTH_2307336	-0.799687	-0.799926	8.07866	0.000119173	0.000938453	GO:1990904	ribonucleoprotein complex
		MYCTH_2299543	1.47273	1.47334	7.75003	0.000120193	0.000945457	GO:1901363	heterocyclic compound binding
		MYCTH_2301499	-0.845086	-0.845256	8.49617	0.000120473	0.000946631	GO:1990204	oxidoreductase complex
		MYCTH_2312047	-1.06158	-1.06628	4.22831	0.000120736	0.000947665	GO:1990758	mitotic sister chromatid biorientation
		MYCTH_99814	1.32506	1.33067	5.86598	0.000121089	0.000949003
		MYCTH_2130327	-0.997083	-0.998452	5.59301	0.000121269	0.000949003
		MYCTH_2309794	-0.833243	-0.834096	6.47704	0.0001213	0.000949003	GO:1901576	organic substance biosynthetic process
		MYCTH_2095112	-0.872763	-0.872945	8.75145	0.000123599	0.000965941	GO:1901363	heterocyclic compound binding
		MYCTH_82678	-0.968735	-0.969902	6.40315	0.000126221	0.000985367	GO:2001141	regulation of RNA biosynthetic process
		MYCTH_79030	-0.872209	-0.873174	6.69053	0.000126985	0.000990265	GO:0110165	cellular anatomical entity
		MYCTH_2308955	1.02474	1.02874	6.21472	0.000127399	0.000992351
		MYCTH_109373	-0.957794	-0.958768	6.32574	0.000127527	0.000992351	GO:1990391	DNA repair complex
		MYCTH_2307597	-0.929926	-0.931398	5.70467	0.000128522	0.000999017
		MYCTH_2307287	-0.807696	-0.809028	5.84669	0.000128904	0.00100091
		MYCTH_2311641	1.35135	1.35448	7.37573	0.000129116	0.00100148
		MYCTH_2315566	-0.892244	-0.892314	9.45117	0.000129669	0.00100425	GO:2001141	regulation of RNA biosynthetic process
		MYCTH_2052150	-0.913047	-0.915055	5.37635	0.000129752	0.00100425
		MYCTH_2316112	-0.987285	-0.987433	8.74388	0.000130502	0.00100898	GO:1903509	liposaccharide metabolic process
		MYCTH_2058549	-0.930944	-0.932032	6.0604	0.000130729	0.00100965	GO:2000009	negative regulation of protein localization to cell surface
		MYCTH_2296219	1.16132	1.166	5.60856	0.000132418	0.00102058	GO:0110165	cellular anatomical entity
		MYCTH_2139227	-0.845486	-0.84753	5.26838	0.000132425	0.00102058	GO:0140535	intracellular protein-containing complex
		MYCTH_2294934	0.858591	0.860638	6.3137	0.000135654	0.00104374	GO:2001141	regulation of RNA biosynthetic process
		MYCTH_2294408	-1.34645	-1.35656	4.0897	0.00013572	0.00104374	GO:0016846	carbon-sulfur lyase activity
		MYCTH_44554	-0.840198	-0.841233	5.81383	0.000136105	0.00104559	GO:2001141	regulation of RNA biosynthetic process
		MYCTH_2310521	-1.26515	-1.26534	8.54246	0.000136463	0.00104723
		MYCTH_2309878	-0.768139	-0.769129	5.79535	0.000137609	0.00105491	GO:1901576	organic substance biosynthetic process
		MYCTH_2087521	-0.991633	-0.992363	6.40382	0.000137857	0.00105568	GO:0110165	cellular anatomical entity
		MYCTH_2316635	-0.859562	-0.85962	10.1079	0.00013854	0.00105882	GO:1990778	protein localization to cell periphery
		MYCTH_2313405	-0.930262	-0.930942	6.32955	0.000138594	0.00105882	GO:0110165	cellular anatomical entity
		MYCTH_2294614	-0.912187	-0.913802	6.28446	0.000138809	0.00105882	GO:1990904	ribonucleoprotein complex
		MYCTH_2136712	1.80243	1.80606	6.98042	0.000138852	0.00105882	GO:2000243	positive regulation of reproductive process
		MYCTH_2299692	-0.927612	-0.929445	5.74308	0.000139379	0.00106172	GO:1901360	organic cyclic compound metabolic process
		MYCTH_2309275	-0.783105	-0.783206	9.13038	0.000139764	0.00106353	GO:1901663	quinone biosynthetic process
		MYCTH_2316070	-0.88586	-0.887253	5.83019	0.000140431	0.00106748
		MYCTH_2135627	0.627493	0.627999	7.0126	0.000141089	0.00107061	GO:2001141	regulation of RNA biosynthetic process
		MYCTH_2296169	-0.998675	-1.00141	5.31324	0.000141139	0.00107061	GO:1990904	ribonucleoprotein complex
		MYCTH_2295976	-0.877562	-0.877607	10.4011	0.000141454	0.00107188	GO:2000112	regulation of cellular macromolecule biosynthetic process
		MYCTH_2307599	-1.35747	-1.35825	6.90149	0.000142013	0.00107499
		MYCTH_71222	1.12732	1.12833	6.45373	0.000143422	0.00108348	GO:0110165	cellular anatomical entity
		MYCTH_2314212	-0.948718	-0.951575	4.91299	0.000143507	0.00108348	GO:0110165	cellular anatomical entity
		MYCTH_2131220	-2.84249	-2.95052	2.98236	0.000143585	0.00108348
		MYCTH_2300125	-0.932837	-0.933743	6.37995	0.000143769	0.00108374	GO:0110165	cellular anatomical entity
		MYCTH_2307601	0.923548	0.926328	5.95824	0.00014424	0.00108616	GO:1904669	ATP export
		MYCTH_2300737	-1.10222	-1.10232	8.98433	0.000144972	0.00109054	GO:0016765	transferase activity, transferring alkyl or aryl (other than methyl) groups
		MYCTH_2315552	-0.832829	-0.832932	9.05089	0.000145626	0.00109431	GO:1990204	oxidoreductase complex
		MYCTH_2300011	-1.11735	-1.12063	4.90589	0.000146165	0.00109723	GO:1901698	response to nitrogen compound
		MYCTH_2300176	0.919155	0.921604	6.04916	0.000146512	0.00109869	GO:0043168	anion binding
		MYCTH_2301032	-1.05034	-1.05191	6.07281	0.000147135	0.00110222
		MYCTH_2145425	-0.897854	-0.898701	6.43905	0.000147317	0.00110244	GO:1903509	liposaccharide metabolic process
		MYCTH_2299297	1.44947	1.45756	5.82039	0.000147894	0.00110561	GO:0046914	transition metal ion binding
		MYCTH_2140924	-0.849497	-0.850767	5.61238	0.000149548	0.00111682	GO:1901363	heterocyclic compound binding
		MYCTH_2301294	0.743992	0.745156	6.27539	0.000151456	0.0011299
		MYCTH_2311723	-0.80778	-0.808089	7.75556	0.000153423	0.0011434	GO:1903047	mitotic cell cycle process
		MYCTH_2298252	-0.856142	-0.856169	10.8877	0.000153827	0.00114523	GO:2000112	regulation of cellular macromolecule biosynthetic process
		MYCTH_2309773	-1.64088	-1.65337	6.91205	0.000155175	0.00115341
		MYCTH_2298528	-0.854259	-0.855352	6.07677	0.000155246	0.00115341	GO:1990904	ribonucleoprotein complex
		MYCTH_2309641	1.17487	1.17729	5.21786	0.000156748	0.00116264
		MYCTH_2301751	0.983042	0.986603	5.4165	0.000156809	0.00116264	GO:2001141	regulation of RNA biosynthetic process
		MYCTH_2294448	0.8932	0.895103	6.6284	0.000157561	0.00116701	GO:1901363	heterocyclic compound binding
		MYCTH_2315051	-0.903178	-0.903218	10.3041	0.000157802	0.0011676	GO:1990904	ribonucleoprotein complex
		MYCTH_2310269	-1.02613	-1.02637	7.74595	0.000160652	0.00118748	GO:0016491	oxidoreductase activity
		MYCTH_2300289	-0.720084	-0.720631	6.79055	0.000161844	0.00119352	GO:1903322	positive regulation of protein modification by small protein conjugation or removal
		MYCTH_2313154	-3.01771	-3.1995	2.7187	0.000161877	0.00119352
		MYCTH_2116929	-0.930469	-0.933468	4.68182	0.000162058	0.00119352	GO:1901576	organic substance biosynthetic process
		MYCTH_2297462	0.773671	0.774433	7.02469	0.00016213	0.00119352	GO:1990151	protein localization to cell tip
		MYCTH_2302731	-1.22177	-1.22292	7.32411	0.000164239	0.00120781
		MYCTH_2305865	0.80698	0.807828	6.72836	0.000165011	0.00121143	GO:1901576	organic substance biosynthetic process
		MYCTH_2307306	-0.877144	-0.879073	5.32277	0.000165066	0.00121143
		MYCTH_2306316	-0.864188	-0.865235	5.85158	0.000166258	0.00121894	GO:1990904	ribonucleoprotein complex
		MYCTH_2307982	0.677357	0.67769	7.56409	0.000168023	0.00123064	GO:0098662	inorganic cation transmembrane transport
		MYCTH_2309077	-0.835121	-0.835649	6.99295	0.000168317	0.00123154	GO:1901701	cellular response to oxygen-containing compound
		MYCTH_2075999	-0.824932	-0.825285	8.01571	0.000168726	0.00123329	GO:1901576	organic substance biosynthetic process
		MYCTH_2071423	1.43156	1.43519	7.08339	0.000170158	0.00124208	GO:2001141	regulation of RNA biosynthetic process
		MYCTH_2122637	1.06648	1.06703	7.16821	0.000170272	0.00124208
		MYCTH_2312852	-0.952784	-0.953001	11.1369	0.000171265	0.00124806
		MYCTH_2306119	-0.946516	-0.949753	4.83859	0.000172144	0.0012532
		MYCTH_2296883	-0.805668	-0.806719	6.55327	0.000172338	0.00125335
		MYCTH_2314011	-1.07877	-1.0788	10.8463	0.000172759	0.00125515	GO:1990904	ribonucleoprotein complex
		MYCTH_2311631	-1.21995	-1.22175	5.67982	0.000173377	0.00125838	GO:1990758	mitotic sister chromatid biorientation
		MYCTH_2299965	-0.734619	-0.735027	7.27444	0.000174921	0.00126778	GO:1990778	protein localization to cell periphery
		MYCTH_60517	-0.903329	-0.904115	6.66221	0.000175023	0.00126778	GO:0008152	metabolic process
		MYCTH_68944	-0.899669	-0.900619	6.2938	0.000175313	0.0012686	GO:1901564	organonitrogen compound metabolic process
		MYCTH_2296384	0.919132	0.921309	7.10099	0.000177596	0.00128385
		MYCTH_2308682	-0.780963	-0.781668	6.87893	0.000178159	0.00128569	GO:1990904	ribonucleoprotein complex
		MYCTH_2308336	-0.784458	-0.785257	6.55193	0.000178208	0.00128569	GO:0031072	heat shock protein binding
		MYCTH_2313651	-0.769288	-0.769826	6.73027	0.000179708	0.00129523	GO:0140056	organelle localization by membrane tethering
		MYCTH_2304003	-1.05839	-1.06336	4.31408	0.000180703	0.0013011	GO:1990904	ribonucleoprotein complex
		MYCTH_2310620	0.66957	0.670371	6.87166	0.000182753	0.00131455
		MYCTH_2299149	-1.27116	-1.27816	4.60004	0.000186292	0.00133868	GO:1901363	heterocyclic compound binding
		MYCTH_2312622	-0.826956	-0.827499	6.6702	0.000187577	0.00134657	GO:0110165	cellular anatomical entity
		MYCTH_2305882	-0.715857	-0.716892	4.42272	0.000188832	0.00135423
		MYCTH_2311298	-0.821137	-0.822635	5.63001	0.000190007	0.00136131	GO:2001141	regulation of RNA biosynthetic process
		MYCTH_110042	-0.843456	-0.843936	7.11116	0.00019092	0.00136649	GO:0110165	cellular anatomical entity
		MYCTH_2301391	-0.823789	-0.824624	6.20616	0.000193112	0.00137995	GO:1905368	peptidase complex
		MYCTH_2308510	-0.929223	-0.932309	4.3699	0.000193181	0.00137995
		MYCTH_100290	1.08624	1.09155	5.40316	0.000193581	0.00138144	GO:1903311	regulation of mRNA metabolic process
		MYCTH_2297359	-0.974724	-0.977442	4.92738	0.000193965	0.00138281	GO:1990234	transferase complex
		MYCTH_2300121	-0.839198	-0.840649	5.59827	0.000194681	0.00138655	GO:2001141	regulation of RNA biosynthetic process
		MYCTH_2311934	-0.890273	-0.892176	5.23898	0.000195252	0.00138925	GO:1903047	mitotic cell cycle process
		MYCTH_2029812	3.58485	3.92709	3.87986	0.000196037	0.00139347
		MYCTH_2055659	-0.758562	-0.758855	7.17803	0.000197285	0.00140096	GO:2001252	positive regulation of chromosome organization
		MYCTH_2297552	-1.45489	-1.46488	4.84844	0.000198708	0.00140851
		MYCTH_2310551	-0.880131	-0.880428	8.00577	0.000198738	0.00140851	GO:2000689	actomyosin contractile ring assembly actin filament organization
		MYCTH_2298243	-0.778483	-0.779311	6.7824	0.00019918	0.00140931	GO:1990234	transferase complex
		MYCTH_2309221	0.733753	0.734169	7.88227	0.000199242	0.00140931	GO:1990234	transferase complex
		MYCTH_2306658	-0.752766	-0.753734	6.13106	0.000199566	0.00141023	GO:1990904	ribonucleoprotein complex
		MYCTH_2301643	0.806877	0.807128	8.95995	0.000200115	0.00141273	GO:2001141	regulation of RNA biosynthetic process
		MYCTH_2304613	0.775019	0.776516	6.54108	0.000202498	0.00142816	GO:1902500	vacuolar HOPS complex
		MYCTH_2301401	1.01089	1.01277	6.92717	0.000203893	0.00143659	GO:0008152	metabolic process
		MYCTH_2303374	-0.984306	-0.986743	5.35395	0.000205119	0.00144338
		MYCTH_2307632	-1.03647	-1.03761	6.28804	0.000205431	0.00144338
		MYCTH_59287	1.0687	1.07031	6.87111	0.000205456	0.00144338	GO:2001141	regulation of RNA biosynthetic process
		MYCTH_2303529	-0.852298	-0.853291	6.01455	0.000205655	0.00144338
		MYCTH_2303429	-0.77329	-0.773344	10.1594	0.000207044	0.00145172	GO:1990904	ribonucleoprotein complex
		MYCTH_2306103	1.54471	1.56188	5.23521	0.000207822	0.00145576
		MYCTH_2297068	0.923044	0.926021	5.4286	0.000209844	0.0014685	GO:2001252	positive regulation of chromosome organization
		MYCTH_2302901	-0.971954	-0.973971	5.50384	0.000210854	0.00147414	GO:1901564	organonitrogen compound metabolic process
		MYCTH_2127454	-0.854208	-0.856488	5.52899	0.000211162	0.00147433
		MYCTH_2129788	1.32475	1.3313	6.06803	0.000211288	0.00147433
		MYCTH_2142826	-0.875708	-0.876766	6.41798	0.000212323	0.00148012	GO:1990904	ribonucleoprotein complex
		MYCTH_2304622	1.24977	1.25331	6.53147	0.000212609	0.00148069	GO:1990904	ribonucleoprotein complex
		MYCTH_2137832	-0.79064	-0.79208	5.37252	0.000213305	0.0014841
		MYCTH_2297207	-1.14254	-1.14899	4.22186	0.000213629	0.00148493
		MYCTH_2306608	0.968071	0.970643	6.32274	0.000214026	0.00148626	GO:1901576	organic substance biosynthetic process
		MYCTH_2302249	1.88793	1.92191	4.38539	0.000214516	0.00148823	GO:1990234	transferase complex
		MYCTH_56173	-0.979457	-0.98331	4.21389	0.000215024	0.00148868
		MYCTH_2091453	-0.806914	-0.807563	6.91133	0.000215068	0.00148868	GO:0071840	cellular component organization or biogenesis
		MYCTH_2312962	-0.816631	-0.816652	11.2849	0.000215198	0.00148868	GO:1990904	ribonucleoprotein complex
		MYCTH_84848	-0.750186	-0.750495	7.65446	0.000215486	0.00148925	GO:2001141	regulation of RNA biosynthetic process
		MYCTH_2302143	-0.871775	-0.871796	11.2914	0.000216845	0.0014972	GO:1990904	ribonucleoprotein complex
		MYCTH_65400	0.742585	0.743298	7.28886	0.000218599	0.00150788	GO:1901363	heterocyclic compound binding
		MYCTH_2308157	-0.940387	-0.940437	10.121	0.000219093	0.00150969	GO:0110165	cellular anatomical entity
		MYCTH_2307426	-0.724236	-0.724871	6.42861	0.000219356	0.00150969	GO:1990904	ribonucleoprotein complex
		MYCTH_2301216	-0.846414	-0.847089	7.0593	0.000219489	0.00150969
		MYCTH_2314601	-0.996175	-0.99648	7.66212	0.000220348	0.00151416
		MYCTH_2301302	-0.719981	-0.720491	6.96529	0.000221817	0.00152281	GO:2001141	regulation of RNA biosynthetic process
		MYCTH_2295100	-0.871669	-0.87417	5.02374	0.000225024	0.00154336	GO:1901363	heterocyclic compound binding
		MYCTH_2294192	-0.881143	-0.88258	5.33622	0.000225327	0.00154397
		MYCTH_74015	-0.78734	-0.788062	6.35687	0.000226131	0.00154801	GO:1905354	exoribonuclease complex
		MYCTH_2310488	-0.825275	-0.825548	7.87614	0.000226589	0.00154968	GO:0110165	cellular anatomical entity
		MYCTH_112136	-0.842941	-0.842973	10.9003	0.000228138	0.0015588	GO:2001141	regulation of RNA biosynthetic process
		MYCTH_82292	-0.799702	-0.801194	5.247	0.000228584	0.00156037	GO:1901363	heterocyclic compound binding
		MYCTH_2308188	-0.74282	-0.743043	7.89192	0.000231229	0.00157498	GO:0110165	cellular anatomical entity
		MYCTH_2306177	0.738625	0.739737	6.48594	0.000231441	0.00157498	GO:1905368	peptidase complex
		MYCTH_2315948	-0.742567	-0.743284	6.53016	0.000231632	0.00157498	GO:1990234	transferase complex
		MYCTH_2079774	-0.707502	-0.707769	7.79343	0.000231904	0.00157498	GO:1901363	heterocyclic compound binding
		MYCTH_2080075	0.77213	0.77244	8.61583	0.000231946	0.00157498	GO:1990234	transferase complex
		MYCTH_2079768	-0.831957	-0.832062	8.92961	0.000232032	0.00157498	GO:1990542	mitochondrial transmembrane transport
		MYCTH_2300549	-0.957009	-0.957066	9.94973	0.000233048	0.00157781	GO:1990904	ribonucleoprotein complex
		MYCTH_2309073	-0.748108	-0.748411	7.91859	0.000233056	0.00157781	GO:0110165	cellular anatomical entity
		MYCTH_2298998	-0.74877	-0.749681	6.28426	0.000233103	0.00157781	GO:2001251	negative regulation of chromosome organization
		MYCTH_37110	2.08765	2.12003	5.38484	0.000233508	0.00157908	GO:0110165	cellular anatomical entity
		MYCTH_2298104	-0.814279	-0.815101	6.1233	0.000236184	0.00159568	GO:1901617	organic hydroxy compound biosynthetic process
		MYCTH_2310678	0.698287	0.69926	7.01562	0.000236725	0.00159784	GO:1901564	organonitrogen compound metabolic process
		MYCTH_2306840	-0.870538	-0.870667	8.77551	0.000240549	0.00162214	GO:0110165	cellular anatomical entity
		MYCTH_2311899	2.21361	2.27307	3.73338	0.000241758	0.00162818
		MYCTH_2309143	-0.882437	-0.883729	6.07761	0.000241896	0.00162818	GO:1990778	protein localization to cell periphery
		MYCTH_2295190	0.600873	0.601219	7.68281	0.000244589	0.00164325	GO:1990204	oxidoreductase complex
		MYCTH_2313142	1.59815	1.61794	5.56036	0.00024459	0.00164325
		MYCTH_2300969	1.68567	1.70936	4.79896	0.000245287	0.00164641	GO:1990904	ribonucleoprotein complex
		MYCTH_2312185	1.00331	1.00546	6.73412	0.000246599	0.00165368	GO:2001141	regulation of RNA biosynthetic process
		MYCTH_2120237	-1.03215	-1.03636	5.03758	0.000248073	0.00166202
		MYCTH_2312523	-0.774497	-0.774813	7.56254	0.000249397	0.00166934	GO:0110165	cellular anatomical entity
		MYCTH_2311299	-0.783335	-0.784856	5.39712	0.000250107	0.00167255	GO:2001252	positive regulation of chromosome organization
		MYCTH_2309709	-0.92568	-0.928873	4.86071	0.000250626	0.00167447
		MYCTH_2315602	-0.821964	-0.821986	11.1529	0.000251773	0.00168058	GO:1990904	ribonucleoprotein complex
		MYCTH_54923	1.45254	1.46312	5.48159	0.000252809	0.00168594	GO:0140096	catalytic activity, acting on a protein
		MYCTH_2305350	-0.719103	-0.719593	6.7758	0.000255318	0.0017011	GO:0110165	cellular anatomical entity
		MYCTH_50532	-1.04821	-1.05102	4.89963	0.000256278	0.00170407	GO:1905368	peptidase complex
		MYCTH_88392	-1.01753	-1.01831	6.40575	0.000256367	0.00170407	GO:1990904	ribonucleoprotein complex
		MYCTH_2315050	-0.884688	-0.885922	5.79951	0.000256471	0.00170407
		MYCTH_2297826	-1.0916	-1.09335	5.40587	0.000258558	0.00171636	GO:0110165	cellular anatomical entity
		MYCTH_2305186	1.34409	1.35095	6.08327	0.000259738	0.00172261	GO:2001141	regulation of RNA biosynthetic process
		MYCTH_2309647	0.759767	0.760772	6.50445	0.000260361	0.00172516	GO:1901363	heterocyclic compound binding
		MYCTH_2300091	1.6586	1.666	5.92484	0.000261034	0.00172672	GO:0071704	organic substance metabolic process
		MYCTH_2307131	-0.718055	-0.718263	8.35689	0.000261075	0.00172672	GO:1901607	alpha-amino acid biosynthetic process
		MYCTH_2315082	-0.832484	-0.832514	10.7056	0.000261718	0.0017294	GO:1990904	ribonucleoprotein complex
		MYCTH_2296214	0.949007	0.951516	6.61268	0.000262526	0.00173315	GO:2000689	actomyosin contractile ring assembly actin filament organization
		MYCTH_2308539	-0.807937	-0.809556	5.67032	0.000263248	0.00173541	GO:1901363	heterocyclic compound binding
		MYCTH_2309533	-0.986205	-0.988207	5.17881	0.000263349	0.00173541
		MYCTH_2308360	2.04916	2.08196	4.87675	0.000264494	0.00174138	GO:2001252	positive regulation of chromosome organization
		MYCTH_2296104	-1.00985	-1.01393	5.42987	0.000265006	0.00174316
		MYCTH_2305097	-0.902742	-0.903754	5.9065	0.000265341	0.00174377
		MYCTH_2310437	-0.848777	-0.848943	8.75161	0.000266958	0.00175281	GO:1901576	organic substance biosynthetic process
		MYCTH_2296875	1.33488	1.34566	4.85329	0.000268535	0.00176156
		MYCTH_2313617	-0.837939	-0.83852	6.98241	0.00027016	0.00177061	GO:1901360	organic cyclic compound metabolic process
		MYCTH_86355	-0.857504	-0.858487	6.11682	0.000270972	0.00177433
		MYCTH_2296395	1.09351	1.09823	5.48726	0.00027182	0.00177827	GO:1904982	sucrose transmembrane transport
		MYCTH_2308643	2.04473	2.07895	4.88256	0.000273796	0.00178957	GO:2000242	negative regulation of reproductive process
		MYCTH_2074876	-0.851427	-0.852472	6.00849	0.000274829	0.0017947	GO:1903322	positive regulation of protein modification by small protein conjugation or removal
		MYCTH_2296378	-0.788933	-0.789755	6.16871	0.000275478	0.00179732	GO:1990234	transferase complex
		MYCTH_2311408	-0.805604	-0.806641	6.37808	0.000275797	0.00179778	GO:1990234	transferase complex
		MYCTH_100519	1.65857	1.67614	5.79151	0.000276194	0.00179875	GO:0106019	phosphatidylinositol-4,5-bisphosphate phosphatase activity
		MYCTH_2315781	-1.05393	-1.05397	10.6537	0.000276683	0.00179921	GO:1990904	ribonucleoprotein complex
		MYCTH_98099	0.749994	0.750391	8.47038	0.000276764	0.00179921	GO:2000769	regulation of establishment or maintenance of cell polarity regulating cell shape
		MYCTH_2132970	-0.708779	-0.709716	6.02353	0.000278811	0.0018109	GO:1901564	organonitrogen compound metabolic process
		MYCTH_2308969	-0.744933	-0.745104	7.91264	0.000280759	0.0018213	GO:2001252	positive regulation of chromosome organization
		MYCTH_2302422	-0.751699	-0.752172	7.05611	0.000280917	0.0018213	GO:1990904	ribonucleoprotein complex
		MYCTH_78119	1.09322	1.09675	5.0897	0.000285111	0.00184683
		MYCTH_2307775	-0.902079	-0.902425	7.68924	0.00028853	0.00186731	GO:1901564	organonitrogen compound metabolic process
		MYCTH_2312690	-0.84245	-0.844204	5.32888	0.000289327	0.00187053	GO:1990904	ribonucleoprotein complex
		MYCTH_2297754	-0.85682	-0.85779	6.03655	0.000289546	0.00187053	GO:1902600	proton transmembrane transport
		MYCTH_2295242	1.31739	1.32567	5.5961	0.000290563	0.00187543
		MYCTH_2294164	0.891809	0.894563	5.55814	0.000290992	0.00187652
		MYCTH_2298217	1.0322	1.03698	5.91233	0.000292782	0.00188638	GO:0110165	cellular anatomical entity
		MYCTH_2305857	0.983764	0.985493	5.82393	0.00029445	0.00189544
		MYCTH_2312941	-0.97561	-0.979626	4.48757	0.00029519	0.00189852	GO:2000765	regulation of cytoplasmic translation
		MYCTH_2314411	-0.738466	-0.738567	9.22456	0.000296315	0.00190406	GO:1990439	MAP kinase serine/threonine phosphatase activity
		MYCTH_78274	0.653192	0.653933	7.72475	0.000296754	0.00190518	GO:0016798	hydrolase activity, acting on glycosyl bonds
		MYCTH_2295069	-0.830346	-0.830574	8.14736	0.000297634	0.00190914	GO:1903047	mitotic cell cycle process
		MYCTH_2312652	1.26547	1.27054	6.49416	0.000298946	0.00191585	GO:2001280	positive regulation of unsaturated fatty acid biosynthetic process
		MYCTH_2136940	0.974721	0.97557	7.30514	0.000301115	0.00192804	GO:1902653	secondary alcohol biosynthetic process
		MYCTH_2316558	-0.924378	-0.92441	10.7224	0.000301426	0.00192833	GO:1990904	ribonucleoprotein complex
		MYCTH_2307285	-0.771474	-0.772338	6.13885	0.00030196	0.00193003	GO:0016997	alpha-sialidase activity
		MYCTH_2299339	0.727469	0.728226	7.60272	0.000302337	0.00193074	GO:2001141	regulation of RNA biosynthetic process
		MYCTH_2114610	-0.999777	-1.00182	5.7199	0.0003028	0.00193155
		MYCTH_2297085	0.893783	0.896562	5.89255	0.000302999	0.00193155	GO:1901564	organonitrogen compound metabolic process
		MYCTH_2303340	1.10101	1.10405	6.24857	0.00030374	0.00193457	GO:0110165	cellular anatomical entity
		MYCTH_2304728	0.634263	0.634844	7.02516	0.000307051	0.00195394	GO:1990204	oxidoreductase complex
		MYCTH_2298544	-1.07359	-1.07931	3.1241	0.000307791	0.00195692
		MYCTH_2297323	-0.833795	-0.835243	5.58789	0.000309398	0.00196466	GO:1990904	ribonucleoprotein complex
		MYCTH_2298881	-0.705775	-0.706174	7.1234	0.000309552	0.00196466	GO:1901576	organic substance biosynthetic process
		MYCTH_2298552	0.864514	0.867012	5.63634	0.000310703	0.00197024	GO:1990542	mitochondrial transmembrane transport
		MYCTH_2311651	0.701459	0.702132	7.32399	0.000312326	0.00197754	GO:1901605	alpha-amino acid metabolic process
		MYCTH_2294213	1.08058	1.08267	7.12511	0.000312401	0.00197754	GO:2001141	regulation of RNA biosynthetic process
		MYCTH_2294621	-0.852225	-0.852254	11.0076	0.000313103	0.00198025	GO:0140096	catalytic activity, acting on a protein
		MYCTH_2070971	-0.988416	-0.992351	4.49549	0.00031534	0.00199265	GO:0110165	cellular anatomical entity
		MYCTH_2315227	0.982354	0.984732	6.84586	0.00031987	0.00201951	GO:2001251	negative regulation of chromosome organization
		MYCTH_63536	-0.920228	-0.922661	4.77219	0.000321674	0.00202913
		MYCTH_2294215	-1.22412	-1.22437	8.08841	0.00032298	0.00203559	GO:1990204	oxidoreductase complex
		MYCTH_115110	-1.14889	-1.15415	4.28408	0.000324247	0.0020404
		MYCTH_2302356	1.21201	1.21695	6.35061	0.000324308	0.0020404	GO:2001025	positive regulation of response to drug
		MYCTH_2313584	0.853422	0.853738	7.64484	0.000324811	0.00204057
		MYCTH_2129170	-1.10563	-1.11202	4.20745	0.000324899	0.00204057
		MYCTH_2298045	-0.916062	-0.918717	5.08089	0.000326017	0.00204581	GO:1901576	organic substance biosynthetic process
		MYCTH_2112958	-0.805644	-0.807611	4.88252	0.000327115	0.00205092
		MYCTH_2315578	-0.706524	-0.70669	8.38088	0.000327571	0.002052
		MYCTH_2085895	-0.713136	-0.713689	6.61553	0.000331679	0.00207593	GO:1990181	acetyl-CoA biosynthetic process from pantothenate
		MYCTH_2315969	-0.765744	-0.766014	7.66854	0.000332179	0.00207727
		MYCTH_2296924	-0.733057	-0.7337	6.34577	0.000332515	0.00207757	GO:1901564	organonitrogen compound metabolic process
		MYCTH_2302700	0.605364	0.605684	7.61593	0.000333342	0.00207979	GO:1901564	organonitrogen compound metabolic process
		MYCTH_2308344	0.950379	0.953627	5.78095	0.000333568	0.00207979
		MYCTH_2296382	1.25734	1.25769	10.5465	0.000333762	0.00207979	GO:0110165	cellular anatomical entity
		MYCTH_66022	0.836392	0.838611	5.79355	0.000334021	0.00207979	GO:1902767	isoprenoid biosynthetic process via mevalonate
		MYCTH_2303362	-0.76414	-0.76546	5.88308	0.000336372	0.00209262	GO:1904680	peptide transmembrane transporter activity
		MYCTH_74969	-0.804592	-0.80465	9.69787	0.000337724	0.00209923	GO:1990904	ribonucleoprotein complex
		MYCTH_2303364	-0.780477	-0.781452	6.23573	0.000339611	0.00210915
		MYCTH_2294816	-0.968813	-0.970696	5.4086	0.000339936	0.00210935	GO:0110165	cellular anatomical entity
		MYCTH_2306522	-0.796978	-0.797293	7.86149	0.000340962	0.0021139	GO:2001307	xanthone-containing compound biosynthetic process
		MYCTH_2305258	0.734055	0.734977	6.90629	0.000343882	0.00213018	GO:2001141	regulation of RNA biosynthetic process
		MYCTH_2298874	-0.675985	-0.676705	6.52022	0.000344448	0.00213186	GO:0110165	cellular anatomical entity
		MYCTH_2315100	-0.778558	-0.77877	8.35834	0.00034659	0.00214328	GO:2001252	positive regulation of chromosome organization
		MYCTH_2306733	1.4392	1.44485	6.55667	0.000347387	0.00214638	GO:2001251	negative regulation of chromosome organization
		MYCTH_2301172	-0.891947	-0.893765	5.34953	0.000349544	0.00215606	GO:1903047	mitotic cell cycle process
		MYCTH_2311515	2.41082	2.44669	6.4339	0.000349846	0.00215606	GO:0110165	cellular anatomical entity
		MYCTH_2294817	0.716929	0.717333	7.52457	0.000349849	0.00215606	GO:1901363	heterocyclic compound binding
		MYCTH_2096341	-0.888573	-0.888984	7.07653	0.000352767	0.00217165	GO:1990904	ribonucleoprotein complex
		MYCTH_2304302	1.08313	1.08784	5.45947	0.000353227	0.00217165	GO:0110165	cellular anatomical entity
		MYCTH_2298036	-0.9574	-0.960935	4.75198	0.00035328	0.00217165	GO:2000112	regulation of cellular macromolecule biosynthetic process
		MYCTH_2311921	0.904406	0.905681	6.95083	0.000355017	0.0021794	GO:1901564	organonitrogen compound metabolic process
		MYCTH_2295745	-0.960143	-0.964076	4.31021	0.000355144	0.0021794	GO:1901363	heterocyclic compound binding
		MYCTH_2308679	0.956515	0.958816	6.23009	0.000355651	0.00218066	GO:2000278	regulation of DNA biosynthetic process
		MYCTH_105318	-0.874067	-0.876821	4.88945	0.000362267	0.00221935
		MYCTH_2299262	0.718752	0.71897	8.71379	0.000362741	0.00222037	GO:1990904	ribonucleoprotein complex
		MYCTH_2308660	-0.893608	-0.894925	6.26531	0.000364018	0.00222595	GO:1990904	ribonucleoprotein complex
		MYCTH_17562	-0.872047	-0.874782	4.46057	0.00036427	0.00222595	GO:1990758	mitotic sister chromatid biorientation
		MYCTH_2304568	-0.87947	-0.879495	10.9265	0.000364611	0.00222616	GO:1990904	ribonucleoprotein complex
		MYCTH_71631	-0.914704	-0.914729	11.0301	0.000365272	0.00222831	GO:1990904	ribonucleoprotein complex
		MYCTH_2311089	-0.744584	-0.745652	5.76555	0.00036904	0.0022494	GO:0140513	nuclear protein-containing complex
		MYCTH_2086957	-0.76439	-0.764547	8.37706	0.000369761	0.0022519	GO:0110165	cellular anatomical entity
		MYCTH_2141486	-0.833064	-0.833106	10.4561	0.000370143	0.00225232	GO:2001141	regulation of RNA biosynthetic process
		MYCTH_2295498	1.74784	1.77341	4.76955	0.000373667	0.0022711	GO:1901363	heterocyclic compound binding
		MYCTH_2315074	-0.76777	-0.768145	7.19824	0.000373856	0.0022711	GO:0110165	cellular anatomical entity
		MYCTH_2096529	-0.699512	-0.700636	6.18228	0.000375693	0.00228034	GO:1901363	heterocyclic compound binding
		MYCTH_2306452	0.836302	0.837306	6.39076	0.000377855	0.00229154	GO:2000243	positive regulation of reproductive process
		MYCTH_2314148	0.936085	0.939558	5.70488	0.000378663	0.00229452	GO:1901576	organic substance biosynthetic process
		MYCTH_2297116	-2.10317	-2.13632	3.49461	0.000381144	0.00230761	GO:0044237	cellular metabolic process
		MYCTH_2295561	2.37197	2.42803	4.81534	0.000381515	0.00230793	GO:1901564	organonitrogen compound metabolic process
		MYCTH_2303313	0.678307	0.679043	7.73806	0.000383156	0.00231591
		MYCTH_81753	0.747964	0.748345	8.26669	0.000384546	0.00232205	GO:1901363	heterocyclic compound binding
		MYCTH_2308236	-0.839539	-0.839575	10.4242	0.000384813	0.00232205	GO:1990904	ribonucleoprotein complex
		MYCTH_2312196	1.2821	1.28735	6.78566	0.000388792	0.00234344
		MYCTH_2304576	-0.870707	-0.872521	5.3072	0.000389007	0.00234344
		MYCTH_2306203	1.26462	1.27458	3.56083	0.000390586	0.00234981
		MYCTH_2297948	-0.824126	-0.824145	11.3115	0.000390914	0.00234981	GO:1990904	ribonucleoprotein complex
		MYCTH_2296084	-0.745633	-0.745886	7.94605	0.000391039	0.00234981
		MYCTH_2295074	-1.10713	-1.11376	3.64943	0.000392586	0.00235715
		MYCTH_2300221	1.38064	1.38918	5.80657	0.000401166	0.00240666	GO:2000769	regulation of establishment or maintenance of cell polarity regulating cell shape
		MYCTH_2308823	1.52259	1.54084	4.36335	0.000403044	0.00241592	GO:2001141	regulation of RNA biosynthetic process
		MYCTH_2296844	1.03234	1.03742	5.30349	0.000405426	0.00242819
		MYCTH_2310453	-0.7199	-0.721107	5.49829	0.000405837	0.00242864	GO:1903600	glutaminase complex
		MYCTH_2299772	-1.48362	-1.48692	6.68787	0.000406722	0.00243193
		MYCTH_2305791	-0.743417	-0.74437	5.98296	0.000407657	0.0024355
		MYCTH_2294811	-0.639339	-0.639517	7.93355	0.000408003	0.00243555	GO:1901564	organonitrogen compound metabolic process
		MYCTH_112204	-0.898027	-0.898041	11.5534	0.000408357	0.00243566	GO:1902600	proton transmembrane transport
		MYCTH_2115401	-1.16074	-1.16857	4.00561	0.000409504	0.00244048	GO:1903047	mitotic cell cycle process
		MYCTH_2296610	0.917804	0.921067	5.51333	0.000409907	0.00244087	GO:0046914	transition metal ion binding
		MYCTH_2302975	0.694207	0.695313	6.86266	0.000410299	0.0024412	GO:0065009	regulation of molecular function
		MYCTH_2131805	0.709286	0.710451	6.42867	0.000410707	0.00244161
		MYCTH_2295112	-0.902721	-0.902747	10.9979	0.000412966	0.00245303	GO:1990904	ribonucleoprotein complex
		MYCTH_110187	0.662294	0.662894	7.48908	0.000417119	0.00247566	GO:1902653	secondary alcohol biosynthetic process
		MYCTH_85902	-1.10241	-1.10501	5.5594	0.00041869	0.00248294
		MYCTH_2086920	-1.0733	-1.07424	6.24662	0.000419195	0.0024839
		MYCTH_63776	-0.719833	-0.720621	6.40565	0.000424356	0.00251243	GO:1990904	ribonucleoprotein complex
		MYCTH_2316522	-0.794783	-0.794982	8.43184	0.00042594	0.00251928
		MYCTH_2107102	-0.902873	-0.902902	10.8959	0.00042621	0.00251928	GO:1990904	ribonucleoprotein complex
		MYCTH_2304164	-0.75646	-0.756595	8.90311	0.0004278	0.0025266	GO:1901576	organic substance biosynthetic process
		MYCTH_2062887	-0.835227	-0.835254	10.9147	0.000428294	0.00252746	GO:1990904	ribonucleoprotein complex
		MYCTH_2062265	-1.07136	-1.07363	5.45583	0.000430579	0.00253887	GO:2000397	positive regulation of ubiquitin-dependent endocytosis
		MYCTH_2298354	-0.751977	-0.752973	5.90582	0.000433996	0.00255693	GO:1903322	positive regulation of protein modification by small protein conjugation or removal
		MYCTH_2297358	-0.87765	-0.880438	4.8646	0.000436113	0.0025672	GO:2001141	regulation of RNA biosynthetic process
		MYCTH_2115123	-0.764319	-0.765354	5.68604	0.000436449	0.0025672	GO:1990748	cellular detoxification
		MYCTH_2307383	-0.846742	-0.847575	6.33294	0.000438422	0.00257671	GO:2000769	regulation of establishment or maintenance of cell polarity regulating cell shape
		MYCTH_83025	1.62949	1.65223	4.27432	0.000440642	0.00258765	GO:0016627	oxidoreductase activity, acting on the CH-CH group of donors
		MYCTH_2316572	-0.880053	-0.880938	6.28798	0.000441046	0.00258793
		MYCTH_2091001	-0.61302	-0.613232	7.65323	0.000443807	0.00260201	GO:1990904	ribonucleoprotein complex
		MYCTH_2059227	0.881111	0.883982	5.57257	0.000444753	0.00260419	GO:1990904	ribonucleoprotein complex
		MYCTH_2303499	1.15292	1.1539	8.21076	0.000444898	0.00260419	GO:1990904	ribonucleoprotein complex
		MYCTH_2081891	-1.03079	-1.03127	7.1696	0.000445916	0.00260721	GO:0110165	cellular anatomical entity
		MYCTH_2306466	-0.836683	-0.837623	6.27169	0.000446135	0.00260721
		MYCTH_2304541	-0.892885	-0.896003	4.3356	0.000446908	0.00260961	GO:0110165	cellular anatomical entity
		MYCTH_2315211	-0.796904	-0.797042	8.78767	0.000448072	0.0026143	GO:2001251	negative regulation of chromosome organization
		MYCTH_2299563	1.12064	1.12752	4.56748	0.000452531	0.00263818	GO:0016747	transferase activity, transferring acyl groups other than amino-acyl groups
		MYCTH_2301633	1.78355	1.81527	4.00301	0.000458886	0.00267307
		MYCTH_2313408	0.744451	0.744979	8.32076	0.000459353	0.00267364
		MYCTH_84992	-0.715982	-0.716069	9.56407	0.000461481	0.00268386	GO:2001141	regulation of RNA biosynthetic process
		MYCTH_2122256	-0.708532	-0.708898	7.08449	0.00046579	0.00270675	GO:0110165	cellular anatomical entity
		MYCTH_2091486	1.05101	1.05283	6.87953	0.000466371	0.00270795	GO:1901575	organic substance catabolic process
		MYCTH_2133483	-0.792175	-0.792217	10.6485	0.000468365	0.00271734	GO:2001252	positive regulation of chromosome organization
		MYCTH_2311715	-0.84572	-0.848068	4.878	0.000468919	0.00271838	GO:1901564	organonitrogen compound metabolic process
		MYCTH_2117900	-0.720923	-0.721696	6.18218	0.000469502	0.00271958	GO:1990748	cellular detoxification
		MYCTH_2306093	2.12629	2.16593	5.38142	0.000471038	0.00272629	GO:0110165	cellular anatomical entity
		MYCTH_98253	-0.864486	-0.864918	6.90411	0.000484667	0.00280292	GO:1901363	heterocyclic compound binding
		MYCTH_2310419	-0.787096	-0.788043	5.80864	0.000486383	0.0028106	GO:1901576	organic substance biosynthetic process
		MYCTH_2299554	-0.732269	-0.733499	5.75928	0.000487171	0.00281291
		MYCTH_65705	0.974097	0.977187	5.889	0.000488627	0.00281906	GO:0110165	cellular anatomical entity
		MYCTH_2295614	-0.701242	-0.70245	5.59223	0.000489826	0.00282373	GO:2000220	regulation of pseudohyphal growth
		MYCTH_2314252	4.40635	5.29117	4.27077	0.000492618	0.00283756
		MYCTH_2305305	0.908894	0.912211	5.54043	0.00049482	0.00284773
		MYCTH_2306437	0.951552	0.952027	8.36195	0.000495171	0.00284773	GO:1901607	alpha-amino acid biosynthetic process
		MYCTH_2304195	-0.6766	-0.677044	6.72949	0.000501342	0.00287851	GO:2000112	regulation of cellular macromolecule biosynthetic process
		MYCTH_75490	0.926085	0.926443	8.77864	0.000501991	0.00287851	GO:0071704	organic substance metabolic process
		MYCTH_2300833	-0.796556	-0.79806	6.08452	0.000502089	0.00287851	GO:1990904	ribonucleoprotein complex
		MYCTH_2305512	-0.913869	-0.916779	4.90595	0.000502118	0.00287851	GO:0140098	catalytic activity, acting on RNA
		MYCTH_68292	-0.731222	-0.731398	8.61675	0.000503593	0.00288468	GO:1990204	oxidoreductase complex
		MYCTH_112159	-0.766795	-0.766962	8.18776	0.000505257	0.00289192	GO:1902653	secondary alcohol biosynthetic process
		MYCTH_2078150	-1.30292	-1.30443	6.89008	0.000505749	0.00289245
		MYCTH_2297975	0.852757	0.854478	6.7062	0.00050716	0.00289823
		MYCTH_2314027	-0.801352	-0.801877	6.63628	0.000507927	0.00290032
		MYCTH_2304200	0.930728	0.932411	6.95526	0.000508869	0.0029034
		MYCTH_2121561	-0.733639	-0.734299	6.40155	0.000509817	0.00290652	GO:2001141	regulation of RNA biosynthetic process
		MYCTH_2303498	0.705506	0.706437	6.78557	0.000510857	0.00290971	GO:1990904	ribonucleoprotein complex
		MYCTH_2313902	-0.786336	-0.787192	6.29373	0.00051136	0.00290971	GO:0110165	cellular anatomical entity
		MYCTH_2095744	-0.772668	-0.772886	7.91726	0.000511585	0.00290971
		MYCTH_2304055	-0.820643	-0.820679	10.3676	0.000512242	0.00291116	GO:1990904	ribonucleoprotein complex
		MYCTH_2311447	0.828624	0.830948	5.52445	0.000514596	0.00292224	GO:1901575	organic substance catabolic process
		MYCTH_2093073	-1.08373	-1.08706	4.92128	0.000521882	0.00296129	GO:1990904	ribonucleoprotein complex
		MYCTH_2141906	-0.751536	-0.752056	7.10402	0.000526849	0.00298713	GO:0110165	cellular anatomical entity
		MYCTH_2298111	-0.896329	-0.89647	8.61148	0.000527408	0.00298723
		MYCTH_2312027	0.896173	0.899328	5.3682	0.000527693	0.00298723	GO:1990575	mitochondrial L-ornithine transmembrane transport
		MYCTH_2306491	0.916308	0.919734	5.73947	0.000528582	0.00298992	GO:1901363	heterocyclic compound binding
		MYCTH_2299742	0.661514	0.662278	7.09501	0.000530388	0.00299779	GO:1905369	endopeptidase complex
		MYCTH_2315693	0.576892	0.577266	7.73527	0.00053183	0.00300277	GO:1901363	heterocyclic compound binding
		MYCTH_56455	3.35165	3.66274	3.47565	0.0005321	0.00300277
		MYCTH_108890	1.571	1.58475	5.79775	0.000534063	0.0030115	GO:0110165	cellular anatomical entity
		MYCTH_2298945	-0.670824	-0.671212	7.09736	0.000536568	0.00302298	GO:2001141	regulation of RNA biosynthetic process
		MYCTH_112802	0.978672	0.980027	4.90393	0.000536935	0.00302298	GO:1902653	secondary alcohol biosynthetic process
		MYCTH_2313324	-0.796296	-0.796585	7.7494	0.000538202	0.00302772
		MYCTH_2298167	0.625833	0.62606	8.45388	0.000538616	0.00302772	GO:0110165	cellular anatomical entity
		MYCTH_2298018	-0.738299	-0.738363	9.6692	0.00054123	0.00304005	GO:2001141	regulation of RNA biosynthetic process
		MYCTH_2301055	-1.06997	-1.07045	7.20761	0.000541866	0.00304126
		MYCTH_2298464	-0.808959	-0.809354	7.05212	0.000543427	0.00304766	GO:1901564	organonitrogen compound metabolic process
		MYCTH_2302183	0.756574	0.758202	6.14673	0.000545543	0.00305716	GO:1904183	negative regulation of pyruvate dehydrogenase activity
		MYCTH_2076157	-0.730468	-0.731895	6.04613	0.000551377	0.00308745
		MYCTH_2309800	-0.865551	-0.865704	8.46475	0.000554683	0.00310356	GO:1990542	mitochondrial transmembrane transport
		MYCTH_2299041	-1.05504	-1.06102	4.53218	0.000556743	0.00311268
		MYCTH_2302498	-0.762224	-0.76229	9.55842	0.00055723	0.003113	GO:1901576	organic substance biosynthetic process
		MYCTH_2296782	-0.758077	-0.759382	5.69191	0.000559041	0.0031207	GO:1904949	ATPase complex
		MYCTH_2311289	-0.805118	-0.806335	5.80286	0.000561335	0.00313109
		MYCTH_2294813	-1.05894	-1.05967	6.58232	0.000569154	0.00317123	GO:1990234	transferase complex
		MYCTH_2309929	1.99408	2.02631	4.6922	0.000569409	0.00317123	GO:1903047	mitotic cell cycle process
		MYCTH_2306381	0.683768	0.684579	7.04971	0.000573076	0.0031892	GO:1901564	organonitrogen compound metabolic process
		MYCTH_2087100	-0.722735	-0.723331	6.82597	0.000574291	0.00319306	GO:1901576	organic substance biosynthetic process
		MYCTH_2311843	0.880257	0.882036	6.62438	0.000574653	0.00319306	GO:1990816	vacuole-mitochondrion membrane contact site
		MYCTH_2056896	-0.885265	-0.887943	4.58536	0.000576813	0.0032026	GO:1990904	ribonucleoprotein complex
		MYCTH_2141282	1.33441	1.3441	5.50265	0.000578612	0.00320924	GO:1905508	protein localization to microtubule organizing center
		MYCTH_2312685	-0.782761	-0.783959	5.96272	0.000578898	0.00320924	GO:1990904	ribonucleoprotein complex
		MYCTH_2311983	-0.764146	-0.764244	9.32536	0.000580388	0.00321504
		MYCTH_2302794	-0.700525	-0.700776	7.59206	0.00058192	0.00322106	GO:1901564	organonitrogen compound metabolic process
		MYCTH_2307037	3.65908	3.87349	4.85509	0.000584379	0.00323219	GO:1904669	ATP export
		MYCTH_2142956	-0.883367	-0.885139	4.91293	0.000586639	0.00324221
		MYCTH_2309273	-0.647133	-0.647371	7.57058	0.00058829	0.00324642	GO:2001252	positive regulation of chromosome organization
		MYCTH_2313757	-0.878382	-0.881457	4.80426	0.000588327	0.00324642	GO:2001141	regulation of RNA biosynthetic process
		MYCTH_2310737	-0.796363	-0.797607	5.72674	0.000588748	0.00324642	GO:1905368	peptidase complex
		MYCTH_2308056	-0.708936	-0.709065	8.81833	0.000589666	0.00324901	GO:1990748	cellular detoxification
		MYCTH_2308426	-0.850909	-0.85244	6.078	0.000593421	0.00326588
		MYCTH_2295174	-0.75932	-0.759434	8.65898	0.000593632	0.00326588	GO:1902600	proton transmembrane transport
		MYCTH_2316262	-1.01757	-1.01813	7.5395	0.000594121	0.00326608	GO:1903600	glutaminase complex
		MYCTH_2299099	-0.907894	-0.908255	7.34021	0.000596533	0.00327685	GO:2000134	negative regulation of G1/S transition of mitotic cell cycle
		MYCTH_2297247	-0.896717	-0.900076	4.9043	0.00059862	0.00328432
		MYCTH_2309213	1.14094	1.1486	5.16099	0.000598801	0.00328432	GO:1903509	liposaccharide metabolic process
		MYCTH_62593	-0.870411	-0.87044	10.72	0.000600796	0.00329276	GO:1990904	ribonucleoprotein complex
		MYCTH_2307319	-0.804653	-0.80491	7.80077	0.000607473	0.00332684	GO:1901564	organonitrogen compound metabolic process
		MYCTH_2075498	-0.752916	-0.753261	7.31728	0.000609116	0.00333331	GO:2001141	regulation of RNA biosynthetic process
		MYCTH_2078128	-0.730531	-0.73118	6.40031	0.000610895	0.00334051	GO:1901576	organic substance biosynthetic process
		MYCTH_2307175	-0.733491	-0.733693	8.60731	0.000611429	0.00334091	GO:1901576	organic substance biosynthetic process
		MYCTH_2311547	2.73221	2.87834	3.48468	0.000613352	0.00334889
		MYCTH_2314544	-0.779135	-0.779781	6.90786	0.000614156	0.00335074	GO:1990748	cellular detoxification
		MYCTH_2306477	-0.913867	-0.917516	4.74263	0.000615999	0.00335826	GO:1990234	transferase complex
		MYCTH_2302986	-0.919529	-0.920016	6.84612	0.00061677	0.00335994	GO:0110165	cellular anatomical entity
		MYCTH_2311147	0.822954	0.824419	6.74472	0.000620689	0.00337874	GO:1990904	ribonucleoprotein complex
		MYCTH_2300721	0.947444	0.950003	7.13464	0.000622352	0.00338524	GO:0046921	alpha-(1->6)-fucosyltransferase activity
		MYCTH_2304075	0.672476	0.67326	7.16569	0.0006234	0.00338839	GO:2001141	regulation of RNA biosynthetic process
		MYCTH_2302317	-0.830907	-0.83345	4.07326	0.000624571	0.0033922
		MYCTH_2296992	1.1709	1.17452	7.57322	0.00062562	0.00339535	GO:1901575	organic substance catabolic process
		MYCTH_2312201	-0.906117	-0.907	6.16263	0.000628003	0.00340573	GO:0110165	cellular anatomical entity
		MYCTH_2294943	-0.687016	-0.68716	8.56875	0.000632542	0.00342777	GO:1990904	ribonucleoprotein complex
		MYCTH_2295771	-1.65912	-1.68668	3.05422	0.000635257	0.0034399	GO:1990904	ribonucleoprotein complex
		MYCTH_2142599	-0.763266	-0.763342	9.50131	0.000638215	0.00345334	GO:1901264	carbohydrate derivative transport
		MYCTH_2303507	1.62907	1.65388	4.29638	0.000639928	0.00346001	GO:0140097	catalytic activity, acting on DNA
		MYCTH_2310421	-0.851522	-0.854323	4.18928	0.00064049	0.00346047	GO:1901576	organic substance biosynthetic process
		MYCTH_2302578	-0.69809	-0.698431	7.56677	0.000645173	0.00348316	GO:0140352	export from cell
		MYCTH_2304677	-0.699383	-0.699462	9.22007	0.000646465	0.00348754	GO:1903047	mitotic cell cycle process
		MYCTH_2298190	1.34927	1.3518	7.45811	0.00064732	0.00348954	GO:1990234	transferase complex
		MYCTH_2117720	-0.816975	-0.818614	5.61178	0.000652925	0.00351713
		MYCTH_2295283	0.797084	0.797854	7.21825	0.000657523	0.00353927	GO:1901363	heterocyclic compound binding
		MYCTH_2299462	-0.951331	-0.951722	7.57529	0.000658798	0.00354349
		MYCTH_2088965	-0.765944	-0.766792	6.12957	0.000663401	0.00356559	GO:1901576	organic substance biosynthetic process
		MYCTH_2114710	-0.777694	-0.779661	5.45233	0.000666787	0.00358113	GO:1990542	mitochondrial transmembrane transport
		MYCTH_2116312	-0.811332	-0.812358	5.91282	0.000668465	0.00358748	GO:2000112	regulation of cellular macromolecule biosynthetic process
		MYCTH_2312740	1.31571	1.3191	7.43777	0.00067388	0.00361385	GO:0110165	cellular anatomical entity
		MYCTH_2301478	-0.776517	-0.776691	8.431	0.000675463	0.00361966	GO:1901564	organonitrogen compound metabolic process
		MYCTH_2296912	-0.796491	-0.797112	6.57119	0.000676252	0.0036212	GO:1901363	heterocyclic compound binding
		MYCTH_2306843	0.663806	0.664761	7.05272	0.0006796	0.00363644
		MYCTH_2050348	-0.747867	-0.748672	5.83168	0.00068071	0.00363969	GO:1990904	ribonucleoprotein complex
		MYCTH_2088202	0.761764	0.762306	7.25021	0.000683407	0.00364918	GO:1990778	protein localization to cell periphery
		MYCTH_2304011	1.34947	1.36067	5.16992	0.000683496	0.00364918	GO:0016798	hydrolase activity, acting on glycosyl bonds
		MYCTH_2296807	0.805939	0.806297	8.52084	0.000687026	0.00366532	GO:1902884	positive regulation of response to oxidative stress
		MYCTH_2314502	-0.759277	-0.759406	8.5713	0.000694148	0.00369803	GO:1902600	proton transmembrane transport
		MYCTH_2300657	1.61646	1.64098	4.23529	0.00069418	0.00369803
		MYCTH_2298230	-0.752239	-0.752329	9.15037	0.000695455	0.00370209	GO:0110165	cellular anatomical entity
		MYCTH_2311083	0.782761	0.783247	8.1182	0.000698578	0.0037145	GO:1990204	oxidoreductase complex
		MYCTH_2123079	-0.677148	-0.677326	8.21132	0.000698814	0.0037145	GO:1901564	organonitrogen compound metabolic process
		MYCTH_2091689	-0.755531	-0.7561	6.3638	0.000699424	0.00371502	GO:1901576	organic substance biosynthetic process
		MYCTH_2305118	-0.779021	-0.779178	8.96315	0.000702236	0.00372525	GO:2000243	positive regulation of reproductive process
		MYCTH_2312251	-0.913813	-0.914873	6.00232	0.000702381	0.00372525
		MYCTH_2302815	0.85415	0.855663	6.54197	0.000704516	0.00373383	GO:0110165	cellular anatomical entity
		MYCTH_70376	0.868775	0.87179	5.31194	0.000706631	0.0037423	GO:1901663	quinone biosynthetic process
		MYCTH_2296361	-0.835598	-0.837439	5.44254	0.000707418	0.00374372
		MYCTH_2298040	1.79889	1.81786	5.57394	0.000715061	0.0037814	GO:1902600	proton transmembrane transport
		MYCTH_2312616	2.28243	2.36189	3.82713	0.000716019	0.0037837	GO:2000112	regulation of cellular macromolecule biosynthetic process
		MYCTH_2305513	1.20621	1.21567	4.52996	0.000718409	0.00379356	GO:0051082	unfolded protein binding
		MYCTH_2122102	-0.749032	-0.750075	5.4662	0.000719878	0.00379854
		MYCTH_2303995	1.47078	1.48351	5.32872	0.000724113	0.0038181
		MYCTH_2305128	-0.819091	-0.819505	7.05388	0.000726114	0.00382586	GO:0110165	cellular anatomical entity
		MYCTH_2294236	1.12522	1.1328	4.84282	0.000726696	0.00382614	GO:1901564	organonitrogen compound metabolic process
		MYCTH_2125911	-0.83084	-0.83345	4.73591	0.000727644	0.00382834	GO:1901363	heterocyclic compound binding
		MYCTH_2306273	2.0068	2.02412	6.10307	0.00072828	0.0038289	GO:1901564	organonitrogen compound metabolic process
		MYCTH_2312770	-0.734014	-0.735356	5.70838	0.000729292	0.00383143	GO:1904949	ATPase complex
		MYCTH_97424	-0.950982	-0.95373	4.70345	0.000736159	0.00386255	GO:1901363	heterocyclic compound binding
		MYCTH_2299996	1.22408	1.2299	6.1541	0.000736283	0.00386255	GO:0005515	protein binding
		MYCTH_2299010	-0.887397	-0.887697	7.59877	0.00073953	0.00387677
		MYCTH_2089183	0.717359	0.718623	6.62854	0.00074501	0.00390267	GO:2001141	regulation of RNA biosynthetic process
		MYCTH_2303011	1.69361	1.70287	10.9337	0.000746366	0.00390694
		MYCTH_2296978	1.00035	1.0023	6.43693	0.000749787	0.003922
		MYCTH_2304715	1.14767	1.15113	6.88083	0.000753765	0.00393996	GO:1901575	organic substance catabolic process
		MYCTH_2311474	0.975935	0.980452	5.65915	0.000754324	0.00394003	GO:1990904	ribonucleoprotein complex
		MYCTH_2300924	-0.944722	-0.946383	6.14934	0.000757529	0.00395392
		MYCTH_2311774	1.40124	1.40614	5.2048	0.000764207	0.0039859	GO:0046914	transition metal ion binding
		MYCTH_2311378	-0.752941	-0.753031	9.37093	0.000766365	0.00399427	GO:1901576	organic substance biosynthetic process
		MYCTH_2306795	0.749278	0.750475	6.43008	0.000768136	0.00399848	GO:1902600	proton transmembrane transport
		MYCTH_2311835	-0.732517	-0.732643	9.38827	0.000768279	0.00399848	GO:1905037	autophagosome organization
		MYCTH_2302997	-1.02477	-1.02695	6.80823	0.000771018	0.00400985
		MYCTH_2301210	-0.728313	-0.728477	8.4297	0.000772934	0.00401692	GO:1990904	ribonucleoprotein complex
		MYCTH_64173	-0.907388	-0.907713	8.10199	0.00077563	0.00402804	GO:0140352	export from cell
		MYCTH_2302025	-0.897636	-0.899721	5.05397	0.000777662	0.00403569
		MYCTH_2311591	0.93207	0.932276	9.68808	0.000779654	0.00404313	GO:1990904	ribonucleoprotein complex
		MYCTH_2310483	-0.757011	-0.757731	6.49587	0.000783643	0.00405834	GO:1905508	protein localization to microtubule organizing center
		MYCTH_2139585	-0.986507	-0.989044	7.95563	0.000783711	0.00405834	GO:1904587	response to glycoprotein
		MYCTH_2304027	0.875254	0.876791	7.63133	0.000786575	0.00407026	GO:2000766	negative regulation of cytoplasmic translation
		MYCTH_2302405	-1.01969	-1.02537	3.67244	0.000787859	0.00407399	GO:1901564	organonitrogen compound metabolic process
		MYCTH_37941	-1.62339	-1.63444	5.85183	0.000790836	0.00408646
		MYCTH_2297393	0.815888	0.818318	6.29366	0.000792607	0.00409268
		MYCTH_2313647	-0.790312	-0.792368	5.28637	0.000793818	0.00409601
		MYCTH_2308806	-0.800137	-0.801438	5.40408	0.000796601	0.00410744	GO:0110165	cellular anatomical entity
		MYCTH_2304441	-1.03494	-1.035	9.96578	0.000804662	0.00414605	GO:1990904	ribonucleoprotein complex
		MYCTH_2294996	1.17041	1.17918	4.90194	0.000806886	0.00415454
		MYCTH_2300175	-0.861281	-0.863771	4.89496	0.000807753	0.00415605	GO:2001141	regulation of RNA biosynthetic process
		MYCTH_2303488	-0.810569	-0.812358	5.36634	0.000808586	0.00415737	GO:0140096	catalytic activity, acting on a protein
		MYCTH_79327	0.861823	0.863334	7.24277	0.000809394	0.00415857	GO:2001141	regulation of RNA biosynthetic process
		MYCTH_2309731	-0.897317	-0.89998	4.68996	0.000818569	0.00420036
		MYCTH_2296628	0.711058	0.711701	7.09112	0.00081869	0.00420036	GO:1904515	positive regulation of TORC2 signaling
		MYCTH_2298914	-1.12616	-1.13416	4.28132	0.000827026	0.00423726	GO:0018658	salicylate 1-monooxygenase activity
		MYCTH_2311373	-0.621304	-0.621851	6.32229	0.000827054	0.00423726	GO:2001141	regulation of RNA biosynthetic process
		MYCTH_2304338	0.967603	0.968981	7.3181	0.000828548	0.00424191
		MYCTH_2095610	-0.712686	-0.712844	8.55957	0.000829603	0.0042443	GO:2001141	regulation of RNA biosynthetic process
		MYCTH_57338	-0.643227	-0.644177	5.42643	0.000834064	0.00426139	GO:1990904	ribonucleoprotein complex
		MYCTH_64792	0.822891	0.825051	6.47164	0.000834122	0.00426139
		MYCTH_2302186	0.692941	0.693323	7.84305	0.000836125	0.00426626	GO:1903047	mitotic cell cycle process
		MYCTH_2308195	-0.715486	-0.715634	8.53961	0.000836256	0.00426626	GO:1901564	organonitrogen compound metabolic process
		MYCTH_2145069	-0.744744	-0.74508	7.42764	0.00083817	0.00427301	GO:2001141	regulation of RNA biosynthetic process
		MYCTH_2295090	1.33928	1.35132	5.14725	0.000841623	0.00428759	GO:2001141	regulation of RNA biosynthetic process
		MYCTH_2301567	1.37589	1.38171	8.70784	0.000846669	0.00431026
		MYCTH_2296234	-0.741077	-0.74273	5.61511	0.000853215	0.00434053
		MYCTH_2305716	-1.03571	-1.04179	4.3379	0.000860652	0.00437528
		MYCTH_2306028	0.807817	0.810151	5.99055	0.000861772	0.0043779	GO:1901678	iron coordination entity transport
		MYCTH_2311495	1.23176	1.2422	4.81218	0.000865423	0.00439336	GO:1901576	organic substance biosynthetic process
		MYCTH_2308740	-0.693123	-0.693794	6.68187	0.00088061	0.00446732	GO:1990251	nuclear exosome focus
		MYCTH_2118116	-0.657051	-0.657685	6.53746	0.000881838	0.00446748	GO:2001141	regulation of RNA biosynthetic process
		MYCTH_2302259	0.916469	0.91948	5.88846	0.000881878	0.00446748
		MYCTH_2308522	0.699455	0.700756	5.70876	0.000884883	0.00447957	GO:2001141	regulation of RNA biosynthetic process
		MYCTH_2300271	0.730221	0.731609	6.72663	0.000886447	0.00448434	GO:1901576	organic substance biosynthetic process
		MYCTH_2309609	-0.755422	-0.756819	5.852	0.000889076	0.0044945
		MYCTH_2308696	-0.927961	-0.929694	5.82771	0.000892299	0.00450764
		MYCTH_64049	-1.12995	-1.13338	6.08374	0.000895005	0.00451815
		MYCTH_2295729	-1.05633	-1.05773	5.40673	0.000898714	0.00453148	GO:1901564	organonitrogen compound metabolic process
		MYCTH_2299026	0.83402	0.836726	5.42587	0.00089916	0.00453148
		MYCTH_2301978	1.08035	1.08196	7.36906	0.000899527	0.00453148	GO:1901575	organic substance catabolic process
		MYCTH_2315657	-0.744886	-0.745214	7.48473	0.000902903	0.00454533	GO:1901698	response to nitrogen compound
		MYCTH_2298521	1.66663	1.69103	4.71168	0.000910639	0.00458108	GO:1902476	chloride transmembrane transport
		MYCTH_2307780	0.581248	0.581787	6.85789	0.000916228	0.00460599	GO:1901576	organic substance biosynthetic process
		MYCTH_2315464	-1.44037	-1.44304	8.12058	0.000926282	0.0046533
		MYCTH_75762	1.01949	1.02522	5.43485	0.000930657	0.00467203	GO:2001141	regulation of RNA biosynthetic process
		MYCTH_2304624	0.725451	0.726188	8.06461	0.000932384	0.00467745	GO:1990498	mitotic spindle microtubule
		MYCTH_2294188	0.851161	0.852794	6.86084	0.000935653	0.00469059	GO:1901564	organonitrogen compound metabolic process
		MYCTH_2297473	1.01729	1.01866	7.05477	0.000936611	0.00469161	GO:1901576	organic substance biosynthetic process
		MYCTH_2296866	-0.756108	-0.756358	7.57189	0.000937154	0.00469161	GO:0110165	cellular anatomical entity
		MYCTH_2309148	-0.863709	-0.866514	4.9272	0.000945348	0.00472936	GO:1990234	transferase complex
		MYCTH_2297820	-0.666889	-0.66692	10.7006	0.000946007	0.00472938	GO:1901576	organic substance biosynthetic process
		MYCTH_2298766	0.727695	0.728472	6.78112	0.000948276	0.00473745	GO:1901576	organic substance biosynthetic process
		MYCTH_2086520	-0.739735	-0.739848	9.38376	0.000949758	0.0047406	GO:1903047	mitotic cell cycle process
		MYCTH_2308016	-1.46516	-1.48466	2.54907	0.000950219	0.0047406
		MYCTH_78441	-0.65558	-0.656134	6.78391	0.000961558	0.00479386	GO:0110165	cellular anatomical entity
		MYCTH_2305878	-1.12237	-1.1305	4.36044	0.000963682	0.00480114
		MYCTH_2297369	0.987972	0.993119	4.94088	0.000979093	0.00487456
		MYCTH_2039818	-0.78336	-0.783398	10.2741	0.000984527	0.00489824	GO:1990904	ribonucleoprotein complex
		MYCTH_2304708	1.55111	1.56775	5.2838	0.000990066	0.00492241	GO:0065009	regulation of molecular function
		MYCTH_2137771	-0.799433	-0.800814	5.71676	0.00099091	0.00492322	GO:1990904	ribonucleoprotein complex
		MYCTH_2300618	1.60282	1.62203	5.67522	0.000995143	0.00494086	GO:1905508	protein localization to microtubule organizing center
		MYCTH_2302032	1.04735	1.05323	5.43943	0.000998155	0.00495241
		MYCTH_2308554	-0.697267	-0.698353	5.86317	0.00100095	0.0049629
		MYCTH_89127	-0.891046	-0.89117	9.00465	0.00100248	0.00496707
		MYCTH_2051419	-0.739343	-0.73981	7.0302	0.00100907	0.0049963
		MYCTH_2068812	-0.803051	-0.804327	5.40446	0.00101283	0.00501144	GO:1990456	mitochondrion-endoplasmic reticulum membrane tethering
		MYCTH_108504	0.587552	0.588088	6.89101	0.00101491	0.00501775	GO:1904949	ATPase complex
		MYCTH_2119667	-1.36177	-1.36896	6.02293	0.00101549	0.00501775
		MYCTH_2054541	-0.702217	-0.703646	4.9288	0.00102165	0.00504275	GO:1990904	ribonucleoprotein complex
		MYCTH_2316511	1.05928	1.06032	7.90105	0.00102227	0.00504275	GO:0110165	cellular anatomical entity
		MYCTH_2088125	-0.714472	-0.714894	7.01122	0.00102264	0.00504275	GO:0110165	cellular anatomical entity
		MYCTH_2132441	-0.680822	-0.681029	8.27884	0.00102773	0.0050621	GO:2001141	regulation of RNA biosynthetic process
		MYCTH_2294298	-0.705081	-0.705541	6.4374	0.00102797	0.0050621
		MYCTH_2136960	1.02856	1.03456	4.66294	0.00103361	0.00508645	GO:0110165	cellular anatomical entity
		MYCTH_2304659	-0.817705	-0.818851	6.03809	0.00103576	0.00509354	GO:1904669	ATP export
		MYCTH_2306385	-0.658389	-0.658536	8.44516	0.0010421	0.00512123	GO:1901564	organonitrogen compound metabolic process
		MYCTH_2311811	-0.794609	-0.794652	10.0102	0.00104318	0.00512304	GO:1901663	quinone biosynthetic process
		MYCTH_2303368	-0.736775	-0.738078	5.97668	0.00104416	0.00512442	GO:1901576	organic substance biosynthetic process
		MYCTH_2309566	-1.01325	-1.01433	6.80504	0.0010482	0.00514075
		MYCTH_2309663	-0.686169	-0.687479	5.2771	0.00105135	0.00515267	GO:1901363	heterocyclic compound binding
		MYCTH_2135345	-0.728035	-0.72964	5.76356	0.0010547	0.00516263
		MYCTH_2303031	-0.824854	-0.826593	5.75645	0.00105481	0.00516263	GO:0140098	catalytic activity, acting on RNA
		MYCTH_2296654	0.906909	0.910743	5.20132	0.0010596	0.00518126	GO:1990904	ribonucleoprotein complex
		MYCTH_2310174	1.77731	1.783	8.49192	0.00106005	0.00518126	GO:0110165	cellular anatomical entity
		MYCTH_2057861	-1.0389	-1.04531	4.04343	0.00106082	0.00518152	GO:1990904	ribonucleoprotein complex
		MYCTH_57572	1.21501	1.22538	4.63552	0.00106424	0.00519475
		MYCTH_2305413	-0.662973	-0.663721	6.49179	0.00106705	0.00520494
		MYCTH_2295616	0.751972	0.753821	5.87088	0.00107001	0.00521584	GO:0110165	cellular anatomical entity
		MYCTH_2306286	-0.79003	-0.791326	5.49304	0.00107307	0.00522723
		MYCTH_2313755	-0.791696	-0.792826	6.19223	0.00107702	0.00524293
		MYCTH_2307450	1.07903	1.08614	4.92343	0.00108158	0.0052616	GO:2001141	regulation of RNA biosynthetic process
		MYCTH_2089196	-0.688792	-0.689374	6.78728	0.00109479	0.00532227
		MYCTH_75107	-0.856643	-0.856666	11.0015	0.00110844	0.00538503	GO:1990904	ribonucleoprotein complex
		MYCTH_2307368	0.721765	0.722047	8.59621	0.00111025	0.0053902	GO:1901576	organic substance biosynthetic process
		MYCTH_2121306	-0.741871	-0.743697	5.3825	0.00112195	0.00544336	GO:1990234	transferase complex
		MYCTH_2294293	-0.755677	-0.757113	5.71221	0.00112287	0.00544415	GO:2000243	positive regulation of reproductive process
		MYCTH_2305420	-1.39691	-1.40565	6.10034	0.00112592	0.00545182
		MYCTH_2312809	-0.676762	-0.677311	6.36759	0.00112596	0.00545182	GO:1990904	ribonucleoprotein complex
		MYCTH_2296073	-0.715966	-0.716155	8.21471	0.00113537	0.00549371	GO:2001141	regulation of RNA biosynthetic process
		MYCTH_2307048	-0.890001	-0.893791	4.76164	0.00115715	0.00559391	GO:1990904	ribonucleoprotein complex
		MYCTH_2077803	-0.681472	-0.68237	6.35092	0.00115763	0.00559391	GO:2001025	positive regulation of response to drug
		MYCTH_2303773	-0.985208	-0.990652	4.71345	0.00115953	0.00559938	GO:0140096	catalytic activity, acting on a protein
		MYCTH_2307068	1.119	1.12343	5.95023	0.00116203	0.00560768	GO:2001141	regulation of RNA biosynthetic process
		MYCTH_2299181	1.5106	1.53217	4.32099	0.00116293	0.00560828	GO:1901576	organic substance biosynthetic process
		MYCTH_2309335	0.660931	0.661934	6.63327	0.00116854	0.00563157
		MYCTH_2293942	1.54287	1.55103	5.58937	0.00116962	0.00563304
		MYCTH_2305506	-0.709072	-0.710586	5.52116	0.0011857	0.00570246
		MYCTH_106827	-0.739595	-0.740515	5.96145	0.0011859	0.00570246	GO:0016747	transferase activity, transferring acyl groups other than amino-acyl groups
		MYCTH_2142129	1.43315	1.43991	5.93758	0.0011864	0.00570246	GO:2001141	regulation of RNA biosynthetic process
		MYCTH_78319	0.697715	0.699078	6.17029	0.00119681	0.00574866	GO:1901564	organonitrogen compound metabolic process
		MYCTH_2301073	-0.688204	-0.688675	7.24109	0.00119808	0.00575092
		MYCTH_2305576	0.642541	0.642884	7.88925	0.0012003	0.00575777	GO:1901363	heterocyclic compound binding
		MYCTH_2294663	-0.820781	-0.823338	4.55351	0.00120963	0.00579868	GO:1903047	mitotic cell cycle process
		MYCTH_2097810	-0.695854	-0.696051	8.09491	0.00121116	0.00580218	GO:1903047	mitotic cell cycle process
		MYCTH_2307401	-0.618052	-0.61871	6.52219	0.00121679	0.00582526	GO:1990904	ribonucleoprotein complex
		MYCTH_2303965	-0.732171	-0.733634	5.33538	0.00121818	0.00582808	GO:1990542	mitochondrial transmembrane transport
		MYCTH_2296601	-1.02416	-1.02517	6.41137	0.00122451	0.00585448	GO:1990928	response to amino acid starvation
		MYCTH_2308699	-0.754071	-0.756065	5.24942	0.00123306	0.00588895
		MYCTH_2301155	-0.699235	-0.699724	7.08626	0.00123335	0.00588895	GO:2001141	regulation of RNA biosynthetic process
		MYCTH_2316445	-0.792986	-0.793015	10.63	0.0012418	0.0059254	GO:1990904	ribonucleoprotein complex
		MYCTH_2073485	0.761179	0.763238	5.98936	0.00124975	0.00595942	GO:1904257	zinc ion import into Golgi apparatus
		MYCTH_2302024	0.594582	0.595169	7.1521	0.00125786	0.0059893	GO:1990023	mitotic spindle midzone
		MYCTH_2315630	-1.22918	-1.23411	8.27298	0.00125787	0.0059893
		MYCTH_2294124	-1.01705	-1.02305	4.10051	0.00125851	0.0059893
		MYCTH_2309049	-0.77194	-0.772168	8.17595	0.00126783	0.0060297	GO:1905039	carboxylic acid transmembrane transport
		MYCTH_2303843	-0.756715	-0.758757	4.95993	0.00127677	0.00606819	GO:0110165	cellular anatomical entity
		MYCTH_2300613	0.811543	0.8142	5.66337	0.0012776	0.00606819
		MYCTH_77342	-0.766276	-0.766487	8.1177	0.0012996	0.00616861
		MYCTH_2294661	0.897912	0.898789	6.82001	0.00130153	0.00617374	GO:1902358	sulfate transmembrane transport
		MYCTH_2300408	0.911617	0.915779	5.29955	0.00130811	0.00619879	GO:1990904	ribonucleoprotein complex
		MYCTH_2309086	-0.765523	-0.766402	5.88284	0.00130853	0.00619879	GO:0110165	cellular anatomical entity
		MYCTH_2303382	0.571701	0.57207	7.801	0.00131212	0.00620854	GO:1901363	heterocyclic compound binding
		MYCTH_2300690	-0.723981	-0.724704	6.98297	0.0013123	0.00620854
		MYCTH_112916	0.682311	0.682606	8.93699	0.0013171	0.00622713	GO:1901363	heterocyclic compound binding
		MYCTH_73270	0.827878	0.830772	5.11288	0.00132254	0.00624878
		MYCTH_2303821	0.974835	0.980056	5.57898	0.00132633	0.00626261	GO:2001141	regulation of RNA biosynthetic process
		MYCTH_2307630	1.42448	1.44003	5.76322	0.00133922	0.0063178
		MYCTH_2313899	-0.664068	-0.664104	10.1551	0.00133977	0.0063178	GO:1990904	ribonucleoprotein complex
		MYCTH_2313207	-0.757213	-0.757908	6.9773	0.00134867	0.00635355	GO:1990904	ribonucleoprotein complex
		MYCTH_2313446	-0.722106	-0.722768	6.5655	0.00134911	0.00635355	GO:1901363	heterocyclic compound binding
		MYCTH_2301913	-0.599863	-0.600497	6.04278	0.0013723	0.00645858
		MYCTH_2304928	1.20993	1.21896	5.31629	0.00137397	0.00646224	GO:1990904	ribonucleoprotein complex
		MYCTH_2294761	0.745669	0.747574	6.05406	0.00137727	0.00647103	GO:2001141	regulation of RNA biosynthetic process
		MYCTH_2298434	-0.720514	-0.722242	5.44901	0.00137763	0.00647103	GO:1990904	ribonucleoprotein complex
		MYCTH_2299284	1.69411	1.72693	4.11986	0.00139089	0.00652452	GO:1901363	heterocyclic compound binding
		MYCTH_2306507	1.6273	1.65598	3.90689	0.00139122	0.00652452	GO:0110165	cellular anatomical entity
		MYCTH_2314521	-0.805732	-0.805756	10.9776	0.00139173	0.00652452	GO:1990904	ribonucleoprotein complex
		MYCTH_2294261	-1.09844	-1.10045	5.82907	0.00139749	0.00654729	GO:1901657	glycosyl compound metabolic process
		MYCTH_2046431	-0.692177	-0.693292	5.91241	0.00140007	0.00655514	GO:1901575	organic substance catabolic process
		MYCTH_2311000	0.871039	0.873242	6.11686	0.0014117	0.00660166	GO:0016747	transferase activity, transferring acyl groups other than amino-acyl groups
		MYCTH_2294303	-0.619348	-0.620216	6.14955	0.00141184	0.00660166
		MYCTH_2312447	0.773605	0.775475	6.4791	0.00141357	0.00660547	GO:1990841	promoter-specific chromatin binding
		MYCTH_2301160	-0.821884	-0.824813	4.76713	0.00141846	0.00662408	GO:1901564	organonitrogen compound metabolic process
		MYCTH_2306489	-0.658136	-0.658472	7.61415	0.00142367	0.00664401	GO:0110165	cellular anatomical entity
		MYCTH_2310408	-1.08377	-1.09158	3.72889	0.00142457	0.00664401
		MYCTH_2298150	-0.725719	-0.727506	4.81394	0.00142775	0.00665456	GO:0110165	cellular anatomical entity
		MYCTH_103334	1.50069	1.51663	5.34716	0.00143387	0.00667876	GO:0016798	hydrolase activity, acting on glycosyl bonds
		MYCTH_2303413	-0.833538	-0.833571	10.4395	0.00143651	0.00668678	GO:1990904	ribonucleoprotein complex
		MYCTH_2312533	-0.781399	-0.782087	6.11528	0.00143976	0.00669756
		MYCTH_2313945	-0.837182	-0.839031	6.3343	0.00144447	0.00671295
		MYCTH_2296504	0.770663	0.772856	5.90902	0.001446	0.00671295
		MYCTH_2314662	-0.848806	-0.848955	8.5422	0.0014465	0.00671295	GO:1990204	oxidoreductase complex
		MYCTH_112411	0.605439	0.606222	7.04228	0.00144678	0.00671295	GO:1901363	heterocyclic compound binding
		MYCTH_2294522	-0.712951	-0.714599	5.17386	0.00145225	0.006734	GO:1901360	organic cyclic compound metabolic process
		MYCTH_83980	-0.814559	-0.814587	10.7512	0.00146793	0.00680233	GO:1990904	ribonucleoprotein complex
		MYCTH_2298234	-0.715161	-0.71655	5.84754	0.00147326	0.00682096	GO:1902546	positive regulation of DNA N-glycosylase activity
		MYCTH_2315009	-0.718986	-0.719351	7.2472	0.00147446	0.00682096	GO:1903509	liposaccharide metabolic process
		MYCTH_2296114	0.949305	0.95396	5.41079	0.00147478	0.00682096	GO:1901564	organonitrogen compound metabolic process
		MYCTH_2296379	0.619899	0.620807	6.27057	0.00147765	0.00682859	GO:0140352	export from cell
		MYCTH_2296135	0.863511	0.865983	5.97773	0.0014785	0.00682859	GO:1903509	liposaccharide metabolic process
		MYCTH_2139768	-0.870446	-0.873376	4.96311	0.00148036	0.00682859	GO:2000241	regulation of reproductive process
		MYCTH_2071736	-0.744472	-0.746461	5.82765	0.00148054	0.00682859
		MYCTH_2312489	-1.19704	-1.20417	4.46282	0.00148115	0.00682859	GO:0140056	organelle localization by membrane tethering
		MYCTH_2300978	-0.75681	-0.75786	5.968	0.00148489	0.00684146	GO:0110165	cellular anatomical entity
		MYCTH_2084256	-0.65387	-0.653986	8.47667	0.00148594	0.00684197	GO:1901575	organic substance catabolic process
		MYCTH_2295218	1.46322	1.48359	4.04998	0.00148783	0.00684629
		MYCTH_2294394	-0.763408	-0.764717	5.37804	0.0014962	0.00688042	GO:1904669	ATP export
		MYCTH_83048	-0.913476	-0.914834	6.22367	0.00149812	0.00688487	GO:1902653	secondary alcohol biosynthetic process
		MYCTH_2312142	1.6851	1.71785	4.22288	0.00149923	0.00688558	GO:2001141	regulation of RNA biosynthetic process
		MYCTH_2294991	-0.67939	-0.679595	7.79284	0.00150193	0.00689361	GO:1901576	organic substance biosynthetic process
		MYCTH_2310250	0.738976	0.740706	6.20559	0.00151079	0.00692987
		MYCTH_2301595	1.48225	1.49158	5.37075	0.00151335	0.00693722	GO:0110165	cellular anatomical entity
		MYCTH_2308179	-0.861069	-0.863088	5.09475	0.00151717	0.00694751
		MYCTH_2294138	-0.731663	-0.73352	5.01478	0.00151752	0.00694751	GO:1905354	exoribonuclease complex
		MYCTH_83083	-0.852378	-0.853243	6.03314	0.0015225	0.00696591
		MYCTH_2082283	0.769785	0.772014	5.66171	0.00152387	0.00696608	GO:0071704	organic substance metabolic process
		MYCTH_2310696	-0.764314	-0.766559	5.02495	0.0015247	0.00696608	GO:2001165	positive regulation of phosphorylation of RNA polymerase II C-terminal domain serine 2 residues
		MYCTH_2297694	-0.779496	-0.780208	6.0447	0.00152543	0.00696608
		MYCTH_2312947	0.603994	0.604078	9.74232	0.00152786	0.0069728	GO:1901363	heterocyclic compound binding
		MYCTH_71063	-0.725584	-0.726054	6.34666	0.00153174	0.0069861	GO:0016491	oxidoreductase activity
		MYCTH_2299639	-0.595129	-0.595544	7.65721	0.00153583	0.00699884
		MYCTH_111604	0.851158	0.854508	5.57317	0.00153647	0.00699884	GO:1901616	organic hydroxy compound catabolic process
		MYCTH_2302283	-0.709126	-0.709589	6.53371	0.00154543	0.0070352	GO:0110165	cellular anatomical entity
		MYCTH_2297723	0.85329	0.855403	6.21196	0.00154707	0.00703666
		MYCTH_2298733	-0.828819	-0.831923	4.5982	0.00154774	0.00703666	GO:1905348	endonuclease complex
		MYCTH_2312186	-0.827353	-0.830454	4.64147	0.00154994	0.00703666	GO:1901564	organonitrogen compound metabolic process
		MYCTH_2307332	1.33392	1.34857	5.14593	0.00154999	0.00703666
		MYCTH_108565	-0.667674	-0.668127	6.8351	0.00155061	0.00703666	GO:0110165	cellular anatomical entity
		MYCTH_2135569	-0.969358	-0.970647	6.07808	0.00155858	0.00706835
		MYCTH_2302818	-1.00785	-1.01371	4.20296	0.00156359	0.00708663
		MYCTH_2309733	-0.700101	-0.701666	5.17805	0.00156586	0.00709248
		MYCTH_2308658	0.812539	0.81457	6.35649	0.00157144	0.0071133	GO:1901575	organic substance catabolic process
		MYCTH_109194	0.792649	0.794698	6.00013	0.00157946	0.00714512	GO:1904659	glucose transmembrane transport
		MYCTH_2303320	-0.763833	-0.765893	6.16118	0.00158064	0.00714602
		MYCTH_2312992	-1.25728	-1.27014	3.55506	0.00158168	0.00714622
		MYCTH_2304699	1.68658	1.71027	4.77049	0.00158362	0.00715052
		MYCTH_2114422	-1.02224	-1.02308	6.89541	0.00159304	0.00718856	GO:0110165	cellular anatomical entity
		MYCTH_2076976	-0.656614	-0.65743	6.26564	0.0015945	0.00718922	GO:0110165	cellular anatomical entity
		MYCTH_2302957	-1.04774	-1.0549	2.30094	0.00159517	0.00718922
		MYCTH_71748	0.650199	0.650514	8.07616	0.00159787	0.00719599	GO:1903046	meiotic cell cycle process
		MYCTH_99456	1.64519	1.67252	4.86444	0.00159867	0.00719599	GO:1903047	mitotic cell cycle process
		MYCTH_2304900	1.24713	1.24917	7.5383	0.00160107	0.00720234	GO:1901605	alpha-amino acid metabolic process
		MYCTH_2141696	-0.81755	-0.819598	5.3334	0.00161029	0.00723676
		MYCTH_2299343	0.782574	0.784984	5.7063	0.00161073	0.00723676	GO:2001141	regulation of RNA biosynthetic process
		MYCTH_2308322	-0.774316	-0.775785	5.65892	0.00161864	0.00726778
		MYCTH_2294476	0.730423	0.731266	7.21983	0.00162242	0.00728024	GO:1901363	heterocyclic compound binding
		MYCTH_2308783	-0.719164	-0.719332	8.1259	0.00163521	0.00733311	GO:1990542	mitochondrial transmembrane transport
		MYCTH_61415	-1.12285	-1.12928	4.55457	0.00164479	0.00737147
		MYCTH_2081821	-0.668085	-0.668471	7.06666	0.00164766	0.00737977	GO:0110165	cellular anatomical entity
		MYCTH_2295315	-0.689047	-0.689964	6.07637	0.00165098	0.00739004	GO:1901616	organic hydroxy compound catabolic process
		MYCTH_2294791	-0.623818	-0.623983	8.15758	0.00165898	0.00742129	GO:0110165	cellular anatomical entity
		MYCTH_2301817	-0.67161	-0.671739	8.60632	0.00166593	0.00744774	GO:2001252	positive regulation of chromosome organization
		MYCTH_2300799	0.645869	0.646546	7.16621	0.00166763	0.00745076	GO:1990627	mitochondrial inner membrane fusion
		MYCTH_2096067	0.682107	0.683522	6.44895	0.00167221	0.00746299	GO:1990904	ribonucleoprotein complex
		MYCTH_2312374	0.701322	0.701896	7.32013	0.00167244	0.00746299	GO:1901576	organic substance biosynthetic process
		MYCTH_2313786	-0.66006	-0.66043	7.12778	0.00167605	0.00747452	GO:0140534	endoplasmic reticulum protein-containing complex
		MYCTH_2097778	-0.765811	-0.766035	8.34461	0.00169091	0.00753614
		MYCTH_111405	-1.00523	-1.0053	10.3281	0.00169266	0.00753926	GO:2001141	regulation of RNA biosynthetic process
		MYCTH_2303016	-0.632813	-0.632953	8.30181	0.00169545	0.00754336	GO:1901576	organic substance biosynthetic process
		MYCTH_2293947	1.07735	1.08508	5.01608	0.00169567	0.00754336	GO:0016491	oxidoreductase activity
		MYCTH_2300049	1.11152	1.12006	4.83025	0.00170338	0.00757304
		MYCTH_2315516	-0.778677	-0.779716	6.06639	0.00171007	0.00759809
		MYCTH_2308826	0.779062	0.781386	5.92782	0.00171142	0.00759944
		MYCTH_48250	-0.96865	-0.96902	7.40584	0.00171631	0.00761647
		MYCTH_2092294	-0.926382	-0.931164	3.98359	0.00171873	0.00762251	GO:1990904	ribonucleoprotein complex
		MYCTH_2305200	0.722837	0.724662	6.14243	0.00173662	0.00769713
		MYCTH_55909	0.950095	0.955041	5.92464	0.00174216	0.00771698	GO:2001141	regulation of RNA biosynthetic process
		MYCTH_109817	-0.690389	-0.691692	5.79229	0.00174855	0.00773826	GO:2001252	positive regulation of chromosome organization
		MYCTH_2300943	-0.809026	-0.811943	4.81757	0.00174911	0.00773826
		MYCTH_2297035	1.04467	1.04669	7.47353	0.00175347	0.00775279	GO:2000771	positive regulation of establishment or maintenance of cell polarity regulating cell shape
		MYCTH_2308715	1.061	1.06776	5.08437	0.00176317	0.00778617	GO:0110165	cellular anatomical entity
		MYCTH_2310595	-0.858564	-0.86221	4.59786	0.00176391	0.00778617
		MYCTH_2308902	-0.909051	-0.912077	5.29164	0.00176425	0.00778617
		MYCTH_2091488	0.928969	0.931342	6.34567	0.00176725	0.00779466	GO:2001141	regulation of RNA biosynthetic process
		MYCTH_2302098	-0.894613	-0.89886	4.53799	0.00177243	0.00781275	GO:2001209	positive regulation of transcription elongation from RNA polymerase I promoter
		MYCTH_2294485	1.19352	1.20063	5.89866	0.00177502	0.0078194
		MYCTH_2311998	1.12736	1.12932	7.7713	0.00177795	0.00782754	GO:2001141	regulation of RNA biosynthetic process
		MYCTH_2144990	0.896601	0.900788	5.94449	0.00178729	0.00786388	GO:1901363	heterocyclic compound binding
		MYCTH_2310422	-0.63401	-0.634189	8.00876	0.00178888	0.00786605	GO:1990234	transferase complex
		MYCTH_2306056	-0.793659	-0.796373	4.91558	0.00179403	0.00788392
		MYCTH_2305041	1.83711	1.86076	5.20368	0.00180493	0.00792699	GO:1903509	liposaccharide metabolic process
		MYCTH_2312532	-0.937729	-0.942794	4.36358	0.00180921	0.00794097
		MYCTH_2309058	0.869369	0.873139	5.32814	0.00181606	0.00796619	GO:1901360	organic cyclic compound metabolic process
		MYCTH_2310110	1.21086	1.22222	4.76125	0.0018255	0.00800274	GO:0016491	oxidoreductase activity
		MYCTH_2297565	-0.951961	-0.9524	6.98974	0.00184198	0.00807009	GO:1990204	oxidoreductase complex
		MYCTH_2301669	1.98666	2.04619	3.29044	0.00184527	0.00807962
		MYCTH_2298479	-0.677634	-0.677878	7.6027	0.00184767	0.00808523	GO:2000112	regulation of cellular macromolecule biosynthetic process
		MYCTH_2314933	-0.800412	-0.800454	10.0875	0.00184976	0.00808949	GO:1990904	ribonucleoprotein complex
		MYCTH_2112181	-0.588818	-0.58921	7.30203	0.00185778	0.00811965	GO:1901659	glycosyl compound biosynthetic process
		MYCTH_2295930	2.64416	2.77254	4.06075	0.0018603	0.00812576	GO:0016799	hydrolase activity, hydrolyzing N-glycosyl compounds
		MYCTH_2311754	-0.716429	-0.717037	7.04874	0.00186499	0.0081412
		MYCTH_2306666	-1.03853	-1.04572	3.86917	0.00186609	0.0081412
		MYCTH_2089163	-0.629119	-0.62939	7.42029	0.00187952	0.00819483
		MYCTH_2302139	1.05361	1.05791	6.23142	0.00188306	0.00820533	GO:1901564	organonitrogen compound metabolic process
		MYCTH_2298614	-0.611732	-0.611936	7.62673	0.00188767	0.00822045	GO:0016747	transferase activity, transferring acyl groups other than amino-acyl groups
		MYCTH_2297356	0.909315	0.913768	5.09247	0.00189571	0.00825049	GO:1990578	perinuclear endoplasmic reticulum membrane
		MYCTH_2296939	0.623543	0.623855	9.02287	0.00189803	0.00825561	GO:0110165	cellular anatomical entity
		MYCTH_2300704	0.778027	0.780533	5.7854	0.00190959	0.00830092
		MYCTH_2301846	-0.854227	-0.855344	5.80859	0.0019167	0.00832682
		MYCTH_2311910	0.592216	0.592618	7.31761	0.00192768	0.00836947	GO:1901607	alpha-amino acid biosynthetic process
		MYCTH_65137	-0.823298	-0.823378	9.48864	0.00193264	0.00838597	GO:0110165	cellular anatomical entity
		MYCTH_104059	1.32081	1.3361	4.41761	0.00193834	0.00840568	GO:2001141	regulation of RNA biosynthetic process
		MYCTH_2309227	0.715892	0.717696	6.46076	0.00194812	0.00844303	GO:1901564	organonitrogen compound metabolic process
		MYCTH_116020	-0.96995	-0.969988	10.4846	0.00195553	0.00847006	GO:1990904	ribonucleoprotein complex
		MYCTH_2304886	-1.04287	-1.04314	7.88011	0.00196917	0.00852405	GO:0110165	cellular anatomical entity
		MYCTH_2296525	-0.723383	-0.725317	5.62161	0.00197744	0.00855469	GO:1901576	organic substance biosynthetic process
		MYCTH_2309630	0.993703	0.997284	6.75672	0.00198347	0.00857119
		MYCTH_2310901	1.06076	1.06831	5.31347	0.0019838	0.00857119	GO:0016616	oxidoreductase activity, acting on the CH-OH group of donors, NAD or NADP as acceptor
		MYCTH_2299416	0.913537	0.918117	4.60189	0.00198592	0.00857119	GO:2000112	regulation of cellular macromolecule biosynthetic process
		MYCTH_2120854	-0.557954	-0.558382	6.80153	0.00198599	0.00857119	GO:1901576	organic substance biosynthetic process
		MYCTH_2297526	-0.695253	-0.69534	8.99598	0.00198836	0.00857629	GO:1990542	mitochondrial transmembrane transport
		MYCTH_2303473	-0.678884	-0.679436	6.91078	0.00199127	0.00858034
		MYCTH_2313931	-0.632422	-0.632545	8.44031	0.00199167	0.00858034	GO:2001252	positive regulation of chromosome organization
		MYCTH_2294802	-0.64166	-0.642051	6.94339	0.00199553	0.00859181	GO:2000769	regulation of establishment or maintenance of cell polarity regulating cell shape
		MYCTH_2115074	-0.837645	-0.838444	6.35711	0.00199856	0.00859976	GO:1990904	ribonucleoprotein complex
		MYCTH_2301930	0.783019	0.785578	6.06533	0.00201515	0.00866596	GO:1901363	heterocyclic compound binding
		MYCTH_2294165	1.73646	1.77504	3.67637	0.00202784	0.00871536
		MYCTH_2295825	0.589459	0.589887	8.06867	0.00203299	0.00873232	GO:0110165	cellular anatomical entity
		MYCTH_2297818	0.731117	0.731654	7.70623	0.00203462	0.00873413	GO:2001141	regulation of RNA biosynthetic process
		MYCTH_2304570	0.598174	0.598582	7.41214	0.00203876	0.0087467	GO:1990542	mitochondrial transmembrane transport
		MYCTH_2309016	-0.66509	-0.666131	6.00076	0.00204674	0.00877574	GO:1990143	CoA-synthesizing protein complex
		MYCTH_2316209	0.833587	0.834474	7.23734	0.002052	0.00879308	GO:0110165	cellular anatomical entity
		MYCTH_2063631	-1.38155	-1.38329	8.4285	0.00206023	0.0088231
		MYCTH_2303431	-0.659029	-0.659267	8.07715	0.00206665	0.00884535	GO:1990904	ribonucleoprotein complex
		MYCTH_2303035	-0.65836	-0.659106	6.36201	0.00207965	0.00889575	GO:2001141	regulation of RNA biosynthetic process
		MYCTH_2309125	-0.648965	-0.649388	7.06227	0.00209313	0.00894809	GO:0031072	heat shock protein binding
		MYCTH_2297853	-0.653937	-0.654053	8.5881	0.00211055	0.00901723	GO:0016787	hydrolase activity
		MYCTH_2315519	0.78916	0.789204	10.4526	0.00211517	0.00903163	GO:0016616	oxidoreductase activity, acting on the CH-OH group of donors, NAD or NADP as acceptor
		MYCTH_2308126	-0.769836	-0.770565	6.36978	0.00211908	0.00904065
		MYCTH_2300415	0.666459	0.667807	5.88154	0.00211978	0.00904065	GO:2001141	regulation of RNA biosynthetic process
		MYCTH_2316737	0.745605	0.747773	5.46374	0.00213314	0.00909225	GO:0140056	organelle localization by membrane tethering
		MYCTH_2295230	-0.659366	-0.660289	6.32821	0.00215113	0.00915861	GO:1904659	glucose transmembrane transport
		MYCTH_2308654	-0.73128	-0.733173	5.0055	0.00215124	0.00915861	GO:2001141	regulation of RNA biosynthetic process
		MYCTH_2310128	0.745457	0.747612	5.95238	0.00216675	0.00921898	GO:0110165	cellular anatomical entity
		MYCTH_110670	-0.653108	-0.653288	8.07225	0.00216797	0.00921898	GO:1902653	secondary alcohol biosynthetic process
		MYCTH_2309150	-0.780327	-0.78302	4.95175	0.0021705	0.00922432
		MYCTH_2297685	0.76873	0.77122	5.69055	0.00217765	0.00924923	GO:1901575	organic substance catabolic process
		MYCTH_2300655	0.646087	0.647269	6.30467	0.00217951	0.00925171	GO:1901363	heterocyclic compound binding
		MYCTH_2079850	-1.00116	-1.00148	7.60269	0.00218474	0.00926849
		MYCTH_2303153	-0.566298	-0.566544	7.3542	0.00219861	0.00932184	GO:1990904	ribonucleoprotein complex
		MYCTH_2311420	0.763649	0.765099	6.61086	0.00220525	0.0093445
		MYCTH_2309142	-0.773195	-0.774221	5.57916	0.00221324	0.00936984	GO:1901576	organic substance biosynthetic process
		MYCTH_2315634	-1.19136	-1.19231	7.36809	0.00221511	0.00936984
		MYCTH_2311065	1.42582	1.44617	4.01341	0.00221511	0.00936984	GO:1901607	alpha-amino acid biosynthetic process
		MYCTH_16301	0.620567	0.62152	6.69739	0.00222106	0.00938948
		MYCTH_2298219	-0.664236	-0.665601	5.49933	0.00222976	0.00942078	GO:0065008	regulation of biological quality
		MYCTH_2299177	0.579376	0.579688	7.64635	0.00223258	0.00942234	GO:1901575	organic substance catabolic process
		MYCTH_2110837	-0.760924	-0.762301	5.68466	0.00223274	0.00942234	GO:0046872	metal ion binding
		MYCTH_2074326	0.691989	0.693454	5.99719	0.00225457	0.0095089	GO:0046914	transition metal ion binding
		MYCTH_111770	-0.952591	-0.952752	8.43972	0.00225713	0.00951417	GO:1901564	organonitrogen compound metabolic process
		MYCTH_2311356	0.907233	0.911817	4.9255	0.00227339	0.00957714
		MYCTH_2038387	2.15897	2.21708	3.96663	0.00228588	0.00962413
		MYCTH_2303545	-0.897103	-0.901531	4.78375	0.00230433	0.00969616
		MYCTH_2308402	0.759379	0.761794	5.98329	0.00231351	0.00972914	GO:0047429	nucleoside-triphosphate diphosphatase activity
		MYCTH_2303370	-0.694698	-0.695226	6.54918	0.00231968	0.0097494	GO:1990904	ribonucleoprotein complex
		MYCTH_2312905	-0.756832	-0.759163	5.51413	0.00232114	0.00974986	GO:1990391	DNA repair complex
		MYCTH_2300282	-0.668018	-0.668605	6.64896	0.00232507	0.00976071	GO:1901363	heterocyclic compound binding
		MYCTH_2314032	1.09371	1.09645	7.08726	0.00233458	0.00979494	GO:1901363	heterocyclic compound binding
		MYCTH_78483	0.5242	0.524498	7.50153	0.00233763	0.00980205	GO:2000243	positive regulation of reproductive process
		MYCTH_2067689	-0.633259	-0.633437	8.07612	0.0023398	0.00980545	GO:1901576	organic substance biosynthetic process
		MYCTH_2296041	1.12773	1.13727	3.8738	0.00234278	0.00981226
		MYCTH_2308450	-1.02703	-1.0343	3.58513	0.00234861	0.00983099
		MYCTH_2298705	-0.715664	-0.716819	5.85346	0.00236249	0.00988335	GO:1990234	transferase complex
		MYCTH_2309809	-0.736113	-0.738292	4.91829	0.00238448	0.0099696	GO:1901363	heterocyclic compound binding
		MYCTH_2073132	0.904847	0.909367	5.50586	0.0023961	0.0100124	GO:2001252	positive regulation of chromosome organization
		MYCTH_2296345	-0.656769	-0.656929	8.49918	0.00240889	0.01006	GO:2000112	regulation of cellular macromolecule biosynthetic process
		MYCTH_2295307	1.10488	1.10904	7.66055	0.00241032	0.0100602	GO:2001141	regulation of RNA biosynthetic process
		MYCTH_2019371	-0.923764	-0.928896	4.12769	0.00242438	0.0101076
		MYCTH_2311045	-0.766315	-0.768889	4.68652	0.00242447	0.0101076	GO:1990904	ribonucleoprotein complex
		MYCTH_2312016	1.02012	1.02711	4.86768	0.00242749	0.0101143	GO:0110165	cellular anatomical entity
		MYCTH_2127482	-0.731922	-0.732198	7.60665	0.00243028	0.0101201	GO:1902905	positive regulation of supramolecular fiber organization
		MYCTH_2311425	1.52206	1.54635	5.10851	0.00245098	0.0102004	GO:1902930	regulation of alcohol biosynthetic process
		MYCTH_2298826	0.634862	0.635558	6.9088	0.00246054	0.0102343	GO:2000784	positive regulation of establishment of cell polarity regulating cell shape
		MYCTH_2054219	-1.52244	-1.53576	4.69822	0.00246833	0.0102602
		MYCTH_2298163	-0.870347	-0.874527	4.78994	0.00246959	0.0102602	GO:1901576	organic substance biosynthetic process
		MYCTH_2315322	-0.649481	-0.649543	9.66773	0.00247679	0.0102842	GO:1990904	ribonucleoprotein complex
		MYCTH_2294253	1.60757	1.61858	6.09899	0.00248206	0.0103001	GO:1901363	heterocyclic compound binding
		MYCTH_2303167	1.0333	1.04027	5.0541	0.00248641	0.0103113
		MYCTH_2308139	-0.880683	-0.882639	5.63986	0.00248761	0.0103113	GO:1901363	heterocyclic compound binding
		MYCTH_2294559	1.58179	1.61133	4.17142	0.00249137	0.010321	GO:2001310	gliotoxin biosynthetic process
		MYCTH_2308710	0.929457	0.934599	4.95631	0.00250447	0.0103674	GO:0110165	cellular anatomical entity
		MYCTH_71369	-0.713644	-0.713675	10.3807	0.00250543	0.0103674	GO:1990904	ribonucleoprotein complex
		MYCTH_2303620	1.06577	1.06895	6.81311	0.00250907	0.0103765	GO:2001141	regulation of RNA biosynthetic process
		MYCTH_2305160	2.75018	2.95156	3.33423	0.00251304	0.0103848
		MYCTH_2316407	-1.04246	-1.04261	8.54887	0.00251487	0.0103848	GO:1902600	proton transmembrane transport
		MYCTH_2304663	0.68121	0.682346	6.62519	0.00251539	0.0103848	GO:0110165	cellular anatomical entity
		MYCTH_2302240	-0.715132	-0.715801	6.54256	0.00251904	0.0103927	GO:1990822	basic amino acid transmembrane transport
		MYCTH_2301048	0.883853	0.887225	5.39267	0.00252017	0.0103927	GO:0140135	mechanosensitive cation channel activity
		MYCTH_2295885	0.677415	0.678349	7.56522	0.002531	0.0104314	GO:1901564	organonitrogen compound metabolic process
		MYCTH_2302048	-0.734715	-0.736921	4.93408	0.00253858	0.0104566
		MYCTH_2304133	-0.773588	-0.774279	6.95022	0.00254745	0.0104872	GO:1901576	organic substance biosynthetic process
		MYCTH_2297751	0.764289	0.765029	7.49051	0.00255113	0.0104963	GO:2000241	regulation of reproductive process
		MYCTH_2311569	1.3531	1.37074	4.706	0.00255363	0.0104971	GO:2001251	negative regulation of chromosome organization
		MYCTH_2298825	1.01574	1.02271	5.4388	0.00255421	0.0104971	GO:1990023	mitotic spindle midzone
		MYCTH_2299680	0.665267	0.66666	6.51063	0.00255605	0.0104987	GO:2001141	regulation of RNA biosynthetic process
		MYCTH_2294589	-0.777687	-0.778578	5.9473	0.00256146	0.0105149	GO:1990234	transferase complex
		MYCTH_2298228	-0.664123	-0.664646	6.91585	0.0025708	0.0105473	GO:0046914	transition metal ion binding
		MYCTH_2087011	-0.707395	-0.709276	5.70802	0.00257498	0.0105584
		MYCTH_109821	-0.750637	-0.751016	8.43329	0.00258038	0.0105746
		MYCTH_2309136	-0.635629	-0.636092	6.79868	0.00258596	0.0105914	GO:0110165	cellular anatomical entity
		MYCTH_2306997	-0.572461	-0.57284	6.9913	0.0026087	0.0106785	GO:0110165	cellular anatomical entity
		MYCTH_2300482	1.00842	1.00977	7.41962	0.00261222	0.0106869	GO:1901576	organic substance biosynthetic process
		MYCTH_2308968	-0.841527	-0.845282	4.27491	0.0026284	0.0107454	GO:1901363	heterocyclic compound binding
		MYCTH_2305107	1.03206	1.03552	6.09172	0.00262949	0.0107454	GO:2000243	positive regulation of reproductive process
		MYCTH_2305427	0.700539	0.702296	6.00323	0.00264713	0.0108114
		MYCTH_2296531	-0.563418	-0.563692	6.95138	0.00265216	0.0108258	GO:0016491	oxidoreductase activity
		MYCTH_2058658	-0.735667	-0.737498	5.91795	0.00265492	0.0108309	GO:1990904	ribonucleoprotein complex
		MYCTH_2295355	1.77204	1.81599	3.99586	0.00268046	0.010929	GO:2001141	regulation of RNA biosynthetic process
		MYCTH_2302354	-0.613682	-0.613884	8.09462	0.0026926	0.0109714	GO:1901363	heterocyclic compound binding
		MYCTH_2304256	1.06057	1.06365	7.79589	0.00269391	0.0109714	GO:0052689	carboxylic ester hydrolase activity
		MYCTH_2296403	0.845886	0.848832	5.98633	0.00269571	0.0109726	GO:1903047	mitotic cell cycle process
		MYCTH_2055311	1.26371	1.27786	4.75345	0.00270211	0.0109906	GO:2001141	regulation of RNA biosynthetic process
		MYCTH_2314711	-0.60555	-0.606167	5.51843	0.0027036	0.0109906
		MYCTH_2074905	-0.639204	-0.639254	10.0843	0.0027047	0.0109906	GO:1902653	secondary alcohol biosynthetic process
		MYCTH_2136301	1.82483	1.87346	4.27398	0.00270917	0.0109976
		MYCTH_2313215	0.692242	0.693974	5.69743	0.00270947	0.0109976	GO:1990904	ribonucleoprotein complex
		MYCTH_2116681	1.20661	1.21881	4.84685	0.00271923	0.0110288	GO:1902531	regulation of intracellular signal transduction
		MYCTH_2310462	-0.673005	-0.673073	9.53592	0.00272019	0.0110288	GO:0071704	organic substance metabolic process
		MYCTH_2303133	-0.547236	-0.547726	7.06175	0.00272386	0.0110374	GO:1990234	transferase complex
		MYCTH_77277	-0.72112	-0.721148	10.6235	0.00272833	0.0110494	GO:1990904	ribonucleoprotein complex
		MYCTH_2137468	0.87728	0.879219	6.01209	0.00273877	0.0110854	GO:1901659	glycosyl compound biosynthetic process
		MYCTH_2312964	0.83508	0.838653	5.00583	0.0027431	0.0110929	GO:0016747	transferase activity, transferring acyl groups other than amino-acyl groups
		MYCTH_112498	0.675784	0.677135	7.42296	0.00274368	0.0110929
		MYCTH_2074154	0.713862	0.71522	6.72774	0.00274762	0.0111026	GO:1901363	heterocyclic compound binding
		MYCTH_2132560	-0.70654	-0.708453	5.06895	0.00275573	0.0111253	GO:2001141	regulation of RNA biosynthetic process
		MYCTH_2308537	-0.652664	-0.652857	8.41492	0.00275632	0.0111253	GO:2000060	positive regulation of ubiquitin-dependent protein catabolic process
		MYCTH_2296783	-0.704036	-0.7059	5.07708	0.00276274	0.011145
		MYCTH_2297322	-0.648231	-0.648924	6.32038	0.00276619	0.0111527	GO:1903532	positive regulation of secretion by cell
		MYCTH_2059229	-0.900005	-0.902136	5.28301	0.00277422	0.0111788	GO:1990904	ribonucleoprotein complex
		MYCTH_117245	-0.989405	-0.996083	4.03767	0.00279152	0.0112423
		MYCTH_2304137	-0.63619	-0.636807	6.46771	0.00281658	0.0113369	GO:1990456	mitochondrion-endoplasmic reticulum membrane tethering
		MYCTH_114955	0.727047	0.72916	6.17814	0.00282744	0.0113743
		MYCTH_95811	-0.712837	-0.714817	5.16039	0.00283111	0.0113827
		MYCTH_57779	-1.06179	-1.06182	11.1862	0.00283594	0.0113958	GO:2001251	negative regulation of chromosome organization
		MYCTH_2060417	0.686154	0.687807	5.84293	0.00283777	0.0113968	GO:1901360	organic cyclic compound metabolic process
		MYCTH_60238	-1.1517	-1.15451	6.65024	0.0028599	0.0114792	GO:1901617	organic hydroxy compound biosynthetic process
		MYCTH_2310516	0.667921	0.669365	6.05133	0.00286147	0.0114792	GO:1990391	DNA repair complex
		MYCTH_2306674	-0.659581	-0.660507	6.3296	0.00286491	0.0114867
		MYCTH_2137239	0.939492	0.945043	5.8394	0.00290372	0.0116358	GO:0016849	phosphorus-oxygen lyase activity
		MYCTH_2116689	-0.987885	-0.993483	4.03104	0.00291043	0.0116562	GO:1901363	heterocyclic compound binding
		MYCTH_2306158	0.644095	0.644775	7.05087	0.00291246	0.0116576	GO:1901576	organic substance biosynthetic process
		MYCTH_2033463	-0.635269	-0.635468	7.79639	0.002914	0.0116576	GO:0110165	cellular anatomical entity
		MYCTH_2303391	1.0993	1.10658	5.3709	0.00292545	0.0116969
		MYCTH_2309755	-0.638437	-0.639212	6.69904	0.00295218	0.0117934
		MYCTH_2311848	-0.62088	-0.621895	5.55885	0.00295283	0.0117934	GO:0110165	cellular anatomical entity
		MYCTH_2313825	0.647758	0.64836	7.41956	0.00295801	0.0118075
		MYCTH_2121955	-0.717367	-0.717928	6.53825	0.0029597	0.0118078	GO:1990542	mitochondrial transmembrane transport
		MYCTH_2314934	-0.657216	-0.657239	10.8552	0.00296397	0.0118183	GO:1990904	ribonucleoprotein complex
		MYCTH_2297518	-0.786458	-0.786485	10.6085	0.00297874	0.0118706	GO:1901576	organic substance biosynthetic process
		MYCTH_122893	0.770707	0.771913	6.62185	0.00298118	0.0118735	GO:2001141	regulation of RNA biosynthetic process
		MYCTH_2313766	-0.72194	-0.721965	10.8527	0.00298276	0.0118735	GO:1990904	ribonucleoprotein complex
		MYCTH_2138933	-0.682942	-0.684133	5.4594	0.00299826	0.0119287	GO:1990234	transferase complex
		MYCTH_2294210	0.557442	0.55797	7.104	0.00303268	0.012059	GO:2001251	negative regulation of chromosome organization
		MYCTH_2304655	0.591144	0.591632	7.44652	0.00303933	0.0120788	GO:2000243	positive regulation of reproductive process
		MYCTH_2297450	0.820886	0.824352	5.73881	0.0030624	0.0121638	GO:2000113	negative regulation of cellular macromolecule biosynthetic process
		MYCTH_84911	0.644914	0.646221	6.44635	0.00306748	0.0121773
		MYCTH_2088191	0.636926	0.638164	6.01172	0.00307111	0.012185	GO:2000813	negative regulation of barbed-end actin filament capping
		MYCTH_2308817	-0.91397	-0.919207	4.09162	0.00307427	0.0121908
		MYCTH_2310892	0.861122	0.86527	5.58812	0.00308194	0.0122145
		MYCTH_2304548	-0.938846	-0.94352	4.55553	0.00308628	0.0122233
		MYCTH_2303040	-0.708054	-0.708078	10.716	0.00308753	0.0122233	GO:1990904	ribonucleoprotein complex
		MYCTH_2298141	1.13108	1.13867	5.13366	0.00309483	0.0122455	GO:1901363	heterocyclic compound binding
		MYCTH_2119272	1.09371	1.1029	7.08295	0.00310172	0.012266
		MYCTH_55928	-1.36007	-1.37881	4.00878	0.00310382	0.0122676
		MYCTH_2312551	1.54116	1.55757	5.5853	0.00311743	0.0123147	GO:1901564	organonitrogen compound metabolic process
		MYCTH_2308790	-0.671557	-0.6725	5.86993	0.0031223	0.0123272	GO:1903469	removal of RNA primer involved in mitotic DNA replication
		MYCTH_2067869	-0.658375	-0.659059	6.56476	0.00313122	0.012354	GO:1905037	autophagosome organization
		MYCTH_2295684	-0.593371	-0.593706	7.34393	0.00313336	0.012354	GO:1990542	mitochondrial transmembrane transport
		MYCTH_2299207	-0.664701	-0.665172	6.76223	0.00313533	0.012354	GO:1901659	glycosyl compound biosynthetic process
		MYCTH_2081599	1.0227	1.03014	4.8779	0.00313593	0.012354	GO:0110165	cellular anatomical entity
		MYCTH_99239	0.762029	0.764651	5.46409	0.00314325	0.0123761	GO:0016863	intramolecular oxidoreductase activity, transposing C=C bonds
		MYCTH_2310201	-0.750316	-0.752736	4.91361	0.0031658	0.0124581	GO:1903740	positive regulation of phosphatidate phosphatase activity
		MYCTH_103628	-0.68263	-0.684269	5.39605	0.00316792	0.0124597
		MYCTH_2058974	-0.707033	-0.707464	6.84171	0.00317708	0.0124889	GO:0110165	cellular anatomical entity
		MYCTH_2035701	-0.99498	-1.00199	3.7286	0.00318231	0.0125027	GO:1901363	heterocyclic compound binding
		MYCTH_2302632	0.904813	0.905459	8.9653	0.00319038	0.0125276	GO:0120113	cytoplasm to vacuole transport by the NVT pathway
		MYCTH_2111167	-0.691638	-0.692286	6.58089	0.0032157	0.0126201	GO:1903322	positive regulation of protein modification by small protein conjugation or removal
		MYCTH_2310340	-0.77417	-0.774898	7.54514	0.00321767	0.012621
		MYCTH_2307125	-0.636603	-0.637563	5.83297	0.00322318	0.0126358	GO:1901564	organonitrogen compound metabolic process
		MYCTH_2141608	2.03784	2.09944	3.76261	0.00323636	0.0126806
		MYCTH_2295952	1.12407	1.12959	6.75899	0.00324232	0.012697	GO:2001141	regulation of RNA biosynthetic process
		MYCTH_2294558	0.634021	0.634811	6.77923	0.00325186	0.0127275	GO:2001141	regulation of RNA biosynthetic process
		MYCTH_2314458	-0.666816	-0.667094	7.44382	0.00326074	0.0127554	GO:1901363	heterocyclic compound binding
		MYCTH_2309353	-0.632554	-0.633501	5.90981	0.00326994	0.0127844	GO:2001141	regulation of RNA biosynthetic process
		MYCTH_2303321	-0.905067	-0.910224	4.31348	0.00329085	0.0128592
		MYCTH_2029952	0.709995	0.712003	5.69227	0.00329805	0.0128804	GO:1990234	transferase complex
		MYCTH_2301403	0.770964	0.773758	5.87612	0.00330078	0.0128841	GO:2001251	negative regulation of chromosome organization
		MYCTH_2314426	-0.715961	-0.716809	6.62016	0.00331183	0.0129203	GO:2001138	regulation of phospholipid transport
		MYCTH_2316301	-0.680815	-0.681039	8.06056	0.00332523	0.0129655
		MYCTH_2303980	-0.605103	-0.605889	6.2512	0.00333773	0.0130055	GO:1901360	organic cyclic compound metabolic process
		MYCTH_2306164	-0.953644	-0.959805	4.18933	0.00333908	0.0130055
		MYCTH_2112463	-0.625083	-0.625705	6.70162	0.00334821	0.0130285
		MYCTH_2295965	0.822109	0.825665	5.60704	0.00334858	0.0130285	GO:1901564	organonitrogen compound metabolic process
		MYCTH_2303534	1.31229	1.32931	4.80171	0.00335256	0.0130369	GO:1990557	mitochondrial sulfate transmembrane transport
		MYCTH_2130496	-0.672544	-0.674182	5.39611	0.00336193	0.0130635	GO:0110165	cellular anatomical entity
		MYCTH_2297229	-0.588591	-0.589111	6.63348	0.00336302	0.0130635	GO:2001141	regulation of RNA biosynthetic process
		MYCTH_2133010	-0.594266	-0.594526	7.72512	0.0033903	0.0131624	GO:2000243	positive regulation of reproductive process
		MYCTH_2305950	-0.748565	-0.750832	5.39901	0.00340365	0.0132056
		MYCTH_59445	0.682018	0.683679	6.10648	0.00340507	0.0132056	GO:1903725	regulation of phospholipid metabolic process
		MYCTH_2305724	0.960809	0.965233	5.6107	0.00340925	0.0132147
		MYCTH_2301305	0.783128	0.784679	6.12591	0.00342206	0.0132554	GO:0110165	cellular anatomical entity
		MYCTH_2295158	0.97166	0.978126	5.0635	0.00342341	0.0132554	GO:2001141	regulation of RNA biosynthetic process
		MYCTH_2312668	-0.760196	-0.761908	5.19987	0.00344035	0.0133139	GO:0110165	cellular anatomical entity
		MYCTH_2307197	0.905658	0.91077	5.22696	0.00346119	0.0133873
		MYCTH_2296142	2.37296	2.50039	2.89121	0.00347871	0.0134479	GO:1990748	cellular detoxification
		MYCTH_2301650	-0.855069	-0.859355	4.28287	0.00350037	0.0135244	GO:2001141	regulation of RNA biosynthetic process
		MYCTH_46981	1.2213	1.23477	4.62911	0.00350265	0.013526	GO:1901576	organic substance biosynthetic process
		MYCTH_2295138	0.637723	0.638326	7.575	0.00351054	0.0135492	GO:1901363	heterocyclic compound binding
		MYCTH_2304414	-0.932869	-0.933951	6.50937	0.0035126	0.0135499	GO:0110165	cellular anatomical entity
		MYCTH_2313252	-0.641061	-0.641636	7.10501	0.0035164	0.0135574
		MYCTH_2300674	1.2695	1.27691	6.64344	0.00351934	0.0135615
		MYCTH_2300670	-0.799231	-0.801492	5.39381	0.00352332	0.0135696	GO:1901360	organic cyclic compound metabolic process
		MYCTH_2316540	-0.899228	-0.901191	5.58502	0.00354259	0.0136365
		MYCTH_2298136	-0.644692	-0.644694	14.566	0.00357404	0.0137502	GO:1990904	ribonucleoprotein complex
		MYCTH_2307387	0.588029	0.588491	7.29577	0.00357891	0.0137617
		MYCTH_2296256	0.589385	0.590126	7.19987	0.00358546	0.0137795	GO:1901575	organic substance catabolic process
		MYCTH_2298276	-0.668001	-0.668932	5.60727	0.00359617	0.0138133	GO:1990778	protein localization to cell periphery
		MYCTH_106618	0.608011	0.608495	7.54161	0.00360498	0.0138398	GO:2001141	regulation of RNA biosynthetic process
		MYCTH_2298801	1.56759	1.5989	4.49006	0.0036184	0.013884	GO:2001141	regulation of RNA biosynthetic process
		MYCTH_2124049	-0.710856	-0.711462	6.18147	0.003627	0.0139096
		MYCTH_2311275	-0.7135	-0.714049	5.9098	0.00363736	0.0139419
		MYCTH_2308015	-0.901159	-0.906103	5.43483	0.00364736	0.0139728
		MYCTH_2297087	-0.685214	-0.687023	5.71172	0.00364927	0.0139728	GO:0071704	organic substance metabolic process
		MYCTH_2120499	1.27865	1.28528	8.31903	0.00366248	0.0140159
		MYCTH_2307420	0.607486	0.608075	7.10582	0.00369073	0.0141166	GO:1902905	positive regulation of supramolecular fiber organization
		MYCTH_2301103	1.08127	1.09048	4.70428	0.00369696	0.0141329	GO:0110165	cellular anatomical entity
		MYCTH_2298840	-0.616494	-0.617235	6.04536	0.0037131	0.0141871	GO:0110165	cellular anatomical entity
		MYCTH_2307987	1.71091	1.74217	5.08054	0.00371833	0.0141996	GO:1901564	organonitrogen compound metabolic process
		MYCTH_2295089	-0.655218	-0.655858	6.09663	0.00373106	0.0142407
		MYCTH_2311966	-1.13128	-1.13137	9.46837	0.00374824	0.0142987	GO:0110165	cellular anatomical entity
		MYCTH_2309890	0.781251	0.782384	7.1756	0.00375435	0.0143145	GO:0016491	oxidoreductase activity
		MYCTH_2309554	1.29068	1.30408	3.78737	0.00376301	0.0143399	GO:1905039	carboxylic acid transmembrane transport
		MYCTH_2298487	-0.620104	-0.620213	8.6702	0.00377326	0.0143714	GO:2001252	positive regulation of chromosome organization
		MYCTH_2309055	-1.22021	-1.23441	3.5171	0.0037976	0.0144565	GO:1901616	organic hydroxy compound catabolic process
		MYCTH_27758	-1.11083	-1.12118	3.82334	0.00380809	0.0144888	GO:1903046	meiotic cell cycle process
		MYCTH_2301134	3.58073	4.25958	2.72913	0.00381976	0.0145251
		MYCTH_2299180	0.891703	0.896666	4.88193	0.00382165	0.0145251	GO:0071704	organic substance metabolic process
		MYCTH_2295985	0.935565	0.941414	4.9651	0.00383366	0.0145631	GO:2001251	negative regulation of chromosome organization
		MYCTH_2307054	1.02553	1.03076	5.60532	0.00384416	0.0145953	GO:1901363	heterocyclic compound binding
		MYCTH_2316405	-0.753498	-0.753772	8.28094	0.0038535	0.0146231
		MYCTH_79440	-0.843425	-0.843471	9.90044	0.00388831	0.0147474	GO:1990904	ribonucleoprotein complex
		MYCTH_2140435	-0.84848	-0.852787	4.66853	0.00389701	0.0147727	GO:1901575	organic substance catabolic process
		MYCTH_2313333	-0.959848	-0.962769	5.6735	0.00390604	0.0147991
		MYCTH_2301856	-1.08928	-1.09909	3.09574	0.00392648	0.0148688
		MYCTH_2296372	-0.749094	-0.749652	7.66002	0.00392857	0.0148689	GO:2001141	regulation of RNA biosynthetic process
		MYCTH_67016	0.566381	0.56716	6.58421	0.00393346	0.0148796	GO:1990546	mitochondrial tricarboxylic acid transmembrane transport
		MYCTH_2305929	0.529325	0.529889	7.37413	0.00393895	0.0148926	GO:2001141	regulation of RNA biosynthetic process
		MYCTH_2304845	1.02755	1.03552	4.63908	0.00394166	0.0148951
		MYCTH_2031920	1.48408	1.51077	4.22495	0.00398287	0.0150429
		MYCTH_2303183	-0.713074	-0.71534	4.87974	0.00400803	0.01513
		MYCTH_2062179	2.72096	2.78762	5.27948	0.00403063	0.0152074	GO:0110165	cellular anatomical entity
		MYCTH_50523	0.71606	0.718274	6.02618	0.0040343	0.0152133	GO:2001141	regulation of RNA biosynthetic process
		MYCTH_2312480	0.84626	0.84791	6.88698	0.00404974	0.0152636	GO:1902532	negative regulation of intracellular signal transduction
		MYCTH_2300989	-0.598542	-0.599237	6.48381	0.00406134	0.0152994	GO:1901576	organic substance biosynthetic process
		MYCTH_2313559	1.05695	1.06572	4.50039	0.00406868	0.0153046	GO:1903322	positive regulation of protein modification by small protein conjugation or removal
		MYCTH_2138805	0.687638	0.689372	5.95752	0.00406888	0.0153046	GO:1901363	heterocyclic compound binding
		MYCTH_2087998	0.638105	0.638366	8.43899	0.0040691	0.0153046	GO:1990904	ribonucleoprotein complex
		MYCTH_2313703	-0.602243	-0.602426	7.97845	0.00407979	0.0153369	GO:2001252	positive regulation of chromosome organization
		MYCTH_92919	-0.581106	-0.581472	7.04547	0.00408939	0.015365	GO:1903293	phosphatase complex
		MYCTH_2298035	-0.693484	-0.695256	4.85231	0.0040946	0.0153766
		MYCTH_2295863	-0.61247	-0.612983	6.52709	0.00410766	0.0154176	GO:0005515	protein binding
		MYCTH_2309542	-0.966754	-0.96888	7.61645	0.00411968	0.0154547
		MYCTH_2132689	-0.511519	-0.511793	7.35783	0.00420168	0.0157537	GO:0110165	cellular anatomical entity
		MYCTH_2305551	-0.716806	-0.717646	6.16979	0.00420374	0.0157537	GO:2001141	regulation of RNA biosynthetic process
		MYCTH_2307677	-0.62259	-0.623477	5.77584	0.00422889	0.0158397	GO:1990072	TRAPPIII protein complex
		MYCTH_2297089	-0.676911	-0.677342	7.7015	0.00423915	0.0158699
		MYCTH_2311679	0.717433	0.719703	5.44637	0.00424877	0.0158977	GO:1990904	ribonucleoprotein complex
		MYCTH_2295675	0.56102	0.561506	7.02888	0.00425406	0.0159092	GO:1990904	ribonucleoprotein complex
		MYCTH_2295168	-0.734039	-0.735113	5.89498	0.00426096	0.0159268
		MYCTH_2087238	-0.741941	-0.743246	5.76936	0.00427354	0.0159656
		MYCTH_2296974	-0.629092	-0.62934	7.15553	0.00429417	0.0160344	GO:1901575	organic substance catabolic process
		MYCTH_61659	0.689337	0.691226	6.00329	0.00430158	0.0160538	GO:2001141	regulation of RNA biosynthetic process
		MYCTH_2300142	-0.995678	-0.995895	8.46794	0.0043068	0.016065
		MYCTH_2087474	-0.649738	-0.649962	7.8609	0.0043477	0.0162015	GO:1901576	organic substance biosynthetic process
		MYCTH_2307990	-1.10229	-1.10661	11.4359	0.00435101	0.0162015
		MYCTH_2307600	0.761495	0.76335	6.43669	0.00435204	0.0162015	GO:1901606	alpha-amino acid catabolic process
		MYCTH_2302721	-0.647062	-0.648592	5.20558	0.00435238	0.0162015	GO:1990415	Pex17p-Pex14p docking complex
		MYCTH_2298134	0.717379	0.718553	6.55829	0.00436501	0.016236	GO:1901607	alpha-amino acid biosynthetic process
		MYCTH_2081554	-0.597711	-0.597933	7.54781	0.00436615	0.016236	GO:1990551	mitochondrial 2-oxoadipate transmembrane transport
		MYCTH_2300393	0.955028	0.961471	4.82248	0.00437631	0.0162655	GO:1990904	ribonucleoprotein complex
		MYCTH_2294870	1.75227	1.77854	5.05975	0.0043833	0.0162831	GO:1990837	sequence-specific double-stranded DNA binding
		MYCTH_2115472	-1.14463	-1.151	5.4098	0.00440437	0.0163452
		MYCTH_2302660	-0.823513	-0.82734	4.10976	0.00440454	0.0163452	GO:1901564	organonitrogen compound metabolic process
		MYCTH_2297159	1.19786	1.2086	5.42103	0.00440877	0.0163525	GO:1901363	heterocyclic compound binding
		MYCTH_2300637	-0.65013	-0.650348	7.72524	0.00441898	0.0163819	GO:0071840	cellular component organization or biogenesis
		MYCTH_2080045	-0.738468	-0.739573	6.17439	0.00445406	0.0165035	GO:1990542	mitochondrial transmembrane transport
		MYCTH_43688	1.293	1.31036	4.37981	0.00446584	0.0165387	GO:0047429	nucleoside-triphosphate diphosphatase activity
		MYCTH_2311623	-0.804847	-0.807409	4.74382	0.00446969	0.0165445	GO:0110165	cellular anatomical entity
		MYCTH_2305285	-0.953876	-0.960498	3.87426	0.00447273	0.0165473	GO:1901363	heterocyclic compound binding
		MYCTH_2306759	1.62964	1.64321	5.98421	0.00447992	0.0165654	GO:1990873	intrinsic component of plasma membrane of cell tip
		MYCTH_2295928	-0.581438	-0.582255	5.88303	0.00449196	0.0166014
		MYCTH_2310762	-0.839221	-0.843519	4.60342	0.00449573	0.0166069
		MYCTH_2295180	1.17803	1.19081	4.5629	0.00453374	0.0167387	GO:2001141	regulation of RNA biosynthetic process
		MYCTH_2314800	-0.765667	-0.765759	9.08938	0.00455777	0.0168188	GO:0140352	export from cell
		MYCTH_54073	2.80822	3.06264	3.14592	0.00456577	0.0168245	GO:1901363	heterocyclic compound binding
		MYCTH_79688	-0.81512	-0.815271	8.96094	0.00456619	0.0168245	GO:1901363	heterocyclic compound binding
		MYCTH_2301513	-0.959692	-0.965639	4.32939	0.00456629	0.0168245
		MYCTH_2294145	0.981721	0.988902	5.34889	0.00458396	0.016881	GO:2001141	regulation of RNA biosynthetic process
		MYCTH_2306276	0.614783	0.615972	6.32532	0.00459525	0.016914
		MYCTH_2303034	-0.616258	-0.617178	6.06733	0.00459836	0.0169168
		MYCTH_2313379	-0.8396	-0.839633	10.4014	0.00460076	0.016917	GO:1990904	ribonucleoprotein complex
		MYCTH_2301639	0.714516	0.716805	6.18525	0.00460879	0.0169379	GO:2000242	negative regulation of reproductive process
		MYCTH_2313211	-0.955027	-0.961571	4.66708	0.00463883	0.0170397	GO:0140253	cell-cell fusion
		MYCTH_2300949	-1.0741	-1.08384	3.64826	0.00464218	0.017041
		MYCTH_2295254	2.30657	2.34914	5.44841	0.00464389	0.017041	GO:0110165	cellular anatomical entity
		MYCTH_2059803	0.69313	0.695142	5.80289	0.00465145	0.0170601	GO:0110165	cellular anatomical entity
		MYCTH_2313135	1.12428	1.13527	4.34368	0.00469132	0.0171975	GO:0110165	cellular anatomical entity
		MYCTH_2294418	0.711126	0.713405	5.01194	0.00471518	0.0172762
		MYCTH_2040280	-1.17564	-1.18889	3.30341	0.00474506	0.0173677
		MYCTH_2305083	0.718526	0.720024	6.49445	0.00474642	0.0173677
		MYCTH_2298731	-0.798984	-0.802645	4.40576	0.00474734	0.0173677	GO:1990234	transferase complex
		MYCTH_112924	-1.25232	-1.26875	3.33624	0.00477559	0.0174622
		MYCTH_2132318	-0.584681	-0.585288	6.47893	0.00481125	0.0175837	GO:0110165	cellular anatomical entity
		MYCTH_2075489	-0.65566	-0.6557	10.0122	0.00485883	0.0177486	GO:1990904	ribonucleoprotein complex
		MYCTH_2296462	-1.11256	-1.12363	3.55239	0.00488884	0.0178492	GO:0110165	cellular anatomical entity
		MYCTH_2310989	0.682461	0.682993	6.99054	0.00489143	0.0178496
		MYCTH_2300478	0.543202	0.543907	6.45864	0.00489537	0.017855	GO:0110165	cellular anatomical entity
		MYCTH_2311794	0.754765	0.757647	4.9137	0.00489972	0.0178619	GO:1990544	mitochondrial ATP transmembrane transport
		MYCTH_2313336	-0.569314	-0.569461	8.34935	0.00490453	0.0178704	GO:1990904	ribonucleoprotein complex
		MYCTH_2298645	0.90998	0.913794	5.4593	0.0049193	0.0179152	GO:1905039	carboxylic acid transmembrane transport
		MYCTH_2304829	-0.869458	-0.869494	10.3729	0.00494368	0.0179937	GO:1901576	organic substance biosynthetic process
		MYCTH_2306128	-0.722761	-0.725292	4.70428	0.00494786	0.0179937
		MYCTH_2296252	-0.753715	-0.756676	5.14165	0.00494833	0.0179937	GO:1901363	heterocyclic compound binding
		MYCTH_2301272	-0.57964	-0.580538	6.17918	0.00495524	0.0180058	GO:1902494	catalytic complex
		MYCTH_2071385	-0.778788	-0.782157	4.19957	0.00495663	0.0180058
		MYCTH_2297904	0.697551	0.698223	7.29232	0.00498468	0.0180986	GO:0017111	nucleoside-triphosphatase activity
		MYCTH_57502	1.18153	1.19474	4.83087	0.00499746	0.0181359	GO:0071704	organic substance metabolic process
		MYCTH_2315557	0.573675	0.57373	10.6132	0.00501344	0.0181847	GO:1901363	heterocyclic compound binding
		MYCTH_2303159	1.88638	1.94196	4.34222	0.00502634	0.0182224
		MYCTH_2309318	1.19129	1.20491	5.32897	0.00503528	0.018241	GO:2001141	regulation of RNA biosynthetic process
		MYCTH_2300427	0.657306	0.658976	6.12698	0.00503653	0.018241	GO:1905037	autophagosome organization
		MYCTH_2304758	-0.582151	-0.582262	8.60486	0.00504844	0.018275	GO:0110165	cellular anatomical entity
		MYCTH_2126152	0.588265	0.588511	7.98826	0.0050731	0.0183551	GO:1901575	organic substance catabolic process
		MYCTH_2297214	-1.25342	-1.25727	6.87357	0.00510363	0.0184563
[truncated: 5,230 more rows]

## Sheet: WT1_vs_∆res-1_14h
		GeneID	log2FC	unshrunk.logFC	logCPM	PValue	FDR	GO	GO term
		MYCTH_117146	4.22078	4.22565	9.30777	4.96e-26	3.58e-22
		MYCTH_2311457	6.43844	6.4581	10.1537	1.85e-23	5.07e-20
		MYCTH_75351	5.4284	5.43992	10.6391	2.1e-23	5.07e-20
		MYCTH_61507	6.58306	6.60447	10.1499	7.13e-23	1.29e-19
		MYCTH_112051	6.24022	6.28227	7.60312	2.18e-22	3.15e-19	GO:1901363	heterocyclic compound binding
		MYCTH_2308079	5.22008	5.26773	7.03378	5.68e-22	6.84e-19	GO:1901564	organonitrogen compound metabolic process
		MYCTH_2293939	-2.37366	-2.38271	4.38234	1.51e-21	1.56e-18	GO:1901363	heterocyclic compound binding
		MYCTH_2307990	5.55127	5.57037	11.4359	2.84e-21	2.56e-18
		MYCTH_2307871	5.79786	5.85708	6.76433	6.51e-21	5.23e-18
		MYCTH_2095639	6.4187	6.50278	6.93132	1.77e-20	1.28e-17
		MYCTH_2142698	4.13679	4.17141	6.70503	7.24e-20	4.76e-17
		MYCTH_86146	7.09751	7.13009	9.8101	1.79e-19	1.08e-16
		MYCTH_109978	2.3084	2.30885	10.9042	3.26e-19	1.81e-16	GO:1901576	organic substance biosynthetic process
		MYCTH_2302067	-2.53034	-2.53752	4.76877	1.14e-18	5.89e-16	GO:1901363	heterocyclic compound binding
		MYCTH_2297348	3.32349	3.33306	7.62707	1.53e-18	7.37e-16	GO:1990778	protein localization to cell periphery
		MYCTH_92449	3.4191	3.42582	7.26919	3.15e-18	1.42e-15	GO:2001141	regulation of RNA biosynthetic process
		MYCTH_2140421	2.14434	2.1468	8.57963	7.4e-18	3.15e-15
		MYCTH_2297595	5.71805	5.83959	7.95309	2.2e-17	8.82e-15
		MYCTH_114667	7.90016	8.36696	8.41873	2.95e-17	1.12e-14
		MYCTH_106502	6.0524	6.12144	9.36558	3.55e-17	1.25e-14
		MYCTH_75296	3.01005	3.02325	4.97004	3.64e-17	1.25e-14
		MYCTH_2294148	2.83051	2.83141	9.8484	8.51e-17	2.8e-14	GO:1903725	regulation of phospholipid metabolic process
		MYCTH_2306121	3.21006	3.21769	6.59492	1.25e-16	3.93e-14
		MYCTH_94171	3.97794	3.98066	7.64226	1.83e-16	5.52e-14
		MYCTH_2121938	3.90293	3.90507	8.2575	2.56e-16	7.4e-14
		MYCTH_73236	8.75733	9.03998	7.41325	4.49e-16	1.23e-13
		MYCTH_2313040	5.65689	5.68243	6.47872	4.61e-16	1.23e-13	GO:0016747	transferase activity, transferring acyl groups other than amino-acyl groups
		MYCTH_2295301	5.68269	5.74421	7.77663	4.91e-16	1.27e-13
		MYCTH_53288	2.74564	2.75002	9.25827	1.4e-15	3.48e-13
		MYCTH_2310464	5.12319	5.16082	5.87456	2.22e-15	5.36e-13
		MYCTH_2295439	2.23257	2.23847	5.79903	2.8e-15	6.33e-13	GO:0042578	phosphoric ester hydrolase activity
		MYCTH_2297244	2.56502	2.5915	4.3943	2.8e-15	6.33e-13
		MYCTH_114497	4.19017	4.25911	6.84927	3.26e-15	7.14e-13	GO:0071704	organic substance metabolic process
		MYCTH_2299804	3.6381	3.65565	6.71243	3.58e-15	7.62e-13
		MYCTH_112714	6.13861	6.34415	5.30078	4.53e-15	9.35e-13
		MYCTH_114666	6.4126	6.59515	8.39267	5.3e-15	1.06e-12
		MYCTH_105128	2.96811	2.97349	8.48937	6.44e-15	1.26e-12	GO:0071704	organic substance metabolic process
		MYCTH_2307233	2.92424	2.93963	5.55479	7.49e-15	1.42e-12	GO:0110165	cellular anatomical entity
		MYCTH_2314963	4.84137	4.88813	8.15354	2.06e-14	3.82e-12
		MYCTH_2309554	-3.51112	-3.55072	3.78737	2.39e-14	4.32e-12	GO:1905039	carboxylic acid transmembrane transport
		MYCTH_52496	5.21576	5.23817	7.18888	2.94e-14	5.18e-12	GO:0110165	cellular anatomical entity
		MYCTH_2037035	2.72493	2.73723	5.39481	3.46e-14	5.95e-12	GO:1901615	organic hydroxy compound metabolic process
		MYCTH_73480	3.6333	3.67618	5.15772	4.05e-14	6.81e-12	GO:1901564	organonitrogen compound metabolic process
		MYCTH_2298337	3.44151	3.46192	8.31307	5.64e-14	9.26e-12
		MYCTH_114083	2.79136	2.7974	8.2428	7.08e-14	1.14e-11
		MYCTH_50837	-1.65527	-1.66223	4.5741	1.64e-13	2.57e-11	GO:0110165	cellular anatomical entity
		MYCTH_2133773	6.30721	6.55915	7.48157	2.5e-13	3.84e-11
		MYCTH_73270	-1.56543	-1.56819	5.11288	2.56e-13	3.86e-11
		MYCTH_2295344	2.57002	2.59347	4.79373	3.78e-13	5.58e-11	GO:0016491	oxidoreductase activity
		MYCTH_2308065	1.99758	2.00044	9.73332	4e-13	5.78e-11	GO:0009058	biosynthetic process
		MYCTH_2312616	2.10557	2.12232	3.82713	4.42e-13	6.27e-11	GO:2000112	regulation of cellular macromolecule biosynthetic process
		MYCTH_81347	2.53623	2.56135	5.79389	4.82e-13	6.7e-11
		MYCTH_2119688	1.57972	1.58039	8.829	6.24e-13	8.52e-11	GO:1901363	heterocyclic compound binding
		MYCTH_107763	4.20399	4.21792	7.70627	6.89e-13	9.23e-11
		MYCTH_2314005	1.90911	1.91337	6.80797	1.16e-12	1.52e-10	GO:2001141	regulation of RNA biosynthetic process
		MYCTH_2303159	2.69285	2.71288	4.34222	1.2e-12	1.55e-10
		MYCTH_2299683	1.72616	1.72842	7.92789	1.43e-12	1.81e-10	GO:1990816	vacuole-mitochondrion membrane contact site
		MYCTH_90641	1.73732	1.73894	7.90102	2.13e-12	2.66e-10	GO:1901618	organic hydroxy compound transmembrane transporter activity
		MYCTH_2299806	3.50763	3.59151	6.13606	2.49e-12	3.06e-10
		MYCTH_2296256	1.68997	1.69484	7.19987	2.62e-12	3.16e-10	GO:1901575	organic substance catabolic process
		MYCTH_2315403	1.81151	1.81527	7.55715	3.07e-12	3.63e-10
		MYCTH_2309486	6.64511	6.82885	6.30499	3.38e-12	3.94e-10
		MYCTH_2295071	1.61962	1.62485	5.5967	5.04e-12	5.78e-10	GO:0016747	transferase activity, transferring acyl groups other than amino-acyl groups
		MYCTH_2298375	2.46893	2.47944	6.72223	5.73e-12	6.47e-10
		MYCTH_2308284	4.76175	4.78601	8.33286	6.19e-12	6.88e-10
		MYCTH_115028	-1.71732	-1.72508	3.73141	7.65e-12	8.35e-10
		MYCTH_2310174	3.497	3.49938	8.49192	7.74e-12	8.35e-10	GO:0110165	cellular anatomical entity
		MYCTH_71063	-1.91877	-1.9215	6.34666	8.39e-12	8.92e-10	GO:0016491	oxidoreductase activity
		MYCTH_10713	-2.84212	-2.85551	5.58753	1.73e-11	1.81e-09
		MYCTH_84047	-1.651	-1.65589	4.92309	2.11e-11	2.18e-09
		MYCTH_2295561	2.90074	2.92577	4.81534	2.19e-11	2.23e-09	GO:1901564	organonitrogen compound metabolic process
		MYCTH_2313903	3.08671	3.11292	5.51446	2.59e-11	2.6e-09
		MYCTH_2306068	-1.68329	-1.68948	4.20005	2.64e-11	2.62e-09
		MYCTH_2120748	-2.00955	-2.02687	3.57903	3.05e-11	2.98e-09	GO:0071704	organic substance metabolic process
		MYCTH_2309630	1.76741	1.76913	6.75672	3.49e-11	3.34e-09
		MYCTH_2141513	1.29493	1.29514	10.2654	3.51e-11	3.34e-09
		MYCTH_2314092	1.60322	1.60551	7.04887	5.94e-11	5.57e-09	GO:1902930	regulation of alcohol biosynthetic process
		MYCTH_2305422	1.88382	1.89494	5.37685	6.87e-11	6.37e-09
		MYCTH_2316580	3.24077	3.27839	6.54877	8.96e-11	8.19e-09
		MYCTH_112362	3.28191	3.28385	8.78549	9.64e-11	8.71e-09
		MYCTH_2299548	2.45199	2.47045	6.92207	1e-10	8.87e-09
		MYCTH_101345	-2.37063	-2.38428	5.13332	1.01e-10	8.87e-09
		MYCTH_2303048	5.0839	5.17647	6.46156	1.1e-10	9.59e-09
		MYCTH_2295346	3.37234	3.39031	6.0756	1.28e-10	1.1e-08	GO:2001141	regulation of RNA biosynthetic process
		MYCTH_2139585	1.98712	1.99177	7.95563	1.41e-10	1.2e-08	GO:1904587	response to glycoprotein
		MYCTH_2297802	2.28982	2.29023	9.79065	1.5e-10	1.26e-08	GO:0016798	hydrolase activity, acting on glycosyl bonds
		MYCTH_2294033	-1.88716	-1.8891	6.78105	1.71e-10	1.42e-08
		MYCTH_2303313	1.1697	1.17059	7.73806	1.89e-10	1.55e-08
		MYCTH_108044	2.82038	2.87782	5.56234	1.98e-10	1.6e-08	GO:0110165	cellular anatomical entity
		MYCTH_2307666	3.54048	3.55319	6.03047	2.02e-10	1.62e-08	GO:0003824	catalytic activity
		MYCTH_2307429	-1.36377	-1.36559	6.53227	2.11e-10	1.68e-08	GO:1901663	quinone biosynthetic process
		MYCTH_2299757	-1.22429	-1.22511	7.12086	2.65e-10	2.08e-08
		MYCTH_2309375	-1.82476	-1.82644	9.33494	2.74e-10	2.13e-08	GO:1901606	alpha-amino acid catabolic process
		MYCTH_2297208	-1.15054	-1.15326	5.26995	2.98e-10	2.29e-08
		MYCTH_2306456	3.07415	3.07741	7.07024	3.92e-10	2.98e-08
		MYCTH_82981	2.26059	2.26158	10.3007	4.06e-10	3.06e-08	GO:1902600	proton transmembrane transport
		MYCTH_2309651	-2.2724	-2.28499	5.18943	4.33e-10	3.23e-08
		MYCTH_78013	5.52685	5.64391	6.77699	4.94e-10	3.64e-08
		MYCTH_2135030	-1.3346	-1.33896	4.91888	6.01e-10	4.39e-08
		MYCTH_2315630	2.32939	2.33646	8.27298	6.13e-10	4.42e-08
		MYCTH_2296384	1.42956	1.43184	7.10099	6.17e-10	4.42e-08
		MYCTH_2120753	2.78406	2.83087	4.48309	6.86e-10	4.86e-08	GO:1901363	heterocyclic compound binding
		MYCTH_85902	-1.99434	-1.99903	5.5594	7e-10	4.91e-08
		MYCTH_66349	1.20632	1.20694	9.24034	1.29e-09	8.97e-08	GO:1903046	meiotic cell cycle process
		MYCTH_2307069	-1.57432	-1.5824	4.26444	1.34e-09	9.21e-08	GO:1901363	heterocyclic compound binding
		MYCTH_2305882	-1.99125	-2.00769	4.42272	1.5e-09	1.02e-07
		MYCTH_2295298	6.92975	8.68131	5.3133	1.54e-09	1.04e-07
		MYCTH_2297532	2.01877	2.0286	4.46864	1.71e-09	1.14e-07	GO:0016810	hydrolase activity, acting on carbon-nitrogen (but not peptide) bonds
		MYCTH_2304115	-1.54235	-1.54394	6.93357	1.84e-09	1.22e-07	GO:0016798	hydrolase activity, acting on glycosyl bonds
		MYCTH_2309013	-1.37907	-1.38071	6.56451	1.93e-09	1.27e-07
		MYCTH_104570	3.93046	4.18582	7.98225	2.95e-09	1.92e-07	GO:0003824	catalytic activity
		MYCTH_2309690	-1.56453	-1.56929	4.55565	3.36e-09	2.17e-07
		MYCTH_2095534	1.58329	1.58424	8.58631	3.54e-09	2.27e-07
		MYCTH_77476	-2.62746	-2.68184	3.52225	4.33e-09	2.74e-07
		MYCTH_86076	-1.90671	-1.91216	5.72954	4.49e-09	2.82e-07
		MYCTH_2295558	1.59511	1.60211	5.25669	4.98e-09	3.1e-07
		MYCTH_109790	1.74541	1.75072	6.04911	1.05e-08	6.48e-07
		MYCTH_2311275	-1.63667	-1.63965	5.9098	1.75e-08	1.07e-06
		MYCTH_2082522	2.26445	2.26712	7.78832	1.87e-08	1.14e-06
		MYCTH_115501	1.80749	1.80834	8.59909	2.12e-08	1.28e-06
		MYCTH_2305657	1.96162	1.96366	8.20627	2.7e-08	1.62e-06
		MYCTH_2294895	2.61802	2.62441	5.6666	2.8e-08	1.66e-06
		MYCTH_2294168	-1.40591	-1.40689	7.42544	2.95e-08	1.72e-06	GO:0110165	cellular anatomical entity
		MYCTH_2310954	-1.48504	-1.49113	4.5717	2.95e-08	1.72e-06	GO:0110165	cellular anatomical entity
		MYCTH_2305739	3.12634	3.19568	5.65911	3.16e-08	1.83e-06
		MYCTH_2297444	3.56678	3.66178	3.6524	3.36e-08	1.93e-06
		MYCTH_2307512	-1.56657	-1.57774	4.29016	3.59e-08	2.04e-06
		MYCTH_80274	-2.27843	-2.31831	2.19881	3.73e-08	2.11e-06	GO:1901575	organic substance catabolic process
		MYCTH_2307339	1.96931	1.97988	7.20504	3.96e-08	2.22e-06	GO:0003824	catalytic activity
		MYCTH_78019	2.9342	2.9391	7.96875	4.69e-08	2.61e-06
		MYCTH_61192	1.81601	1.82646	6.91985	4.87e-08	2.69e-06	GO:0110165	cellular anatomical entity
		MYCTH_113450	-2.03864	-2.04058	7.00365	4.98e-08	2.73e-06	GO:1903047	mitotic cell cycle process
		MYCTH_2312527	1.69696	1.71209	5.1538	5.15e-08	2.8e-06	GO:0016491	oxidoreductase activity
		MYCTH_78828	2.11258	2.11609	7.60131	6.6e-08	3.56e-06
		MYCTH_2307827	3.90467	4.18523	3.83252	7.74e-08	4.15e-06
		MYCTH_2305732	-1.35071	-1.35252	6.48235	8.12e-08	4.31e-06	GO:1901505	carbohydrate derivative transmembrane transporter activity
		MYCTH_73182	1.49532	1.4975	6.95933	8.73e-08	4.61e-06
		MYCTH_85068	-2.19373	-2.23114	3.69861	9.33e-08	4.89e-06	GO:1901606	alpha-amino acid catabolic process
		MYCTH_2307628	1.79922	1.80342	5.91718	9.86e-08	5.13e-06	GO:0016741	transferase activity, transferring one-carbon groups
		MYCTH_2296305	-1.43949	-1.44051	7.95987	1.08e-07	5.56e-06	GO:1990928	response to amino acid starvation
		MYCTH_2304598	0.926005	0.927049	7.21061	1.09e-07	5.58e-06	GO:1901657	glycosyl compound metabolic process
		MYCTH_2092861	1.43317	1.43633	5.86169	1.44e-07	7.32e-06
		MYCTH_109795	1.17151	1.17196	8.87059	1.53e-07	7.71e-06
		MYCTH_2309221	1.02557	1.02628	7.88227	1.77e-07	8.87e-06	GO:1990234	transferase complex
		MYCTH_2300984	-1.09262	-1.09612	4.67172	1.83e-07	9.11e-06	GO:2001141	regulation of RNA biosynthetic process
		MYCTH_2306025	-1.60066	-1.60085	10.0903	1.84e-07	9.13e-06
		MYCTH_2309026	-0.997283	-0.998914	5.9072	1.89e-07	9.3e-06	GO:1901564	organonitrogen compound metabolic process
		MYCTH_2295424	-1.10786	-1.11156	5.30116	1.92e-07	9.39e-06
		MYCTH_115983	1.7622	1.76693	8.29953	2.05e-07	9.92e-06
		MYCTH_2079097	-0.904514	-0.904963	7.95766	2.07e-07	9.92e-06	GO:1901564	organonitrogen compound metabolic process
		MYCTH_81466	-1.36431	-1.36584	6.66471	2.07e-07	9.92e-06
		MYCTH_2308831	1.98693	2.00342	4.70611	2.24e-07	1.07e-05	GO:1901564	organonitrogen compound metabolic process
		MYCTH_2295350	-1.17957	-1.18072	5.64947	2.28e-07	1.08e-05
		MYCTH_40668	1.6909	1.69356	6.72585	2.41e-07	1.13e-05	GO:1901363	heterocyclic compound binding
		MYCTH_102965	-2.06173	-2.07987	5.54187	2.58e-07	1.2e-05	GO:1901363	heterocyclic compound binding
		MYCTH_2312740	1.90917	1.91358	7.43777	2.63e-07	1.22e-05	GO:0110165	cellular anatomical entity
		MYCTH_2301769	-1.32786	-1.33008	5.26033	2.77e-07	1.27e-05	GO:0016491	oxidoreductase activity
		MYCTH_2310453	-1.05967	-1.06223	5.49829	2.81e-07	1.29e-05	GO:1903600	glutaminase complex
		MYCTH_2307626	1.57578	1.58511	5.28634	2.93e-07	1.33e-05	GO:0110165	cellular anatomical entity
		MYCTH_2303344	1.95504	1.95719	6.89297	3.07e-07	1.39e-05
		MYCTH_2309049	-1.28621	-1.28674	8.17595	3.12e-07	1.4e-05	GO:1905039	carboxylic acid transmembrane transport
		MYCTH_90344	1.02856	1.03032	5.97139	3.3e-07	1.47e-05	GO:2001141	regulation of RNA biosynthetic process
		MYCTH_2294022	1.46694	1.47082	5.32045	3.59e-07	1.59e-05	GO:2001141	regulation of RNA biosynthetic process
		MYCTH_107580	0.879473	0.880557	6.9219	4.31e-07	1.9e-05	GO:1990748	cellular detoxification
		MYCTH_2295155	-0.794407	-0.795248	7.04628	4.34e-07	1.9e-05	GO:2001141	regulation of RNA biosynthetic process
		MYCTH_2089183	0.995971	0.997511	6.62854	4.71e-07	2.05e-05	GO:2001141	regulation of RNA biosynthetic process
		MYCTH_2316489	1.45275	1.45738	6.15917	5.13e-07	2.22e-05	GO:2001141	regulation of RNA biosynthetic process
		MYCTH_73679	-0.860385	-0.860952	7.60011	5.44e-07	2.34e-05	GO:1902653	secondary alcohol biosynthetic process
		MYCTH_2307824	1.07768	1.08051	5.90442	5.54e-07	2.37e-05	GO:0052689	carboxylic ester hydrolase activity
		MYCTH_2297454	2.3912	2.44998	2.99143	6.16e-07	2.62e-05	GO:0016616	oxidoreductase activity, acting on the CH-OH group of donors, NAD or NADP as acceptor
		MYCTH_2312129	-1.57807	-1.58927	4.94243	6.57e-07	2.78e-05	GO:0016798	hydrolase activity, acting on glycosyl bonds
		MYCTH_106442	1.2434	1.24499	6.40315	6.72e-07	2.82e-05
		MYCTH_74927	1.2673	1.27405	4.85616	7.09e-07	2.96e-05	GO:2001252	positive regulation of chromosome organization
		MYCTH_2307682	-1.08421	-1.08542	5.57524	7.27e-07	3.02e-05
		MYCTH_2300715	3.86736	4.24211	2.93908	7.55e-07	3.12e-05
		MYCTH_2311429	-1.65191	-1.66813	4.03667	8.5e-07	3.49e-05
		MYCTH_98222	1.9372	1.96366	3.69482	8.64e-07	3.53e-05	GO:0110165	cellular anatomical entity
		MYCTH_110510	1.43811	1.43952	7.50216	9.01e-07	3.66e-05
		MYCTH_83864	1.42421	1.42883	4.36856	9.18e-07	3.71e-05	GO:0016655	oxidoreductase activity, acting on NAD(P)H, quinone or similar compound as acceptor
		MYCTH_69410	-1.09835	-1.10256	4.35853	1.15e-06	4.62e-05	GO:1902653	secondary alcohol biosynthetic process
		MYCTH_2313163	1.88744	1.89578	4.35278	1.16e-06	4.64e-05
		MYCTH_2297070	-1.45876	-1.45916	8.1672	1.28e-06	5.08e-05	GO:0110165	cellular anatomical entity
		MYCTH_2294065	1.14824	1.14997	6.86736	1.39e-06	5.5e-05	GO:2001141	regulation of RNA biosynthetic process
		MYCTH_2307630	1.28671	1.29016	5.76322	1.43e-06	5.62e-05
		MYCTH_37566	1.00465	1.00758	5.77651	1.48e-06	5.76e-05	GO:0140110	transcription regulator activity
		MYCTH_97707	1.75409	1.76991	6.30441	1.49e-06	5.76e-05	GO:1903046	meiotic cell cycle process
		MYCTH_2299976	-1.2174	-1.22105	5.45126	1.49e-06	5.76e-05
		MYCTH_2298447	-1.35604	-1.36364	4.41401	1.5e-06	5.76e-05	GO:1903509	liposaccharide metabolic process
		MYCTH_2308077	3.56402	3.85141	3.43275	1.67e-06	6.4e-05
		MYCTH_2294607	1.08905	1.09038	6.75667	1.75e-06	6.66e-05
		MYCTH_2308390	-1.02817	-1.02981	4.85144	2.08e-06	7.88e-05
		MYCTH_2296183	1.55165	1.55194	8.92701	2.13e-06	8.04e-05
		MYCTH_2302975	0.839677	0.840662	6.86266	2.16e-06	8.08e-05	GO:0065009	regulation of molecular function
		MYCTH_116261	-2.08295	-2.11677	4.32153	2.3e-06	8.58e-05
		MYCTH_2294035	-1.17562	-1.17763	5.30058	2.35e-06	8.7e-05
		MYCTH_2310816	1.95199	1.96827	6.86863	2.36e-06	8.7e-05	GO:1901701	cellular response to oxygen-containing compound
		MYCTH_2300111	3.4163	3.66844	2.96885	2.49e-06	9.13e-05
		MYCTH_2295307	1.47697	1.48047	7.66055	2.51e-06	9.17e-05	GO:2001141	regulation of RNA biosynthetic process
		MYCTH_2298844	-0.893724	-0.894663	6.89924	2.71e-06	9.8e-05	GO:0110165	cellular anatomical entity
		MYCTH_71748	-0.933554	-0.933935	8.07616	2.71e-06	9.8e-05	GO:1903046	meiotic cell cycle process
		MYCTH_2297119	-1.08362	-1.08445	6.17698	2.79e-06	0.000100394	GO:1901564	organonitrogen compound metabolic process
		MYCTH_2080893	-0.884849	-0.886885	5.62554	2.82e-06	0.000100778
		MYCTH_2312900	1.72207	1.73509	6.36404	3.14e-06	0.00011184
		MYCTH_2308819	1.43266	1.43784	9.6576	3.33e-06	0.000118007	GO:1901576	organic substance biosynthetic process
		MYCTH_2305024	-1.06966	-1.0724	5.78626	3.45e-06	0.000121553
		MYCTH_2303918	1.01887	1.02244	5.82345	3.47e-06	0.000121607	GO:1901363	heterocyclic compound binding
		MYCTH_2307857	-1.2101	-1.2107	6.6716	3.75e-06	0.000130787
		MYCTH_2055951	-1.13458	-1.13997	4.72328	3.88e-06	0.000135022
		MYCTH_2145425	-1.19016	-1.19253	6.43905	3.92e-06	0.000135691	GO:1903509	liposaccharide metabolic process
		MYCTH_112204	-1.218	-1.21807	11.5534	3.99e-06	0.000137292	GO:1902600	proton transmembrane transport
		MYCTH_2313305	-1.2155	-1.21574	9.62351	4.17e-06	0.000142849
		MYCTH_2304109	2.58951	2.64597	4.4188	4.47e-06	0.000152431
		MYCTH_2306214	3.06653	3.22193	4.36715	4.53e-06	0.000153789
		MYCTH_95158	-1.12791	-1.13244	5.28246	4.62e-06	0.000156231	GO:0032991	protein-containing complex
		MYCTH_2302506	-1.1253	-1.12692	7.08615	5.25e-06	0.000176622	GO:1905360	GTPase complex
		MYCTH_2296092	-1.30579	-1.30864	5.6927	5.82e-06	0.000194696	GO:1901363	heterocyclic compound binding
		MYCTH_2311285	2.28482	2.28624	7.56543	5.95e-06	0.000198185	GO:1990816	vacuole-mitochondrion membrane contact site
		MYCTH_2298148	-0.909274	-0.910056	7.15291	6.03e-06	0.00020007	GO:1901363	heterocyclic compound binding
		MYCTH_88639	0.981743	0.981907	10.4439	6.19e-06	0.000204277	GO:0110165	cellular anatomical entity
		MYCTH_2305886	-1.35413	-1.35957	5.20354	6.63e-06	0.000217721
		MYCTH_78093	1.20279	1.20743	3.95956	6.68e-06	0.000218519	GO:1901564	organonitrogen compound metabolic process
		MYCTH_2311397	-2.39394	-2.39646	6.09276	7.16e-06	0.000233021	GO:1990234	transferase complex
		MYCTH_108890	1.2238	1.22627	5.79775	7.33e-06	0.000237007	GO:0110165	cellular anatomical entity
		MYCTH_2309458	-1.20104	-1.20264	7.40888	7.34e-06	0.000237007
		MYCTH_2309084	1.05779	1.06013	6.70049	8.1e-06	0.000260125	GO:0110165	cellular anatomical entity
		MYCTH_2306984	-0.949911	-0.952215	5.72486	8.27e-06	0.000264682	GO:1902600	proton transmembrane transport
		MYCTH_2306396	2.11201	2.16129	4.4129	8.55e-06	0.000272157
		MYCTH_2134022	3.30733	3.38655	4.06763	9.12e-06	0.000289039	GO:2000243	positive regulation of reproductive process
		MYCTH_66068	-0.826467	-0.826784	8.60164	1.03e-05	0.000326251	GO:1901576	organic substance biosynthetic process
		MYCTH_2314451	1.11048	1.11049	12.9915	1.13e-05	0.00035428
		MYCTH_82782	-1.45594	-1.46329	4.56971	1.2e-05	0.000377033	GO:1905039	carboxylic acid transmembrane transport
		MYCTH_2121768	2.61469	2.72418	2.98015	1.27e-05	0.000397067
		MYCTH_2054613	1.30121	1.30535	4.89709	1.3e-05	0.000403079	GO:1901607	alpha-amino acid biosynthetic process
		MYCTH_2300265	1.15832	1.15969	7.15387	1.3e-05	0.000403079	GO:0016846	carbon-sulfur lyase activity
		MYCTH_2309766	-0.874599	-0.874696	9.53008	1.32e-05	0.000404684	GO:1990904	ribonucleoprotein complex
		MYCTH_2295245	1.0683	1.07254	5.08552	1.39e-05	0.000424503	GO:2001141	regulation of RNA biosynthetic process
		MYCTH_2311252	1.02641	1.02956	5.41102	1.39e-05	0.000425024	GO:1901607	alpha-amino acid biosynthetic process
		MYCTH_107178	-1.31762	-1.31865	5.94151	1.5e-05	0.000456037
		MYCTH_2313632	-0.961092	-0.961317	9.40482	1.51e-05	0.00045666
		MYCTH_2304978	1.19252	1.19724	4.38666	1.62e-05	0.000488225
		MYCTH_2300559	1.62525	1.64193	3.7677	1.68e-05	0.000502843
		MYCTH_2294362	-1.19028	-1.19667	4.51149	1.78e-05	0.000530787
		MYCTH_2302780	1.16971	1.17691	5.70231	1.78e-05	0.000530787	GO:0051700	fructosyl-amino acid oxidase activity
		MYCTH_2312467	-1.08269	-1.08676	4.37678	1.84e-05	0.000544195	GO:1990822	basic amino acid transmembrane transport
		MYCTH_78277	1.8211	1.8244	6.02534	1.98e-05	0.000584191	GO:1903666	positive regulation of asexual reproduction
		MYCTH_50083	-0.820343	-0.82189	6.28947	2.09e-05	0.000614462	GO:1902653	secondary alcohol biosynthetic process
		MYCTH_2300220	-2.48402	-2.58112	3.21198	2.14e-05	0.000626326
		MYCTH_2299723	-0.957791	-0.958361	6.73931	2.16e-05	0.000629259	GO:0110165	cellular anatomical entity
		MYCTH_2306125	-1.23846	-1.24757	3.71813	2.2e-05	0.000639096
		MYCTH_2314130	-1.03679	-1.03719	8.44821	2.23e-05	0.000645601
		MYCTH_2305590	-1.23481	-1.24366	4.14373	2.26e-05	0.000651958	GO:0110165	cellular anatomical entity
		MYCTH_70376	-0.877063	-0.879614	5.31194	2.36e-05	0.000677726	GO:1901663	quinone biosynthetic process
		MYCTH_2300064	0.948374	0.951111	5.87601	2.51e-05	0.000715842	GO:0016765	transferase activity, transferring alkyl or aryl (other than methyl) groups
		MYCTH_2307772	-1.66213	-1.68675	3.32425	2.52e-05	0.000715842	GO:0016491	oxidoreductase activity
		MYCTH_2305597	-0.830519	-0.831817	6.83036	2.64e-05	0.000749357	GO:1990542	mitochondrial transmembrane transport
		MYCTH_2297167	1.42876	1.44087	4.26725	2.77e-05	0.000782269	GO:1901575	organic substance catabolic process
		MYCTH_2306043	1.44232	1.45809	5.06402	2.87e-05	0.000807912	GO:2001141	regulation of RNA biosynthetic process
		MYCTH_107866	1.05876	1.05887	9.59404	2.9e-05	0.000813643	GO:1901575	organic substance catabolic process
		MYCTH_2313591	-0.906265	-0.906812	8.18141	3.14e-05	0.000875236
		MYCTH_2303921	1.25704	1.26707	4.86841	3.17e-05	0.000881567	GO:1901615	organic hydroxy compound metabolic process
		MYCTH_2117668	2.23239	2.30226	3.57305	3.24e-05	0.000897981
		MYCTH_2140820	1.10936	1.10978	8.29876	3.47e-05	0.000957536	GO:1901616	organic hydroxy compound catabolic process
		MYCTH_2304098	0.932281	0.933308	7.86221	3.5e-05	0.000958646	GO:0046914	transition metal ion binding
		MYCTH_2308466	1.19635	1.20439	4.89983	3.5e-05	0.000958646
		MYCTH_110931	-1.57163	-1.57208	8.7436	3.53e-05	0.000961865	GO:1990204	oxidoreductase complex
		MYCTH_79157	-0.81989	-0.820498	7.80388	3.62e-05	0.00098497	GO:1901576	organic substance biosynthetic process
		MYCTH_2295416	-1.22631	-1.22837	5.57217	3.66e-05	0.000991554	GO:1905647	proline import across plasma membrane
		MYCTH_2312442	-1.63261	-1.649	3.42079	3.91e-05	0.00105412	GO:1901363	heterocyclic compound binding
		MYCTH_2300999	-0.929255	-0.929547	9.4816	4.03e-05	0.00108256
		MYCTH_2126562	-0.779923	-0.78088	6.7791	4.04e-05	0.00108256	GO:1990904	ribonucleoprotein complex
		MYCTH_2135036	-1.20632	-1.21534	4.35431	4.15e-05	0.00110658
		MYCTH_95226	-1.04652	-1.04693	6.36011	4.38e-05	0.00116331	GO:1901575	organic substance catabolic process
		MYCTH_2310620	-0.608332	-0.608924	6.87166	4.41e-05	0.00116711
		MYCTH_73162	1.31027	1.31892	5.24656	4.53e-05	0.00119408
		MYCTH_2304976	1.02015	1.0233	4.73247	5.03e-05	0.00132218	GO:0052689	carboxylic ester hydrolase activity
		MYCTH_2124694	1.75436	1.77588	5.20043	5.05e-05	0.00132218
		MYCTH_2297873	-0.791765	-0.792075	8.35507	5.1e-05	0.00132994	GO:1901575	organic substance catabolic process
		MYCTH_2074210	1.34762	1.35013	6.66239	5.38e-05	0.00139855
		MYCTH_2295504	1.70554	1.73504	3.30238	5.4e-05	0.00139884
		MYCTH_37570	1.47694	1.49537	3.3099	5.52e-05	0.0014241	GO:0110165	cellular anatomical entity
		MYCTH_2306367	0.920511	0.923993	6.06976	5.62e-05	0.00144695	GO:2001141	regulation of RNA biosynthetic process
		MYCTH_2295716	-1.00694	-1.01187	3.81902	5.95e-05	0.001523	GO:1901618	organic hydroxy compound transmembrane transporter activity
		MYCTH_2306103	1.00778	1.01173	5.23521	5.96e-05	0.001523
		MYCTH_80276	-0.983792	-0.985073	5.79781	6.05e-05	0.00154058	GO:0110165	cellular anatomical entity
		MYCTH_2297659	0.824023	0.82404	12.682	6.63e-05	0.00168083	GO:1901576	organic substance biosynthetic process
		MYCTH_2308852	1.54002	1.5617	3.0454	7.01e-05	0.00177131
		MYCTH_103818	2.96436	3.18264	2.8211	7.08e-05	0.00178425	GO:0110165	cellular anatomical entity
		MYCTH_2295514	-0.662697	-0.662927	8.63318	7.29e-05	0.00183032	GO:1990204	oxidoreductase complex
		MYCTH_117150	1.29677	1.30925	3.34733	7.42e-05	0.00185487	GO:0044237	cellular metabolic process
		MYCTH_2301508	-0.658732	-0.659589	6.48563	7.58e-05	0.00188987	GO:0031559	oxidosqualene cyclase activity
		MYCTH_64893	-0.803655	-0.804374	7.11237	7.69e-05	0.00190997	GO:1902653	secondary alcohol biosynthetic process
		MYCTH_2308108	-0.929165	-0.929533	7.28205	7.86e-05	0.00194654	GO:0016997	alpha-sialidase activity
		MYCTH_2309474	-0.937041	-0.940972	3.81349	7.96e-05	0.00196511	GO:0016790	thiolester hydrolase activity
		MYCTH_2087754	-1.14298	-1.14579	5.5906	8.21e-05	0.00201279
		MYCTH_2294408	-1.35613	-1.36966	4.0897	8.21e-05	0.00201279	GO:0016846	carbon-sulfur lyase activity
		MYCTH_2301639	0.707381	0.708667	6.18525	8.44e-05	0.00206212	GO:2000242	negative regulation of reproductive process
		MYCTH_2299445	-0.80587	-0.806294	7.78838	8.85e-05	0.00215294	GO:0110165	cellular anatomical entity
		MYCTH_2298380	1.29298	1.29381	10.2671	8.98e-05	0.00217776
		MYCTH_108475	0.678876	0.679746	6.44703	9.11e-05	0.00220369	GO:0110165	cellular anatomical entity
		MYCTH_74601	-0.986133	-0.989674	5.87247	9.19e-05	0.00221447
		MYCTH_13170	-1.88346	-1.92036	3.43307	9.38e-05	0.00225168
		MYCTH_2311998	1.31787	1.31989	7.7713	9.44e-05	0.00225877	GO:2001141	regulation of RNA biosynthetic process
		MYCTH_2302969	1.52914	1.55129	5.15739	0.00010161	0.00242423
		MYCTH_71222	-1.09623	-1.09722	6.45373	0.000102017	0.00242593	GO:0110165	cellular anatomical entity
		MYCTH_40869	-0.745903	-0.747556	5.58236	0.000103297	0.00244831	GO:0016798	hydrolase activity, acting on glycosyl bonds
		MYCTH_2309491	2.14632	2.21793	4.52421	0.000108145	0.00255484
		MYCTH_2057198	-0.858373	-0.86133	5.21855	0.000110408	0.0025937	GO:0019904	protein domain specific binding
		MYCTH_2309843	0.800876	0.801558	7.95651	0.000110508	0.0025937	GO:1901575	organic substance catabolic process
		MYCTH_2139328	-0.908056	-0.909634	4.86249	0.000112544	0.00262964
		MYCTH_2302609	0.869905	0.871109	7.57962	0.000112766	0.00262964
		MYCTH_2305642	0.943066	0.945676	4.97766	0.000114226	0.00265512	GO:0110165	cellular anatomical entity
		MYCTH_2299604	1.48438	1.49959	5.43285	0.000123371	0.00285849
		MYCTH_2297442	0.996918	1.0023	4.98071	0.000133446	0.00308205	GO:2001141	regulation of RNA biosynthetic process
		MYCTH_2060364	0.880231	0.881884	6.54299	0.000135751	0.0031253
		MYCTH_2314483	0.924309	0.925212	8.86246	0.000137843	0.00315955	GO:0046914	transition metal ion binding
		MYCTH_2294350	-1.2507	-1.26278	3.03075	0.000138113	0.00315955
		MYCTH_2304338	1.10031	1.10243	7.3181	0.000139325	0.00317723
		MYCTH_2307269	0.870144	0.871934	6.36883	0.000140908	0.00320321	GO:1901564	organonitrogen compound metabolic process
		MYCTH_2295720	-0.788412	-0.789641	6.00281	0.000144317	0.00327043	GO:1902532	negative regulation of intracellular signal transduction
		MYCTH_60177	1.01303	1.01414	7.20121	0.000148418	0.00335286
		MYCTH_2303565	-0.714964	-0.716466	5.98111	0.00015521	0.00349536	GO:1903509	liposaccharide metabolic process
		MYCTH_2296300	1.33122	1.33775	4.69728	0.000156492	0.00351328	GO:0110165	cellular anatomical entity
		MYCTH_2311703	0.725272	0.726004	6.3072	0.00015865	0.00355072
		MYCTH_80023	0.959051	0.960337	6.26035	0.00016359	0.00364997	GO:0016798	hydrolase activity, acting on glycosyl bonds
		MYCTH_2295756	0.612402	0.612581	8.85217	0.00016526	0.00367589	GO:2001141	regulation of RNA biosynthetic process
		MYCTH_2312579	-0.857836	-0.857875	11.5731	0.000171478	0.0038025	GO:1902906	proteasome storage granule assembly
		MYCTH_112329	-0.718017	-0.718566	7.47039	0.000172444	0.00381223	GO:0070704	sterol desaturase activity
		MYCTH_2310183	1.15452	1.15827	4.2365	0.000173998	0.00382808	GO:1901564	organonitrogen compound metabolic process
		MYCTH_2299442	-0.702244	-0.70352	6.47994	0.00017422	0.00382808
		MYCTH_75334	1.79561	1.8144	5.16573	0.000175948	0.00385432	GO:1901363	heterocyclic compound binding
		MYCTH_2311242	1.44887	1.46216	5.24312	0.000177597	0.00387869
		MYCTH_2308875	1.2144	1.22412	5.67849	0.000179451	0.00389894	GO:0065007	biological regulation
		MYCTH_110317	1.61421	1.64321	4.07631	0.000179603	0.00389894	GO:1990748	cellular detoxification
		MYCTH_2311053	-0.646748	-0.647749	6.22418	0.000181434	0.00392691
		MYCTH_2305531	1.26325	1.27274	3.90547	0.000185039	0.00399297
		MYCTH_2299397	1.05056	1.05327	7.4359	0.000185718	0.00399571	GO:1990748	cellular detoxification
		MYCTH_83051	-0.780063	-0.780699	7.39634	0.000192336	0.00412581
		MYCTH_59005	1.77379	1.80837	4.12511	0.000196662	0.00420611
		MYCTH_2314846	-0.92737	-0.93013	4.50856	0.000208538	0.00444696	GO:2001141	regulation of RNA biosynthetic process
		MYCTH_2091001	-0.65721	-0.657708	7.65323	0.000209166	0.00444724	GO:1990904	ribonucleoprotein complex
		MYCTH_81645	0.896641	0.899041	5.06955	0.000210763	0.00446511	GO:0110165	cellular anatomical entity
		MYCTH_2296757	-1.01402	-1.01888	5.83629	0.000211242	0.00446511	GO:0140096	catalytic activity, acting on a protein
		MYCTH_80104	1.0656	1.07311	3.12054	0.000225281	0.00474797	GO:0071704	organic substance metabolic process
		MYCTH_2300945	-0.843843	-0.845891	5.73647	0.000227582	0.00478252	GO:1901576	organic substance biosynthetic process
		MYCTH_2301522	-0.749667	-0.751616	5.92721	0.000234367	0.00491085	GO:1901576	organic substance biosynthetic process
		MYCTH_2306903	1.49609	1.5195	4.34833	0.000239428	0.00500238	GO:1905039	carboxylic acid transmembrane transport
		MYCTH_2143764	1.151	1.15976	4.57985	0.000254582	0.00530367
		MYCTH_78568	-0.950799	-0.955869	4.55173	0.000257353	0.00534598
		MYCTH_2310316	1.21902	1.23126	5.05195	0.000266341	0.00551376
		MYCTH_2302538	1.0644	1.06687	5.64776	0.000266955	0.00551376	GO:0051234	establishment of localization
		MYCTH_2315642	1.28663	1.2908	5.94872	0.0002686	0.00553193
		MYCTH_2142220	-0.832802	-0.834186	5.9002	0.000270073	0.00554648	GO:0110165	cellular anatomical entity
		MYCTH_2295441	1.39843	1.41753	2.90977	0.000270964	0.00554901
		MYCTH_2069815	1.21812	1.23039	3.98787	0.000274449	0.00559463
		MYCTH_2075738	2.15034	2.23354	4.7181	0.00027474	0.00559463	GO:0008152	metabolic process
		MYCTH_2304231	-0.818594	-0.818626	11.5628	0.000284341	0.00577389	GO:0140098	catalytic activity, acting on RNA
		MYCTH_109638	-1.07884	-1.0796	8.07118	0.00028639	0.00579919	GO:1902653	secondary alcohol biosynthetic process
		MYCTH_2316753	-0.732867	-0.732901	11.8537	0.000290405	0.00586407	GO:1990544	mitochondrial ATP transmembrane transport
		MYCTH_2295445	0.908867	0.910881	5.35892	0.000298365	0.00600802	GO:1902494	catalytic complex
		MYCTH_2300931	1.29204	1.29634	5.30394	0.000302021	0.00606476	GO:1901363	heterocyclic compound binding
		MYCTH_2307580	-0.935501	-0.936068	6.23717	0.000306368	0.00613049
		MYCTH_59302	-1.07934	-1.08027	7.61893	0.000306991	0.00613049	GO:1990542	mitochondrial transmembrane transport
		MYCTH_2298064	-0.886479	-0.887217	6.33629	0.000308278	0.00613923	GO:0110165	cellular anatomical entity
		MYCTH_2135745	-0.995728	-0.996549	7.6296	0.000319798	0.00635115
		MYCTH_2310586	0.995529	1.00164	5.34131	0.000324194	0.00642082
		MYCTH_2312694	-1.05695	-1.05819	6.27639	0.00033612	0.00663883	GO:1901564	organonitrogen compound metabolic process
		MYCTH_112471	1.02614	1.02707	5.68516	0.000343086	0.00675796	GO:0047115	trans-1,2-dihydrobenzene-1,2-diol dehydrogenase activity
		MYCTH_85648	-0.818797	-0.821464	6.82091	0.000354705	0.00696783	GO:1901618	organic hydroxy compound transmembrane transporter activity
		MYCTH_2299582	-0.702985	-0.704207	6.48122	0.000360425	0.00706102
		MYCTH_2294840	-0.609154	-0.609354	8.26093	0.000364076	0.00711326	GO:1990748	cellular detoxification
		MYCTH_2311619	-0.859583	-0.863272	4.8428	0.000365321	0.00711835	GO:1901363	heterocyclic compound binding
		MYCTH_2302962	0.90748	0.912003	5.30895	0.000367494	0.00714143
		MYCTH_2315637	-1.18019	-1.1918	4.20786	0.000370357	0.00717778	GO:0110165	cellular anatomical entity
		MYCTH_83040	0.805523	0.807255	6.8252	0.000376121	0.00726999	GO:2000112	regulation of cellular macromolecule biosynthetic process
		MYCTH_2300285	-0.939855	-0.941037	6.16197	0.000380156	0.00732839
		MYCTH_2300719	1.08666	1.09346	4.73956	0.000408392	0.00785178	GO:2001141	regulation of RNA biosynthetic process
		MYCTH_2313164	-0.936318	-0.939337	6.4722	0.000414494	0.00794795
		MYCTH_2300903	0.833807	0.835122	7.4115	0.000421187	0.00803791	GO:0008152	metabolic process
		MYCTH_2298482	-0.660985	-0.662274	6.01553	0.000421409	0.00803791	GO:1990904	ribonucleoprotein complex
		MYCTH_2297550	0.808917	0.809045	9.60625	0.000423894	0.00805186	GO:0051920	peroxiredoxin activity
		MYCTH_2068129	1.87918	1.93523	3.41008	0.000424368	0.00805186	GO:0016997	alpha-sialidase activity
		MYCTH_2294340	0.859632	0.86338	4.5911	0.000426391	0.00806906	GO:0110165	cellular anatomical entity
		MYCTH_2126595	0.990587	0.997075	5.19117	0.000429869	0.00811363
		MYCTH_79026	-0.704737	-0.706039	4.71814	0.000433354	0.00815812	GO:1901564	organonitrogen compound metabolic process
		MYCTH_2308582	-0.664083	-0.664504	7.93443	0.000439495	0.00824262	GO:2000112	regulation of cellular macromolecule biosynthetic process
		MYCTH_2311112	0.944459	0.948249	4.25241	0.000440123	0.00824262	GO:1901618	organic hydroxy compound transmembrane transporter activity
		MYCTH_2085453	0.991801	0.998396	4.54807	0.000455393	0.00850654
		MYCTH_55576	1.03819	1.03955	6.38764	0.000466371	0.00868916
		MYCTH_2298488	-1.71449	-1.74037	4.48601	0.000472333	0.00877762
		MYCTH_2138765	0.757523	0.758585	6.44417	0.000482547	0.00894444
		MYCTH_2312196	1.00539	1.00807	6.78566	0.000489699	0.0090538
		MYCTH_2054138	1.15011	1.15714	5.99776	0.000492137	0.00907566
		MYCTH_98157	-1.07325	-1.08211	3.17178	0.000496641	0.00913542
		MYCTH_82189	-0.924848	-0.929427	3.97091	0.000500806	0.00918865
		MYCTH_2297116	-1.07376	-1.07895	3.49461	0.000505349	0.00924853	GO:0044237	cellular metabolic process
		MYCTH_2301374	0.882864	0.884449	5.63551	0.000519493	0.00948212	GO:1901360	organic cyclic compound metabolic process
		MYCTH_2295261	-0.616917	-0.617049	9.22421	0.000520736	0.00948212	GO:1990204	oxidoreductase complex
		MYCTH_68564	4.23413	5.07338	4.54662	0.0005257	0.00954845
		MYCTH_2300826	1.09487	1.09758	8.01059	0.00053019	0.00960587	GO:2001141	regulation of RNA biosynthetic process
		MYCTH_2295817	1.46777	1.48464	5.73085	0.000541219	0.00978117
		MYCTH_2312705	-0.628983	-0.629741	6.74741	0.000543067	0.00979011	GO:1990904	ribonucleoprotein complex
		MYCTH_2302660	-1.00076	-1.0073	4.10976	0.000568138	0.0102166	GO:1901564	organonitrogen compound metabolic process
		MYCTH_2303088	1.35949	1.3602	6.96783	0.000577911	0.0103666	GO:1990748	cellular detoxification
		MYCTH_2306772	1.49575	1.52293	5.30808	0.000582671	0.0104261	GO:1901575	organic substance catabolic process
		MYCTH_63866	0.645792	0.646834	6.10056	0.000586238	0.0104488	GO:1903047	mitotic cell cycle process
		MYCTH_2302958	2.61965	2.71609	4.13889	0.000586831	0.0104488	GO:0110165	cellular anatomical entity
		MYCTH_2305454	2.86304	3.13666	4.51314	0.000592796	0.0105056
		MYCTH_2296936	0.75166	0.753447	7.09385	0.000592927	0.0105056
		MYCTH_37110	-0.866861	-0.868463	5.38484	0.000603579	0.0106682	GO:0110165	cellular anatomical entity
		MYCTH_2096317	0.89127	0.892675	6.04774	0.00061289	0.0108063	GO:0140101	catalytic activity, acting on a tRNA
		MYCTH_64004	-1.08742	-1.0971	3.35202	0.000635024	0.0111693
		MYCTH_2312657	-0.752347	-0.753688	6.52164	0.000643007	0.0112823	GO:2001310	gliotoxin biosynthetic process
		MYCTH_2303440	0.53597	0.536208	8.08156	0.000659282	0.0115398	GO:1901576	organic substance biosynthetic process
		MYCTH_109870	0.813706	0.814086	7.87993	0.000662761	0.0115727
		MYCTH_2310379	0.689589	0.690875	7.2784	0.000664527	0.0115756
		MYCTH_2295825	0.635715	0.636306	8.06867	0.000675398	0.0117367	GO:0110165	cellular anatomical entity
		MYCTH_2313215	-0.645869	-0.647043	5.69743	0.000679998	0.0117883	GO:1990904	ribonucleoprotein complex
		MYCTH_60726	1.15582	1.1648	4.70007	0.000688741	0.0119113
		MYCTH_2298579	0.952492	0.958675	4.98556	0.000696231	0.0120121
		MYCTH_2119272	0.841384	0.844661	7.08295	0.000709389	0.01219
		MYCTH_2311001	-0.854466	-0.856556	4.94962	0.000709915	0.01219	GO:1901575	organic substance catabolic process
		MYCTH_2306960	-0.700758	-0.702332	5.36347	0.000716781	0.0122787	GO:1990904	ribonucleoprotein complex
		MYCTH_2314212	-0.896969	-0.901737	4.91299	0.000722347	0.0123354	GO:0110165	cellular anatomical entity
		MYCTH_2310733	0.774433	0.776053	6.03358	0.000723503	0.0123354	GO:0140535	intracellular protein-containing complex
		MYCTH_2308380	-0.891288	-0.895446	4.72925	0.000729671	0.0124113	GO:0110165	cellular anatomical entity
		MYCTH_2311855	0.669514	0.669534	12.2377	0.00073276	0.0124346	GO:1990841	promoter-specific chromatin binding
		MYCTH_109499	-1.43388	-1.4354	7.63818	0.000743321	0.0125842	GO:1901678	iron coordination entity transport
		MYCTH_2116523	0.733531	0.735814	5.65722	0.000768919	0.0129872	GO:1990234	transferase complex
		MYCTH_2298203	-0.681872	-0.682861	6.84885	0.000782823	0.0131912
		MYCTH_2295438	0.790296	0.790387	10.6057	0.000800387	0.0134494
		MYCTH_2310934	2.40104	2.4663	4.37909	0.000801868	0.0134494
		MYCTH_2306956	2.37243	2.51562	3.48194	0.000809406	0.0135444
		MYCTH_2297503	1.00917	1.00957	7.34215	0.000834634	0.0139343	GO:1990234	transferase complex
		MYCTH_2306283	-0.815085	-0.81827	4.46583	0.000847955	0.0141241	GO:1901663	quinone biosynthetic process
		MYCTH_2314967	0.774017	0.775576	6.46656	0.000857687	0.0142534	GO:0065008	regulation of biological quality
		MYCTH_2294705	0.980554	0.982179	5.60297	0.000879693	0.0145855	GO:0003824	catalytic activity
		MYCTH_2295629	0.723722	0.724715	7.36598	0.000891862	0.0147032	GO:2000243	positive regulation of reproductive process
		MYCTH_2019739	-1.24951	-1.25564	5.45984	0.000891918	0.0147032
		MYCTH_2311893	0.970366	0.977329	5.44192	0.000892891	0.0147032
		MYCTH_80109	1.88846	1.95405	4.36234	0.000914844	0.0150305
		MYCTH_2095122	-0.654643	-0.655456	6.97259	0.000923929	0.0151425	GO:1990234	transferase complex
		MYCTH_2313117	1.94318	2.01574	4.36681	0.000925855	0.0151425	GO:0110165	cellular anatomical entity
		MYCTH_2306004	-0.944209	-0.95059	4.5675	0.000931362	0.0151982	GO:1901564	organonitrogen compound metabolic process
		MYCTH_2295092	0.954573	0.960468	3.95288	0.000942383	0.0153281	GO:1905039	carboxylic acid transmembrane transport
		MYCTH_2311160	0.629733	0.630533	7.16129	0.000946595	0.0153281
		MYCTH_2304458	-0.694382	-0.696283	5.53441	0.000946983	0.0153281	GO:1901576	organic substance biosynthetic process
		MYCTH_2294274	-0.615293	-0.615825	7.19956	0.000947801	0.0153281	GO:2001141	regulation of RNA biosynthetic process
		MYCTH_2299876	-0.848584	-0.849526	7.24462	0.000960051	0.0154915
		MYCTH_113577	-0.880129	-0.883395	3.56627	0.000962305	0.0154933	GO:0016903	oxidoreductase activity, acting on the aldehyde or oxo group of donors
		MYCTH_2305456	1.18324	1.19261	4.86618	0.000968422	0.0155309	GO:0016787	hydrolase activity
		MYCTH_2296588	0.761954	0.764784	5.65687	0.000968936	0.0155309
		MYCTH_2301747	1.22028	1.23051	5.83304	0.000980908	0.015688
		MYCTH_2310703	1.09213	1.09249	9.329	0.000999462	0.0159495
		MYCTH_2312218	-0.850128	-0.851007	5.8021	0.00100909	0.0160677
		MYCTH_2314646	0.578124	0.578912	6.8746	0.0010555	0.0167696	GO:1990234	transferase complex
		MYCTH_56516	0.907082	0.908857	6.40558	0.00106269	0.016847	GO:2001043	positive regulation of septum digestion after cytokinesis
		MYCTH_2294721	0.756076	0.756632	7.55747	0.00108138	0.0171056
		MYCTH_2296409	-0.660365	-0.660902	7.12803	0.00108658	0.0171504
		MYCTH_2307514	-1.81049	-1.86942	2.50706	0.00109869	0.0173038
		MYCTH_72393	1.23339	1.23553	7.67847	0.00112523	0.0176833
		MYCTH_2086248	0.692242	0.692701	7.89746	0.00114543	0.0179616
		MYCTH_2297650	0.622268	0.623324	5.92017	0.00116228	0.0181864
		MYCTH_2114542	1.33221	1.35315	4.34187	0.00116495	0.0181889
		MYCTH_51742	0.780234	0.783057	5.92645	0.00116982	0.0181894
		MYCTH_108836	1.33576	1.35459	4.60336	0.00117002	0.0181894
		MYCTH_111173	0.881534	0.88508	6.36646	0.00117288	0.0181948
		MYCTH_2307125	0.745882	0.748261	5.83297	0.00118772	0.0183855	GO:1901564	organonitrogen compound metabolic process
		MYCTH_2306810	0.570646	0.571211	7.17301	0.00121542	0.0187741	GO:1901576	organic substance biosynthetic process
		MYCTH_77631	1.64161	1.6753	4.60109	0.00124365	0.0191693	GO:0016491	oxidoreductase activity
		MYCTH_2302937	1.36582	1.37032	5.02348	0.00125863	0.0193587	GO:1901576	organic substance biosynthetic process
		MYCTH_2072388	1.47075	1.50054	3.03187	0.00126263	0.0193791	GO:1901575	organic substance catabolic process
		MYCTH_2300751	-0.737907	-0.738511	7.82649	0.00128309	0.0196514	GO:1901701	cellular response to oxygen-containing compound
		MYCTH_110674	0.812251	0.813606	5.9148	0.00129354	0.0197695
		MYCTH_2308157	-0.815804	-0.815906	10.121	0.00130651	0.0199256	GO:0110165	cellular anatomical entity
		MYCTH_2315913	1.15858	1.16209	8.43829	0.00133782	0.0203602
		MYCTH_2301186	-0.730141	-0.732724	4.88756	0.001347	0.0204568	GO:0140097	catalytic activity, acting on DNA
		MYCTH_2067210	-0.757379	-0.760363	4.34111	0.00136936	0.0207529	GO:1902653	secondary alcohol biosynthetic process
		MYCTH_2296875	-0.732799	-0.735031	4.85329	0.00137623	0.0208134
		MYCTH_2297217	0.804454	0.808287	5.66455	0.00138076	0.0208382	GO:1901363	heterocyclic compound binding
		MYCTH_84670	0.838281	0.842781	5.29221	0.00141798	0.0213554	GO:0046914	transition metal ion binding
		MYCTH_2303817	-0.699364	-0.701173	5.15513	0.00142607	0.0214326	GO:1990904	ribonucleoprotein complex
		MYCTH_2058513	1.08201	1.08752	5.30513	0.00144028	0.0216012
		MYCTH_2313142	0.761596	0.764718	5.56036	0.00144647	0.0216278
		MYCTH_2307086	-0.950879	-0.958088	4.3419	0.00144803	0.0216278	GO:1902222	erythrose 4-phosphate/phosphoenolpyruvate family amino acid catabolic process
		MYCTH_2298614	-0.665267	-0.666098	7.62673	0.00146168	0.0217866	GO:0016747	transferase activity, transferring acyl groups other than amino-acyl groups
		MYCTH_2299386	1.34225	1.36479	4.15724	0.00146771	0.0218314	GO:0140096	catalytic activity, acting on a protein
		MYCTH_112491	-1.26991	-1.27486	7.0022	0.00148034	0.0219741	GO:1904659	glucose transmembrane transport
		MYCTH_2298544	-1.41771	-1.44506	3.1241	0.00151384	0.0224254
		MYCTH_57338	-0.716643	-0.719114	5.42643	0.00152936	0.0226089	GO:1990904	ribonucleoprotein complex
		MYCTH_2296328	0.963796	0.966041	5.33617	0.00154049	0.0227269	GO:2001141	regulation of RNA biosynthetic process
		MYCTH_61442	1.08849	1.09999	3.79293	0.001545	0.0227471
		MYCTH_2312374	0.719363	0.720405	7.32013	0.00157078	0.0230502	GO:1901576	organic substance biosynthetic process
		MYCTH_2309722	-0.969374	-0.970917	6.50283	0.00157197	0.0230502
		MYCTH_2298918	-0.834949	-0.838259	4.09888	0.0015823	0.0231548	GO:0110165	cellular anatomical entity
		MYCTH_2046242	1.72062	1.75312	5.21673	0.00158855	0.0231993
		MYCTH_2298494	1.13944	1.1438	8.54291	0.00160326	0.0233668	GO:1903046	meiotic cell cycle process
		MYCTH_2311494	0.643914	0.644624	6.26207	0.00161012	0.0234196	GO:1901576	organic substance biosynthetic process
		MYCTH_2299217	-0.648904	-0.650543	5.18919	0.00163738	0.0237684	GO:1990904	ribonucleoprotein complex
		MYCTH_2311684	1.72883	1.78343	2.58167	0.00164969	0.023899	GO:0016747	transferase activity, transferring acyl groups other than amino-acyl groups
		MYCTH_2297985	-0.768466	-0.77089	4.53713	0.00166108	0.0240159	GO:1903046	meiotic cell cycle process
		MYCTH_2299507	1.18053	1.1889	6.46789	0.00167485	0.0241667	GO:0042578	phosphoric ester hydrolase activity
		MYCTH_2306255	-0.767101	-0.770445	4.98084	0.00168029	0.0241968	GO:0110165	cellular anatomical entity
		MYCTH_2308916	-0.615816	-0.617127	5.74204	0.00169498	0.0243598
		MYCTH_69746	-3.19054	-3.61297	1.90137	0.00170704	0.0244845	GO:1901360	organic cyclic compound metabolic process
		MYCTH_2310556	0.608785	0.60894	9.2497	0.00172224	0.0246536	GO:1901564	organonitrogen compound metabolic process
		MYCTH_2092086	-0.771642	-0.773015	6.47307	0.00173707	0.0248167	GO:1903509	liposaccharide metabolic process
		MYCTH_2314200	0.827957	0.830118	7.02261	0.00175323	0.0249982
		MYCTH_2299868	1.54158	1.56526	4.87022	0.00175678	0.0249996
		MYCTH_2117465	-0.850065	-0.852117	6.07463	0.00178028	0.0252841	GO:1901564	organonitrogen compound metabolic process
		MYCTH_2302804	1.32864	1.33058	9.76662	0.00179078	0.0253834
		MYCTH_111741	0.863241	0.864389	7.15251	0.00180277	0.0255034	GO:2001141	regulation of RNA biosynthetic process
		MYCTH_2090611	-0.822896	-0.827415	4.82848	0.00185531	0.0261955	GO:0110165	cellular anatomical entity
		MYCTH_2305728	1.23098	1.24878	4.01796	0.00192392	0.0271111
		MYCTH_2303359	1.02449	1.03004	7.86637	0.0019366	0.0272368
		MYCTH_2299820	1.34359	1.34885	6.3613	0.00195591	0.0274548
		MYCTH_2312612	1.08751	1.09959	2.97248	0.00200186	0.0280454	GO:0016491	oxidoreductase activity
		MYCTH_2137079	-0.961062	-0.969147	4.07103	0.00205223	0.0286956	GO:0110165	cellular anatomical entity
		MYCTH_2142074	-0.643518	-0.645223	5.63358	0.00210212	0.0293278	GO:1990904	ribonucleoprotein complex
		MYCTH_102138	0.827074	0.828906	6.24075	0.00210714	0.0293278
		MYCTH_110670	-0.664615	-0.664991	8.07225	0.00210962	0.0293278	GO:1902653	secondary alcohol biosynthetic process
		MYCTH_111073	-0.86854	-0.870123	5.56668	0.00213319	0.0295985	GO:0046914	transition metal ion binding
		MYCTH_2305050	0.677126	0.678142	7.34212	0.00214068	0.0296455	GO:2001141	regulation of RNA biosynthetic process
		MYCTH_2305106	1.07409	1.0792	4.40758	0.00216561	0.0299334	GO:0042578	phosphoric ester hydrolase activity
		MYCTH_2311554	0.943358	0.945928	5.69673	0.00217383	0.0299898	GO:1902532	negative regulation of intracellular signal transduction
		MYCTH_2312639	0.829128	0.83012	7.90487	0.00221112	0.030446	GO:2001169	regulation of ATP biosynthetic process
		MYCTH_2296057	0.98038	0.983159	4.9417	0.00229497	0.0315405	GO:0016798	hydrolase activity, acting on glycosyl bonds
		MYCTH_2302923	0.795593	0.799382	6.06108	0.00230858	0.0316211
		MYCTH_2294872	-0.657783	-0.659504	5.79788	0.00230958	0.0316211
		MYCTH_2295591	0.72947	0.730341	7.71935	0.00236245	0.0322839
		MYCTH_2308266	-0.801673	-0.806024	3.414	0.00236796	0.0322981
		MYCTH_2309704	-0.956274	-0.9645	4.13239	0.00239666	0.032628
		MYCTH_2308594	-0.895633	-0.902216	3.22603	0.00242704	0.0329795	GO:1901363	heterocyclic compound binding
		MYCTH_2303111	-1.28097	-1.29965	4.4218	0.00246977	0.0334971	GO:0110165	cellular anatomical entity
		MYCTH_2134407	1.04276	1.04374	7.41573	0.00247862	0.0335542
		MYCTH_2313746	1.0102	1.01114	9.17295	0.00249514	0.0337147	GO:2001141	regulation of RNA biosynthetic process
		MYCTH_2306357	1.58555	1.59074	7.94266	0.00251038	0.0338058	GO:0031957	very long-chain fatty acid-CoA ligase activity
		MYCTH_2107379	2.90006	3.30356	2.38361	0.00251124	0.0338058
		MYCTH_2311890	1.10579	1.11185	5.14194	0.0025368	0.0340865	GO:0016997	alpha-sialidase activity
		MYCTH_2295089	-0.715567	-0.717031	6.09663	0.00261541	0.0350776
		MYCTH_2299698	-0.763007	-0.764986	5.93543	0.00264843	0.0354546
		MYCTH_2314883	0.690586	0.691812	7.47072	0.00268544	0.0358837	GO:0110165	cellular anatomical entity
		MYCTH_2296296	-0.773495	-0.776328	5.33148	0.0027414	0.0365638
		MYCTH_2298922	0.610811	0.611074	8.41457	0.00275567	0.036668
		MYCTH_2308894	-1.19124	-1.20855	3.18489	0.00275936	0.036668
		MYCTH_2306042	1.33737	1.36311	4.23483	0.00282107	0.0374193
		MYCTH_2299879	-1.58057	-1.60336	3.98525	0.00283444	0.0375277
		MYCTH_2307954	-1.02182	-1.02536	5.35381	0.0028528	0.0376425	GO:0018741	alkyl sulfatase activity
		MYCTH_2115324	1.19195	1.20941	3.57376	0.00285352	0.0376425
		MYCTH_2304102	0.652324	0.652501	8.60252	0.0028688	0.0377751	GO:1901607	alpha-amino acid biosynthetic process
		MYCTH_2302253	-0.678482	-0.679984	6.74015	0.00295927	0.0388955	GO:1901606	alpha-amino acid catabolic process
		MYCTH_2300787	0.82424	0.828215	5.78311	0.00299534	0.0392982	GO:1901564	organonitrogen compound metabolic process
		MYCTH_2303019	-0.68956	-0.69095	6.32798	0.00301132	0.0394362	GO:1903727	positive regulation of phospholipid metabolic process
		MYCTH_2062247	-1.00808	-1.01509	3.96163	0.0030895	0.040387
		MYCTH_2136371	0.656889	0.657927	7.00754	0.00317408	0.0413987	GO:2001141	regulation of RNA biosynthetic process
		MYCTH_97365	0.719591	0.721002	5.16696	0.00317835	0.0413987	GO:1901564	organonitrogen compound metabolic process
		MYCTH_81753	0.611251	0.611505	8.26669	0.00319313	0.0415165	GO:1901363	heterocyclic compound binding
		MYCTH_82456	-0.756957	-0.758692	4.25607	0.00324282	0.0420868	GO:0016829	lyase activity
		MYCTH_2302030	1.10238	1.11636	3.09336	0.00326515	0.0422852	GO:0016747	transferase activity, transferring acyl groups other than amino-acyl groups
		MYCTH_112802	-1.06836	-1.07335	4.90393	0.00326981	0.0422852	GO:1902653	secondary alcohol biosynthetic process
		MYCTH_105130	0.763844	0.765424	6.52774	0.00328723	0.0424347
		MYCTH_2297743	1.04076	1.04823	3.9944	0.00329397	0.0424458	GO:0046914	transition metal ion binding
		MYCTH_86143	1.84521	1.92535	2.78357	0.0033202	0.0427077	GO:0071704	organic substance metabolic process
		MYCTH_2309873	0.72881	0.731906	4.36183	0.00333807	0.0428613	GO:0065009	regulation of molecular function
		MYCTH_2300600	-0.738492	-0.739949	5.00365	0.00337745	0.0432901	GO:1905136	dethiobiotin import across plasma membrane
		MYCTH_2296992	0.767508	0.76847	7.57322	0.00339492	0.0433944	GO:1901575	organic substance catabolic process
		MYCTH_110022	0.571842	0.572545	6.69211	0.0033976	0.0433944	GO:0051990	(R)-2-hydroxyglutarate dehydrogenase activity
		MYCTH_2316726	-0.688211	-0.688638	8.07256	0.0034218	0.0436265	GO:1990542	mitochondrial transmembrane transport
		MYCTH_2295068	0.521012	0.521697	6.82174	0.00348053	0.0442971
		MYCTH_2061857	0.659626	0.66183	5.38919	0.00349949	0.0444601	GO:1901363	heterocyclic compound binding
		MYCTH_2301113	-0.637246	-0.637973	7.2961	0.00351675	0.044601	GO:0071704	organic substance metabolic process
		MYCTH_2300555	1.11581	1.1306	3.77885	0.0035427	0.0448389	GO:1901576	organic substance biosynthetic process
		MYCTH_2316294	-0.55172	-0.551892	8.73908	0.00354792	0.0448389	GO:1990204	oxidoreductase complex
		MYCTH_2299367	0.644067	0.645523	6.32542	0.0035606	0.0449207
		MYCTH_68654	0.960134	0.968419	4.54671	0.00357141	0.0449786
		MYCTH_2061764	0.661561	0.663816	4.6714	0.00361358	0.0454306	GO:1901576	organic substance biosynthetic process
		MYCTH_2308016	-1.59367	-1.64345	2.54907	0.00367111	0.0460737
		MYCTH_100809	1.08422	1.09043	4.42509	0.00369461	0.0462882	GO:0110165	cellular anatomical entity
		MYCTH_2300351	1.13808	1.15398	2.81554	0.00370797	0.0463753
		MYCTH_2316564	-0.964637	-0.964858	9.60482	0.0037757	0.0471408	GO:1901564	organonitrogen compound metabolic process
		MYCTH_109232	0.68213	0.684749	5.21439	0.00380604	0.0474377	GO:0110165	cellular anatomical entity
		MYCTH_2308648	2.00087	2.11135	3.16065	0.00386726	0.0481177
		MYCTH_2300488	-0.692274	-0.693276	6.04662	0.0039054	0.0485088
		MYCTH_108627	0.903178	0.910827	3.50473	0.0039524	0.0490084
		MYCTH_2306548	1.11951	1.13481	4.86151	0.00395981	0.0490162
		MYCTH_2302360	0.969815	0.979542	4.46929	0.00401444	0.0495295	GO:0016747	transferase activity, transferring acyl groups other than amino-acyl groups
		MYCTH_2300427	0.621707	0.623464	6.12698	0.00401498	0.0495295	GO:1905037	autophagosome organization
		MYCTH_65400	0.556526	0.556897	7.28886	0.00406446	0.0500544	GO:1901363	heterocyclic compound binding
		MYCTH_2063591	1.49411	1.53509	2.61854	0.00407858	0.050143
		MYCTH_2313036	1.22067	1.24138	2.90346	0.00410681	0.0504043
		MYCTH_2310406	0.896513	0.904081	4.79591	0.00416555	0.0510386
		MYCTH_2310392	0.802787	0.807916	4.54857	0.0042243	0.0516708
		MYCTH_2316346	-0.670546	-0.670639	10.162	0.00428013	0.0521958	GO:1901607	alpha-amino acid biosynthetic process
		MYCTH_2295037	0.974121	0.977868	4.52449	0.00428166	0.0521958
		MYCTH_2097570	-0.665886	-0.666179	7.56935	0.00431848	0.0525561	GO:1990904	ribonucleoprotein complex
		MYCTH_2310772	-0.991956	-1.00019	4.04163	0.00434121	0.0527439
		MYCTH_2308506	-1.1406	-1.15734	2.76612	0.00437768	0.0530768	GO:1904823	purine nucleobase transmembrane transport
		MYCTH_59085	0.936524	0.945202	4.17832	0.0043833	0.0530768
		MYCTH_2074663	-0.562247	-0.562881	7.1976	0.00439591	0.0531406	GO:1903047	mitotic cell cycle process
		MYCTH_2294220	-0.569231	-0.570439	6.19209	0.00441985	0.0533408	GO:1990542	mitochondrial transmembrane transport
		MYCTH_2301859	0.674514	0.676447	4.97539	0.00447422	0.0539069	GO:1901564	organonitrogen compound metabolic process
		MYCTH_2302420	-0.619657	-0.620599	6.01738	0.00448347	0.0539285	GO:1990904	ribonucleoprotein complex
		MYCTH_2299715	0.674271	0.674345	10.7886	0.00451564	0.0542252	GO:1901681	sulfur compound binding
		MYCTH_2094824	1.30415	1.32699	4.59827	0.00453248	0.0542546	GO:1901363	heterocyclic compound binding
		MYCTH_2296474	0.64723	0.649452	5.39624	0.0045331	0.0542546	GO:1902494	catalytic complex
		MYCTH_2296298	-0.686238	-0.689084	4.25075	0.00454342	0.0542883	GO:1901564	organonitrogen compound metabolic process
		MYCTH_2298920	-0.923932	-0.932511	3.22725	0.0045799	0.0546339
		MYCTH_2122680	0.811045	0.815752	5.2927	0.00459027	0.0546674
		MYCTH_2305614	-0.672095	-0.673591	5.85019	0.004627	0.0550141	GO:0110165	cellular anatomical entity
		MYCTH_2090929	-0.685891	-0.688755	4.36215	0.00465133	0.0552126	GO:0016491	oxidoreductase activity
		MYCTH_2079474	0.68292	0.683991	6.47221	0.00466121	0.0552392
		MYCTH_2312112	-0.768619	-0.771343	3.84973	0.00471707	0.0558096	GO:0140096	catalytic activity, acting on a protein
		MYCTH_2300435	0.779088	0.782618	4.95695	0.00473931	0.0559812
		MYCTH_104887	0.998636	1.00978	3.78774	0.00475773	0.0560176
		MYCTH_2132657	-0.544447	-0.544681	8.58677	0.0047579	0.0560176	GO:0110165	cellular anatomical entity
		MYCTH_2302731	1.07697	1.08078	7.32411	0.00476943	0.0560622
		MYCTH_98929	-0.809789	-0.814557	4.86971	0.00480421	0.056293
		MYCTH_2294074	0.734154	0.736188	5.2794	0.00480464	0.056293
		MYCTH_2308814	-0.6832	-0.68604	4.38639	0.00481535	0.0563271	GO:1990234	transferase complex
		MYCTH_2296135	-0.628569	-0.629424	5.97773	0.00483285	0.0564405	GO:1903509	liposaccharide metabolic process
		MYCTH_2303348	0.722886	0.72649	6.02244	0.00487273	0.0568144	GO:0110165	cellular anatomical entity
		MYCTH_2306994	0.603131	0.603799	7.47717	0.00492627	0.0573462	GO:1990748	cellular detoxification
		MYCTH_2294427	0.618902	0.619729	6.02741	0.00494952	0.0575174	GO:0110165	cellular anatomical entity
		MYCTH_2297849	-0.727727	-0.731401	4.18176	0.00495689	0.0575174	GO:0016627	oxidoreductase activity, acting on the CH-CH group of donors
		MYCTH_2060198	5.91361	5.97246	5.80565	0.00506244	0.058648
		MYCTH_2313072	0.684971	0.687054	4.56229	0.00511216	0.0591293	GO:0110165	cellular anatomical entity
		MYCTH_2307394	-0.671486	-0.674214	4.75124	0.00519167	0.0598701	GO:1901663	quinone biosynthetic process
		MYCTH_2106260	-0.683216	-0.683617	6.82593	0.00519277	0.0598701	GO:1901363	heterocyclic compound binding
		MYCTH_2303158	3.09976	3.78961	3.04997	0.00526012	0.0605501
		MYCTH_2301661	-0.747076	-0.751285	4.49173	0.00529103	0.060809
		MYCTH_2075565	-0.609313	-0.611095	4.49873	0.00531828	0.0609961	GO:1901576	organic substance biosynthetic process
		MYCTH_2297338	-0.647027	-0.64893	5.3546	0.00532418	0.0609961	GO:1901681	sulfur compound binding
		MYCTH_2314761	0.652927	0.653488	8.19825	0.00535727	0.061278
		MYCTH_90354	1.87618	1.9229	5.05385	0.00541061	0.0617248
		MYCTH_38458	0.820275	0.826242	3.74508	0.00541341	0.0617248
		MYCTH_49142	-1.62508	-1.68396	2.81906	0.00543735	0.0619002	GO:2001141	regulation of RNA biosynthetic process
		MYCTH_2301726	-0.608268	-0.608864	6.1457	0.00564602	0.0641747
		MYCTH_2293942	0.883077	0.884808	5.58937	0.00572077	0.0649222
		MYCTH_111331	0.635993	0.637249	5.87371	0.00573465	0.0649777	GO:0016747	transferase activity, transferring acyl groups other than amino-acyl groups
		MYCTH_2295915	-0.75596	-0.757214	5.6693	0.00576758	0.0652485	GO:1990904	ribonucleoprotein complex
		MYCTH_2313262	-0.522019	-0.522725	7.05482	0.00581634	0.0656974
		MYCTH_2137000	0.676197	0.678624	4.32483	0.00586913	0.0661508	GO:0016898	oxidoreductase activity, acting on the CH-OH group of donors, cytochrome as acceptor
		MYCTH_2304479	-0.733958	-0.734374	7.08919	0.00587478	0.0661508	GO:1990904	ribonucleoprotein complex
		MYCTH_2142129	0.791402	0.792343	5.93758	0.00588911	0.066209	GO:2001141	regulation of RNA biosynthetic process
		MYCTH_2315189	0.654023	0.654495	6.7934	0.0059437	0.0667189
		MYCTH_2306898	0.591825	0.59346	5.52827	0.00599515	0.067103	GO:0016747	transferase activity, transferring acyl groups other than amino-acyl groups
		MYCTH_2301595	1.27835	1.29042	5.37075	0.00599648	0.067103	GO:0110165	cellular anatomical entity
		MYCTH_2302426	-0.712466	-0.716123	3.92985	0.0060668	0.067785	GO:0046571	aspartate-2-keto-4-methylthiobutyrate transaminase activity
		MYCTH_82772	-4.37401	-5.21784	2.42115	0.00616352	0.0687594	GO:0044237	cellular metabolic process
		MYCTH_79335	-0.74335	-0.747629	3.7024	0.00619315	0.0689835	GO:0042578	phosphoric ester hydrolase activity
		MYCTH_2297169	2.61727	2.96459	3.66283	0.00631739	0.0702591
		MYCTH_2311726	-0.739284	-0.740547	6.71069	0.0063681	0.070575	GO:1990904	ribonucleoprotein complex
		MYCTH_116553	-0.788617	-0.794066	3.45948	0.00637299	0.070575
		MYCTH_2294811	-0.521302	-0.521622	7.93355	0.00637508	0.070575	GO:1901564	organonitrogen compound metabolic process
		MYCTH_2299037	0.76426	0.76869	4.18595	0.00639449	0.0706816	GO:1901564	organonitrogen compound metabolic process
		MYCTH_2304236	-0.792344	-0.794372	7.06015	0.00640788	0.0707215	GO:1901363	heterocyclic compound binding
		MYCTH_103080	0.632467	0.634751	4.80892	0.0064929	0.0715505	GO:0016836	hydro-lyase activity
		MYCTH_2294582	-0.871177	-0.8765	4.64409	0.00650956	0.0716113
		MYCTH_2314467	-0.663691	-0.663802	9.93146	0.00651822	0.0716113
		MYCTH_2307236	0.863498	0.871026	4.22818	0.00656849	0.0720541	GO:0030060	L-malate dehydrogenase activity
		MYCTH_2306316	-0.676793	-0.678699	5.85158	0.00660606	0.0723564	GO:1990904	ribonucleoprotein complex
		MYCTH_2314827	0.681255	0.681868	8.33768	0.00665808	0.0728158
		MYCTH_2307864	1.71868	1.79402	3.31469	0.00666996	0.0728356
		MYCTH_2299779	-0.760774	-0.765634	4.41146	0.00674228	0.0735143	GO:0016997	alpha-sialidase activity
		MYCTH_2300024	0.640708	0.642301	6.2599	0.00675317	0.0735221	GO:2001141	regulation of RNA biosynthetic process
		MYCTH_2082154	-0.679384	-0.680328	6.88316	0.00677142	0.0736099	GO:1990904	ribonucleoprotein complex
		MYCTH_2307846	-0.629925	-0.630794	5.97105	0.0068014	0.0738248	GO:1990542	mitochondrial transmembrane transport
		MYCTH_110061	0.564951	0.565536	6.24548	0.00691833	0.0749814	GO:0071704	organic substance metabolic process
		MYCTH_2294541	-0.814117	-0.818728	4.84472	0.00700857	0.0758458	GO:1901564	organonitrogen compound metabolic process
		MYCTH_2296263	-0.644564	-0.647119	4.58815	0.0070224	0.0758819
		MYCTH_2296167	0.817605	0.819551	4.55386	0.00704126	0.0759721
		MYCTH_2295289	-0.619454	-0.620043	6.55275	0.00707142	0.0761837	GO:1901576	organic substance biosynthetic process
		MYCTH_2294655	-0.631818	-0.632748	6.03851	0.00711092	0.0764874	GO:1990939	ATP-dependent microtubule motor activity
		MYCTH_2294250	0.674012	0.674553	6.32102	0.00712123	0.0764874	GO:1901564	organonitrogen compound metabolic process
		MYCTH_2295989	0.499095	0.499118	11.497	0.00713318	0.0764874	GO:1903035	negative regulation of response to wounding
		MYCTH_113985	0.576767	0.577426	6.76689	0.00714193	0.0764874
		MYCTH_97310	0.788534	0.789375	6.86294	0.00717626	0.0766488	GO:1904091	peptidyl carrier protein activity
		MYCTH_2054555	0.68376	0.687051	3.58443	0.0071782	0.0766488
		MYCTH_2300537	-0.562665	-0.563308	7.06131	0.00721277	0.076744	GO:2001141	regulation of RNA biosynthetic process
		MYCTH_2312287	-0.772747	-0.778028	4.72319	0.00722327	0.076744
		MYCTH_2309073	0.563963	0.564347	7.91859	0.00722464	0.076744	GO:0110165	cellular anatomical entity
		MYCTH_2310241	-0.89685	-0.905629	2.78245	0.00723888	0.076744	GO:1905039	carboxylic acid transmembrane transport
		MYCTH_75070	1.18542	1.2073	3.3932	0.0072402	0.076744	GO:1903394	protein localization to kinetochore involved in kinetochore assembly
		MYCTH_2300142	1.06273	1.06449	8.46794	0.00738009	0.0781123
		MYCTH_2302851	0.651509	0.651913	9.00311	0.00739561	0.0781621
		MYCTH_75197	-0.61343	-0.614812	5.17641	0.00742811	0.078391	GO:1990904	ribonucleoprotein complex
		MYCTH_2298766	-0.573042	-0.573658	6.78112	0.00744336	0.0784374	GO:1901576	organic substance biosynthetic process
		MYCTH_2307892	0.938707	0.948289	4.45514	0.00753467	0.079284
		MYCTH_2306234	1.57665	1.63476	4.18436	0.00755769	0.0793161	GO:0030791	arsenite methyltransferase activity
		MYCTH_2307766	-0.743151	-0.744624	5.68053	0.00755966	0.0793161
		MYCTH_2304670	-0.540678	-0.54105	7.68737	0.0076158	0.0797893	GO:2001141	regulation of RNA biosynthetic process
		MYCTH_2294206	-0.609859	-0.61053	6.89978	0.00766199	0.0800117
		MYCTH_2301963	0.757759	0.757929	10.2293	0.00766554	0.0800117	GO:1901564	organonitrogen compound metabolic process
		MYCTH_2297268	-0.608172	-0.609683	5.61845	0.00767734	0.0800117	GO:0055085	transmembrane transport
		MYCTH_2296938	0.860676	0.86846	4.8445	0.0076813	0.0800117
		MYCTH_2298531	-0.640185	-0.641144	6.76915	0.00780971	0.0812322
		MYCTH_2059249	-0.84276	-0.850084	3.3551	0.00791434	0.0822022	GO:0110165	cellular anatomical entity
		MYCTH_2307982	-0.489494	-0.489661	7.56409	0.00793378	0.0822859	GO:0098662	inorganic cation transmembrane transport
		MYCTH_2312027	0.639885	0.642413	5.3682	0.00795107	0.0823471	GO:1990575	mitochondrial L-ornithine transmembrane transport
		MYCTH_2305754	0.775163	0.779396	4.40394	0.00805719	0.0833268	GO:1901363	heterocyclic compound binding
		MYCTH_2298133	-0.552497	-0.5529	6.39229	0.00814216	0.0840853	GO:1901607	alpha-amino acid biosynthetic process
		MYCTH_111214	-0.515665	-0.515992	7.60209	0.00816272	0.0841773	GO:1902653	secondary alcohol biosynthetic process
		MYCTH_2302941	0.677609	0.678405	6.90625	0.00839282	0.086339
		MYCTH_2115071	-0.537261	-0.537714	7.76702	0.00839622	0.086339
		MYCTH_2089975	1.24629	1.27337	4.61455	0.00841438	0.0864028
		MYCTH_2306542	-0.805218	-0.811614	3.15732	0.00844965	0.0866418	GO:1901663	quinone biosynthetic process
		MYCTH_2308596	0.689058	0.692083	4.59877	0.00854809	0.0874667	GO:0110165	cellular anatomical entity
		MYCTH_2298333	0.64718	0.649978	5.12702	0.00855428	0.0874667
		MYCTH_2294664	-0.555324	-0.556359	6.05983	0.00857405	0.0875117	GO:1901363	heterocyclic compound binding
		MYCTH_2296807	-0.610093	-0.610306	8.52084	0.00858291	0.0875117	GO:1902884	positive regulation of response to oxidative stress
		MYCTH_2145474	-0.540421	-0.541311	6.58519	0.00860405	0.0876037	GO:1901576	organic substance biosynthetic process
		MYCTH_2078660	-0.682563	-0.685784	4.43863	0.00863801	0.0878259	GO:1990904	ribonucleoprotein complex
		MYCTH_2297307	0.655849	0.658825	4.84134	0.0086984	0.0883157
		MYCTH_2311253	0.67409	0.677434	4.35278	0.00875391	0.0887546	GO:0016787	hydrolase activity
		MYCTH_2136301	0.792854	0.798982	4.27398	0.00877318	0.0888254
		MYCTH_2303828	-0.855464	-0.861086	4.67737	0.00879364	0.0889081	GO:2001141	regulation of RNA biosynthetic process
		MYCTH_2303596	-0.900143	-0.908983	3.68628	0.00883324	0.0891836	GO:2001141	regulation of RNA biosynthetic process
		MYCTH_110187	-0.485067	-0.48532	7.48908	0.00888675	0.0895988	GO:1902653	secondary alcohol biosynthetic process
		MYCTH_2307033	0.791147	0.797269	5.04383	0.0089368	0.0899779
		MYCTH_2306503	-0.710297	-0.71316	5.10846	0.0090187	0.0905561	GO:0016903	oxidoreductase activity, acting on the aldehyde or oxo group of donors
		MYCTH_2300547	-0.985618	-0.998214	2.98196	0.00902526	0.0905561	GO:1903509	liposaccharide metabolic process
		MYCTH_2310830	0.979186	0.991518	3.05772	0.00903181	0.0905561
		MYCTH_2310821	0.623017	0.625464	4.58088	0.0091357	0.0913522	GO:1901575	organic substance catabolic process
		MYCTH_2295833	-0.668942	-0.669617	7.28591	0.00914771	0.0913522	GO:0044237	cellular metabolic process
		MYCTH_2079864	-0.658346	-0.659422	6.88398	0.00914912	0.0913522	GO:1990542	mitochondrial transmembrane transport
		MYCTH_2297809	0.64077	0.641268	7.99656	0.00922659	0.0919986
		MYCTH_2306684	1.1753	1.18114	6.27145	0.00928666	0.0924701	GO:0051234	establishment of localization
		MYCTH_2116681	-0.706584	-0.710685	4.84685	0.00930333	0.0925086	GO:1902531	regulation of intracellular signal transduction
		MYCTH_2055981	-0.956913	-0.968502	3.86056	0.00934155	0.0926771
		MYCTH_2303153	-0.507478	-0.507982	7.3542	0.00935836	0.0926771	GO:1990904	ribonucleoprotein complex
		MYCTH_2090930	-0.643924	-0.64677	4.20142	0.00937349	0.0926771
		MYCTH_2300594	1.48807	1.53898	3.54279	0.00938126	0.0926771
		MYCTH_2308330	1.27288	1.30292	2.94369	0.00938438	0.0926771
		MYCTH_2308895	-0.651305	-0.654294	3.6346	0.00940806	0.0927287
		MYCTH_2122615	1.20979	1.23515	2.71499	0.00945024	0.0927287
		MYCTH_2298011	-0.695536	-0.699433	4.23034	0.00945539	0.0927287
		MYCTH_2308893	-0.693536	-0.694521	5.23367	0.00946514	0.0927287
		MYCTH_2315074	-0.596932	-0.597697	7.19824	0.00947843	0.0927287	GO:0110165	cellular anatomical entity
		MYCTH_2303121	0.583369	0.58424	7.12517	0.00948523	0.0927287	GO:0042578	phosphoric ester hydrolase activity
		MYCTH_2313078	0.924686	0.935115	4.41714	0.00948825	0.0927287
		MYCTH_2304416	0.949552	0.958571	4.04189	0.00949222	0.0927287
		MYCTH_2075799	-0.533133	-0.534333	5.69538	0.0095124	0.0928005	GO:1901576	organic substance biosynthetic process
		MYCTH_2311687	1.64948	1.72232	4.34338	0.00960427	0.0935705
		MYCTH_2311126	0.548353	0.549111	5.76198	0.00962753	0.0936708
		MYCTH_2312685	-0.636396	-0.638496	5.96272	0.00968244	0.0940785	GO:1990904	ribonucleoprotein complex
		MYCTH_108304	0.753692	0.754055	8.22596	0.00973931	0.094504	GO:1990236	proteasome core complex import into nucleus
		MYCTH_2306093	0.706775	0.708771	5.38142	0.00982224	0.0951625	GO:0110165	cellular anatomical entity
		MYCTH_2311755	0.529422	0.530587	5.87517	0.0098335	0.0951625
		MYCTH_77970	1.18673	1.21082	3.45445	0.00987985	0.0953105	GO:1901606	alpha-amino acid catabolic process
		MYCTH_2311258	0.904489	0.914329	3.27213	0.00988789	0.0953105
		MYCTH_2316249	-0.582333	-0.582469	8.98367	0.00988835	0.0953105
		MYCTH_2310986	1.05435	1.0705	3.81231	0.00990556	0.0953493
		MYCTH_2308148	0.777556	0.780415	6.47582	0.0100723	0.0968253
		MYCTH_2145409	-0.49488	-0.494954	9.60659	0.0101741	0.0976736	GO:1990204	oxidoreductase complex
		MYCTH_2127519	1.18626	1.21061	2.75173	0.0102735	0.0984978	GO:0110165	cellular anatomical entity
		MYCTH_2309037	-0.53815	-0.539449	5.86819	0.0103622	0.0992162
		MYCTH_2299448	1.14177	1.16325	3.82294	0.0103871	0.0993232	GO:0016747	transferase activity, transferring acyl groups other than amino-acyl groups
		MYCTH_2316063	-0.615724	-0.618175	4.47719	0.0104465	0.0997591
		MYCTH_2309909	-0.742833	-0.743834	6.05408	0.0104686	0.0998381	GO:0016798	hydrolase activity, acting on glycosyl bonds
		MYCTH_2297596	3.19289	4.30459	2.28929	0.0105386	0.100373
		MYCTH_2294218	-0.680642	-0.681723	6.71027	0.0105537	0.100385	GO:1990904	ribonucleoprotein complex
		MYCTH_2303965	-0.633555	-0.636269	5.33538	0.010747	0.101905	GO:1990542	mitochondrial transmembrane transport
		MYCTH_59137	-0.788072	-0.789266	5.96026	0.0107544	0.101905	GO:1901576	organic substance biosynthetic process
		MYCTH_2308280	-1.40355	-1.44246	3.5661	0.0107558	0.101905	GO:1901678	iron coordination entity transport
		MYCTH_2137894	-0.509291	-0.509487	7.69703	0.0109004	0.10314
		MYCTH_2127139	-0.752577	-0.75441	6.04557	0.0109463	0.103439	GO:1990904	ribonucleoprotein complex
		MYCTH_2301048	0.704561	0.707913	5.39267	0.010984	0.103659	GO:0140135	mechanosensitive cation channel activity
		MYCTH_2111282	-0.789786	-0.796297	3.61693	0.0110169	0.103835	GO:0110165	cellular anatomical entity
		MYCTH_2296372	-0.703281	-0.704551	7.66002	0.0110599	0.104104	GO:2001141	regulation of RNA biosynthetic process
		MYCTH_2297089	-0.600544	-0.601066	7.7015	0.0111929	0.104999
		MYCTH_2028011	-0.590401	-0.590736	7.89772	0.0111972	0.104999	GO:1901363	heterocyclic compound binding
		MYCTH_2301462	-0.705502	-0.709338	4.13672	0.0112064	0.104999	GO:1901363	heterocyclic compound binding
		MYCTH_2307663	0.808408	0.809858	6.99682	0.0112131	0.104999	GO:0016787	hydrolase activity
		MYCTH_2296621	-0.52659	-0.527134	7.21957	0.0112552	0.105257	GO:1990904	ribonucleoprotein complex
		MYCTH_72833	-1.24021	-1.24062	8.49853	0.0112907	0.105453
		MYCTH_2302859	0.50829	0.508715	7.03484	0.0113675	0.106033	GO:0110165	cellular anatomical entity
		MYCTH_2306242	0.652275	0.654535	6.62283	0.0114097	0.106225	GO:1990234	transferase complex
		MYCTH_2120170	-0.636528	-0.637751	5.42574	0.011428	0.106225	GO:1901564	organonitrogen compound metabolic process
		MYCTH_112025	0.521419	0.521582	7.98704	0.0114322	0.106225
		MYCTH_2294959	-0.543788	-0.54394	9.33877	0.0114606	0.106353	GO:1990904	ribonucleoprotein complex
		MYCTH_2312817	-0.704326	-0.708743	3.63429	0.0116617	0.108064	GO:1901360	organic cyclic compound metabolic process
		MYCTH_2316107	-0.495016	-0.495348	6.9443	0.0116749	0.108064
		MYCTH_2310250	0.532517	0.533374	6.20559	0.0117477	0.108479
		MYCTH_2297138	-0.475104	-0.475497	7.77067	0.0117497	0.108479
		MYCTH_2307450	-0.595054	-0.597284	4.92343	0.0118152	0.108944	GO:2001141	regulation of RNA biosynthetic process
		MYCTH_2064545	-0.86493	-0.873928	4.04283	0.0118352	0.108989
		MYCTH_2294821	0.676257	0.677187	7.12161	0.0119131	0.109488	GO:1990904	ribonucleoprotein complex
		MYCTH_2315910	0.700838	0.700882	10.1189	0.0119196	0.109488	GO:1901576	organic substance biosynthetic process
		MYCTH_2295230	-0.568537	-0.570029	6.32821	0.0119913	0.110006	GO:1904659	glucose transmembrane transport
		MYCTH_2305747	-0.639367	-0.642434	4.58312	0.0120323	0.110243	GO:0140096	catalytic activity, acting on a protein
		MYCTH_2298205	-0.618329	-0.618987	6.23138	0.0121916	0.111561	GO:0110165	cellular anatomical entity
		MYCTH_2071169	-0.603819	-0.60391	10.212	0.0122752	0.112184	GO:2001141	regulation of RNA biosynthetic process
		MYCTH_2310829	-0.734741	-0.74	3.29868	0.0123382	0.112483
		MYCTH_2308140	0.681755	0.684036	4.8503	0.012339	0.112483
		MYCTH_2089819	-0.678352	-0.68227	4.5868	0.0123566	0.112501
		MYCTH_2299383	-0.602523	-0.60266	9.02855	0.0123959	0.112717	GO:1903047	mitotic cell cycle process
		MYCTH_2309900	-0.802034	-0.806483	4.545	0.0124363	0.112896
		MYCTH_2301690	0.630851	0.633033	4.98711	0.0124468	0.112896
		MYCTH_2311038	1.0008	1.01539	3.70914	0.0125206	0.113423
		MYCTH_2089701	0.690008	0.694237	4.14695	0.0127733	0.115443
		MYCTH_2312351	0.619595	0.622288	5.23923	0.0127756	0.115443	GO:1901576	organic substance biosynthetic process
		MYCTH_2304624	0.527018	0.527392	8.06461	0.0128296	0.11567	GO:1990498	mitotic spindle microtubule
		MYCTH_2298800	-0.663457	-0.666388	4.26604	0.0128327	0.11567	GO:0110165	cellular anatomical entity
		MYCTH_2312847	-0.643827	-0.647072	3.8609	0.0129103	0.116104	GO:2001141	regulation of RNA biosynthetic process
		MYCTH_2307825	0.591337	0.59307	5.66646	0.0129269	0.116104
		MYCTH_2311548	-0.545629	-0.546433	6.14102	0.012929	0.116104	GO:0140312	cargo adaptor activity
		MYCTH_2064081	0.677384	0.677538	9.57637	0.0130347	0.116908
		MYCTH_2311330	0.566559	0.568426	4.57023	0.0130798	0.117167	GO:0019239	deaminase activity
		MYCTH_2302542	-0.612014	-0.614665	4.49315	0.0131726	0.117852	GO:1901363	heterocyclic compound binding
		MYCTH_112159	-0.56259	-0.56286	8.18776	0.0132039	0.117873	GO:1902653	secondary alcohol biosynthetic process
		MYCTH_112498	0.507838	0.508388	7.42296	0.0132229	0.117873
		MYCTH_2296236	0.733347	0.738699	4.60626	0.0132238	0.117873
		MYCTH_2078031	-0.530214	-0.530788	7.31631	0.0132417	0.117887	GO:1990904	ribonucleoprotein complex
		MYCTH_2314986	0.529596	0.529689	9.66361	0.0133367	0.118503
		MYCTH_2297590	-0.722367	-0.725552	5.61743	0.0133436	0.118503	GO:1990748	cellular detoxification
		MYCTH_2311723	-0.548718	-0.549134	7.75556	0.0134536	0.119332	GO:1903047	mitotic cell cycle process
		MYCTH_46530	-0.639846	-0.643076	3.41255	0.0135264	0.119734	GO:2001141	regulation of RNA biosynthetic process
		MYCTH_2296133	-0.591477	-0.593808	4.66469	0.0135319	0.119734
		MYCTH_2315052	0.446707	0.446769	10.0402	0.0135514	0.11976	GO:1901575	organic substance catabolic process
		MYCTH_2306997	-0.497848	-0.498525	6.9913	0.0135754	0.119825	GO:0110165	cellular anatomical entity
		MYCTH_2310217	-0.487178	-0.487715	6.39328	0.0136382	0.120233
		MYCTH_2314839	0.555588	0.556672	7.81367	0.0137308	0.120901	GO:1901564	organonitrogen compound metabolic process
		MYCTH_2304768	0.55991	0.560103	8.94765	0.0137855	0.121205	GO:1990837	sequence-specific double-stranded DNA binding
		MYCTH_2294415	0.571605	0.573314	4.6596	0.0137988	0.121205	GO:0016788	hydrolase activity, acting on ester bonds
		MYCTH_2294406	-0.732604	-0.738038	3.61185	0.0139139	0.122068
		MYCTH_2294372	-0.632778	-0.634089	5.05132	0.0139318	0.122076	GO:1901576	organic substance biosynthetic process
		MYCTH_2313989	0.559923	0.560431	7.08596	0.0139861	0.122404	GO:1903047	mitotic cell cycle process
		MYCTH_66448	0.713561	0.715406	6.0046	0.0140096	0.122461
		MYCTH_2304704	0.537139	0.53728	9.61024	0.0140587	0.122742	GO:1901576	organic substance biosynthetic process
		MYCTH_2302852	0.578292	0.579981	4.58319	0.0141198	0.123127	GO:1901698	response to nitrogen compound
		MYCTH_2297294	2.34673	2.6461	4.14887	0.0142372	0.124001	GO:0110165	cellular anatomical entity
		MYCTH_2091473	-0.591161	-0.591378	8.8052	0.0144376	0.125595	GO:1990204	oxidoreductase complex
		MYCTH_2295009	0.477692	0.478144	7.46254	0.0144664	0.125695	GO:1901607	alpha-amino acid biosynthetic process
		MYCTH_2296309	0.742858	0.744834	5.4764	0.0145278	0.126076
		MYCTH_2300403	0.703549	0.70834	3.89317	0.0146652	0.127116	GO:0140096	catalytic activity, acting on a protein
		MYCTH_2315227	0.592428	0.593625	6.84586	0.0147973	0.128108	GO:2001251	negative regulation of chromosome organization
		MYCTH_2298552	-0.522278	-0.523629	5.63634	0.0148793	0.128663	GO:1990542	mitochondrial transmembrane transport
		MYCTH_2312533	-0.659173	-0.660786	6.11528	0.0148995	0.128684
		MYCTH_112121	1.11062	1.11231	9.03376	0.0149542	0.129002	GO:1902222	erythrose 4-phosphate/phosphoenolpyruvate family amino acid catabolic process
		MYCTH_2091689	-0.582402	-0.583461	6.3638	0.0149952	0.129152	GO:1901576	organic substance biosynthetic process
		MYCTH_2314244	-0.593329	-0.595389	5.43145	0.0150216	0.129152	GO:0110165	cellular anatomical entity
		MYCTH_2304929	-0.692901	-0.694528	6.19945	0.0150252	0.129152	GO:1990904	ribonucleoprotein complex
		MYCTH_2311062	-0.610697	-0.611126	7.10827	0.015044	0.12916	GO:1901576	organic substance biosynthetic process
		MYCTH_2306853	0.549385	0.550386	6.45298	0.0151188	0.129556
		MYCTH_2309686	0.985925	1.00071	6.23344	0.0151386	0.129556	GO:0043876	D-threonine aldolase activity
		MYCTH_2295857	-0.537603	-0.539184	5.21219	0.0151438	0.129556	GO:1901576	organic substance biosynthetic process
		MYCTH_2298553	-0.559062	-0.560534	5.14013	0.015263	0.130394	GO:1901659	glycosyl compound biosynthetic process
		MYCTH_2296247	0.460367	0.460414	10.7345	0.0152778	0.130394	GO:1901576	organic substance biosynthetic process
		MYCTH_2308179	-0.615025	-0.616604	5.09475	0.0154097	0.13132
		MYCTH_2309779	-0.632124	-0.63337	6.39096	0.0154227	0.13132	GO:1905037	autophagosome organization
		MYCTH_2303257	0.702221	0.704261	5.66214	0.0156108	0.132765
		MYCTH_57777	-0.473989	-0.474395	7.32634	0.0156757	0.13316	GO:2001141	regulation of RNA biosynthetic process
		MYCTH_2053975	-0.623851	-0.625037	4.88389	0.0158908	0.134829
		MYCTH_2309600	0.527396	0.528845	6.49453	0.0160048	0.135512	GO:2001141	regulation of RNA biosynthetic process
		MYCTH_2305555	1.21328	1.24369	3.60843	0.0160088	0.135512
		MYCTH_2312390	-0.542243	-0.542466	8.67565	0.0161797	0.136799	GO:1902600	proton transmembrane transport
		MYCTH_2308049	-0.557606	-0.558333	6.2913	0.0163172	0.137801
		MYCTH_2300093	0.885789	0.887828	7.8714	0.0163432	0.137859
		MYCTH_2307924	0.970566	0.984585	4.02276	0.0163883	0.138078
		MYCTH_115935	0.478955	0.479526	7.48021	0.0164096	0.138097
		MYCTH_2300010	-0.487894	-0.488693	5.76022	0.0165555	0.139162	GO:1990904	ribonucleoprotein complex
		MYCTH_2306113	-0.591487	-0.591816	7.79106	0.0166516	0.139808
		MYCTH_2035984	1.22375	1.25555	2.77824	0.016733	0.140328
		MYCTH_2307987	0.71473	0.717971	5.08054	0.0168019	0.140743	GO:1901564	organonitrogen compound metabolic process
		MYCTH_2302809	0.683435	0.687559	4.28936	0.016855	0.140879
		MYCTH_2306514	-0.514236	-0.515101	6.30522	0.0168604	0.140879	GO:0110165	cellular anatomical entity
		MYCTH_2298317	0.767707	0.77341	4.23298	0.0168766	0.140879	GO:1903046	meiotic cell cycle process
		MYCTH_2310947	-0.546446	-0.546707	7.70109	0.0169247	0.141117	GO:2001141	regulation of RNA biosynthetic process
		MYCTH_2302997	0.718155	0.720388	6.80823	0.0169946	0.141506
		MYCTH_2315548	0.603909	0.603993	10.8865	0.0170104	0.141506	GO:1903046	meiotic cell cycle process
		MYCTH_2306019	-0.653462	-0.657335	4.93129	0.017054	0.141705	GO:1901564	organonitrogen compound metabolic process
		MYCTH_2303656	-0.668145	-0.672358	4.39657	0.0171046	0.141962
		MYCTH_2090388	-0.565711	-0.566404	6.34713	0.0171338	0.142041	GO:1990904	ribonucleoprotein complex
		MYCTH_2071057	0.662235	0.666319	3.25053	0.0171846	0.142299
		MYCTH_2298729	0.492702	0.493576	6.19311	0.0172301	0.142513	GO:1901576	organic substance biosynthetic process
		MYCTH_2297737	0.772591	0.779628	3.71228	0.0173117	0.143024
		MYCTH_2312270	-0.592829	-0.595464	4.26207	0.0174258	0.143749	GO:0110165	cellular anatomical entity
		MYCTH_2295120	0.949547	0.952833	5.40067	0.0174392	0.143749	GO:0140096	catalytic activity, acting on a protein
		MYCTH_2294928	0.596457	0.596938	7.51386	0.0174603	0.143759	GO:2001141	regulation of RNA biosynthetic process
		MYCTH_2086391	-0.524225	-0.524345	9.6705	0.0175671	0.144474	GO:1990542	mitochondrial transmembrane transport
		MYCTH_2297226	-0.54584	-0.547679	5.59995	0.0176135	0.144577	GO:0110165	cellular anatomical entity
		MYCTH_2307847	-0.564228	-0.566357	4.13635	0.0176196	0.144577	GO:1903509	liposaccharide metabolic process
		MYCTH_2294110	-0.51244	-0.513676	5.8954	0.0177368	0.145291	GO:1901576	organic substance biosynthetic process
		MYCTH_2316511	-0.655561	-0.655729	7.90105	0.017753	0.145291	GO:0110165	cellular anatomical entity
		MYCTH_98955	0.992449	1.00847	4.59666	0.0177669	0.145291	GO:2001141	regulation of RNA biosynthetic process
		MYCTH_2295490	0.803142	0.803649	8.25435	0.0177885	0.145303	GO:1990234	transferase complex
		MYCTH_2299913	0.65966	0.663741	4.66231	0.017816	0.145364	GO:0016903	oxidoreductase activity, acting on the aldehyde or oxo group of donors
		MYCTH_2122637	0.695443	0.696375	7.16821	0.0180628	0.147211
		MYCTH_2310905	0.706654	0.71193	7.15529	0.0181782	0.147984	GO:1901617	organic hydroxy compound biosynthetic process
		MYCTH_2301521	-0.690088	-0.693034	6.09176	0.0183419	0.149149
		MYCTH_2310154	0.858793	0.86561	6.07979	0.0184067	0.1494
		MYCTH_2304022	0.668541	0.670851	5.01203	0.0184614	0.1494	GO:0005515	protein binding
		MYCTH_2300396	-0.50244	-0.503536	6.20281	0.0184724	0.1494	GO:1990904	ribonucleoprotein complex
		MYCTH_2295315	-0.533683	-0.534829	6.07637	0.0184817	0.1494	GO:1901616	organic hydroxy compound catabolic process
		MYCTH_106950	-0.640236	-0.643949	4.68554	0.0184892	0.1494	GO:1990904	ribonucleoprotein complex
		MYCTH_2295729	-0.935874	-0.940295	5.40673	0.0185165	0.1494	GO:1901564	organonitrogen compound metabolic process
		MYCTH_2304446	0.691743	0.696682	3.71813	0.0185174	0.1494	GO:1901576	organic substance biosynthetic process
		MYCTH_112080	0.563944	0.564249	7.08233	0.0186582	0.150368
		MYCTH_2297460	0.627439	0.62789	6.32375	0.0187278	0.15068	GO:1901607	alpha-amino acid biosynthetic process
		MYCTH_2304820	-0.599378	-0.600641	5.3601	0.0187386	0.15068	GO:0046914	transition metal ion binding
		MYCTH_2313872	-0.665763	-0.667639	6.22179	0.0188812	0.151658	GO:1990542	mitochondrial transmembrane transport
		MYCTH_2106471	2.22011	2.49091	2.75511	0.0190305	0.152687
		MYCTH_2303849	-0.524423	-0.525745	5.84989	0.0191866	0.153769	GO:2001141	regulation of RNA biosynthetic process
		MYCTH_2294749	0.663173	0.666594	3.88706	0.0193547	0.154941	GO:1901575	organic substance catabolic process
		MYCTH_2303566	-0.556046	-0.55673	6.02092	0.0193923	0.154941	GO:1901606	alpha-amino acid catabolic process
		MYCTH_2316652	-0.495879	-0.49601	9.29044	0.0194163	0.154941	GO:0110165	cellular anatomical entity
		MYCTH_2295965	0.53321	0.534925	5.60704	0.0194185	0.154941	GO:1901564	organonitrogen compound metabolic process
		MYCTH_2056455	0.658743	0.658998	8.7339	0.0195334	0.155549
		MYCTH_2305890	-0.779784	-0.787362	3.59965	0.0195603	0.155549
		MYCTH_2294574	0.640851	0.641472	8.25632	0.0195726	0.155549	GO:0110165	cellular anatomical entity
		MYCTH_2134135	0.630896	0.63136	7.46662	0.0195809	0.155549
		MYCTH_2063736	-0.705088	-0.7105	4.05293	0.0196671	0.156063	GO:1901564	organonitrogen compound metabolic process
		MYCTH_2305288	0.617446	0.618246	6.73653	0.0197932	0.156891	GO:0016798	hydrolase activity, acting on glycosyl bonds
		MYCTH_2076744	0.630723	0.631857	7.96648	0.0198649	0.157287
		MYCTH_2297779	0.497482	0.497576	9.985	0.0200738	0.158767	GO:1901575	organic substance catabolic process
		MYCTH_2061852	0.775673	0.78272	3.28497	0.0201205	0.158963
		MYCTH_2295130	0.544899	0.545336	7.80654	0.0202004	0.15942
		MYCTH_2302672	1.40856	1.46329	2.8787	0.0202296	0.159477
		MYCTH_2295275	-0.573045	-0.574107	6.68592	0.0202805	0.159703	GO:1990904	ribonucleoprotein complex
		MYCTH_2308030	0.935552	0.94936	2.87249	0.0204175	0.160608	GO:1901575	organic substance catabolic process
		MYCTH_2309250	0.752367	0.754108	7.65766	0.0205474	0.161453	GO:0110165	cellular anatomical entity
		MYCTH_2312260	-0.445106	-0.445783	6.25265	0.0205823	0.161552	GO:0110165	cellular anatomical entity
		MYCTH_2295885	-0.48543	-0.485763	7.56522	0.0206301	0.161752	GO:1901564	organonitrogen compound metabolic process
		MYCTH_2298430	-0.533817	-0.535181	5.06044	0.0207065	0.162175	GO:0140096	catalytic activity, acting on a protein
		MYCTH_2142789	-0.936773	-0.950745	2.94697	0.0207545	0.162375
		MYCTH_2300721	0.54001	0.54081	7.13464	0.0208527	0.162774	GO:0046921	alpha-(1->6)-fucosyltransferase activity
		MYCTH_2307795	-0.551988	-0.554088	4.90076	0.0208829	0.162774	GO:1990904	ribonucleoprotein complex
		MYCTH_2304673	0.540741	0.541769	7.18631	0.0208852	0.162774
		MYCTH_2301550	-0.523521	-0.524437	6.71995	0.0208956	0.162774	GO:1990904	ribonucleoprotein complex
		MYCTH_2310900	0.582371	0.58503	5.29927	0.0209942	0.163366	GO:0046914	transition metal ion binding
		MYCTH_2306507	-0.659646	-0.66405	3.90689	0.0212153	0.16474	GO:0110165	cellular anatomical entity
		MYCTH_2300054	-0.540225	-0.541204	6.68187	0.0212164	0.16474	GO:1901363	heterocyclic compound binding
		MYCTH_2306484	1.02739	1.04666	2.86889	0.0212748	0.164962	GO:0016787	hydrolase activity
		MYCTH_2294067	0.862357	0.873103	3.62723	0.0212906	0.164962
		MYCTH_2309758	-0.511784	-0.512616	5.90442	0.021449	0.165835	GO:0110165	cellular anatomical entity
		MYCTH_2310527	0.870477	0.870776	8.99835	0.0214545	0.165835
		MYCTH_2306767	0.652149	0.653133	5.93914	0.021472	0.165835
		MYCTH_2311505	0.54125	0.542881	5.55866	0.021517	0.166005	GO:0110165	cellular anatomical entity
		MYCTH_2295601	0.834737	0.836644	7.2792	0.0215452	0.166045	GO:1901576	organic substance biosynthetic process
		MYCTH_2300995	1.17415	1.19208	5.71082	0.021601	0.166251
		MYCTH_2056329	0.61278	0.613956	6.44407	0.0216179	0.166251
		MYCTH_2084736	-0.475288	-0.47534	10.216	0.0216688	0.166465	GO:0016491	oxidoreductase activity
		MYCTH_2097429	-0.516046	-0.517066	6.04681	0.0217933	0.167244	GO:1901564	organonitrogen compound metabolic process
		MYCTH_80304	0.826559	0.828945	5.95886	0.0218962	0.167856	GO:0071704	organic substance metabolic process
		MYCTH_2093133	0.577905	0.579967	4.09449	0.0219672	0.168159	GO:0110165	cellular anatomical entity
		MYCTH_2304452	0.601145	0.603292	4.24522	0.0219823	0.168159
		MYCTH_2295174	-0.523462	-0.523662	8.65898	0.0220344	0.168379	GO:1902600	proton transmembrane transport
		MYCTH_2303678	-0.571783	-0.574024	4.30545	0.0221033	0.168616
		MYCTH_107186	0.816487	0.818316	5.13962	0.0221121	0.168616	GO:0016798	hydrolase activity, acting on glycosyl bonds
		MYCTH_2308118	-0.496089	-0.496212	7.92677	0.0222808	0.169724
		MYCTH_2304410	-0.433698	-0.434042	6.79315	0.0224971	0.171191	GO:0110165	cellular anatomical entity
		MYCTH_2303108	0.730423	0.736853	3.9399	0.0225326	0.171281
		MYCTH_2294504	0.861224	0.869347	5.84509	0.0226477	0.171975
		MYCTH_2074905	0.501102	0.501213	10.0843	0.0226845	0.172073	GO:1902653	secondary alcohol biosynthetic process
		MYCTH_2311995	0.657324	0.660256	4.23552	0.0228095	0.172841	GO:2001141	regulation of RNA biosynthetic process
		MYCTH_2089137	0.926021	0.939989	3.76804	0.0230027	0.173967
		MYCTH_2093591	-0.65497	-0.65763	5.67539	0.0230063	0.173967
		MYCTH_2120499	0.895317	0.900139	8.31903	0.0230366	0.174014
		MYCTH_2112958	-0.553027	-0.555293	4.88252	0.0230949	0.174272
		MYCTH_2316413	-0.545685	-0.546067	7.86402	0.0231626	0.174601	GO:1902903	regulation of supramolecular fiber organization
		MYCTH_2304127	-0.499957	-0.501302	5.95141	0.0232251	0.17489	GO:1990570	GDP-mannose transmembrane transport
		MYCTH_2299849	-0.74008	-0.746885	3.264	0.0232759	0.17509
		MYCTH_2073132	-0.523981	-0.525294	5.50586	0.0234005	0.175845	GO:2001252	positive regulation of chromosome organization
		MYCTH_2096434	-0.518383	-0.518699	8.45783	0.0234893	0.176329	GO:1901659	glycosyl compound biosynthetic process
		MYCTH_2303090	-0.773088	-0.780974	3.73611	0.0235679	0.176735	GO:0110165	cellular anatomical entity
		MYCTH_2313270	0.871861	0.878619	4.24477	0.0236226	0.176961
		MYCTH_2302433	-0.582258	-0.583498	6.46109	0.0236704	0.177136	GO:1901363	heterocyclic compound binding
		MYCTH_2297847	-0.564572	-0.565501	5.93607	0.0237044	0.177207	GO:0016885	ligase activity, forming carbon-carbon bonds
		MYCTH_2305455	1.34666	1.39212	4.81651	0.0237843	0.177621
		MYCTH_2306070	-0.467736	-0.468568	5.48919	0.0238622	0.178019	GO:1990481	mRNA pseudouridine synthesis
		MYCTH_2307988	0.654819	0.659328	6.25235	0.0238951	0.17808
		MYCTH_2313184	1.39967	1.4569	3.53689	0.0240349	0.178938	GO:1901363	heterocyclic compound binding
		MYCTH_2079768	-0.523396	-0.523565	8.92961	0.0242712	0.180511	GO:1990542	mitochondrial transmembrane transport
		MYCTH_2308841	0.423658	0.42408	7.02681	0.0243038	0.180568	GO:2000114	regulation of establishment of cell polarity
		MYCTH_2295056	-0.552306	-0.553783	5.26668	0.0244238	0.181273	GO:1901576	organic substance biosynthetic process
		MYCTH_2301765	1.20972	1.23948	4.86922	0.0245182	0.181599
		MYCTH_2310391	-0.492776	-0.494044	5.36573	0.0245367	0.181599
		MYCTH_2305993	-0.712383	-0.718502	3.37904	0.0245431	0.181599
		MYCTH_2312323	-0.725158	-0.726271	6.61966	0.0246399	0.181944
		MYCTH_2315050	-0.602378	-0.604482	5.79951	0.0246401	0.181944
		MYCTH_2299606	1.28816	1.33182	3.89386	0.0246659	0.181949
		MYCTH_2307599	-0.849755	-0.851148	6.90149	0.0246913	0.18195
		MYCTH_2312532	-0.605438	-0.608853	4.36358	0.024754	0.182226
		MYCTH_2307966	0.77299	0.777763	3.93156	0.0247921	0.182322	GO:0110165	cellular anatomical entity
		MYCTH_2311983	-0.512824	-0.512968	9.32536	0.0248183	0.182329
		MYCTH_2296162	-0.724982	-0.731516	3.44265	0.0249983	0.183445
		MYCTH_2297943	-0.421073	-0.421624	5.99308	0.025021	0.183445	GO:1901363	heterocyclic compound binding
		MYCTH_87315	-0.720968	-0.722055	6.93216	0.0250967	0.183813	GO:1990542	mitochondrial transmembrane transport
		MYCTH_2308449	-0.454471	-0.45508	6.77674	0.0251305	0.183875	GO:1901605	alpha-amino acid metabolic process
		MYCTH_2300105	-0.524576	-0.526334	5.29715	0.0252075	0.184252	GO:2001141	regulation of RNA biosynthetic process
		MYCTH_2302447	-0.520791	-0.521654	6.79637	0.0253288	0.184951	GO:1901363	heterocyclic compound binding
		MYCTH_2303093	-0.830267	-0.840433	3.58452	0.0254485	0.185638	GO:1901576	organic substance biosynthetic process
		MYCTH_2302323	-0.64281	-0.64716	3.73562	0.0255939	0.186511	GO:1901576	organic substance biosynthetic process
		MYCTH_2307110	-0.557551	-0.559084	6.13005	0.0257382	0.187373	GO:0031072	heat shock protein binding
		MYCTH_2296814	0.690686	0.694698	4.53515	0.0258319	0.187555	GO:0052689	carboxylic ester hydrolase activity
		MYCTH_2294164	0.526726	0.528662	5.55814	0.0258364	0.187555
		MYCTH_2311689	0.647483	0.648438	8.27376	0.02585	0.187555	GO:1901575	organic substance catabolic process
		MYCTH_2310989	0.538342	0.538903	6.99054	0.025867	0.187555
		MYCTH_2310685	-0.565617	-0.568102	5.75168	0.0259208	0.187757	GO:1901363	heterocyclic compound binding
		MYCTH_2145809	-0.526192	-0.527334	6.67788	0.0259972	0.187947
		MYCTH_2305838	1.55319	1.62177	3.59349	0.025999	0.187947
		MYCTH_2301077	0.758319	0.760689	4.7254	0.026071	0.188279	GO:0030729	acetoacetate-CoA ligase activity
		MYCTH_2295894	-0.496083	-0.497529	5.04617	0.0261375	0.188571	GO:0019115	benzaldehyde dehydrogenase [NAD(P)+] activity
		MYCTH_2299031	0.632932	0.634276	6.37522	0.0262469	0.189172
		MYCTH_2313342	-0.431038	-0.431478	7.00718	0.0263085	0.189426	GO:1902600	proton transmembrane transport
		MYCTH_2312918	-0.666211	-0.666938	7.52215	0.0264269	0.189803
		MYCTH_2294752	1.03275	1.04889	4.57869	0.0264315	0.189803	GO:1901363	heterocyclic compound binding
		MYCTH_2117192	-0.466617	-0.467057	7.08585	0.0264506	0.189803	GO:1990542	mitochondrial transmembrane transport
		MYCTH_2299373	0.849847	0.860923	2.93112	0.0264658	0.189803
		MYCTH_2125469	0.772494	0.774072	5.14782	0.0265489	0.19021	GO:0016652	oxidoreductase activity, acting on NAD(P)H, NAD(P) as acceptor
		MYCTH_2299497	-0.720879	-0.72746	3.9174	0.0266906	0.190925	GO:1901363	heterocyclic compound binding
		MYCTH_2295405	0.934108	0.94939	3.55193	0.0267015	0.190925	GO:1901575	organic substance catabolic process
		MYCTH_76450	0.567956	0.570664	3.90065	0.0267327	0.190959	GO:1901363	heterocyclic compound binding
		MYCTH_2306748	0.782181	0.790774	3.5982	0.0269017	0.191977	GO:0003824	catalytic activity
		MYCTH_2293953	0.701036	0.705378	3.74056	0.0270959	0.193172	GO:1901616	organic hydroxy compound catabolic process
		MYCTH_2138805	-0.509897	-0.511348	5.95752	0.0271715	0.193294	GO:1901363	heterocyclic compound binding
		MYCTH_2313124	-0.474596	-0.475635	6.42685	0.02724	0.193294	GO:2001141	regulation of RNA biosynthetic process
		MYCTH_84302	-1.47895	-1.55169	2.93164	0.0272443	0.193294	GO:0046914	transition metal ion binding
		MYCTH_2306433	0.653451	0.658188	4.95338	0.0272453	0.193294	GO:0110165	cellular anatomical entity
		MYCTH_2304256	0.877075	0.883179	7.79589	0.0272467	0.193294	GO:0052689	carboxylic ester hydrolase activity
		MYCTH_2305715	1.0904	1.11643	3.54274	0.0274307	0.194408
		MYCTH_52735	-0.570288	-0.571352	5.57004	0.0274782	0.194471
		MYCTH_2314489	1.24752	1.25907	7.37957	0.0275198	0.194471	GO:0110165	cellular anatomical entity
		MYCTH_2305931	-0.637357	-0.638841	6.12089	0.0275202	0.194471	GO:1990904	ribonucleoprotein complex
		MYCTH_2313333	0.715833	0.718859	5.6735	0.0278225	0.196415
		MYCTH_88687	-0.472718	-0.472806	9.79419	0.0280022	0.197483	GO:2001251	negative regulation of chromosome organization
		MYCTH_2294088	-0.57459	-0.575921	5.49903	0.0280285	0.197483	GO:0042578	phosphoric ester hydrolase activity
		MYCTH_2144795	-0.784207	-0.793017	3.37996	0.0280791	0.197625
		MYCTH_87980	1.02366	1.04493	3.53934	0.0281033	0.197625
		MYCTH_82995	0.627754	0.629496	6.03008	0.028166	0.197873
		MYCTH_2312347	1.37249	1.42961	3.66914	0.0282158	0.198031
		MYCTH_2311247	0.703858	0.710083	3.38314	0.0283513	0.198789
		MYCTH_2314931	-0.508747	-0.510475	5.02701	0.0284227	0.199096	GO:1901617	organic hydroxy compound biosynthetic process
		MYCTH_2305258	0.442085	0.442429	6.90629	0.0285578	0.19985	GO:2001141	regulation of RNA biosynthetic process
		MYCTH_2310410	-0.601926	-0.602553	7.10317	0.0286513	0.20031
		MYCTH_2311869	-0.619971	-0.622253	5.7784	0.0287513	0.200814	GO:1990904	ribonucleoprotein complex
		MYCTH_2300433	-0.469386	-0.469673	7.45289	0.0289238	0.201824	GO:1990204	oxidoreductase complex
		MYCTH_2312809	-0.491644	-0.492547	6.36759	0.0290091	0.202224	GO:1990904	ribonucleoprotein complex
		MYCTH_2299088	-0.725679	-0.73264	3.354	0.0290855	0.202393	GO:0016709	oxidoreductase activity, acting on paired donors, with incorporation or reduction of molecular oxygen, NAD(P)H as one donor, and incorporation of one atom of oxygen
		MYCTH_40734	-0.872601	-0.885178	2.7079	0.0290892	0.202393	GO:0003824	catalytic activity
		MYCTH_2313301	-0.527221	-0.527764	7.28972	0.0291636	0.20266	GO:1902600	proton transmembrane transport
		MYCTH_2299178	-0.497167	-0.498732	5.35389	0.0291893	0.20266	GO:1901564	organonitrogen compound metabolic process
		MYCTH_2133058	0.678755	0.683063	3.02876	0.0292473	0.20266	GO:1901605	alpha-amino acid metabolic process
		MYCTH_109566	-0.624352	-0.628515	3.43321	0.0292807	0.20266	GO:0110165	cellular anatomical entity
		MYCTH_2071531	1.01759	1.03879	3.798	0.029293	0.20266
		MYCTH_2313063	1.48061	1.55577	2.97056	0.0293022	0.20266
		MYCTH_2315552	-0.495143	-0.495292	9.05089	0.0293239	0.20266	GO:1990204	oxidoreductase complex
		MYCTH_2306155	-0.711684	-0.718271	3.85331	0.0297268	0.205117
		MYCTH_96554	1.50044	1.57959	3.06351	0.0297362	0.205117
		MYCTH_2096341	-0.573424	-0.574173	7.07653	0.0298401	0.205638	GO:1990904	ribonucleoprotein complex
		MYCTH_2298386	0.496345	0.496452	9.25774	0.030076	0.207066	GO:1901576	organic substance biosynthetic process
		MYCTH_2296969	0.689771	0.695741	3.6608	0.0301522	0.207329
		MYCTH_2299621	-0.574571	-0.575866	6.46955	0.0301715	0.207329	GO:1990904	ribonucleoprotein complex
		MYCTH_43356	1.25267	1.29589	3.77312	0.0302699	0.207808	GO:0071704	organic substance metabolic process
		MYCTH_2307619	1.6196	1.72363	2.65398	0.0303346	0.207864
		MYCTH_2297920	0.77029	0.778858	4.08747	0.0303357	0.207864
		MYCTH_2299516	1.40571	1.46962	2.80292	0.0303701	0.207903	GO:1901576	organic substance biosynthetic process
		MYCTH_2308287	-0.533897	-0.53452	7.06468	0.0304559	0.208238
		MYCTH_2310428	-0.503047	-0.504756	4.5016	0.0304767	0.208238	GO:0110165	cellular anatomical entity
		MYCTH_2116379	0.902395	0.916786	3.77694	0.0305749	0.208712
		MYCTH_2315623	-1.19745	-1.20122	7.61183	0.0306092	0.208749	GO:1901576	organic substance biosynthetic process
		MYCTH_2311719	0.738037	0.745566	3.38154	0.0309017	0.210545	GO:0016747	transferase activity, transferring acyl groups other than amino-acyl groups
		MYCTH_2295606	0.992422	1.00258	5.6328	0.0310217	0.211102
		MYCTH_2310503	0.489384	0.489868	7.33698	0.0310418	0.211102	GO:2000076	positive regulation of cytokinesis, site selection
		MYCTH_2306837	-0.512718	-0.514243	4.48617	0.0312637	0.212411
		MYCTH_2312789	-0.436386	-0.436506	8.82691	0.0313973	0.213118	GO:1901607	alpha-amino acid biosynthetic process
		MYCTH_2311879	0.537238	0.537819	5.90409	0.0314373	0.213189	GO:1901564	organonitrogen compound metabolic process
		MYCTH_2298626	0.630595	0.634295	6.44759	0.0315986	0.213989
		MYCTH_2294496	0.515879	0.516232	6.79066	0.0316244	0.213989	GO:1901576	organic substance biosynthetic process
		MYCTH_2294264	-0.525539	-0.527714	4.8732	0.031644	0.213989	GO:0110165	cellular anatomical entity
		MYCTH_2308682	-0.480368	-0.481197	6.87893	0.0317226	0.214247	GO:1990904	ribonucleoprotein complex
		MYCTH_2298236	1.1569	1.19066	3.46628	0.0317414	0.214247	GO:2001141	regulation of RNA biosynthetic process
		MYCTH_2130787	-0.497725	-0.499328	5.53606	0.031867	0.214894	GO:0110165	cellular anatomical entity
		MYCTH_2308333	0.556825	0.559618	5.25259	0.0319178	0.215036
		MYCTH_2118780	0.447278	0.448203	5.75931	0.0321196	0.216194	GO:0016747	transferase activity, transferring acyl groups other than amino-acyl groups
		MYCTH_2296171	0.878054	0.888232	5.0659	0.0322547	0.216902	GO:0110165	cellular anatomical entity
		MYCTH_2300328	-0.589984	-0.593525	4.61565	0.0324002	0.217678	GO:2001141	regulation of RNA biosynthetic process
		MYCTH_2310269	-0.595573	-0.596035	7.74595	0.0324694	0.21794	GO:0016491	oxidoreductase activity
		MYCTH_2089931	0.509364	0.511268	4.86155	0.0325693	0.218407
		MYCTH_2308718	0.578097	0.581384	5.55636	0.0326332	0.218407	GO:1901564	organonitrogen compound metabolic process
		MYCTH_2300170	1.03083	1.05177	5.65616	0.0326443	0.218407	GO:1901564	organonitrogen compound metabolic process
		MYCTH_2301444	-0.454173	-0.455229	5.91948	0.0326599	0.218407
		MYCTH_2312844	0.783147	0.792456	3.35694	0.0328132	0.219004
		MYCTH_2049706	1.3937	1.45788	2.63035	0.0328247	0.219004
		MYCTH_2300139	0.631223	0.632903	6.97755	0.0328399	0.219004	GO:1903046	meiotic cell cycle process
		MYCTH_2306993	0.955742	0.9738	3.88164	0.0329488	0.219505
		MYCTH_2314842	-0.505181	-0.506361	5.65381	0.0329758	0.219505	GO:2001247	positive regulation of phosphatidylcholine biosynthetic process
		MYCTH_2312667	-0.610481	-0.614551	3.62253	0.0331305	0.22002
		MYCTH_2299157	-0.580283	-0.583325	5.08077	0.0331317	0.22002	GO:1901576	organic substance biosynthetic process
		MYCTH_2307621	1.05693	1.08233	3.34199	0.0331446	0.22002
		MYCTH_2308209	-0.734543	-0.742183	3.87465	0.0332055	0.220157
		MYCTH_95595	0.51467	0.516713	5.22983	0.0332261	0.220157	GO:0110165	cellular anatomical entity
		MYCTH_2301285	0.598897	0.602697	4.84178	0.0333334	0.220666	GO:2001141	regulation of RNA biosynthetic process
		MYCTH_2299335	-0.499383	-0.501133	4.84007	0.033386	0.220812	GO:1901575	organic substance catabolic process
		MYCTH_39013	1.44768	1.52143	2.75534	0.0335215	0.221505
		MYCTH_80161	0.663668	0.668755	5.44605	0.0336393	0.222081
		MYCTH_2055311	-0.516854	-0.518687	4.75345	0.0337215	0.22242	GO:2001141	regulation of RNA biosynthetic process
		MYCTH_111036	0.640049	0.641268	5.24658	0.0337551	0.222439
		MYCTH_2051357	0.626735	0.631256	3.51437	0.0338673	0.222819	GO:1901576	organic substance biosynthetic process
		MYCTH_2301062	-0.599582	-0.603428	4.18899	0.0338744	0.222819	GO:1990904	ribonucleoprotein complex
		MYCTH_2307114	-0.515312	-0.51739	4.59054	0.0341783	0.224613	GO:1901363	heterocyclic compound binding
		MYCTH_2314374	1.00634	1.01542	5.6835	0.0344223	0.226011
		MYCTH_96111	0.673147	0.678982	4.51022	0.0345446	0.226609
		MYCTH_2305112	-0.518026	-0.519754	4.8642	0.0346468	0.227073	GO:1990904	ribonucleoprotein complex
		MYCTH_95473	1.12116	1.15278	3.29751	0.0348189	0.227995	GO:1901363	heterocyclic compound binding
		MYCTH_2298514	-0.737115	-0.745006	2.93229	0.0349647	0.228589
		MYCTH_2294037	0.527956	0.530301	4.67735	0.0349774	0.228589	GO:1903509	liposaccharide metabolic process
		MYCTH_2302228	-0.552615	-0.552959	7.16417	0.0350133	0.228589	GO:0110165	cellular anatomical entity
		MYCTH_2308823	0.534222	0.536688	4.36335	0.0350363	0.228589	GO:2001141	regulation of RNA biosynthetic process
		MYCTH_2058620	-0.720245	-0.722305	6.00536	0.0350708	0.228609	GO:1990904	ribonucleoprotein complex
		MYCTH_2294330	-0.590877	-0.592218	6.30661	0.0351784	0.229103
		MYCTH_2302276	0.920789	0.935244	4.65329	0.0353641	0.230105	GO:0110165	cellular anatomical entity
		MYCTH_2306112	-0.580431	-0.580659	6.86067	0.0354974	0.230711
		MYCTH_2134157	-0.450396	-0.451447	5.90003	0.035521	0.230711	GO:1902494	catalytic complex
		MYCTH_2053587	2.16084	2.16272	8.34006	0.0356347	0.231208
		MYCTH_65475	0.950006	0.964077	6.17565	0.0356825	0.231208
		MYCTH_2306452	0.533836	0.535342	6.39076	0.0356935	0.231208	GO:2000243	positive regulation of reproductive process
		MYCTH_2308710	-0.50164	-0.503521	4.95631	0.0357647	0.231462	GO:0110165	cellular anatomical entity
		MYCTH_2300308	0.440385	0.441037	6.14178	0.0358007	0.231487	GO:1901575	organic substance catabolic process
		MYCTH_2308692	1.17525	1.2128	3.38127	0.035898	0.23191	GO:1901576	organic substance biosynthetic process
		MYCTH_2308927	0.654734	0.660129	4.81926	0.0359503	0.23204
		MYCTH_2304281	-0.465283	-0.466149	6.67751	0.0360032	0.232174	GO:2001141	regulation of RNA biosynthetic process
		MYCTH_2294309	0.616235	0.619392	4.1293	0.0360884	0.232311	GO:0016491	oxidoreductase activity
		MYCTH_2307003	-0.509007	-0.509283	7.25913	0.0360887	0.232311
		MYCTH_2298360	0.618834	0.623077	5.68622	0.0362496	0.233069
		MYCTH_2109000	1.01528	1.03569	3.80107	0.036271	0.233069	GO:1901363	heterocyclic compound binding
		MYCTH_2300117	0.46116	0.461824	6.56043	0.0363137	0.2331	GO:2001141	regulation of RNA biosynthetic process
		MYCTH_2314369	0.797894	0.808165	4.66783	0.0363402	0.2331
		MYCTH_2299780	-0.506796	-0.507553	5.4182	0.0365019	0.233929
		MYCTH_88187	0.938064	0.952719	5.20122	0.0365472	0.234012
		MYCTH_2303808	-0.583609	-0.584057	6.7511	0.0366246	0.234114	GO:2001141	regulation of RNA biosynthetic process
		MYCTH_95427	1.03337	1.05798	3.37197	0.0366279	0.234114	GO:0110165	cellular anatomical entity
		MYCTH_2296156	0.552089	0.552683	7.48638	0.0367839	0.234903	GO:2001141	regulation of RNA biosynthetic process
		MYCTH_70293	0.664256	0.667722	5.98367	0.0368554	0.235153
		MYCTH_2304075	0.430633	0.431245	7.16569	0.0369305	0.235352	GO:2001141	regulation of RNA biosynthetic process
		MYCTH_2297118	-0.56869	-0.571979	5.61811	0.0369518	0.235352
		MYCTH_2312947	-0.423983	-0.424037	9.74232	0.0370305	0.235646	GO:1901363	heterocyclic compound binding
		MYCTH_2297273	-0.423101	-0.423742	6.325	0.0370815	0.235763
		MYCTH_2299969	0.62131	0.625893	4.43388	0.0371571	0.235934	GO:0044237	cellular metabolic process
		MYCTH_2111519	1.41083	1.48157	3.9164	0.0371738	0.235934
		MYCTH_2299819	0.566094	0.56798	4.11555	0.0372904	0.236467	GO:0016616	oxidoreductase activity, acting on the CH-OH group of donors, NAD or NADP as acceptor
		MYCTH_2302186	-0.444863	-0.445104	7.84305	0.0373516	0.236492	GO:1903047	mitotic cell cycle process
		MYCTH_2309271	-0.450831	-0.451938	5.67846	0.0373599	0.236492	GO:1905369	endopeptidase complex
		MYCTH_2300583	-0.600681	-0.604767	3.91856	0.0375655	0.237586	GO:1990234	transferase complex
		MYCTH_2303378	-0.544983	-0.547797	5.03022	0.0377284	0.238408	GO:0098772	molecular function regulator
		MYCTH_2086470	-0.605612	-0.60647	7.0416	0.0378151	0.238747	GO:1990904	ribonucleoprotein complex
		MYCTH_2300045	0.961014	0.98063	3.16964	0.038025	0.239863
		MYCTH_2311342	0.470545	0.47181	6.63604	0.0380908	0.240068	GO:0016772	transferase activity, transferring phosphorus-containing groups
		MYCTH_2301978	0.570724	0.571177	7.36906	0.0382419	0.240811	GO:1901575	organic substance catabolic process
		MYCTH_39591	-0.508034	-0.510111	5.09623	0.0382931	0.240923	GO:1990616	magnesium ion export from mitochondrion
		MYCTH_105072	-0.470997	-0.471127	9.61056	0.038443	0.241532	GO:1990234	transferase complex
		MYCTH_2136757	1.03063	1.05557	3.7456	0.0384626	0.241532	GO:0110165	cellular anatomical entity
		MYCTH_2085059	-0.40511	-0.405239	8.30037	0.0384901	0.241532	GO:1990610	acetolactate synthase regulator activity
		MYCTH_2127554	1.0444	1.06756	3.993	0.0390333	0.244728
		MYCTH_2121249	-0.461122	-0.462392	4.91044	0.0390864	0.244849	GO:1901576	organic substance biosynthetic process
		MYCTH_2297319	-0.687159	-0.693768	3.04286	0.0392055	0.245382	GO:1901576	organic substance biosynthetic process
		MYCTH_2076551	-0.594701	-0.598737	3.88492	0.0393112	0.245831
		MYCTH_99971	0.838861	0.847771	4.74472	0.0395344	0.247013
		MYCTH_2295256	0.411521	0.412014	6.97606	0.0395903	0.247149	GO:0046914	transition metal ion binding
		MYCTH_101411	-0.432445	-0.432853	7.18131	0.0397165	0.247359	GO:1901576	organic substance biosynthetic process
		MYCTH_2298599	0.570405	0.572893	4.3102	0.0397388	0.247359	GO:0016798	hydrolase activity, acting on glycosyl bonds
		MYCTH_2295145	-0.470068	-0.470695	6.48364	0.0397479	0.247359	GO:2001141	regulation of RNA biosynthetic process
		MYCTH_2304958	0.631672	0.636691	4.82944	0.0397609	0.247359	GO:0016773	phosphotransferase activity, alcohol group as acceptor
		MYCTH_2298414	-0.886731	-0.902022	3.81655	0.0398017	0.2474
		MYCTH_2308549	-0.406963	-0.407518	6.69138	0.0400147	0.248471	GO:1901576	organic substance biosynthetic process
		MYCTH_2298881	-0.439143	-0.439636	7.1234	0.0400427	0.248471	GO:1901576	organic substance biosynthetic process
		MYCTH_2031920	0.548593	0.55159	4.22495	0.0400965	0.24859
		MYCTH_2035048	0.532627	0.534073	5.58572	0.0401486	0.24859	GO:1903047	mitotic cell cycle process
		MYCTH_94937	0.718583	0.726292	3.33959	0.040165	0.24859
		MYCTH_2300408	-0.450911	-0.452102	5.29955	0.0403203	0.249337	GO:1990904	ribonucleoprotein complex
		MYCTH_54618	0.503458	0.505547	5.3937	0.0403696	0.249429	GO:1901575	organic substance catabolic process
		MYCTH_2299026	-0.438631	-0.43965	5.42587	0.0405995	0.250635
		MYCTH_2312447	-0.445923	-0.446518	6.4791	0.0407003	0.251043	GO:1990841	promoter-specific chromatin binding
		MYCTH_2304104	0.839769	0.852614	2.801	0.0407764	0.251298
		MYCTH_2300584	0.899563	0.915795	2.69492	0.0408426	0.251404
		MYCTH_2299783	0.788767	0.799162	3.19642	0.0408631	0.251404	GO:0016747	transferase activity, transferring acyl groups other than amino-acyl groups
		MYCTH_2301338	0.566338	0.569764	4.80258	0.0409003	0.251419
		MYCTH_2080826	0.611631	0.614787	3.62244	0.0409739	0.251657	GO:1901564	organonitrogen compound metabolic process
		MYCTH_2304780	-0.494736	-0.496678	4.92907	0.0410621	0.251928	GO:1901564	organonitrogen compound metabolic process
		MYCTH_2309656	3.39012	1.44269e+08	5.35666	0.0410878	0.251928	GO:1904680	peptide transmembrane transporter activity
		MYCTH_114008	-0.548219	-0.548478	7.51592	0.0412594	0.252575	GO:1905369	endopeptidase complex
		MYCTH_98521	0.933473	0.95195	3.74539	0.041263	0.252575
		MYCTH_2297894	-0.559318	-0.562617	4.18816	0.0413511	0.252638	GO:0110165	cellular anatomical entity
		MYCTH_2297251	0.46784	0.468382	7.01794	0.0413768	0.252638
		MYCTH_68944	-0.537724	-0.539217	6.2938	0.0413783	0.252638	GO:1901564	organonitrogen compound metabolic process
		MYCTH_2313137	1.18087	1.22163	3.52944	0.0414703	0.252987
		MYCTH_2140615	0.599006	0.603269	3.83387	0.041595	0.253533	GO:0110165	cellular anatomical entity
		MYCTH_116956	-0.44897	-0.450042	5.86333	0.0416672	0.253759	GO:2001141	regulation of RNA biosynthetic process
		MYCTH_2305389	1.08466	1.1154	3.06204	0.041741	0.253995
		MYCTH_2300330	0.760414	0.762089	7.50147	0.0418549	0.254473	GO:2001141	regulation of RNA biosynthetic process
		MYCTH_2301761	-0.551792	-0.554941	4.5499	0.0419076	0.25458	GO:1901576	organic substance biosynthetic process
		MYCTH_2119730	0.780761	0.790952	3.86808	0.0420044	0.25479
		MYCTH_2306723	-0.430423	-0.430462	10.5412	0.0420254	0.25479	GO:1903087	mitotic spindle pole body duplication
		MYCTH_2311467	0.576444	0.576737	7.37104	0.042048	0.25479	GO:2000112	regulation of cellular macromolecule biosynthetic process
		MYCTH_83193	1.43397	1.45695	5.89841	0.0422353	0.25554
		MYCTH_2294008	-0.456244	-0.457471	6.20659	0.0422423	0.25554	GO:1903311	regulation of mRNA metabolic process
		MYCTH_2307515	-0.460197	-0.461574	4.40985	0.0423371	0.255899
		MYCTH_2305598	0.686466	0.689029	6.91201	0.0428337	0.258684
		MYCTH_2302213	0.879759	0.89517	3.36762	0.042885	0.258716
		MYCTH_2295250	0.542843	0.545839	3.64292	0.0429106	0.258716
		MYCTH_47699	0.660841	0.6669	2.95876	0.0429798	0.258917
		MYCTH_114738	-0.456355	-0.457367	5.96655	0.0430557	0.259159	GO:1990904	ribonucleoprotein complex
		MYCTH_2316023	0.561966	0.562912	7.25984	0.0431003	0.259212	GO:1990904	ribonucleoprotein complex
		MYCTH_2294805	0.489233	0.490881	5.5615	0.0435719	0.26183
		MYCTH_2312792	-0.540777	-0.542849	4.20952	0.0436512	0.262089	GO:1902494	catalytic complex
		MYCTH_2312204	-0.414997	-0.415679	6.67291	0.0439904	0.263813	GO:2001141	regulation of RNA biosynthetic process
		MYCTH_2305669	0.530703	0.533485	4.99472	0.0440114	0.263813
		MYCTH_2312265	-1.22819	-1.25289	4.06849	0.0440479	0.263813	GO:1903711	spermidine transmembrane transport
		MYCTH_2299360	-0.411689	-0.411936	7.32485	0.0442381	0.264733	GO:0031957	very long-chain fatty acid-CoA ligase activity
		MYCTH_2300189	-0.402024	-0.402332	7.35971	0.0444358	0.265112	GO:1990221	L-cysteine desulfurase complex
		MYCTH_2297782	-0.706372	-0.71401	3.20395	0.0444629	0.265112
		MYCTH_2312114	-0.576048	-0.576621	5.85498	0.044466	0.265112
		MYCTH_2295190	-0.377257	-0.377469	7.68281	0.0444805	0.265112	GO:1990204	oxidoreductase complex
		MYCTH_2119125	-0.585899	-0.588822	5.22788	0.0444849	0.265112	GO:1901576	organic substance biosynthetic process
		MYCTH_2306850	0.591099	0.591504	6.50665	0.0447948	0.26674	GO:1903490	positive regulation of mitotic cytokinesis
		MYCTH_2305575	-0.494665	-0.49473	9.34857	0.0449777	0.267608	GO:1901575	organic substance catabolic process
		MYCTH_2302123	-0.625128	-0.630277	3.37173	0.0450451	0.267789	GO:1901663	quinone biosynthetic process
		MYCTH_77206	0.578303	0.580585	6.31674	0.0452344	0.268693	GO:0110165	cellular anatomical entity
		MYCTH_2313038	0.754949	0.764431	3.0428	0.0453014	0.26887
		MYCTH_2304164	0.450377	0.450534	8.90311	0.0454188	0.26914	GO:1901576	organic substance biosynthetic process
		MYCTH_60661	-0.452891	-0.454219	6.07989	0.0454356	0.26914	GO:1990904	ribonucleoprotein complex
		MYCTH_2297291	2.78599	4.22647	3.53982	0.0454586	0.26914
		MYCTH_2304947	0.615379	0.620288	3.70632	0.0455616	0.26953	GO:1901576	organic substance biosynthetic process
		MYCTH_2300974	0.538077	0.539616	4.97987	0.04561	0.269595	GO:1901607	alpha-amino acid biosynthetic process
		MYCTH_108565	-0.447132	-0.447673	6.8351	0.04569	0.269773	GO:0110165	cellular anatomical entity
		MYCTH_2302283	-0.491153	-0.492079	6.53371	0.0457147	0.269773	GO:0110165	cellular anatomical entity
		MYCTH_2091985	-0.522729	-0.525106	4.32967	0.0459001	0.27052
		MYCTH_2116588	-0.599364	-0.603866	4.13943	0.0459424	0.27052	GO:1901576	organic substance biosynthetic process
		MYCTH_2299613	-0.495098	-0.497206	5.4992	0.0459535	0.27052	GO:1904680	peptide transmembrane transporter activity
		MYCTH_2073485	-0.398355	-0.39897	5.98936	0.0460413	0.270816	GO:1904257	zinc ion import into Golgi apparatus
		MYCTH_109533	0.441087	0.441647	6.69563	0.0460968	0.270922	GO:2001141	regulation of RNA biosynthetic process
		MYCTH_2307178	-0.45997	-0.461345	5.05652	0.0461484	0.271005
		MYCTH_2297134	-0.440112	-0.440858	6.85063	0.046187	0.271011
		MYCTH_2141012	0.481781	0.483127	5.94585	0.046286	0.271372	GO:0110165	cellular anatomical entity
		MYCTH_2051606	1.5043	1.60239	2.89033	0.0463362	0.271446	GO:0110165	cellular anatomical entity
		MYCTH_2315056	-0.549795	-0.55171	5.69396	0.0463753	0.271455
		MYCTH_2134806	-0.406337	-0.40705	6.26507	0.0464352	0.271502	GO:1901659	glycosyl compound biosynthetic process
		MYCTH_108615	-1.08376	-1.11607	2.0678	0.0464585	0.271502
		MYCTH_2122102	-0.511419	-0.51352	5.4662	0.0466724	0.272532
		MYCTH_2303256	0.537347	0.537513	7.60314	0.0467982	0.273046
		MYCTH_72822	-0.459545	-0.459947	7.45293	0.0471682	0.274983	GO:0110165	cellular anatomical entity
		MYCTH_2303933	-0.491579	-0.493682	4.4961	0.0472369	0.275162	GO:1901607	alpha-amino acid biosynthetic process
		MYCTH_2312937	-0.647506	-0.653442	4.35122	0.0472773	0.275175
		MYCTH_2297826	-0.690767	-0.693891	5.40587	0.0473445	0.275345	GO:0110165	cellular anatomical entity
		MYCTH_2142854	0.785478	0.796509	3.46589	0.0475326	0.275914	GO:1901615	organic hydroxy compound metabolic process
		MYCTH_2309658	0.718211	0.726495	4.65996	0.0475932	0.275914
		MYCTH_2080506	-0.41339	-0.414189	6.18003	0.0475938	0.275914	GO:1901607	alpha-amino acid biosynthetic process
		MYCTH_2046198	0.593157	0.597393	3.47617	0.0476259	0.275914	GO:1990316	Atg1/ULK1 kinase complex
		MYCTH_2113078	-1.06777	-1.09891	2.47514	0.0476917	0.275914
		MYCTH_2304244	0.389576	0.390108	6.70128	0.0477096	0.275914	GO:0016903	oxidoreductase activity, acting on the aldehyde or oxo group of donors
		MYCTH_2295039	-0.57113	-0.573843	5.30135	0.0477346	0.275914	GO:1990904	ribonucleoprotein complex
		MYCTH_2306862	-0.480359	-0.481413	5.31343	0.0477478	0.275914	GO:1990204	oxidoreductase complex
		MYCTH_2296433	-0.528139	-0.530406	4.65236	0.0478575	0.276327
		MYCTH_52645	-0.490196	-0.492288	4.44783	0.048002	0.27694	GO:0110165	cellular anatomical entity
		MYCTH_2299001	-0.48581	-0.486292	6.58284	0.048041	0.276944	GO:1905267	endonucleolytic cleavage involved in tRNA processing
		MYCTH_2316024	-0.481492	-0.48244	6.52796	0.048106	0.277098	GO:1990904	ribonucleoprotein complex
		MYCTH_2300393	-0.512993	-0.515545	4.82248	0.048156	0.277166	GO:1990904	ribonucleoprotein complex
		MYCTH_2294455	0.763994	0.774104	3.19646	0.0482297	0.277369	GO:0140097	catalytic activity, acting on DNA
		MYCTH_2307967	0.540709	0.543479	4.67007	0.0482697	0.277378
		MYCTH_2310117	-0.779595	-0.790492	3.71879	0.0487226	0.279758	GO:0072341	modified amino acid binding
		MYCTH_2302350	-0.516459	-0.517993	5.29729	0.0488705	0.280385
		MYCTH_2297953	-0.426486	-0.426819	7.53045	0.049171	0.281885
		MYCTH_2302967	1.5126	1.61588	3.09367	0.0493557	0.28272
		MYCTH_2309110	0.404509	0.404954	6.73996	0.0494451	0.282787	GO:1901607	alpha-amino acid biosynthetic process
		MYCTH_2305342	0.504786	0.507217	5.05762	0.0494634	0.282787
		MYCTH_2097501	-0.488945	-0.489054	8.26245	0.0494848	0.282787	GO:1901576	organic substance biosynthetic process
		MYCTH_2301914	-0.50196	-0.502486	5.7733	0.0498296	0.284518	GO:0016741	transferase activity, transferring one-carbon groups
		MYCTH_2302217	-0.459234	-0.459922	7.43898	0.0498665	0.284518	GO:2001251	negative regulation of chromosome organization
		MYCTH_2315754	-0.425527	-0.426562	6.15673	0.0499602	0.284828	GO:1901607	alpha-amino acid biosynthetic process
		MYCTH_2300482	0.5509	0.551196	7.41962	0.0501051	0.285429	GO:1901576	organic substance biosynthetic process
		MYCTH_2295353	-0.742259	-0.751675	3.07294	0.0501459	0.285437	GO:1901618	organic hydroxy compound transmembrane transporter activity
		MYCTH_2313485	-0.480828	-0.481024	8.70458	0.0502085	0.285568	GO:1901564	organonitrogen compound metabolic process
		MYCTH_2135162	0.926036	0.933267	5.51764	0.0502666	0.285674
		MYCTH_2107828	0.728867	0.737776	2.89785	0.0503431	0.285683
		MYCTH_2300757	0.833662	0.847576	2.8632	0.0503472	0.285683	GO:0016491	oxidoreductase activity
		MYCTH_2299295	0.769591	0.780196	3.36419	0.0504256	0.285903
		MYCTH_2312142	-0.548258	-0.551691	4.22288	0.0505326	0.286063	GO:2001141	regulation of RNA biosynthetic process
		MYCTH_2303549	0.488245	0.489497	6.48859	0.0505541	0.286063
		MYCTH_2310676	-0.562599	-0.564819	4.85357	0.0506085	0.286063	GO:1901575	organic substance catabolic process
		MYCTH_2316209	0.520648	0.521414	7.23734	0.050612	0.286063	GO:0110165	cellular anatomical entity
		MYCTH_2309773	1.20619	1.24301	6.91205	0.0507488	0.286207
		MYCTH_2311295	-0.56246	-0.563664	6.4338	0.0507524	0.286207	GO:1990904	ribonucleoprotein complex
		MYCTH_2294498	-0.548279	-0.550298	4.78897	0.0507593	0.286207
		MYCTH_2302257	-0.41248	-0.413303	6.17156	0.050796	0.286207	GO:1901576	organic substance biosynthetic process
		MYCTH_2305576	-0.407762	-0.40795	7.88925	0.0508388	0.286226	GO:1901363	heterocyclic compound binding
		MYCTH_74446	0.660094	0.666634	3.71213	0.0508785	0.286226
		MYCTH_2308851	0.700532	0.708446	2.71838	0.0509733	0.286536
		MYCTH_2074154	-0.43081	-0.431308	6.72774	0.0512543	0.287703	GO:1901363	heterocyclic compound binding
		MYCTH_2139043	-0.520021	-0.522775	4.40468	0.0512736	0.287703
		MYCTH_2305189	-0.406364	-0.406589	7.62986	0.0513002	0.287703	GO:1901363	heterocyclic compound binding
		MYCTH_75696	-0.493374	-0.495635	5.22902	0.0514733	0.28845	GO:2001141	regulation of RNA biosynthetic process
		MYCTH_2310997	-0.558456	-0.559917	6.73293	0.0515939	0.288896
		MYCTH_2316418	-0.44671	-0.448102	5.15358	0.0516848	0.288896	GO:0110165	cellular anatomical entity
		MYCTH_2296086	-0.516108	-0.517934	5.45765	0.0516987	0.288896	GO:1901576	organic substance biosynthetic process
		MYCTH_2303043	-0.477213	-0.478839	4.33038	0.0517127	0.288896	GO:1901576	organic substance biosynthetic process
		MYCTH_2086520	-0.45029	-0.450414	9.38376	0.0518416	0.289392	GO:1903047	mitotic cell cycle process
		MYCTH_2298597	0.928339	0.948675	2.61042	0.0520372	0.29026	GO:0016798	hydrolase activity, acting on glycosyl bonds
		MYCTH_2112226	-1.14074	-1.18141	2.24975	0.052223	0.290927	GO:1901576	organic substance biosynthetic process
		MYCTH_2096131	-0.412874	-0.413559	6.07911	0.0522372	0.290927	GO:0005515	protein binding
		MYCTH_2299608	0.992222	1.00525	3.84986	0.0524562	0.291922
		MYCTH_2316301	-0.461324	-0.461581	8.06056	0.0526118	0.292562
		MYCTH_86350	1.22745	1.27968	4.20908	0.0526882	0.292762
		MYCTH_2299531	0.448835	0.450293	5.8154	0.0528792	0.293312	GO:2001141	regulation of RNA biosynthetic process
		MYCTH_79116	-0.415586	-0.41582	8.30359	0.0528821	0.293312	GO:1990542	mitochondrial transmembrane transport
		MYCTH_2061176	-0.728285	-0.730602	5.8172	0.052909	0.293312	GO:1990542	mitochondrial transmembrane transport
		MYCTH_2050929	-0.505468	-0.506403	6.41877	0.0531245	0.29413	GO:1901576	organic substance biosynthetic process
		MYCTH_2081599	-0.443336	-0.444709	4.8779	0.0531379	0.29413	GO:0110165	cellular anatomical entity
		MYCTH_56363	0.625257	0.625928	7.25559	0.0533997	0.29528
		MYCTH_2305041	-0.525695	-0.526679	5.20368	0.0534274	0.29528	GO:1903509	liposaccharide metabolic process
		MYCTH_99530	0.599632	0.60451	4.71859	0.0535249	0.29541
		MYCTH_2307834	1.20959	1.2597	3.79586	0.0535326	0.29541
		MYCTH_2297816	0.442036	0.442099	10.3473	0.0539492	0.297482	GO:2001244	positive regulation of intrinsic apoptotic signaling pathway
		MYCTH_2294281	-0.500041	-0.501386	6.022	0.0540879	0.298019	GO:0110165	cellular anatomical entity
		MYCTH_107976	-0.573465	-0.577334	3.30978	0.0542174	0.298506
		MYCTH_2304543	-0.483773	-0.485947	5.05483	0.054259	0.298507	GO:2000112	regulation of cellular macromolecule biosynthetic process
		MYCTH_2294587	-0.440878	-0.441928	6.28088	0.054312	0.298571	GO:2001141	regulation of RNA biosynthetic process
		MYCTH_2305460	0.662138	0.668964	4.30097	0.0543706	0.298666
		MYCTH_2309023	-0.418688	-0.419607	6.30938	0.0544628	0.298946
		MYCTH_2306290	0.389557	0.389875	7.65962	0.0545201	0.299033	GO:2000279	negative regulation of DNA biosynthetic process
		MYCTH_2305436	0.783215	0.794964	3.209	0.0546401	0.299464	GO:1901363	heterocyclic compound binding
		MYCTH_2316112	-0.497044	-0.497228	8.74388	0.0547686	0.299472	GO:1903509	liposaccharide metabolic process
		MYCTH_2313225	0.72886	0.738116	4.47416	0.0547859	0.299472
		MYCTH_2295709	0.410356	0.41085	6.21613	0.0548522	0.299472
		MYCTH_2135222	-0.541301	-0.54474	4.33523	0.0548528	0.299472
		MYCTH_2298378	0.495215	0.495645	6.45215	0.0548766	0.299472	GO:1901363	heterocyclic compound binding
		MYCTH_2296237	0.585192	0.589733	5.04755	0.0549005	0.299472	GO:0046914	transition metal ion binding
		MYCTH_2312518	-0.578925	-0.579518	6.0101	0.0549315	0.299472	GO:0098772	molecular function regulator
		MYCTH_2124903	-0.810618	-0.823881	2.9464	0.0549939	0.299586
		MYCTH_2301828	-0.48006	-0.48217	4.17763	0.0550595	0.299718
		MYCTH_t46	-0.777532	-0.788981	3.7129	0.0555738	0.302139
		MYCTH_2297886	-0.435123	-0.436386	5.60604	0.0556193	0.302139	GO:0016616	oxidoreductase activity, acting on the CH-OH group of donors, NAD or NADP as acceptor
		MYCTH_114678	0.421647	0.421928	8.05185	0.0556638	0.302139	GO:0110165	cellular anatomical entity
		MYCTH_2294412	-0.461446	-0.46321	4.49258	0.0556806	0.302139	GO:0016747	transferase activity, transferring acyl groups other than amino-acyl groups
		MYCTH_2294878	0.929382	0.932783	8.2848	0.0557133	0.302139	GO:1901363	heterocyclic compound binding
		MYCTH_109914	0.993855	1.01375	4.4486	0.0561369	0.304063
		MYCTH_2308322	0.481439	0.482883	5.65892	0.056189	0.304063
		MYCTH_39317	-0.402364	-0.40317	6.06058	0.0561943	0.304063	GO:1990234	transferase complex
		MYCTH_2295707	0.485738	0.486601	5.43788	0.056296	0.304386	GO:0110165	cellular anatomical entity
		MYCTH_2305424	-0.404117	-0.404522	7.4525	0.0564725	0.304916
		MYCTH_79542	-0.463497	-0.465211	5.715	0.0564784	0.304916	GO:1990904	ribonucleoprotein complex
		MYCTH_2300033	0.421348	0.421396	10.6139	0.0567647	0.306107	GO:1901576	organic substance biosynthetic process
		MYCTH_122939	-0.372791	-0.373255	6.8777	0.0567837	0.306107	GO:1902653	secondary alcohol biosynthetic process
		MYCTH_2310941	0.456766	0.458491	5.59856	0.057121	0.307562	GO:0110165	cellular anatomical entity
		MYCTH_2306857	-0.387791	-0.388064	7.63851	0.0571388	0.307562
		MYCTH_2302339	0.765791	0.776955	3.06532	0.0572892	0.308143	GO:0016854	racemase and epimerase activity
		MYCTH_2307908	0.692696	0.70078	5.55517	0.0575658	0.3094	GO:1901564	organonitrogen compound metabolic process
		MYCTH_2307709	0.793611	0.806256	2.80498	0.0576099	0.309407
		MYCTH_2133103	0.510642	0.512881	4.52828	0.057695	0.309634
		MYCTH_43648	-0.814146	-0.820075	4.53627	0.0577482	0.30969
		MYCTH_2296937	0.882045	0.900167	3.613	0.0579375	0.310475
		MYCTH_2298183	0.886524	0.892632	7.0174	0.0580325	0.310753	GO:1903046	meiotic cell cycle process
		MYCTH_59287	-0.471334	-0.471714	6.87111	0.0583466	0.312204	GO:2001141	regulation of RNA biosynthetic process
		MYCTH_2307835	0.523211	0.524712	7.56186	0.0584234	0.312384
		MYCTH_2302509	-0.956274	-0.980247	2.46357	0.0587986	0.314158	GO:0019748	secondary metabolic process
		MYCTH_2311976	0.588349	0.589715	5.96908	0.0590203	0.315109	GO:2001141	regulation of RNA biosynthetic process
		MYCTH_2309531	-0.386094	-0.386728	6.87897	0.0590773	0.315181	GO:1901575	organic substance catabolic process
		MYCTH_2302646	-0.415024	-0.415337	7.85287	0.0592158	0.315686	GO:1990542	mitochondrial transmembrane transport
		MYCTH_2309471	-0.46844	-0.469092	5.24973	0.0592892	0.315845	GO:0065009	regulation of molecular function
		MYCTH_2313135	-0.510154	-0.51304	4.34368	0.0593992	0.316198	GO:0110165	cellular anatomical entity
		MYCTH_2302688	-0.550399	-0.55424	3.74018	0.0594879	0.316344	GO:1901564	organonitrogen compound metabolic process
		MYCTH_2299483	-0.861893	-0.87892	2.37822	0.0595141	0.316344
		MYCTH_2300708	-0.432691	-0.433563	5.96454	0.0595918	0.316524	GO:0110165	cellular anatomical entity
		MYCTH_2306098	0.818355	0.832677	3.24418	0.0598068	0.317433
		MYCTH_2309695	0.550591	0.554444	4.46567	0.0598795	0.317586
		MYCTH_2303321	-0.612815	-0.618409	4.31348	0.0602984	0.319573
		MYCTH_105318	-0.49874	-0.501412	4.88945	0.0604412	0.320095
		MYCTH_2311679	-0.414806	-0.415869	5.44637	0.0605591	0.320485	GO:1990904	ribonucleoprotein complex
		MYCTH_2303724	-0.453708	-0.455449	5.28054	0.0606045	0.32049	GO:1990904	ribonucleoprotein complex
		MYCTH_62778	1.37324	1.45579	2.59739	0.0606974	0.320747
		MYCTH_2298981	0.463797	0.465736	5.12762	0.0608012	0.32084	GO:1901135	carbohydrate derivative metabolic process
		MYCTH_2314920	-0.364566	-0.364898	6.84263	0.0608039	0.32084	GO:1990748	cellular detoxification
		MYCTH_2303605	-0.419034	-0.420069	5.25794	0.0610457	0.321745	GO:1903047	mitotic cell cycle process
		MYCTH_2297033	0.565883	0.570183	4.07109	0.0610644	0.321745	GO:0051234	establishment of localization
		MYCTH_2310121	-0.430987	-0.431938	4.71454	0.0612061	0.322257	GO:1901607	alpha-amino acid biosynthetic process
		MYCTH_2298141	-0.482152	-0.48355	5.13366	0.061316	0.322458	GO:1901363	heterocyclic compound binding
		MYCTH_2307656	-0.478257	-0.478953	5.74775	0.0613334	0.322458	GO:1990904	ribonucleoprotein complex
		MYCTH_75824	-0.395173	-0.395207	11.0152	0.0615134	0.322824	GO:1990904	ribonucleoprotein complex
		MYCTH_2316337	0.401686	0.40174	10.1584	0.0615763	0.322824	GO:0005515	protein binding
		MYCTH_2303335	-0.531051	-0.53449	4.56283	0.061621	0.322824	GO:0047429	nucleoside-triphosphate diphosphatase activity
		MYCTH_107255	0.532189	0.535656	4.37418	0.0616596	0.322824	GO:1990391	DNA repair complex
		MYCTH_2300968	0.506359	0.508892	4.18835	0.0616897	0.322824
		MYCTH_2124828	-0.638473	-0.644951	4.16922	0.0617218	0.322824	GO:0110165	cellular anatomical entity
		MYCTH_2295392	-0.500828	-0.501134	6.51479	0.0617258	0.322824	GO:1901607	alpha-amino acid biosynthetic process
		MYCTH_2314543	0.435653	0.437101	5.94679	0.0617603	0.322824	GO:1901576	organic substance biosynthetic process
		MYCTH_2299980	-0.519274	-0.522445	4.09845	0.0618149	0.32287	GO:0110165	cellular anatomical entity
		MYCTH_2296175	0.522896	0.526151	4.84655	0.0618602	0.32287
		MYCTH_2306931	-0.560142	-0.564323	4.55637	0.0619031	0.32287	GO:1990904	ribonucleoprotein complex
		MYCTH_2095112	0.438975	0.439148	8.75145	0.0620276	0.323286	GO:1901363	heterocyclic compound binding
		MYCTH_114691	1.26126	1.32382	2.76647	0.0621955	0.323603	GO:0018658	salicylate 1-monooxygenase activity
		MYCTH_2306216	0.9739	1.00014	3.10491	0.062196	0.323603
		MYCTH_98002	0.959106	0.963963	7.42066	0.0622228	0.323603
		MYCTH_2314274	0.73292	0.733418	8.71682	0.0623226	0.323756	GO:0065009	regulation of molecular function
		MYCTH_2311238	1.24078	1.30004	3.07098	0.0623418	0.323756
		MYCTH_2306713	-0.686444	-0.69464	2.95245	0.0625487	0.324598
		MYCTH_2312630	-0.461018	-0.462962	4.67188	0.0627486	0.325402
		MYCTH_2135772	-0.514952	-0.515191	8.35053	0.0631765	0.327386	GO:0110165	cellular anatomical entity
		MYCTH_2311964	-0.437893	-0.439429	4.93147	0.063249	0.327527	GO:2001141	regulation of RNA biosynthetic process
		MYCTH_2294240	-0.461038	-0.46302	5.54001	0.063302	0.327553	GO:1901605	alpha-amino acid metabolic process
		MYCTH_2300737	-0.540434	-0.540721	8.98433	0.0633448	0.327553	GO:0016765	transferase activity, transferring alkyl or aryl (other than methyl) groups
		MYCTH_2296381	-0.478411	-0.479897	4.66551	0.063689	0.329098	GO:1990904	ribonucleoprotein complex
		MYCTH_2306064	-0.591395	-0.596525	3.33234	0.0638627	0.32976
		MYCTH_2298956	-0.458807	-0.459597	6.23797	0.0640206	0.330339	GO:1901576	organic substance biosynthetic process
		MYCTH_113600	0.607366	0.612977	3.75072	0.064074	0.330378	GO:0110165	cellular anatomical entity
		MYCTH_2140533	-0.559681	-0.563804	4.38316	0.0641705	0.330414	GO:1901363	heterocyclic compound binding
		MYCTH_2297440	-0.483707	-0.484881	4.91972	0.0641722	0.330414
		MYCTH_62175	0.488876	0.49055	4.56239	0.0642865	0.330584	GO:1901564	organonitrogen compound metabolic process
		MYCTH_2310562	-0.385878	-0.386423	6.32169	0.0642967	0.330584	GO:2001251	negative regulation of chromosome organization
		MYCTH_2306528	-0.447163	-0.448887	5.37085	0.0643565	0.330656	GO:1901575	organic substance catabolic process
		MYCTH_2300618	0.505483	0.507065	5.67522	0.0644771	0.330656	GO:1905508	protein localization to microtubule organizing center
		MYCTH_56173	-0.573273	-0.57792	4.21389	0.0645096	0.330656
		MYCTH_59946	0.376259	0.376834	6.46627	0.0645356	0.330656	GO:1903322	positive regulation of protein modification by small protein conjugation or removal
		MYCTH_2296164	0.510139	0.51076	5.42172	0.0645394	0.330656	GO:0016641	oxidoreductase activity, acting on the CH-NH2 group of donors, oxygen as acceptor
		MYCTH_2092577	-0.473183	-0.474025	6.68754	0.0647084	0.331287	GO:1990778	protein localization to cell periphery
		MYCTH_2139749	0.659742	0.667129	5.15485	0.0648366	0.331708
		MYCTH_2308229	-0.732404	-0.742696	3.93783	0.0649244	0.331923
		MYCTH_104802	-0.447224	-0.44883	4.2644	0.0650798	0.332264
		MYCTH_2308868	-0.523008	-0.52638	4.63806	0.0650832	0.332264
		MYCTH_2302881	-0.494434	-0.497147	5.62156	0.0651633	0.332439	GO:1990904	ribonucleoprotein complex
		MYCTH_2309109	-0.488113	-0.489975	5.62966	0.0654533	0.3335	GO:2001141	regulation of RNA biosynthetic process
		MYCTH_2302336	0.46014	0.461078	5.13039	0.0654637	0.3335
		MYCTH_2296323	0.431752	0.433201	5.1595	0.0656993	0.334465	GO:1901617	organic hydroxy compound biosynthetic process
		MYCTH_2301334	0.515125	0.515927	7.32668	0.0658357	0.334924	GO:1901576	organic substance biosynthetic process
		MYCTH_2303653	0.647017	0.654005	3.96154	0.0659732	0.33537
		MYCTH_2311416	0.583264	0.588252	3.72497	0.0660162	0.33537
		MYCTH_2309227	0.378219	0.378837	6.46076	0.0661163	0.335642	GO:1901564	organonitrogen compound metabolic process
		MYCTH_2308208	0.78145	0.794424	3.85916	0.0662429	0.336049
		MYCTH_107796	0.704791	0.705887	11.2588	0.0664787	0.337009
		MYCTH_41800	-0.643252	-0.650149	4.10601	0.0665417	0.337092	GO:1901363	heterocyclic compound binding
		MYCTH_2304525	-0.464822	-0.466383	5.70242	0.0669383	0.338781
		MYCTH_112612	-0.434069	-0.434677	6.51438	0.0670019	0.338781	GO:1901576	organic substance biosynthetic process
		MYCTH_2302191	0.780362	0.786405	4.99239	0.0670157	0.338781
		MYCTH_2309828	-0.433798	-0.434371	5.91775	0.0670801	0.338869	GO:1901575	organic substance catabolic process
		MYCTH_2307328	-0.383886	-0.383988	8.80635	0.0671997	0.339237	GO:1902652	secondary alcohol metabolic process
		MYCTH_2308665	0.801639	0.815921	3.83712	0.0673649	0.339804	GO:2001141	regulation of RNA biosynthetic process
		MYCTH_2135399	-0.438854	-0.440486	4.0243	0.0674061	0.339804
		MYCTH_2058263	-0.468563	-0.469708	6.45286	0.0675346	0.340214	GO:2001141	regulation of RNA biosynthetic process
		MYCTH_83083	-0.529388	-0.530666	6.03314	0.067748	0.341051
		MYCTH_2294923	0.509534	0.511597	4.2421	0.0679076	0.341617	GO:1990904	ribonucleoprotein complex
		MYCTH_2309210	-0.387172	-0.387279	9.35088	0.0680257	0.341679	GO:1990234	transferase complex
		MYCTH_111314	0.74416	0.749368	5.67443	0.0680397	0.341679	GO:0050113	inositol oxygenase activity
		MYCTH_116157	0.510206	0.512919	3.35688	0.0680617	0.341679	GO:0051704	multi-organism process
		MYCTH_49393	1.28947	1.36065	2.45184	0.0683706	0.342992
		MYCTH_2296287	0.441615	0.442611	6.20095	0.0686162	0.343985	GO:0044237	cellular metabolic process
		MYCTH_116679	0.546881	0.550989	5.175	0.0689405	0.345371
		MYCTH_2303657	0.520876	0.522606	5.51339	0.0690586	0.345724	GO:0031957	very long-chain fatty acid-CoA ligase activity
		MYCTH_2305142	0.470631	0.471619	6.08194	0.0692242	0.346313	GO:1901363	heterocyclic compound binding
		MYCTH_2300312	-0.548643	-0.551614	4.99268	0.0694388	0.347146	GO:1901363	heterocyclic compound binding
		MYCTH_2303672	0.482022	0.482275	7.60235	0.0695565	0.347494
		MYCTH_2303031	-0.48386	-0.485769	5.75645	0.0696259	0.3476	GO:0140098	catalytic activity, acting on RNA
		MYCTH_2309142	-0.518783	-0.520647	5.57916	0.0699754	0.349104	GO:1901576	organic substance biosynthetic process
		MYCTH_94652	1.00594	1.03723	3.86636	0.0701079	0.349524
		MYCTH_2300157	0.586997	0.587481	5.89417	0.0704361	0.350918	GO:1990748	cellular detoxification
		MYCTH_2308996	-0.740128	-0.750541	2.91964	0.0705614	0.351262	GO:1902653	secondary alcohol biosynthetic process
		MYCTH_2315516	-0.478751	-0.480069	6.06639	0.0706022	0.351262
		MYCTH_2308128	0.749617	0.761319	3.60527	0.0706722	0.351368
		MYCTH_2297423	-0.362093	-0.36237	7.56991	0.0709274	0.352394	GO:1901605	alpha-amino acid metabolic process
		MYCTH_2304931	0.410306	0.4104	9.44807	0.0710169	0.352597	GO:2000535	regulation of entry of bacterium into host cell
		MYCTH_2300792	-0.461564	-0.463318	4.62082	0.0711261	0.352749
		MYCTH_2307545	-0.551143	-0.55423	4.94649	0.071145	0.352749
		MYCTH_78274	-0.359147	-0.359408	7.72475	0.0713048	0.353298	GO:0016798	hydrolase activity, acting on glycosyl bonds
		MYCTH_2302563	-0.389701	-0.390562	5.66906	0.0714848	0.353948	GO:1901363	heterocyclic compound binding
		MYCTH_2300892	0.475404	0.476454	7.00532	0.0718257	0.355392	GO:1990904	ribonucleoprotein complex
		MYCTH_2087807	0.455809	0.457899	6.04444	0.0721649	0.356826	GO:1901575	organic substance catabolic process
		MYCTH_2294303	-0.40483	-0.405964	6.14955	0.0725245	0.358359
		MYCTH_2296450	-0.382328	-0.382429	9.12792	0.0732291	0.361448	GO:1990542	mitochondrial transmembrane transport
		MYCTH_2299911	0.742133	0.753691	3.46244	0.0732876	0.361448	GO:0008152	metabolic process
		MYCTH_2298926	-0.460681	-0.462574	5.86283	0.0732997	0.361448	GO:1990559	mitochondrial coenzyme A transmembrane transport
		MYCTH_2297954	1.11886	1.16479	2.92431	0.0735151	0.362263
		MYCTH_2309057	1.53237	1.66836	2.59679	0.0736851	0.362854	GO:1901616	organic hydroxy compound catabolic process
		MYCTH_2297263	-0.375778	-0.375871	9.03466	0.0737738	0.36289	GO:1990204	oxidoreductase complex
		MYCTH_2310645	-0.424837	-0.42521	7.68733	0.0737929	0.36289	GO:1901576	organic substance biosynthetic process
		MYCTH_2311164	-0.450296	-0.452327	4.69339	0.0739328	0.363331	GO:0017171	serine hydrolase activity
		MYCTH_2312902	0.686817	0.69576	4.23097	0.0741218	0.364013	GO:0016815	hydrolase activity, acting on carbon-nitrogen (but not peptide) bonds, in nitriles
		MYCTH_2301648	-0.366681	-0.367062	7.02306	0.0743087	0.364121	GO:1901607	alpha-amino acid biosynthetic process
		MYCTH_2297711	0.559819	0.564477	3.67992	0.0743273	0.364121	GO:0110165	cellular anatomical entity
		MYCTH_38200	0.470518	0.471079	6.57185	0.0743276	0.364121	GO:0071704	organic substance metabolic process
		MYCTH_2295498	0.492309	0.494836	4.76955	0.0743525	0.364121	GO:1901363	heterocyclic compound binding
		MYCTH_2294307	-0.477263	-0.479863	4.15251	0.0743957	0.364121
		MYCTH_2313902	0.434979	0.435971	6.29373	0.074512	0.364232	GO:0110165	cellular anatomical entity
		MYCTH_2314155	-0.354341	-0.354615	7.12762	0.0745243	0.364232	GO:1990904	ribonucleoprotein complex
		MYCTH_2091486	-0.440557	-0.440807	6.87953	0.0745696	0.364232	GO:1901575	organic substance catabolic process
		MYCTH_2297073	0.626402	0.63186	5.69451	0.0747868	0.364915	GO:2001141	regulation of RNA biosynthetic process
		MYCTH_100290	0.470673	0.473137	5.40316	0.0748103	0.364915	GO:1903311	regulation of mRNA metabolic process
		MYCTH_2304195	-0.393312	-0.393952	6.72949	0.0748908	0.365061	GO:2000112	regulation of cellular macromolecule biosynthetic process
		MYCTH_2306377	0.405267	0.40636	6.03834	0.0751413	0.366036	GO:0110165	cellular anatomical entity
		MYCTH_78119	-0.511879	-0.514196	5.0897	0.0757783	0.368878
		MYCTH_2308426	0.524277	0.527286	6.078	0.0758269	0.368878
		MYCTH_2300329	-0.555642	-0.560245	3.27538	0.0759948	0.369446	GO:1903047	mitotic cell cycle process
		MYCTH_2303328	2.96585	1.44269e+08	4.48588	0.0764762	0.371537
		MYCTH_2294026	-0.469551	-0.47204	4.03653	0.0766736	0.372086
		MYCTH_2310263	0.711628	0.721928	2.81625	0.0766923	0.372086
		MYCTH_104717	-0.483343	-0.486153	3.47479	0.0771241	0.37393
		MYCTH_2306233	1.25526	1.32524	3.43553	0.0775112	0.375469
		MYCTH_102295	0.487197	0.490101	4.56486	0.0775452	0.375469	GO:0016810	hydrolase activity, acting on carbon-nitrogen (but not peptide) bonds
		MYCTH_2077114	0.692316	0.701773	3.15717	0.077787	0.376298
		MYCTH_2295634	-0.425227	-0.426211	6.5406	0.0778206	0.376298	GO:1990904	ribonucleoprotein complex
		MYCTH_2303908	-0.669004	-0.677481	2.97032	0.0779204	0.376528
		MYCTH_2301216	0.414548	0.415001	7.0593	0.0782923	0.377811
		MYCTH_2300741	-0.375776	-0.376379	6.45213	0.0782942	0.377811	GO:1990837	sequence-specific double-stranded DNA binding
		MYCTH_2302052	-0.510813	-0.511684	6.1928	0.0783425	0.377811	GO:1901363	heterocyclic compound binding
		MYCTH_2305043	-0.382044	-0.38206	12.0794	0.0787105	0.379332	GO:1901607	alpha-amino acid biosynthetic process
		MYCTH_2301517	0.863106	0.879222	4.03603	0.0788799	0.379796
		MYCTH_2294999	-0.426586	-0.428249	5.36084	0.0789118	0.379796	GO:2001141	regulation of RNA biosynthetic process
		MYCTH_2304419	0.978223	1.00886	3.28807	0.0792695	0.381264	GO:0046872	metal ion binding
		MYCTH_2307929	0.546374	0.550842	4.97581	0.0793515	0.381404
		MYCTH_2313584	-0.440084	-0.440546	7.64484	0.0794373	0.381563
		MYCTH_2294116	0.61102	0.617485	2.95763	0.0798421	0.383252	GO:1901564	organonitrogen compound metabolic process
		MYCTH_2302273	0.767568	0.774643	4.91786	0.0799105	0.383326	GO:0110165	cellular anatomical entity
		MYCTH_2295331	0.442647	0.443781	5.65405	0.0802076	0.38425
		MYCTH_2311445	-0.51021	-0.513753	3.40256	0.080298	0.38425	GO:2001251	negative regulation of chromosome organization
		MYCTH_107458	-0.441572	-0.442812	6.12552	0.0803079	0.38425
		MYCTH_2128965	-0.8715	-0.892519	2.90278	0.0803403	0.38425	GO:1905039	carboxylic acid transmembrane transport
		MYCTH_2297629	0.403205	0.404054	6.25182	0.0803687	0.38425	GO:1904680	peptide transmembrane transporter activity
		MYCTH_2294970	0.448168	0.448381	8.26502	0.0805048	0.384619	GO:1902531	regulation of intracellular signal transduction
		MYCTH_2312493	0.467607	0.470158	3.76353	0.0806038	0.384619	GO:0110165	cellular anatomical entity
		MYCTH_2294314	-0.526995	-0.530983	4.09165	0.0808191	0.384619	GO:0065007	biological regulation
		MYCTH_2311944	-0.396687	-0.3976	5.12612	0.0808238	0.384619	GO:1990904	ribonucleoprotein complex
		MYCTH_2311083	-0.402918	-0.40309	8.1182	0.0808528	0.384619	GO:1990204	oxidoreductase complex
		MYCTH_2310341	-0.379319	-0.379827	6.45765	0.0808592	0.384619	GO:0110165	cellular anatomical entity
		MYCTH_2313703	0.392436	0.392701	7.97845	0.0808791	0.384619	GO:2001252	positive regulation of chromosome organization
		MYCTH_2302376	0.439296	0.439954	6.60486	0.0809128	0.384619	GO:1990234	transferase complex
		MYCTH_2300181	-0.428851	-0.429923	4.98923	0.0809249	0.384619
		MYCTH_2303011	0.521488	0.521581	10.9337	0.0810528	0.384973
		MYCTH_2308111	-0.596825	-0.602882	3.6913	0.0811495	0.384973	GO:1901576	organic substance biosynthetic process
		MYCTH_2111617	-0.429956	-0.431225	5.74122	0.081159	0.384973
		MYCTH_2294947	-0.475526	-0.47602	6.09497	0.0812747	0.385269	GO:0047429	nucleoside-triphosphate diphosphatase activity
		MYCTH_2304897	0.458609	0.460993	6.30769	0.0816476	0.38661	GO:2001141	regulation of RNA biosynthetic process
		MYCTH_2300262	0.737588	0.749685	4.12691	0.0816646	0.38661
		MYCTH_2312897	-0.452998	-0.45424	4.86846	0.0819689	0.387578	GO:1903008	organelle disassembly
		MYCTH_2315566	-0.420568	-0.420702	9.45117	0.0819821	0.387578	GO:2001141	regulation of RNA biosynthetic process
		MYCTH_2301577	1.8495	2.14676	4.06244	0.0820299	0.387578
		MYCTH_2312297	0.422761	0.423947	6.19732	0.0823421	0.388586	GO:1903490	positive regulation of mitotic cytokinesis
		MYCTH_2314544	0.423866	0.42462	6.90786	0.0824347	0.388586	GO:1990748	cellular detoxification
		MYCTH_2312796	0.530343	0.531735	5.31485	0.0824733	0.388586	GO:1901576	organic substance biosynthetic process
		MYCTH_115096	-0.338486	-0.338659	7.767	0.0825216	0.388586	GO:1901576	organic substance biosynthetic process
		MYCTH_2308603	-0.479145	-0.482	4.29548	0.0825423	0.388586	GO:1990904	ribonucleoprotein complex
		MYCTH_2299329	0.46653	0.469097	4.84384	0.0825659	0.388586
		MYCTH_2315098	-0.394721	-0.394991	7.6765	0.0826646	0.388798	GO:1905360	GTPase complex
		MYCTH_2089267	-0.384991	-0.385153	8.09335	0.0827563	0.388798	GO:1901363	heterocyclic compound binding
		MYCTH_112699	0.418735	0.418826	8.00971	0.0827721	0.388798
		MYCTH_2055557	0.777532	0.792137	2.75369	0.0829123	0.389203	GO:0046914	transition metal ion binding
		MYCTH_2296656	0.494661	0.495053	7.1229	0.0830218	0.389306	GO:0140096	catalytic activity, acting on a protein
		MYCTH_2305009	0.572063	0.572865	6.20225	0.0831369	0.389306	GO:1901575	organic substance catabolic process
		MYCTH_2303183	-0.472731	-0.475466	4.87974	0.0831422	0.389306
		MYCTH_2301992	-0.396061	-0.397223	5.4707	0.083221	0.389306	GO:2000045	regulation of G1/S transition of mitotic cell cycle
		MYCTH_2302794	-0.387095	-0.387404	7.59206	0.0832464	0.389306	GO:1901564	organonitrogen compound metabolic process
		MYCTH_2312275	-0.534957	-0.538086	5.39369	0.0832574	0.389306
		MYCTH_2302591	-0.390318	-0.391375	5.56012	0.083767	0.391436	GO:2001251	negative regulation of chromosome organization
		MYCTH_114710	-0.431877	-0.433741	5.20539	0.0840611	0.392159
		MYCTH_2313227	0.466006	0.468585	4.94298	0.0840659	0.392159
		MYCTH_2307571	-0.473141	-0.47523	5.30998	0.0840845	0.392159
		MYCTH_2310435	-0.377055	-0.377478	7.72529	0.0844225	0.393482	GO:0043830	thiol-driven fumarate reductase activity
		MYCTH_2308034	0.51759	0.521455	4.78494	0.0846501	0.394288
		MYCTH_2294392	-0.40141	-0.402692	5.09096	0.0849616	0.395485	GO:1990904	ribonucleoprotein complex
		MYCTH_2299145	-0.516354	-0.520209	4.97256	0.0851205	0.395969
		MYCTH_2312526	-0.389995	-0.390983	6.12915	0.0856521	0.398151	GO:1990904	ribonucleoprotein complex
		MYCTH_2064870	-0.437729	-0.439102	4.43141	0.0856997	0.398151
		MYCTH_2309616	-0.707904	-0.718797	3.08499	0.0860454	0.399501
		MYCTH_2306087	0.448221	0.450112	6.89213	0.0865534	0.401398	GO:2001251	negative regulation of chromosome organization
		MYCTH_92805	-0.592991	-0.596773	3.74319	0.0865822	0.401398
		MYCTH_2139227	-0.408908	-0.410407	5.26838	0.0866206	0.401398	GO:0140535	intracellular protein-containing complex
		MYCTH_2299092	-0.550198	-0.552905	5.15855	0.0867287	0.401641	GO:1901564	organonitrogen compound metabolic process
		MYCTH_2299851	-0.565376	-0.57068	3.31015	0.0871232	0.403006
		MYCTH_2301687	1.21303	1.28007	2.79937	0.087135	0.403006
		MYCTH_2308314	0.730621	0.742874	3.53332	0.0875196	0.404369
		MYCTH_2306516	-0.505672	-0.508899	5.07809	0.0875415	0.404369	GO:1901360	organic cyclic compound metabolic process
		MYCTH_38365	0.73491	0.747428	2.79099	0.0877255	0.40496	GO:0110165	cellular anatomical entity
		MYCTH_2303435	0.525133	0.529286	4.88033	0.0879715	0.405837	GO:1904680	peptide transmembrane transporter activity
		MYCTH_2300989	-0.382845	-0.3836	6.48381	0.0883613	0.40732	GO:1901576	organic substance biosynthetic process
		MYCTH_2307767	1.74166	1.98977	2.00424	0.088406	0.40732
		MYCTH_2106715	1.41533	1.53087	2.43696	0.0884621	0.40732
		MYCTH_2305349	0.471144	0.473977	3.94378	0.0887792	0.408293
		MYCTH_2301343	0.662075	0.670194	5.18067	0.0887864	0.408293
		MYCTH_2312522	-0.565511	-0.570899	3.50084	0.0892639	0.408927
		MYCTH_66022	-0.386517	-0.387584	5.79355	0.0893223	0.408927	GO:1902767	isoprenoid biosynthetic process via mevalonate
		MYCTH_2311424	0.896554	0.921231	3.06121	0.0893272	0.408927	GO:0016863	intramolecular oxidoreductase activity, transposing C=C bonds
		MYCTH_2310273	1.32277	1.35793	5.56766	0.0893828	0.408927	GO:1901363	heterocyclic compound binding
		MYCTH_2315699	0.440865	0.443043	4.33317	0.0893999	0.408927
		MYCTH_2079066	-0.363395	-0.363845	6.75873	0.0894012	0.408927	GO:1901576	organic substance biosynthetic process
		MYCTH_2296905	-0.384128	-0.385015	5.6124	0.0894262	0.408927	GO:0110165	cellular anatomical entity
		MYCTH_2305568	0.502095	0.505062	5.06664	0.089438	0.408927
		MYCTH_2311411	-0.396315	-0.396843	6.84388	0.0894392	0.408927	GO:1990542	mitochondrial transmembrane transport
		MYCTH_2301772	-0.628208	-0.635744	2.95257	0.08949	0.408927	GO:0070835	chromium ion transmembrane transporter activity
		MYCTH_2298655	-0.414203	-0.415834	4.94343	0.0895742	0.409054	GO:0016491	oxidoreductase activity
		MYCTH_2141429	0.417205	0.417303	8.60064	0.0897301	0.409507	GO:1903046	meiotic cell cycle process
		MYCTH_105777	-0.376777	-0.37723	6.73843	0.0901274	0.411061	GO:1901363	heterocyclic compound binding
		MYCTH_2297142	0.644954	0.65317	4.58102	0.0903968	0.411846
		MYCTH_2312925	0.833904	0.853433	4.3005	0.0904135	0.411846	GO:1901363	heterocyclic compound binding
		MYCTH_2302001	0.814091	0.832102	4.63529	0.0905535	0.412224
		MYCTH_2309620	-0.417723	-0.418668	5.00284	0.0909257	0.413157	GO:0110165	cellular anatomical entity
		MYCTH_2053555	-0.597712	-0.604219	3.94271	0.0909277	0.413157
		MYCTH_2297957	-0.487058	-0.487852	5.61853	0.0909301	0.413157
		MYCTH_2306567	-0.361169	-0.361797	6.46146	0.091627	0.416063	GO:1901363	heterocyclic compound binding
		MYCTH_2085599	0.375699	0.37588	7.90218	0.0917758	0.416354	GO:0065007	biological regulation
		MYCTH_2306711	-0.685631	-0.695828	3.27888	0.0918077	0.416354	GO:0016740	transferase activity
		MYCTH_2309784	0.465622	0.466774	4.88659	0.091864	0.416354	GO:1901363	heterocyclic compound binding
		MYCTH_2295939	0.425679	0.425999	7.42883	0.0919758	0.4166	GO:1901575	organic substance catabolic process
		MYCTH_2315557	-0.368605	-0.368634	10.6132	0.0921654	0.417197	GO:1901363	heterocyclic compound binding
		MYCTH_2303736	-0.483799	-0.48582	4.1011	0.0922367	0.417259	GO:1901606	alpha-amino acid catabolic process
		MYCTH_2307165	-0.451217	-0.451995	6.46834	0.0923896	0.417689
		MYCTH_2300359	0.633683	0.641588	3.91554	0.0928234	0.419388
		MYCTH_99103	0.674026	0.683721	2.73727	0.0929627	0.419755	GO:0016810	hydrolase activity, acting on carbon-nitrogen (but not peptide) bonds
		MYCTH_116363	-0.711228	-0.722905	2.70165	0.0932828	0.420937	GO:0008152	metabolic process
		MYCTH_2297332	-0.482604	-0.483853	4.90188	0.0936429	0.422174	GO:1990904	ribonucleoprotein complex
		MYCTH_35909	-0.698639	-0.709664	3.73534	0.093723	0.422174	GO:1901658	glycosyl compound catabolic process
		MYCTH_2114100	1.31661	1.4099	2.82394	0.0937464	0.422174	GO:0065009	regulation of molecular function
		MYCTH_2097778	0.418829	0.419059	8.34461	0.0937904	0.422174
		MYCTH_2295362	-0.505213	-0.506715	6.10695	0.0941098	0.423348
		MYCTH_2306886	-0.44973	-0.452209	4.55857	0.0942777	0.423703
		MYCTH_2086729	0.471804	0.474791	3.55928	0.094346	0.423703	GO:0140097	catalytic activity, acting on DNA
		MYCTH_2303253	-0.711333	-0.723113	2.73089	0.0944318	0.423703	GO:2001141	regulation of RNA biosynthetic process
		MYCTH_108098	-0.444604	-0.446233	4.76165	0.0944365	0.423703
		MYCTH_2115472	1.06549	1.0954	5.4098	0.0944819	0.423703
		MYCTH_2304836	-0.424463	-0.426048	4.14948	0.0945861	0.423908	GO:1990904	ribonucleoprotein complex
		MYCTH_2300099	0.75418	0.757564	7.62848	0.094767	0.424455
		MYCTH_2308643	-0.510309	-0.513165	4.88256	0.094908	0.424823	GO:2000242	negative regulation of reproductive process
		MYCTH_2305757	0.387231	0.388447	5.67212	0.0949677	0.424828
		MYCTH_2308345	-0.444281	-0.445822	5.00713	0.0952806	0.425964	GO:1901363	heterocyclic compound binding
		MYCTH_2295293	-0.363792	-0.36458	5.76513	0.0954901	0.426346	GO:1990904	ribonucleoprotein complex
		MYCTH_2063420	-0.379955	-0.381026	5.7356	0.095528	0.426346	GO:1990554	mitochondrial 3'-phospho-5'-adenylyl sulfate transmembrane transport
		MYCTH_50254	-0.555049	-0.560342	3.28138	0.0955463	0.426346	GO:2001141	regulation of RNA biosynthetic process
		MYCTH_2311623	-0.522147	-0.525447	4.74382	0.0956021	0.426346	GO:0110165	cellular anatomical entity
		MYCTH_2309542	0.765627	0.773372	7.61645	0.0959993	0.427783
		MYCTH_2143478	1.84085	2.17224	2.44632	0.0962076	0.427783
		MYCTH_2306045	0.77851	0.781873	6.99617	0.0962181	0.427783
		MYCTH_2310521	-0.535471	-0.535711	8.54246	0.0962772	0.427783
		MYCTH_2299034	0.683784	0.694216	3.78998	0.0963072	0.427783	GO:2001141	regulation of RNA biosynthetic process
		MYCTH_2307144	-0.657691	-0.658425	6.30145	0.0963239	0.427783
		MYCTH_2298196	0.623008	0.63068	3.83686	0.0964156	0.427783	GO:1901615	organic hydroxy compound metabolic process
		MYCTH_75421	-0.401443	-0.401828	7.50378	0.0964556	0.427783	GO:0110165	cellular anatomical entity
		MYCTH_2314976	-0.439544	-0.440514	6.73575	0.0964568	0.427783
		MYCTH_2311282	0.480361	0.48361	3.66664	0.0965192	0.427797	GO:0042578	phosphoric ester hydrolase activity
		MYCTH_2299035	-0.406308	-0.407927	4.97779	0.0968055	0.428803
		MYCTH_52715	0.68462	0.695156	3.7006	0.0971269	0.429963
		MYCTH_2311089	-0.388288	-0.389485	5.76555	0.097331	0.430168	GO:0140513	nuclear protein-containing complex
		MYCTH_2116084	-0.491872	-0.495434	3.65086	0.0973902	0.430168
		MYCTH_20364	0.554608	0.559953	3.3332	0.0974473	0.430168	GO:0140096	catalytic activity, acting on a protein
		MYCTH_2302583	-0.375444	-0.376024	6.46262	0.0974619	0.430168	GO:1903047	mitotic cell cycle process
		MYCTH_2313329	0.61468	0.616935	5.63483	0.0974705	0.430168	GO:1901363	heterocyclic compound binding
		MYCTH_2306158	-0.363111	-0.363364	7.05087	0.0976471	0.430568	GO:1901576	organic substance biosynthetic process
		MYCTH_2312604	-0.425897	-0.427174	5.70975	0.0976803	0.430568
		MYCTH_2309523	1.79039	2.09023	3.3444	0.0977671	0.430687	GO:0016747	transferase activity, transferring acyl groups other than amino-acyl groups
		MYCTH_2298745	0.455922	0.456289	6.01736	0.0979444	0.431206	GO:0065009	regulation of molecular function
		MYCTH_2299735	0.592642	0.599291	3.08426	0.0984938	0.433241
		MYCTH_2294188	0.379896	0.380215	6.86084	0.0985265	0.433241	GO:1901564	organonitrogen compound metabolic process
		MYCTH_2309021	-0.456095	-0.458814	4.52106	0.0985983	0.433292	GO:1990529	glycosylphosphatidylinositol-mannosyltransferase I complex
		MYCTH_2090891	0.742088	0.755979	6.12714	0.0987282	0.433292
		MYCTH_39133	0.584462	0.590837	2.95511	0.0987695	0.433292	GO:1901564	organonitrogen compound metabolic process
		MYCTH_2300248	0.396774	0.39789	5.39737	0.0987779	0.433292	GO:0050218	propionate-CoA ligase activity
		MYCTH_98562	0.389296	0.390608	4.89541	0.0989015	0.433466	GO:1901363	heterocyclic compound binding
		MYCTH_2295444	-0.471923	-0.474297	4.93342	0.0989374	0.433466	GO:0110165	cellular anatomical entity
		MYCTH_2311737	-0.36429	-0.365033	5.32108	0.0991319	0.4338	GO:1901576	organic substance biosynthetic process
		MYCTH_2301266	0.363959	0.364118	7.79053	0.0991338	0.4338	GO:1901607	alpha-amino acid biosynthetic process
		MYCTH_2297971	0.402293	0.402684	7.27054	0.099235	0.433979
		MYCTH_2314896	1.14118	1.15014	7.27637	0.0992948	0.433979
		MYCTH_2303876	0.637977	0.646397	4.66647	0.0993789	0.434085	GO:0140147	zinc ion export from vacuole
		MYCTH_2301973	-0.511895	-0.516057	4.20384	0.0995402	0.434526
		MYCTH_2306300	-0.407282	-0.408311	4.36852	0.0997905	0.435356	GO:0140535	intracellular protein-containing complex
		MYCTH_2308771	0.355564	0.355785	7.42762	0.100118	0.436502	GO:1901698	response to nitrogen compound
		MYCTH_2297125	0.64379	0.652512	4.35587	0.100174	0.436502
		MYCTH_2135849	0.403541	0.403778	9.02137	0.100459	0.437483
		MYCTH_102985	-0.402855	-0.403461	6.16775	0.100652	0.437908
		MYCTH_2314338	-0.446197	-0.446758	7.21409	0.100699	0.437908	GO:1990904	ribonucleoprotein complex
		MYCTH_2297883	-0.376002	-0.377096	5.36651	0.100739	0.437908	GO:1901663	quinone biosynthetic process
		MYCTH_2308936	1.55124	1.72806	2.56476	0.100864	0.438188
		MYCTH_2296679	-0.37058	-0.37138	6.41988	0.101406	0.439971	GO:1901360	organic cyclic compound metabolic process
		MYCTH_2309624	0.573412	0.576816	5.54554	0.101408	0.439971
		MYCTH_2306702	-0.43833	-0.440712	4.13602	0.101485	0.439971	GO:0016747	transferase activity, transferring acyl groups other than amino-acyl groups
		MYCTH_2295934	-0.343252	-0.343634	6.97254	0.101518	0.439971	GO:1990896	protein localization to cell cortex of cell tip
		MYCTH_2312120	-0.400685	-0.402278	4.90588	0.101771	0.440663
		MYCTH_2312771	-0.381674	-0.38223	6.67029	0.101813	0.440663	GO:1990904	ribonucleoprotein complex
		MYCTH_2302437	-0.575644	-0.581842	3.63625	0.10186	0.440663
		MYCTH_2306135	0.512198	0.516433	3.52023	0.101985	0.440865
		MYCTH_2297176	-0.385698	-0.386528	5.23223	0.10203	0.440865	GO:1901575	organic substance catabolic process
		MYCTH_2123876	-0.637377	-0.645929	2.87218	0.10212	0.440865	GO:0110165	cellular anatomical entity
		MYCTH_2305269	0.418492	0.420458	4.81367	0.102151	0.440865	GO:1901607	alpha-amino acid biosynthetic process
		MYCTH_2112071	-0.6527	-0.662016	2.8171	0.102705	0.4428	GO:0110165	cellular anatomical entity
		MYCTH_2111528	-0.406246	-0.40797	4.59141	0.102722	0.4428	GO:2000112	regulation of cellular macromolecule biosynthetic process
		MYCTH_2310678	0.332848	0.333215	7.01562	0.103213	0.44446	GO:1901564	organonitrogen compound metabolic process
		MYCTH_2301022	-0.412325	-0.41419	4.96705	0.10323	0.44446	GO:1901564	organonitrogen compound metabolic process
		MYCTH_2058328	0.469964	0.473128	6.08117	0.10355	0.445546	GO:1903047	mitotic cell cycle process
		MYCTH_2309010	-0.444767	-0.446045	6.02213	0.103666	0.445546
		MYCTH_101588	0.380985	0.382147	6.07672	0.103667	0.445546	GO:1901363	heterocyclic compound binding
		MYCTH_2315209	-0.461813	-0.461849	11.0148	0.103803	0.445648	GO:1990904	ribonucleoprotein complex
		MYCTH_2295802	-0.333091	-0.33349	6.76968	0.103814	0.445648	GO:1901363	heterocyclic compound binding
		MYCTH_76163	-0.334835	-0.334969	8.49492	0.103927	0.445754	GO:1990904	ribonucleoprotein complex
		MYCTH_2118236	0.742011	0.756516	3.22652	0.103962	0.445754	GO:0110165	cellular anatomical entity
		MYCTH_2297082	-0.449637	-0.451349	4.33961	0.104158	0.446328
		MYCTH_2304645	-0.426322	-0.427192	6.24448	0.10434	0.446846	GO:1990578	perinuclear endoplasmic reticulum membrane
		MYCTH_2096307	-0.37122	-0.372284	5.49843	0.105074	0.449273	GO:2001141	regulation of RNA biosynthetic process
		MYCTH_2303613	0.482771	0.483872	4.66671	0.105086	0.449273	GO:1901576	organic substance biosynthetic process
		MYCTH_2300587	-0.4987	-0.502655	4.21726	0.105093	0.449273
		MYCTH_111035	0.379596	0.380758	4.87819	0.105239	0.44963	GO:1901564	organonitrogen compound metabolic process
		MYCTH_2309323	-0.902363	-0.930541	2.93189	0.105313	0.449681
		MYCTH_2089588	0.523488	0.524007	7.4567	0.105498	0.450138
		MYCTH_2306947	0.657183	0.666904	3.53949	0.105545	0.450138	GO:0016747	transferase activity, transferring acyl groups other than amino-acyl groups
		MYCTH_2300272	-0.593697	-0.598451	5.50611	0.105741	0.450711
		MYCTH_2305512	-0.464327	-0.467251	4.90595	0.105958	0.451125	GO:0140098	catalytic activity, acting on RNA
		MYCTH_2301203	0.380742	0.381546	6.45254	0.106061	0.451125	GO:1901659	glycosyl compound biosynthetic process
		MYCTH_2295178	-0.387642	-0.389048	5.15865	0.106164	0.451125	GO:1990904	ribonucleoprotein complex
		MYCTH_2078150	-0.716264	-0.719274	6.89008	0.106201	0.451125
		MYCTH_2302048	-0.415974	-0.417972	4.93408	0.106213	0.451125
		MYCTH_2296214	0.365625	0.366023	6.61268	0.106213	0.451125	GO:2000689	actomyosin contractile ring assembly actin filament organization
		MYCTH_2297292	2.13664	2.868	3.17744	0.106277	0.45113
		MYCTH_2305962	1.5639	1.6152	5.24231	0.106552	0.452034	GO:0110165	cellular anatomical entity
		MYCTH_2312329	0.579021	0.585536	3.87185	0.107003	0.45352	GO:0110165	cellular anatomical entity
		MYCTH_2300596	0.992453	1.03158	3.02242	0.107028	0.45352
		MYCTH_2110837	0.445576	0.447481	5.68466	0.107102	0.453569	GO:0046872	metal ion binding
		MYCTH_2301503	0.370579	0.37082	8.07652	0.10717	0.453591	GO:2000434	regulation of protein neddylation
		MYCTH_2304892	0.369029	0.370083	6.67775	0.107358	0.45412	GO:1901576	organic substance biosynthetic process
		MYCTH_2295642	-0.40724	-0.407984	7.01841	0.107458	0.454276	GO:1990904	ribonucleoprotein complex
		MYCTH_2309008	-0.410087	-0.411692	5.45051	0.10754	0.454358	GO:1901576	organic substance biosynthetic process
		MYCTH_2306544	0.453682	0.456551	3.41403	0.107669	0.454638
		MYCTH_2309805	0.419229	0.421329	4.14456	0.107853	0.454913	GO:1901363	heterocyclic compound binding
		MYCTH_2115336	0.538097	0.543273	4.77909	0.10786	0.454913	GO:0110165	cellular anatomical entity
		MYCTH_94504	-0.598997	-0.606285	4.3352	0.108011	0.455283
		MYCTH_2305926	-0.384537	-0.38594	5.31113	0.108092	0.455358
		MYCTH_2309747	-0.499749	-0.503815	3.55503	0.108227	0.455662	GO:1901363	heterocyclic compound binding
		MYCTH_2304034	0.679874	0.691048	2.88676	0.10907	0.458727	GO:1901576	organic substance biosynthetic process
		MYCTH_2316157	0.406936	0.408157	6.28166	0.109105	0.458727	GO:0110165	cellular anatomical entity
		MYCTH_2298590	0.374522	0.375719	5.3238	0.109147	0.458727	GO:2001057	reactive nitrogen species metabolic process
		MYCTH_2301572	-0.42719	-0.428312	6.25868	0.109209	0.458727	GO:1990904	ribonucleoprotein complex
		MYCTH_77195	0.370886	0.371625	6.33288	0.109369	0.459132	GO:0140513	nuclear protein-containing complex
		MYCTH_2312728	0.396181	0.396591	6.52871	0.109456	0.459232
		MYCTH_2296965	0.454084	0.457008	3.30183	0.109687	0.459817	GO:1901607	alpha-amino acid biosynthetic process
		MYCTH_2312710	-0.38186	-0.383221	5.07779	0.109723	0.459817	GO:0065007	biological regulation
		MYCTH_2299739	0.808694	0.815733	5.53441	0.109812	0.459924	GO:1990748	cellular detoxification
		MYCTH_2305407	-0.507627	-0.507976	7.73849	0.109967	0.460252
		MYCTH_2306621	-0.377479	-0.378756	4.83734	0.110017	0.460252
		MYCTH_2301163	-0.353348	-0.354117	6.17531	0.110112	0.460383	GO:2000112	regulation of cellular macromolecule biosynthetic process
		MYCTH_2306246	-0.43558	-0.438082	4.35658	0.110301	0.460785	GO:1990984	tRNA demethylase activity
		MYCTH_2305551	-0.427677	-0.428753	6.16979	0.110336	0.460785	GO:2001141	regulation of RNA biosynthetic process
		MYCTH_2308513	-0.408467	-0.410189	5.29948	0.110572	0.460883	GO:1990942	mitotic metaphase chromosome recapture
		MYCTH_2303838	0.391471	0.391896	8.18595	0.110599	0.460883
		MYCTH_2301622	-0.442382	-0.443808	4.3887	0.110608	0.460883	GO:0110165	cellular anatomical entity
		MYCTH_2315462	0.614697	0.622708	4.15031	0.110614	0.460883
		MYCTH_2305458	0.519679	0.521433	6.36124	0.110773	0.461278	GO:0071704	organic substance metabolic process
		MYCTH_2294897	0.604263	0.611878	3.9101	0.110982	0.461883	GO:0042578	phosphoric ester hydrolase activity
		MYCTH_81959	-0.422632	-0.424772	5.06117	0.111129	0.461998
		MYCTH_2305611	-0.450983	-0.452097	4.35302	0.111138	0.461998	GO:1990412	hercynylselenocysteine lyase activity (selenoneine-forming)
		MYCTH_2308269	-0.572062	-0.578502	3.54927	0.1114	0.462819
		MYCTH_2315506	0.369619	0.3705	6.17376	0.111463	0.462819
		MYCTH_2302797	-0.439201	-0.439419	8.39249	0.111977	0.464546	GO:1990204	oxidoreductase complex
		MYCTH_2305828	0.380906	0.38128	7.69747	0.112008	0.464546	GO:1990816	vacuole-mitochondrion membrane contact site
		MYCTH_2299985	0.675193	0.680347	7.14232	0.112548	0.46652
		MYCTH_2299056	-0.43256	-0.434904	4.90872	0.112797	0.467282	GO:1903046	meiotic cell cycle process
		MYCTH_2034994	0.602281	0.609907	2.67142	0.113037	0.467586	GO:2000243	positive regulation of reproductive process
		MYCTH_2295168	0.413723	0.414651	5.89498	0.113046	0.467586
		MYCTH_2304619	0.396166	0.397251	5.53599	0.113064	0.467586	GO:0016997	alpha-sialidase activity
		MYCTH_111814	-0.369475	-0.370021	6.79758	0.113424	0.468805	GO:1901576	organic substance biosynthetic process
		MYCTH_2087375	0.36018	0.36115	5.559	0.113581	0.469188
		MYCTH_2299745	-0.39945	-0.401003	4.84505	0.113773	0.469431
		MYCTH_2300201	-0.518761	-0.523542	4.50615	0.113807	0.469431	GO:1901564	organonitrogen compound metabolic process
		MYCTH_2293969	-0.376947	-0.377887	5.16283	0.113857	0.469431	GO:1990904	ribonucleoprotein complex
		MYCTH_2296889	0.567658	0.574034	4.00937	0.1139	0.469431
		MYCTH_2311189	-0.472792	-0.474197	6.13474	0.11403	0.469463	GO:1990904	ribonucleoprotein complex
		MYCTH_2309563	0.387868	0.389415	5.2647	0.114038	0.469463
		MYCTH_2299904	-0.341911	-0.342486	6.37907	0.114158	0.46969	GO:0110165	cellular anatomical entity
		MYCTH_2297730	-0.347109	-0.347674	6.48151	0.114233	0.469732	GO:1901363	heterocyclic compound binding
		MYCTH_2300589	0.347813	0.348523	6.25838	0.11446	0.470221	GO:2001141	regulation of RNA biosynthetic process
		MYCTH_2311261	0.914989	0.924586	6.18898	0.114482	0.470221
		MYCTH_2313564	0.776884	0.785925	5.29071	0.114754	0.471072	GO:1903046	meiotic cell cycle process
		MYCTH_2059227	-0.352998	-0.353801	5.57257	0.114867	0.471145	GO:1990904	ribonucleoprotein complex
		MYCTH_2119965	-0.388081	-0.389244	5.81747	0.114902	0.471145
		MYCTH_2303692	-0.38315	-0.384646	5.11928	0.115031	0.47131
		MYCTH_2298194	0.539659	0.545127	3.16477	0.115073	0.47131
		MYCTH_2307629	0.450949	0.451345	7.02066	0.115222	0.471517	GO:1990904	ribonucleoprotein complex
		MYCTH_88392	-0.477841	-0.478931	6.40575	0.115254	0.471517	GO:1990904	ribonucleoprotein complex
		MYCTH_2060417	-0.357572	-0.358505	5.84293	0.115441	0.471984	GO:1901360	organic cyclic compound metabolic process
		MYCTH_2297644	0.457869	0.458949	4.79721	0.115499	0.471984	GO:0016741	transferase activity, transferring one-carbon groups
		MYCTH_2297760	0.451505	0.454498	4.13592	0.115638	0.472288
		MYCTH_2305718	0.44238	0.443999	5.83158	0.115772	0.472566
		MYCTH_2312307	0.463062	0.463521	8.43826	0.115904	0.47284	GO:0110165	cellular anatomical entity
		MYCTH_2310279	0.564479	0.565242	10.5262	0.116295	0.474165
		MYCTH_2308878	0.440968	0.443733	3.61976	0.116793	0.475928
		MYCTH_2081895	1.20886	1.29031	2.79835	0.116963	0.476353
		MYCTH_2305366	1.35484	1.39425	5.04409	0.117174	0.476749	GO:0071704	organic substance metabolic process
		MYCTH_2305097	-0.425729	-0.426948	5.9065	0.117192	0.476749
		MYCTH_76393	-0.764434	-0.781943	3.26662	0.117377	0.477156
		MYCTH_2316127	1.14724	1.16532	6.14728	0.117424	0.477156
		MYCTH_2311805	1.04143	1.0498	6.95798	0.117562	0.477447
		MYCTH_2311326	-0.352106	-0.352985	5.57158	0.117905	0.478225
		MYCTH_2304406	0.53007	0.534408	3.77071	0.117929	0.478225	GO:1901642	nucleoside transmembrane transport
		MYCTH_2299137	0.61308	0.621406	3.17272	0.117952	0.478225	GO:1990904	ribonucleoprotein complex
		MYCTH_116603	0.968458	0.974861	6.99808	0.118155	0.478778
		MYCTH_2301714	-0.359474	-0.36052	5.49384	0.118304	0.479114
		MYCTH_68509	0.461919	0.462682	5.58144	0.118378	0.479144
		MYCTH_2307498	0.664194	0.67518	5.13832	0.11852	0.479452	GO:0110165	cellular anatomical entity
		MYCTH_2297437	-0.40335	-0.404105	6.47846	0.119194	0.48191	GO:1990904	ribonucleoprotein complex
		MYCTH_2312336	0.329922	0.330287	6.86308	0.119287	0.482016	GO:2001251	negative regulation of chromosome organization
		MYCTH_2311897	0.561615	0.567981	3.71761	0.119449	0.482401	GO:1901363	heterocyclic compound binding
		MYCTH_76680	0.357522	0.357765	7.4108	0.119638	0.482893	GO:1901576	organic substance biosynthetic process
		MYCTH_2298566	-0.375349	-0.376084	5.56729	0.119943	0.483857	GO:2001251	negative regulation of chromosome organization
		MYCTH_2315197	0.491003	0.491237	7.95672	0.120189	0.484578
		MYCTH_2305689	0.70797	0.721765	3.15003	0.12048	0.485233	GO:1901363	heterocyclic compound binding
		MYCTH_75490	0.401996	0.402125	8.77864	0.120486	0.485233	GO:0071704	organic substance metabolic process
		MYCTH_2297981	-0.348361	-0.34921	6.05169	0.120835	0.486368
		MYCTH_2297159	0.392021	0.39295	5.42103	0.121024	0.486434	GO:1901363	heterocyclic compound binding
		MYCTH_2306198	0.357757	0.358545	6.35127	0.121034	0.486434
		MYCTH_2296038	0.340761	0.341164	7.15699	0.121053	0.486434	GO:0072593	reactive oxygen species metabolic process
		MYCTH_2303843	-0.404551	-0.406571	4.95993	0.121301	0.487157	GO:0110165	cellular anatomical entity
		MYCTH_2304004	0.70237	0.715878	2.98288	0.121377	0.487193	GO:0110165	cellular anatomical entity
		MYCTH_2124443	0.567335	0.574013	3.70744	0.122312	0.490457	GO:0051540	metal cluster binding
		MYCTH_2308691	0.597211	0.605039	3.35104	0.122326	0.490457
		MYCTH_2314307	1.18397	1.22503	5.53993	0.122696	0.491611
		MYCTH_2130517	-0.355021	-0.355083	9.82136	0.12275	0.491611
		MYCTH_2294471	0.546731	0.552699	3.95707	0.122964	0.492196
		MYCTH_2306588	-0.724248	-0.731124	10.9244	0.123081	0.492392	GO:1990819	actin fusion focus
		MYCTH_2296934	-0.449355	-0.452457	4.23419	0.123184	0.492532	GO:1990542	mitochondrial transmembrane transport
		MYCTH_2304259	-0.431265	-0.433795	3.73697	0.123374	0.493018	GO:0016997	alpha-sialidase activity
		MYCTH_2299276	-0.315421	-0.315615	7.14236	0.123666	0.493912	GO:0110165	cellular anatomical entity
		MYCTH_2294321	-0.363964	-0.364032	8.84912	0.123812	0.494221	GO:1903046	meiotic cell cycle process
		MYCTH_2308551	-0.358435	-0.359076	6.06248	0.123988	0.494651
		MYCTH_2316158	0.710176	0.724434	3.58657	0.12408	0.494709
		MYCTH_2305841	0.685026	0.697663	3.86776	0.124207	0.494709
		MYCTH_2313408	0.34344	0.343594	8.32076	0.124208	0.494709
		MYCTH_2294555	-0.377933	-0.379259	5.18442	0.124324	0.494899	GO:2001141	regulation of RNA biosynthetic process
		MYCTH_2298652	-0.353318	-0.354355	5.86825	0.124555	0.495424	GO:1990542	mitochondrial transmembrane transport
		MYCTH_2308306	-0.354424	-0.354832	7.54922	0.124593	0.495424	GO:1990904	ribonucleoprotein complex
		MYCTH_2058658	-0.383048	-0.384418	5.91795	0.124765	0.495836	GO:1990904	ribonucleoprotein complex
		MYCTH_2295838	0.342651	0.343186	7.67234	0.124885	0.495857	GO:1903293	phosphatase complex
		MYCTH_2140529	0.472084	0.473461	7.21306	0.124907	0.495857	GO:0110165	cellular anatomical entity
		MYCTH_2116212	0.841925	0.867242	2.56528	0.125007	0.495868	GO:0016798	hydrolase activity, acting on glycosyl bonds
		MYCTH_2307051	0.379886	0.381456	5.34774	0.125047	0.495868
		MYCTH_2309245	-0.467034	-0.470638	3.63419	0.12518	0.495943	GO:0016798	hydrolase activity, acting on glycosyl bonds
		MYCTH_2135843	0.323946	0.324207	7.23017	0.125209	0.495943	GO:0110165	cellular anatomical entity
		MYCTH_101575	0.622403	0.631593	4.31824	0.125272	0.495943	GO:1901363	heterocyclic compound binding
		MYCTH_2306275	0.471505	0.473562	5.72683	0.125342	0.495947	GO:0016884	carbon-nitrogen ligase activity, with glutamine as amido-N-donor
		MYCTH_2300711	0.416387	0.418472	4.39443	0.12546	0.495991
		MYCTH_2305195	-0.410254	-0.411987	5.23152	0.125501	0.495991	GO:1990072	TRAPPIII protein complex
		MYCTH_2088473	-0.369899	-0.369924	11.1668	0.125648	0.495991	GO:1990904	ribonucleoprotein complex
		MYCTH_2294215	-0.513107	-0.513402	8.08841	0.125767	0.495991	GO:1990204	oxidoreductase complex
		MYCTH_2313731	0.770515	0.781056	4.26684	0.125863	0.495991
		MYCTH_2128378	0.508358	0.513172	5.91576	0.1259	0.495991	GO:0110165	cellular anatomical entity
		MYCTH_2304130	-0.341302	-0.341933	5.72838	0.125929	0.495991
		MYCTH_2295590	0.516257	0.519556	5.08503	0.125953	0.495991
		MYCTH_2135627	-0.316861	-0.31717	7.0126	0.12597	0.495991	GO:2001141	regulation of RNA biosynthetic process
		MYCTH_2307935	0.409848	0.411413	4.08831	0.126042	0.496002	GO:1904263	positive regulation of TORC1 signaling
		MYCTH_2316220	0.356932	0.35769	6.3121	0.126482	0.497416
		MYCTH_2309871	-0.398856	-0.400657	5.45418	0.126566	0.497416	GO:1990904	ribonucleoprotein complex
		MYCTH_2314576	0.548461	0.554609	4.64983	0.126642	0.497416
		MYCTH_2300938	-0.469925	-0.47067	5.75259	0.126711	0.497416
		MYCTH_2299456	0.590379	0.5965	4.9055	0.126745	0.497416
		MYCTH_2304268	-0.724273	-0.733259	4.50136	0.126815	0.497421	GO:1901363	heterocyclic compound binding
		MYCTH_2311641	-0.396903	-0.397076	7.37573	0.126928	0.497593
		MYCTH_2312471	0.387782	0.389284	6.01249	0.127201	0.498395
		MYCTH_2306830	0.520056	0.520463	7.50283	0.127324	0.49847
		MYCTH_2300138	-0.354056	-0.355092	5.23081	0.127368	0.49847	GO:0016798	hydrolase activity, acting on glycosyl bonds
		MYCTH_2299002	-0.368848	-0.369349	5.98119	0.127427	0.49847	GO:2000112	regulation of cellular macromolecule biosynthetic process
		MYCTH_2308500	-0.691004	-0.704302	2.78954	0.127587	0.498826	GO:1901564	organonitrogen compound metabolic process
		MYCTH_45081	0.821352	0.845098	5.10228	0.127802	0.499394
		MYCTH_2305594	0.544825	0.550915	5.31233	0.128366	0.501328
		MYCTH_2295100	-0.396666	-0.398657	5.02374	0.128584	0.501907	GO:1901363	heterocyclic compound binding
		MYCTH_2311624	-0.413342	-0.415705	4.3985	0.128894	0.50227	GO:1901659	glycosyl compound biosynthetic process
		MYCTH_2085975	-0.351459	-0.352144	5.58665	0.128994	0.50227	GO:1902600	proton transmembrane transport
		MYCTH_2299907	0.353976	0.354179	8.16235	0.129038	0.50227	GO:0016787	hydrolase activity
		MYCTH_2294054	-0.432289	-0.433304	4.82509	0.129077	0.50227	GO:1990542	mitochondrial transmembrane transport
		MYCTH_2305170	-0.406548	-0.408118	4.27787	0.129131	0.50227
		MYCTH_2307931	0.949377	0.962577	6.69411	0.129133	0.50227	GO:2001141	regulation of RNA biosynthetic process
		MYCTH_2050996	-0.452422	-0.455732	3.76076	0.129163	0.50227	GO:2001252	positive regulation of chromosome organization
		MYCTH_2304900	0.477	0.477263	7.5383	0.129337	0.502675	GO:1901605	alpha-amino acid metabolic process
		MYCTH_2308393	0.559927	0.566595	2.96451	0.129471	0.502926
		MYCTH_2305724	0.38778	0.388788	5.6107	0.129928	0.504076
		MYCTH_2299306	0.354307	0.35542	5.65664	0.129946	0.504076	GO:2001141	regulation of RNA biosynthetic process
		MYCTH_2304549	0.448438	0.44958	5.55161	0.129976	0.504076	GO:1901564	organonitrogen compound metabolic process
		MYCTH_103620	2.20699	3.45801	2.69447	0.130288	0.504403
		MYCTH_2297004	-0.320515	-0.320601	8.89763	0.130372	0.504403	GO:1990542	mitochondrial transmembrane transport
		MYCTH_2307543	-0.409743	-0.411556	5.2554	0.130409	0.504403
		MYCTH_2294844	-0.42756	-0.429495	4.02587	0.130425	0.504403	GO:0110165	cellular anatomical entity
		MYCTH_2061162	0.516518	0.521715	3.90389	0.130445	0.504403	GO:1901363	heterocyclic compound binding
		MYCTH_41366	0.553649	0.556088	5.4932	0.130479	0.504403
		MYCTH_2296781	0.377486	0.378382	6.50098	0.131005	0.506039	GO:1903322	positive regulation of protein modification by small protein conjugation or removal
		MYCTH_2304715	0.394968	0.39549	6.88083	0.131042	0.506039	GO:1901575	organic substance catabolic process
		MYCTH_102652	-0.5508	-0.556255	4.46125	0.131176	0.506283
		MYCTH_2118610	-0.326697	-0.32713	6.69374	0.131305	0.506435	GO:1990904	ribonucleoprotein complex
		MYCTH_2294200	-0.474175	-0.478122	3.62142	0.131394	0.506435	GO:2001251	negative regulation of chromosome organization
		MYCTH_2301753	-0.33104	-0.331696	6.30743	0.131468	0.506435	GO:0110165	cellular anatomical entity
		MYCTH_2304603	0.829674	0.833116	8.49628	0.131495	0.506435
		MYCTH_2296139	-0.38419	-0.385959	4.19119	0.131745	0.506646	GO:1990234	transferase complex
		MYCTH_2302498	-0.354429	-0.35452	9.55842	0.131754	0.506646	GO:1901576	organic substance biosynthetic process
		MYCTH_2295666	0.462556	0.466192	3.64945	0.131769	0.506646	GO:1901564	organonitrogen compound metabolic process
		MYCTH_2299149	-0.373718	-0.37489	4.60004	0.1319	0.506646	GO:1901363	heterocyclic compound binding
		MYCTH_2296591	0.484148	0.488389	4.1789	0.1319	0.506646
		MYCTH_49818	0.493219	0.497286	3.35532	0.131993	0.506733	GO:1901360	organic cyclic compound metabolic process
		MYCTH_2304851	-0.369131	-0.370588	4.46357	0.132159	0.5071	GO:1901576	organic substance biosynthetic process
		MYCTH_2294503	0.422826	0.424325	4.68132	0.13223	0.507104	GO:1901576	organic substance biosynthetic process
		MYCTH_2310682	0.954144	0.992982	3.90493	0.132912	0.509326	GO:0008152	metabolic process
		MYCTH_2315024	-0.465976	-0.466793	7.34895	0.13295	0.509326	GO:1901575	organic substance catabolic process
		MYCTH_2299064	0.398719	0.399743	4.86164	0.133095	0.50961	GO:1904949	ATPase complex
		MYCTH_54141	-0.720366	-0.736232	2.66879	0.13368	0.511404
		MYCTH_2302694	0.340331	0.341033	5.57581	0.133705	0.511404	GO:0016773	phosphotransferase activity, alcohol group as acceptor
		MYCTH_2308247	-0.382256	-0.382871	5.65813	0.133817	0.51156
		MYCTH_2303940	-0.394594	-0.395159	5.53959	0.133914	0.511661
		MYCTH_66804	0.877816	0.908532	3.10143	0.134028	0.511828
		MYCTH_2059134	0.952315	0.992723	6.41232	0.134191	0.512179
		MYCTH_2309668	0.456458	0.459989	3.988	0.134476	0.512909
		MYCTH_2313207	-0.376454	-0.377156	6.9773	0.134524	0.512909	GO:1990904	ribonucleoprotein complex
		MYCTH_2294226	-0.422491	-0.425166	4.79011	0.134663	0.512974	GO:0110165	cellular anatomical entity
		MYCTH_2305265	-0.513814	-0.51905	3.90208	0.134683	0.512974	GO:1901564	organonitrogen compound metabolic process
		MYCTH_2306044	0.764632	0.784112	3.30625	0.134795	0.51313
		MYCTH_2305224	0.378356	0.380063	5.42798	0.135106	0.513567
		MYCTH_2313065	-0.427384	-0.430184	4.69465	0.135138	0.513567	GO:1901576	organic substance biosynthetic process
		MYCTH_2310873	-0.436258	-0.439263	4.85543	0.135172	0.513567	GO:1990542	mitochondrial transmembrane transport
		MYCTH_2082040	-0.453378	-0.455866	5.04559	0.135244	0.513567
		MYCTH_2303016	0.336382	0.336575	8.30181	0.135265	0.513567	GO:1901576	organic substance biosynthetic process
		MYCTH_2300199	0.329927	0.330524	5.87119	0.1354	0.513809
		MYCTH_2070001	1.25257	1.35634	2.76869	0.13555	0.514108
		MYCTH_2302511	-0.355617	-0.356082	5.95494	0.135927	0.51527	GO:1901657	glycosyl compound metabolic process
		MYCTH_111845	-0.347611	-0.347972	7.22729	0.136213	0.515992
		MYCTH_2295284	0.432208	0.435153	4.51425	0.136261	0.515992	GO:1901363	heterocyclic compound binding
		MYCTH_2077546	0.619304	0.623537	7.8841	0.136343	0.516032
		MYCTH_2299147	-0.4168	-0.418613	4.56656	0.13664	0.516888
		MYCTH_2090403	0.333506	0.33383	7.17164	0.136799	0.517147
		MYCTH_2303755	-0.415512	-0.416432	5.31899	0.136852	0.517147	GO:0016836	hydro-lyase activity
		MYCTH_2080045	-0.365121	-0.365558	6.17439	0.137042	0.517594	GO:1990542	mitochondrial transmembrane transport
		MYCTH_2308782	0.328689	0.329034	7.31155	0.137228	0.518028	GO:1901575	organic substance catabolic process
		MYCTH_2300743	-0.487954	-0.492454	4.72292	0.137654	0.519194	GO:1901576	organic substance biosynthetic process
		MYCTH_2306298	0.649909	0.6614	3.02661	0.137681	0.519194	GO:0046872	metal ion binding
		MYCTH_2311048	-0.335058	-0.335216	8.3527	0.138041	0.520282	GO:1903047	mitotic cell cycle process
		MYCTH_2306347	0.466185	0.470068	3.11246	0.13822	0.520509	GO:0003824	catalytic activity
		MYCTH_2057234	2.15503	3.33271	3.09734	0.138246	0.520509
		MYCTH_2301506	-0.458876	-0.462557	4.14993	0.138391	0.520784
		MYCTH_2300877	0.339615	0.33976	7.56426	0.138526	0.520882	GO:1901607	alpha-amino acid biosynthetic process
		MYCTH_2312411	0.528158	0.533993	3.14452	0.138561	0.520882
		MYCTH_2116566	0.695616	0.710144	2.90687	0.138672	0.521028	GO:0016491	oxidoreductase activity
		MYCTH_2297436	-0.41469	-0.417261	4.302	0.138887	0.521305	GO:1901576	organic substance biosynthetic process
		MYCTH_111088	1.01176	1.06262	2.64126	0.138896	0.521305
		MYCTH_2312782	-0.338522	-0.339448	5.89841	0.138962	0.521305	GO:1990234	transferase complex
		MYCTH_2090897	-0.476949	-0.481169	3.44669	0.139377	0.522591	GO:1901576	organic substance biosynthetic process
		MYCTH_2295409	1.77585	2.185	2.28681	0.139532	0.522903	GO:0016831	carboxy-lyase activity
		MYCTH_2302989	-0.57274	-0.580314	3.0593	0.139925	0.523781
		MYCTH_2301415	0.464661	0.465718	5.92845	0.139955	0.523781
		MYCTH_2302932	0.540578	0.546898	4.18713	0.139984	0.523781
		MYCTH_2310610	0.883036	0.915525	4.00142	0.140222	0.524399
		MYCTH_2309533	-0.468055	-0.470654	5.17881	0.140573	0.525388
		MYCTH_2302183	0.318613	0.319107	6.14673	0.140632	0.525388	GO:1904183	negative regulation of pyruvate dehydrogenase activity
		MYCTH_84896	-0.344712	-0.345778	5.86688	0.140796	0.52573
		MYCTH_2312967	-0.40721	-0.409633	4.6396	0.140918	0.525916	GO:1990904	ribonucleoprotein complex
		MYCTH_2310362	0.397495	0.399247	4.67376	0.141189	0.526654
		MYCTH_2313210	0.846775	0.864313	5.7325	0.141548	0.527694
		MYCTH_2294099	0.331224	0.331724	6.02801	0.141614	0.527694	GO:1901564	organonitrogen compound metabolic process
		MYCTH_2310201	-0.349788	-0.350853	4.91361	0.142047	0.529034	GO:1903740	positive regulation of phosphatidate phosphatase activity
		MYCTH_2307426	-0.332029	-0.332632	6.42861	0.142139	0.529106	GO:1990904	ribonucleoprotein complex
		MYCTH_2306027	0.686152	0.700132	6.10773	0.142403	0.529817
		MYCTH_2309206	-0.388469	-0.390496	5.39864	0.143051	0.531596	GO:1904680	peptide transmembrane transporter activity
		MYCTH_2307600	-0.342868	-0.343232	6.43669	0.143176	0.531596	GO:1901606	alpha-amino acid catabolic process
		MYCTH_2301145	0.34183	0.342876	5.78851	0.143264	0.531596
		MYCTH_2307676	-0.362269	-0.363731	4.99129	0.143283	0.531596	GO:1990904	ribonucleoprotein complex
		MYCTH_2295239	-0.341679	-0.342203	6.40714	0.143293	0.531596
		MYCTH_2311483	0.695644	0.710579	3.30473	0.143362	0.531596
		MYCTH_105482	1.54523	1.7819	1.71342	0.143396	0.531596
		MYCTH_2308945	0.382359	0.38427	4.97939	0.143654	0.532276	GO:2001141	regulation of RNA biosynthetic process
		MYCTH_2309055	0.747306	0.766322	3.5171	0.143742	0.532332	GO:1901616	organic hydroxy compound catabolic process
		MYCTH_2315997	-0.324548	-0.324932	7.21211	0.143828	0.532377	GO:0110165	cellular anatomical entity
		MYCTH_2086765	-0.354143	-0.355146	6.01561	0.143976	0.532651
		MYCTH_2306730	-0.506692	-0.511973	4.61628	0.144162	0.532756
		MYCTH_2300889	0.377692	0.378543	6.74664	0.144189	0.532756	GO:1901576	organic substance biosynthetic process
		MYCTH_2300487	-0.695305	-0.699667	5.88754	0.144358	0.532756
		MYCTH_2306496	0.442723	0.446105	4.42778	0.144432	0.532756	GO:2001141	regulation of RNA biosynthetic process
		MYCTH_2311268	1.15976	1.24353	2.87279	0.144437	0.532756
		MYCTH_2301452	0.910494	0.925555	4.29474	0.144446	0.532756
		MYCTH_2301836	0.490899	0.495676	4.36622	0.14464	0.5332
		MYCTH_2305156	0.789947	0.812984	2.82869	0.144959	0.534103
		MYCTH_2314181	-0.426051	-0.429006	5.46876	0.14526	0.534833
		MYCTH_2145069	-0.348719	-0.349051	7.42764	0.145305	0.534833	GO:2001141	regulation of RNA biosynthetic process
		MYCTH_2307313	0.65947	0.672106	2.99886	0.14544	0.535057
		MYCTH_2305128	-0.373554	-0.374005	7.05388	0.145567	0.535251	GO:0110165	cellular anatomical entity
		MYCTH_56445	-0.504087	-0.509319	3.97974	0.145703	0.535445	GO:1905347	endodeoxyribonuclease complex
		MYCTH_2310823	-0.333742	-0.334194	6.86159	0.145922	0.535445	GO:1990837	sequence-specific double-stranded DNA binding
		MYCTH_2313073	0.502002	0.503031	5.74078	0.145924	0.535445	GO:0140096	catalytic activity, acting on a protein
		MYCTH_2304508	0.373765	0.375455	6.02414	0.145962	0.535445	GO:1901576	organic substance biosynthetic process
		MYCTH_2309727	0.820661	0.846976	2.47852	0.146016	0.535445
		MYCTH_2312602	-0.420756	-0.42361	4.50943	0.146104	0.535445
		MYCTH_2305600	-0.328631	-0.329473	5.75288	0.146138	0.535445
		MYCTH_2301788	0.326113	0.326547	5.96115	0.146737	0.537022
		MYCTH_2307197	0.340082	0.341167	5.22696	0.146742	0.537022
		MYCTH_2131805	-0.312431	-0.312901	6.42867	0.146851	0.537022
		MYCTH_2109153	0.832133	0.859827	2.95877	0.146866	0.537022
		MYCTH_106768	-0.824864	-0.851876	3.54008	0.147464	0.538719	GO:0110165	cellular anatomical entity
		MYCTH_2305399	0.665097	0.678255	2.66815	0.147479	0.538719
		MYCTH_2300833	-0.352274	-0.353394	6.08452	0.148489	0.542134	GO:1990904	ribonucleoprotein complex
		MYCTH_2308351	0.380195	0.382147	4.3539	0.148821	0.543072	GO:0071704	organic substance metabolic process
		MYCTH_2296876	-0.327914	-0.328751	5.4082	0.14896	0.543307	GO:2001251	negative regulation of chromosome organization
		MYCTH_2307708	0.557049	0.564323	4.41436	0.149069	0.54343
		MYCTH_2306523	-0.729555	-0.74768	2.99846	0.149244	0.543713
		MYCTH_2313647	-0.332771	-0.333557	5.28637	0.149321	0.543713
		MYCTH_2295992	0.350123	0.350225	8.94707	0.14945	0.543713	GO:1901575	organic substance catabolic process
		MYCTH_2303180	-0.320896	-0.321	8.8105	0.149499	0.543713	GO:1990542	mitochondrial transmembrane transport
		MYCTH_2298417	0.408729	0.411355	4.4419	0.149523	0.543713
		MYCTH_2304184	0.34124	0.342304	5.90246	0.1496	0.543719	GO:0140097	catalytic activity, acting on DNA
		MYCTH_2312896	0.447118	0.447766	5.02265	0.149935	0.544625
		MYCTH_2299220	-0.351175	-0.351356	8.25462	0.15	0.544625	GO:1901363	heterocyclic compound binding
		MYCTH_2135313	-0.319136	-0.319675	6.62435	0.150166	0.544956	GO:1990542	mitochondrial transmembrane transport
		MYCTH_2308965	0.548652	0.553301	4.49848	0.150427	0.545628
		MYCTH_2301985	0.328036	0.328152	9.04194	0.151379	0.548805	GO:0016765	transferase activity, transferring alkyl or aryl (other than methyl) groups
		MYCTH_2297450	0.340398	0.34148	5.73881	0.152023	0.550357	GO:2000113	negative regulation of cellular macromolecule biosynthetic process
		MYCTH_54709	0.432874	0.436148	3.69181	0.152083	0.550357
		MYCTH_2299991	0.626327	0.637368	3.16752	0.152146	0.550357
		MYCTH_2295750	0.300656	0.300878	7.2901	0.152161	0.550357	GO:1990234	transferase complex
		MYCTH_2310736	-0.330511	-0.331448	5.42844	0.152232	0.550357
[truncated: 5,230 more rows]

## Sheet: WT1_vs_∆res-1_16h
		GeneID	log2FC	unshrunk.logFC	logCPM	PValue	FDR	GO	GO term
		MYCTH_2307990	7.97523	7.98365	11.4359	2.82e-28	1.31e-24
		MYCTH_117146	4.56984	4.57228	9.30777	3.98e-28	1.31e-24
		MYCTH_75351	6.91672	6.92304	10.6391	5.42e-28	1.31e-24
		MYCTH_2297595	8.6789	8.78217	7.95309	9.56e-28	1.73e-24
		MYCTH_2311457	7.56112	7.57662	10.1537	2.47e-26	3.58e-23
		MYCTH_2308079	4.92601	4.93652	7.03378	3.85e-26	4.63e-23	GO:1901564	organonitrogen compound metabolic process
		MYCTH_114667	10.7239	11.0679	8.41873	7.91e-26	8.12e-23
		MYCTH_109978	3.38748	3.3878	10.9042	8.99e-26	8.12e-23	GO:1901576	organic substance biosynthetic process
		MYCTH_106502	8.97007	9.02203	9.36558	3.21e-25	2.46e-22
		MYCTH_114497	6.08628	6.14035	6.84927	3.4e-25	2.46e-22	GO:0071704	organic substance metabolic process
		MYCTH_61507	7.10184	7.11343	10.1499	5.12e-25	3.37e-22
		MYCTH_114666	10.3052	10.5884	8.39267	1.63e-24	9.81e-22
		MYCTH_2297348	4.36633	4.37484	7.62707	5.95e-24	3.31e-21	GO:1990778	protein localization to cell periphery
		MYCTH_2095639	7.24989	7.31962	6.93132	9.19e-24	4.74e-21
		MYCTH_2133773	8.13479	8.23866	7.48157	8.03e-23	3.87e-20
		MYCTH_2299548	3.89073	3.89887	6.92207	1.11e-22	5e-20
		MYCTH_86146	8.40066	8.4255	9.8101	1.78e-22	7.56e-20
		MYCTH_2295301	7.02316	7.05318	7.77663	2.68e-22	1.08e-19
		MYCTH_2307871	7.39226	7.55606	6.76433	3.84e-22	1.46e-19
		MYCTH_2298337	4.27637	4.27988	8.31307	4.06e-22	1.47e-19
		MYCTH_2306025	-4.85649	-4.85802	10.0903	2.65e-21	9.12e-19
		MYCTH_2303256	-5.25536	-5.26512	7.60314	4.32e-21	1.42e-18
		MYCTH_2316580	5.00831	5.03831	6.54877	1.74e-20	5.47e-18
		MYCTH_114083	3.84358	3.84657	8.2428	2.16e-20	6.5e-18
		MYCTH_2294148	3.54479	3.54566	9.8484	2.92e-20	8.45e-18	GO:1903725	regulation of phospholipid metabolic process
		MYCTH_104570	5.6816	5.83997	7.98225	3.31e-20	9.21e-18	GO:0003824	catalytic activity
		MYCTH_112051	4.40766	4.41782	7.60312	8.35e-20	2.24e-17	GO:1901363	heterocyclic compound binding
		MYCTH_2302067	-3.88907	-3.92079	4.76877	8.68e-20	2.24e-17	GO:1901363	heterocyclic compound binding
		MYCTH_2313164	-3.911	-3.92834	6.4722	9.35e-20	2.33e-17
		MYCTH_2314092	2.75404	2.75713	7.04887	1.38e-19	3.34e-17	GO:1902930	regulation of alcohol biosynthetic process
		MYCTH_95226	-4.61638	-4.63122	6.36011	3.33e-19	7.77e-17	GO:1901575	organic substance catabolic process
		MYCTH_2295298	8.06528	8.5217	5.3133	7.29e-19	1.65e-16
		MYCTH_61192	3.49254	3.50504	6.91985	9.48e-19	2.08e-16	GO:0110165	cellular anatomical entity
		MYCTH_2305422	2.65635	2.66514	5.37685	1.5e-18	3.2e-16
		MYCTH_2299806	3.69588	3.72605	6.13606	1.65e-18	3.37e-16
		MYCTH_2308065	2.57233	2.5733	9.73332	1.68e-18	3.37e-16	GO:0009058	biosynthetic process
		MYCTH_2135030	-2.72668	-2.74045	4.91888	2.11e-18	4.12e-16
		MYCTH_83040	2.4241	2.42678	6.8252	3.88e-18	7.39e-16	GO:2000112	regulation of cellular macromolecule biosynthetic process
		MYCTH_10713	-5.21695	-5.26319	5.58753	5.23e-18	9.69e-16
		MYCTH_2314005	2.50266	2.50659	6.80797	1.29e-17	2.32e-15	GO:2001141	regulation of RNA biosynthetic process
		MYCTH_2294033	-3.47117	-3.47763	6.78105	1.34e-17	2.36e-15
		MYCTH_2299683	2.24244	2.24411	7.92789	1.99e-17	3.43e-15	GO:1990816	vacuole-mitochondrion membrane contact site
		MYCTH_2309013	-2.5101	-2.51371	6.56451	2.12e-17	3.57e-15
		MYCTH_2307339	3.31708	3.32575	7.20504	2.21e-17	3.63e-15	GO:0003824	catalytic activity
		MYCTH_2315403	2.33874	2.3415	7.55715	2.52e-17	4.05e-15
		MYCTH_2139585	2.84048	2.84335	7.95563	2.86e-17	4.49e-15	GO:1904587	response to glycoprotein
		MYCTH_2142698	2.42114	2.42487	6.70503	3.51e-17	5.4e-15
		MYCTH_71063	-3.08539	-3.0929	6.34666	4.22e-17	6.35e-15	GO:0016491	oxidoreductase activity
		MYCTH_73270	-3.0102	-3.03136	5.11288	4.56e-17	6.71e-15
		MYCTH_2296256	2.06961	2.07288	7.19987	4.64e-17	6.71e-15	GO:1901575	organic substance catabolic process
		MYCTH_85902	-3.88205	-3.89847	5.5594	4.97e-17	7.05e-15
		MYCTH_97707	3.44096	3.46003	6.30441	5.56e-17	7.72e-15	GO:1903046	meiotic cell cycle process
		MYCTH_53288	2.69343	2.69452	9.25827	5.93e-17	7.97e-15
		MYCTH_66349	1.95684	1.9574	9.24034	5.95e-17	7.97e-15	GO:1903046	meiotic cell cycle process
		MYCTH_108044	2.54584	2.55519	5.56234	7.3e-17	9.6e-15	GO:0110165	cellular anatomical entity
		MYCTH_2140421	1.95451	1.95605	8.57963	8.7e-17	1.12e-14
		MYCTH_2309376	1.50621	1.50723	7.56087	1.33e-16	1.69e-14
		MYCTH_2307982	-1.76042	-1.76151	7.56409	1.73e-16	2.16e-14	GO:0098662	inorganic cation transmembrane transport
		MYCTH_105128	3.25037	3.25544	8.48937	2.21e-16	2.71e-14	GO:0071704	organic substance metabolic process
		MYCTH_101345	-4.07881	-4.11714	5.13332	2.77e-16	3.34e-14
		MYCTH_2305739	3.74934	3.77286	5.65911	2.85e-16	3.38e-14
		MYCTH_2121938	4.0879	4.09188	8.2575	3.41e-16	3.98e-14
		MYCTH_113450	-4.24994	-4.25609	7.00365	3.74e-16	4.3e-14	GO:1903047	mitotic cell cycle process
		MYCTH_2311275	-3.40825	-3.42041	5.9098	4.29e-16	4.84e-14
		MYCTH_2306214	6.06844	6.43179	4.36715	4.35e-16	4.84e-14
		MYCTH_2298363	-2.05889	-2.05913	9.50941	4.53e-16	4.96e-14
		MYCTH_2293939	-2.9326	-2.97086	4.38234	4.9e-16	5.29e-14	GO:1901363	heterocyclic compound binding
		MYCTH_2303048	6.57227	6.65852	6.46156	5.17e-16	5.5e-14
		MYCTH_73236	9.21965	9.6076	7.41325	5.47e-16	5.73e-14
		MYCTH_2309690	-3.67085	-3.70259	4.55565	5.7e-16	5.88e-14
		MYCTH_2314963	5.51084	5.56786	8.15354	6.75e-16	6.87e-14
		MYCTH_2308284	6.78651	6.83106	8.33286	6.86e-16	6.89e-14
		MYCTH_2309651	-3.72868	-3.75536	5.18943	7.5e-16	7.43e-14
		MYCTH_2308077	3.96985	4.09006	3.43275	1.06e-15	1.04e-13
		MYCTH_2309049	-2.56698	-2.56829	8.17595	1.22e-15	1.18e-13	GO:1905039	carboxylic acid transmembrane transport
		MYCTH_2311258	-3.30358	-3.36444	3.27213	1.39e-15	1.32e-13
		MYCTH_2299804	3.4723	3.48383	6.71243	1.54e-15	1.45e-13
		MYCTH_2310464	4.84768	4.87305	5.87456	1.88e-15	1.73e-13
		MYCTH_107796	4.14905	4.15115	11.2588	1.9e-15	1.73e-13
		MYCTH_2294168	-2.50049	-2.50265	7.42544	2.16e-15	1.95e-13	GO:0110165	cellular anatomical entity
		MYCTH_74601	-2.56266	-2.57156	5.87247	2.36e-15	2.1e-13
		MYCTH_2309486	8.78304	9.2255	6.30499	2.47e-15	2.16e-13
		MYCTH_2312740	3.42497	3.42959	7.43777	2.48e-15	2.16e-13	GO:0110165	cellular anatomical entity
		MYCTH_2307682	-2.6893	-2.69834	5.57524	2.77e-15	2.39e-13
		MYCTH_90641	2.0499	2.05122	7.90102	3e-15	2.55e-13	GO:1901618	organic hydroxy compound transmembrane transporter activity
		MYCTH_2082522	4.08215	4.08783	7.78832	3.86e-15	3.25e-13
		MYCTH_2295629	2.00512	2.00685	7.36598	4.65e-15	3.87e-13	GO:2000243	positive regulation of reproductive process
		MYCTH_81466	-3.07002	-3.07969	6.66471	6.16e-15	5.06e-13
		MYCTH_92449	2.42311	2.425	7.26919	8.39e-15	6.81e-13	GO:2001141	regulation of RNA biosynthetic process
		MYCTH_107763	4.00041	4.00397	7.70627	1.05e-14	8.4e-13
		MYCTH_78013	8.06026	8.33622	6.77699	1.21e-14	9.6e-13
		MYCTH_2297244	2.22017	2.2361	4.3943	1.27e-14	9.97e-13
		MYCTH_2297208	-1.47853	-1.48232	5.26995	1.33e-14	1.03e-12
		MYCTH_2299757	-1.75568	-1.75769	7.12086	2.12e-14	1.63e-12
		MYCTH_81347	1.94719	1.95237	5.79389	2.2e-14	1.68e-12
		MYCTH_111035	-3.22706	-3.26249	4.87819	2.94e-14	2.21e-12	GO:1901564	organonitrogen compound metabolic process
		MYCTH_2300903	2.11494	2.1171	7.4115	3.19e-14	2.38e-12	GO:0008152	metabolic process
		MYCTH_2307429	-1.99402	-1.99845	6.53227	3.32e-14	2.45e-12	GO:1901663	quinone biosynthetic process
		MYCTH_2137894	-1.71685	-1.71774	7.69703	3.64e-14	2.62e-12
		MYCTH_2309773	3.63824	3.66431	6.91205	3.66e-14	2.62e-12
		MYCTH_2295424	-1.70836	-1.71495	5.30116	3.67e-14	2.62e-12
		MYCTH_45081	2.37749	2.39138	5.10228	3.69e-14	2.62e-12
		MYCTH_2312129	-2.98096	-3.00488	4.94243	4.01e-14	2.82e-12	GO:0016798	hydrolase activity, acting on glycosyl bonds
		MYCTH_80109	3.12264	3.16458	4.36234	4.67e-14	3.25e-12
		MYCTH_71748	-1.76569	-1.76645	8.07616	4.94e-14	3.4e-12	GO:1903046	meiotic cell cycle process
		MYCTH_2310174	4.49081	4.4966	8.49192	5.43e-14	3.7e-12	GO:0110165	cellular anatomical entity
		MYCTH_2298375	2.43563	2.44048	6.72223	5.67e-14	3.83e-12
		MYCTH_2309026	-1.75253	-1.75634	5.9072	6.39e-14	4.28e-12	GO:1901564	organonitrogen compound metabolic process
		MYCTH_2307772	-3.68542	-3.78921	3.32425	6.47e-14	4.29e-12	GO:0016491	oxidoreductase activity
		MYCTH_2295606	3.64541	3.66488	5.6328	6.73e-14	4.42e-12
		MYCTH_2310816	3.48715	3.51002	6.86863	7.37e-14	4.8e-12	GO:1901701	cellular response to oxygen-containing compound
		MYCTH_2119688	1.65632	1.65681	8.829	8.21e-14	5.3e-12	GO:1901363	heterocyclic compound binding
		MYCTH_2306903	3.22106	3.26381	4.34833	8.77e-14	5.61e-12	GO:1905039	carboxylic acid transmembrane transport
		MYCTH_2304098	1.95341	1.95489	7.86221	9.79e-14	6.21e-12	GO:0046914	transition metal ion binding
		MYCTH_98002	5.76106	5.80789	7.42066	1.09e-13	6.85e-12
		MYCTH_2313305	-2.38063	-2.38106	9.62351	1.18e-13	7.38e-12
		MYCTH_78019	6.10849	6.1431	7.96875	1.2e-13	7.41e-12
		MYCTH_2141513	1.53967	1.53986	10.2654	1.24e-13	7.61e-12
		MYCTH_2315557	-1.70982	-1.70997	10.6132	1.29e-13	7.84e-12	GO:1901363	heterocyclic compound binding
		MYCTH_40869	-1.68219	-1.68643	5.58236	1.37e-13	8.24e-12	GO:0016798	hydrolase activity, acting on glycosyl bonds
		MYCTH_2308108	-2.35893	-2.36163	7.28205	1.5e-13	8.94e-12	GO:0016997	alpha-sialidase activity
		MYCTH_2315630	2.54414	2.54603	8.27298	1.72e-13	1.02e-11
		MYCTH_2297119	-2.57076	-2.57833	6.17698	1.76e-13	1.03e-11	GO:1901564	organonitrogen compound metabolic process
		MYCTH_2298447	-2.6089	-2.62627	4.41401	2.08e-13	1.21e-11	GO:1903509	liposaccharide metabolic process
		MYCTH_2306234	2.93035	2.97786	4.18436	2.5e-13	1.44e-11	GO:0030791	arsenite methyltransferase activity
		MYCTH_2306068	-2.6713	-2.69231	4.20005	2.65e-13	1.52e-11
		MYCTH_2312900	2.35507	2.36046	6.36404	2.91e-13	1.66e-11
		MYCTH_2300285	-2.87947	-2.88827	6.16197	3.06e-13	1.73e-11
		MYCTH_2304598	1.35522	1.35639	7.21061	3.18e-13	1.78e-11	GO:1901657	glycosyl compound metabolic process
		MYCTH_2313040	5.55122	5.6004	6.47872	3.26e-13	1.81e-11	GO:0016747	transferase activity, transferring acyl groups other than amino-acyl groups
		MYCTH_2310620	-1.10792	-1.10887	6.87166	3.52e-13	1.94e-11
		MYCTH_2295439	2.041	2.04713	5.79903	4.03e-13	2.21e-11	GO:0042578	phosphoric ester hydrolase activity
		MYCTH_2312196	2.26177	2.26458	6.78566	4.88e-13	2.65e-11
		MYCTH_2037035	2.75645	2.77207	5.39481	6.03e-13	3.25e-11	GO:1901615	organic hydroxy compound metabolic process
		MYCTH_2307857	-2.78192	-2.78832	6.6716	7.07e-13	3.79e-11
		MYCTH_68564	6.7021	7.33377	4.54662	7.86e-13	4.18e-11
		MYCTH_2300984	-1.86887	-1.87792	4.67172	8.9e-13	4.7e-11	GO:2001141	regulation of RNA biosynthetic process
		MYCTH_2311998	2.92776	2.93157	7.7713	9.66e-13	5.06e-11	GO:2001141	regulation of RNA biosynthetic process
		MYCTH_2313117	3.17264	3.23987	4.36681	1.33e-12	6.92e-11	GO:0110165	cellular anatomical entity
		MYCTH_2295344	2.28921	2.30455	4.79373	1.42e-12	7.31e-11	GO:0016491	oxidoreductase activity
		MYCTH_112824	2.21013	2.21316	7.2684	1.53e-12	7.86e-11	GO:0065007	biological regulation
		MYCTH_2307512	-2.12936	-2.14632	4.29016	1.83e-12	9.32e-11
		MYCTH_2307233	2.36196	2.37144	5.55479	1.97e-12	9.96e-11	GO:0110165	cellular anatomical entity
		MYCTH_111845	-1.79858	-1.80043	7.22729	2.48e-12	1.25e-10
		MYCTH_2309692	-2.20647	-2.22516	3.71306	2.62e-12	1.31e-10
		MYCTH_2301661	-1.95061	-1.96213	4.49173	2.81e-12	1.38e-10
		MYCTH_2063330	-1.78869	-1.79096	6.41313	2.82e-12	1.38e-10
		MYCTH_112362	3.9127	3.91625	8.78549	2.83e-12	1.38e-10
		MYCTH_2300826	2.39886	2.4015	8.01059	2.95e-12	1.43e-10	GO:2001141	regulation of RNA biosynthetic process
		MYCTH_2304115	-1.9234	-1.92542	6.93357	3.9e-12	1.88e-10	GO:0016798	hydrolase activity, acting on glycosyl bonds
		MYCTH_2305657	2.67772	2.67989	8.20627	4.48e-12	2.15e-10
		MYCTH_116261	-3.36586	-3.4177	4.32153	4.54e-12	2.16e-10
		MYCTH_2302804	3.6177	3.62051	9.76662	4.66e-12	2.2e-10
		MYCTH_2303046	-1.67866	-1.68229	5.53042	4.84e-12	2.27e-10
		MYCTH_37110	-2.41515	-2.42313	5.38484	5.43e-12	2.53e-10	GO:0110165	cellular anatomical entity
		MYCTH_115028	-3.13342	-3.19019	3.73141	5.58e-12	2.58e-10
		MYCTH_112714	6.23584	6.62326	5.30078	7.11e-12	3.27e-10
		MYCTH_2312527	1.8335	1.84209	5.1538	7.31e-12	3.35e-10	GO:0016491	oxidoreductase activity
		MYCTH_2306113	-2.08854	-2.0903	7.79106	8.25e-12	3.75e-10
		MYCTH_2297118	-2.08696	-2.10019	5.61811	9.99e-12	4.51e-10
		MYCTH_52496	3.64852	3.65471	7.18888	1.01e-11	4.53e-10	GO:0110165	cellular anatomical entity
		MYCTH_2311619	-1.61141	-1.61836	4.8428	1.02e-11	4.55e-10	GO:1901363	heterocyclic compound binding
		MYCTH_102138	-3.18117	-3.20869	6.24075	1.26e-11	5.58e-10
		MYCTH_2298148	-1.48398	-1.48502	7.15291	1.27e-11	5.6e-10	GO:1901363	heterocyclic compound binding
		MYCTH_2305024	-1.88964	-1.89576	5.78626	1.3e-11	5.7e-10
		MYCTH_2306043	2.08993	2.10136	5.06402	1.39e-11	6.01e-10	GO:2001141	regulation of RNA biosynthetic process
		MYCTH_52735	-2.32241	-2.329	5.57004	1.39e-11	6.01e-10
		MYCTH_2122680	2.02419	2.03149	5.2927	1.4e-11	6.01e-10
		MYCTH_2314489	3.69583	3.70943	7.37957	1.48e-11	6.34e-10	GO:0110165	cellular anatomical entity
		MYCTH_2310391	-1.61578	-1.61982	5.36573	1.51e-11	6.41e-10
		MYCTH_13170	-5.32322	-5.66363	3.43307	1.78e-11	7.52e-10
		MYCTH_2310954	-2.57096	-2.59237	4.5717	1.87e-11	7.86e-10	GO:0110165	cellular anatomical entity
		MYCTH_2304910	1.90721	1.91179	5.68698	2.07e-11	8.65e-10
		MYCTH_2306367	1.32046	1.32321	6.06976	2.2e-11	9.15e-10	GO:2001141	regulation of RNA biosynthetic process
		MYCTH_2308015	-1.78608	-1.79061	5.43483	2.48e-11	1.03e-09
		MYCTH_2302969	1.96679	1.98135	5.15739	2.78e-11	1.14e-09
		MYCTH_2310736	-1.25968	-1.26267	5.42844	3.64e-11	1.48e-09
		MYCTH_2089975	2.45684	2.48061	4.61455	3.68e-11	1.49e-09
		MYCTH_2296409	-1.45354	-1.45467	7.12803	3.7e-11	1.49e-09
		MYCTH_2080893	-1.29188	-1.29527	5.62554	4.04e-11	1.62e-09
		MYCTH_2305732	-2.13266	-2.13915	6.48235	5.29e-11	2.11e-09	GO:1901505	carbohydrate derivative transmembrane transporter activity
		MYCTH_2300995	3.01281	3.03216	5.71082	5.36e-11	2.13e-09
		MYCTH_2296171	3.04381	3.0752	5.0659	6.69e-11	2.64e-09	GO:0110165	cellular anatomical entity
		MYCTH_2095534	1.78327	1.78392	8.58631	6.74e-11	2.65e-09
		MYCTH_2106471	4.21004	4.40579	2.75511	7.2e-11	2.82e-09
		MYCTH_73679	-1.15823	-1.15887	7.60011	7.46e-11	2.9e-09	GO:1902653	secondary alcohol biosynthetic process
		MYCTH_2306719	1.58582	1.58645	8.32596	7.57e-11	2.93e-09	GO:0016798	hydrolase activity, acting on glycosyl bonds
		MYCTH_2297401	-1.63098	-1.63903	4.97918	7.74e-11	2.98e-09	GO:1901363	heterocyclic compound binding
		MYCTH_2315227	1.67726	1.67932	6.84586	7.91e-11	3.03e-09	GO:2001251	negative regulation of chromosome organization
		MYCTH_2303090	-1.66596	-1.67474	3.73611	1.07e-10	4.06e-09	GO:0110165	cellular anatomical entity
		MYCTH_2302494	-2.09449	-2.11401	3.28092	1.11e-10	4.21e-09
		MYCTH_2300330	2.7186	2.72208	7.50147	1.12e-10	4.23e-09	GO:2001141	regulation of RNA biosynthetic process
		MYCTH_2295838	1.31299	1.31412	7.67234	1.14e-10	4.27e-09	GO:1903293	phosphatase complex
		MYCTH_2295350	-1.97078	-1.97635	5.64947	1.16e-10	4.31e-09
		MYCTH_2305172	2.7784	2.79908	5.78172	1.19e-10	4.43e-09
		MYCTH_2114542	2.03112	2.04772	4.34187	1.24e-10	4.57e-09
		MYCTH_2306357	4.1724	4.1856	7.94266	1.3e-10	4.79e-09	GO:0031957	very long-chain fatty acid-CoA ligase activity
		MYCTH_2145425	-1.84939	-1.85292	6.43905	1.34e-10	4.88e-09	GO:1903509	liposaccharide metabolic process
		MYCTH_2316107	-1.25559	-1.2564	6.9443	1.43e-10	5.2e-09
		MYCTH_2306684	3.46252	3.47925	6.27145	1.78e-10	6.44e-09	GO:0051234	establishment of localization
		MYCTH_2294362	-2.094	-2.10652	4.51149	1.82e-10	6.53e-09
		MYCTH_2303313	1.13934	1.13989	7.73806	1.95e-10	6.97e-09
		MYCTH_2313746	2.40484	2.40588	9.17295	2.09e-10	7.44e-09	GO:2001141	regulation of RNA biosynthetic process
		MYCTH_73480	2.27616	2.28902	5.15772	2.21e-10	7.82e-09	GO:1901564	organonitrogen compound metabolic process
		MYCTH_2079097	-1.14508	-1.14563	7.95766	2.28e-10	8.03e-09	GO:1901564	organonitrogen compound metabolic process
		MYCTH_109790	1.85778	1.86146	6.04911	2.45e-10	8.57e-09
		MYCTH_2300111	4.14931	4.39781	2.96885	2.45e-10	8.57e-09
		MYCTH_2308283	1.60303	1.60823	5.70264	2.52e-10	8.76e-09
		MYCTH_77631	3.85206	3.94906	4.60109	2.9e-10	1e-08	GO:0016491	oxidoreductase activity
		MYCTH_2306857	-1.16647	-1.16715	7.63851	2.98e-10	1.02e-08
		MYCTH_2295346	3.34339	3.36107	6.0756	2.98e-10	1.02e-08	GO:2001141	regulation of RNA biosynthetic process
		MYCTH_2315642	2.92493	2.94008	5.94872	3.14e-10	1.07e-08
		MYCTH_2299976	-1.6957	-1.70006	5.45126	3.28e-10	1.11e-08
		MYCTH_2302052	-2.39479	-2.40099	6.1928	3.28e-10	1.11e-08	GO:1901363	heterocyclic compound binding
		MYCTH_2305050	1.3947	1.39572	7.34212	3.34e-10	1.12e-08	GO:2001141	regulation of RNA biosynthetic process
		MYCTH_2306042	2.04235	2.06129	4.23483	3.35e-10	1.12e-08
		MYCTH_2308016	-3.70345	-3.86333	2.54907	3.57e-10	1.19e-08
		MYCTH_50083	-1.29527	-1.29774	6.28947	3.67e-10	1.22e-08	GO:1902653	secondary alcohol biosynthetic process
		MYCTH_2312374	1.48404	1.48533	7.32013	4.49e-10	1.48e-08	GO:1901576	organic substance biosynthetic process
		MYCTH_2308157	-1.80411	-1.80431	10.121	4.77e-10	1.57e-08	GO:0110165	cellular anatomical entity
		MYCTH_75070	3.71377	3.85478	3.3932	4.93e-10	1.61e-08	GO:1903394	protein localization to kinetochore involved in kinetochore assembly
		MYCTH_2077546	2.78645	2.7989	7.8841	5.09e-10	1.66e-08
		MYCTH_74927	1.56287	1.57048	4.85616	5.28e-10	1.71e-08	GO:2001252	positive regulation of chromosome organization
		MYCTH_122893	-1.59133	-1.59275	6.62185	5.55e-10	1.79e-08	GO:2001141	regulation of RNA biosynthetic process
		MYCTH_2316249	-1.52553	-1.52585	8.98367	5.63e-10	1.81e-08
		MYCTH_2301639	0.977695	0.979142	6.18525	6.12e-10	1.96e-08	GO:2000242	negative regulation of reproductive process
		MYCTH_2294206	-1.56069	-1.56234	6.89978	6.18e-10	1.97e-08
		MYCTH_2295071	1.25956	1.2621	5.5967	6.67e-10	2.11e-08	GO:0016747	transferase activity, transferring acyl groups other than amino-acyl groups
		MYCTH_2075999	1.5045	1.50552	8.01571	6.86e-10	2.16e-08	GO:1901576	organic substance biosynthetic process
		MYCTH_2299507	2.25422	2.26297	6.46789	7.69e-10	2.42e-08	GO:0042578	phosphoric ester hydrolase activity
		MYCTH_2310821	1.71924	1.72726	4.58088	7.93e-10	2.48e-08	GO:1901575	organic substance catabolic process
		MYCTH_2314130	-1.66012	-1.66074	8.44821	8.27e-10	2.58e-08
		MYCTH_2305454	4.01109	4.19636	4.51314	8.32e-10	2.58e-08
		MYCTH_2299178	-1.35167	-1.35496	5.35389	8.49e-10	2.62e-08	GO:1901564	organonitrogen compound metabolic process
		MYCTH_2296133	-1.56903	-1.57706	4.66469	8.87e-10	2.73e-08
		MYCTH_2303328	7.24561	1.44269e+08	4.48588	1.04e-09	3.18e-08
		MYCTH_78093	-3.71919	-3.81016	3.95956	1.1e-09	3.35e-08	GO:1901564	organonitrogen compound metabolic process
		MYCTH_64893	-1.35489	-1.35639	7.11237	1.23e-09	3.73e-08	GO:1902653	secondary alcohol biosynthetic process
		MYCTH_2297169	4.1516	4.3429	3.66283	1.25e-09	3.77e-08
		MYCTH_2295720	-1.36369	-1.3659	6.00281	1.3e-09	3.91e-08	GO:1902532	negative regulation of intracellular signal transduction
		MYCTH_2316023	1.77995	1.78138	7.25984	1.3e-09	3.91e-08	GO:1990904	ribonucleoprotein complex
		MYCTH_2308875	1.75096	1.75729	5.67849	1.32e-09	3.93e-08	GO:0065007	biological regulation
		MYCTH_40668	2.10668	2.10985	6.72585	1.4e-09	4.16e-08	GO:1901363	heterocyclic compound binding
		MYCTH_2306004	-1.93089	-1.94604	4.5675	1.48e-09	4.39e-08	GO:1901564	organonitrogen compound metabolic process
		MYCTH_64004	-2.25278	-2.28105	3.35202	1.59e-09	4.7e-08
		MYCTH_2135772	-1.96505	-1.96608	8.35053	1.61e-09	4.75e-08	GO:0110165	cellular anatomical entity
		MYCTH_2308229	-1.98402	-2.00217	3.93783	1.7e-09	4.98e-08
		MYCTH_2304624	1.27417	1.27476	8.06461	1.78e-09	5.2e-08	GO:1990498	mitotic spindle microtubule
		MYCTH_2313783	1.26847	1.26853	11.2037	1.9e-09	5.51e-08	GO:1990904	ribonucleoprotein complex
		MYCTH_2298183	2.78697	2.79728	7.0174	2.45e-09	7.08e-08	GO:1903046	meiotic cell cycle process
		MYCTH_2308718	1.39922	1.40484	5.55636	2.53e-09	7.28e-08	GO:1901564	organonitrogen compound metabolic process
		MYCTH_2313184	2.64115	2.69226	3.53689	2.57e-09	7.38e-08	GO:1901363	heterocyclic compound binding
		MYCTH_2028011	-1.52011	-1.52106	7.89772	3.03e-09	8.67e-08	GO:1901363	heterocyclic compound binding
		MYCTH_2295601	2.39386	2.39796	7.2792	3.15e-09	8.98e-08	GO:1901576	organic substance biosynthetic process
		MYCTH_2120753	2.17793	2.19828	4.48309	3.26e-09	9.25e-08	GO:1901363	heterocyclic compound binding
		MYCTH_2309458	-1.8772	-1.88116	7.40888	3.28e-09	9.25e-08
		MYCTH_86076	-2.27932	-2.29045	5.72954	3.38e-09	9.5e-08
		MYCTH_2304109	4.0602	4.19018	4.4188	3.39e-09	9.5e-08
		MYCTH_2306456	3.49935	3.51069	7.07024	3.49e-09	9.74e-08
		MYCTH_108836	1.73728	1.74466	4.60336	3.59e-09	9.99e-08
		MYCTH_2302506	-1.56317	-1.5652	7.08615	3.62e-09	1e-07	GO:1905360	GTPase complex
		MYCTH_2308118	-1.32881	-1.32928	7.92677	3.71e-09	1.02e-07
		MYCTH_2306396	2.21932	2.24815	4.4129	3.72e-09	1.02e-07
		MYCTH_2297294	2.93045	3.00633	4.14887	3.73e-09	1.02e-07	GO:0110165	cellular anatomical entity
		MYCTH_74026	1.46617	1.47138	4.96788	3.96e-09	1.08e-07
		MYCTH_2300715	3.63269	3.80434	2.93908	4.1e-09	1.11e-07
		MYCTH_2046242	2.78973	2.81572	5.21673	4.12e-09	1.12e-07
		MYCTH_2309321	-1.20561	-1.20633	7.56464	4.42e-09	1.19e-07	GO:2000112	regulation of cellular macromolecule biosynthetic process
		MYCTH_2309084	1.37076	1.37258	6.70049	4.58e-09	1.23e-07	GO:0110165	cellular anatomical entity
		MYCTH_2309221	1.15885	1.15943	7.88227	4.58e-09	1.23e-07	GO:1990234	transferase complex
		MYCTH_2301508	-0.994612	-0.995997	6.48563	4.68e-09	1.25e-07	GO:0031559	oxidosqualene cyclase activity
		MYCTH_2307835	1.75558	1.75931	7.56186	4.74e-09	1.26e-07
		MYCTH_60509	1.51805	1.51863	9.07758	4.86e-09	1.29e-07
		MYCTH_56173	-1.68701	-1.69855	4.21389	5.1e-09	1.34e-07
		MYCTH_2314200	1.60057	1.6032	7.02261	5.13e-09	1.35e-07
		MYCTH_2298547	2.96885	3.04329	3.00154	5.17e-09	1.35e-07	GO:0016741	transferase activity, transferring one-carbon groups
		MYCTH_2029812	-1.71145	-1.72362	3.87986	5.3e-09	1.38e-07
		MYCTH_2315429	-1.38301	-1.38319	9.72737	5.81e-09	1.51e-07
		MYCTH_2311126	-1.44758	-1.45134	5.76198	5.97e-09	1.55e-07
		MYCTH_2304027	1.41719	1.4183	7.63133	6.04e-09	1.56e-07	GO:2000766	negative regulation of cytoplasmic translation
		MYCTH_2294274	-1.07341	-1.07418	7.19956	6.23e-09	1.6e-07	GO:2001141	regulation of RNA biosynthetic process
		MYCTH_2058513	2.29205	2.30482	5.30513	6.57e-09	1.68e-07
		MYCTH_2305769	1.14692	1.14963	5.84803	6.66e-09	1.7e-07	GO:0016997	alpha-sialidase activity
		MYCTH_2307628	2.09725	2.10272	5.91718	6.92e-09	1.76e-07	GO:0016741	transferase activity, transferring one-carbon groups
		MYCTH_115935	1.07131	1.07212	7.48021	7.09e-09	1.8e-07
		MYCTH_83193	3.55391	3.57918	5.89841	7.33e-09	1.85e-07
		MYCTH_2304603	3.44595	3.45363	8.49628	7.54e-09	1.9e-07
		MYCTH_2297073	2.06701	2.07902	5.69451	7.63e-09	1.91e-07	GO:2001141	regulation of RNA biosynthetic process
		MYCTH_2305288	1.75889	1.76136	6.73653	7.64e-09	1.91e-07	GO:0016798	hydrolase activity, acting on glycosyl bonds
		MYCTH_112204	-1.63426	-1.63445	11.5534	8.28e-09	2.06e-07	GO:1902600	proton transmembrane transport
		MYCTH_75151	1.95884	1.96114	8.31767	8.52e-09	2.12e-07	GO:1901663	quinone biosynthetic process
		MYCTH_2316346	-1.47161	-1.47182	10.162	8.71e-09	2.16e-07	GO:1901607	alpha-amino acid biosynthetic process
		MYCTH_2306429	-1.15762	-1.15889	6.73388	9.04e-09	2.23e-07	GO:1990904	ribonucleoprotein complex
		MYCTH_2297070	-1.93082	-1.9322	8.1672	9.18e-09	2.26e-07	GO:0110165	cellular anatomical entity
		MYCTH_112329	-1.11403	-1.11477	7.47039	1.02e-08	2.5e-07	GO:0070704	sterol desaturase activity
		MYCTH_2296814	1.99284	2.00379	4.53515	1.04e-08	2.54e-07	GO:0052689	carboxylic ester hydrolase activity
		MYCTH_2310273	4.59986	4.71173	5.56766	1.07e-08	2.62e-07	GO:1901363	heterocyclic compound binding
		MYCTH_2312639	1.62928	1.63028	7.90487	1.13e-08	2.75e-07	GO:2001169	regulation of ATP biosynthetic process
		MYCTH_90354	3.63606	3.69755	5.05385	1.14e-08	2.75e-07
[truncated: 6,930 more rows]

## Sheet: WT1_vs_∆res-1_20h
		GeneID	log2FC	unshrunk.logFC	logCPM	PValue	FDR	GO	GO term
[truncated: 7,229 more rows]

## Sheet: WT1_vs_∆res-1_48h
		GeneID	log2FC	unshrunk.logFC	logCPM	PValue	FDR	GO	GO term
[truncated: 7,229 more rows]
