# Supplementary material for: Transcriptomic and genetic analysis reveals a Zn2Cys6 transcription factor specifically required for conidiation in submerged cultures of Thermothelomyces thermophilus
Source: mBio. 2024 Nov 27;16(1):e03111-24. doi: 10.1128/mbio.03111-24 (PMC11708020; doi:10.1128/mbio.03111-24)
Supplement: Data set S6 — ShinyGO analysis of differentially regulated genes between WT and the res1 mutant over the time course. [file mbio.03111-24-s0006.xlsx]

## Sheet: WTvsDres-1 11.5h_up
	up-regulated genes GO enrichment
Enrichment FDR	nGenes	Pathway Genes	Fold Enrichment	Pathway	URL	Genes
0.0703337	4	7	7.4535	Mixed, incl. mitochondrial translational elongation, and lysyl-trna aminoacylation		MYCTH_2298141 MYCTH_2298956 MYCTH_2295289 MYCTH_2303507
0.106658	4	8	6.52182	Incipient cellular bud site	http://amigo.geneontology.org/amigo/term/GO:0000131	MYCTH_2298813 MYCTH_2116681 MYCTH_2302376 MYCTH_2306242
0.00830603	7	15	6.08703	Mixed, incl. legionellosis, and phosphoprotein binding		MYCTH_2114395 MYCTH_2136712 MYCTH_2300330 MYCTH_2303620 MYCTH_2309318 MYCTH_2312185 MYCTH_2071423
0.140868	4	9	5.79717	Regulation of mitotic cytokinesis	http://amigo.geneontology.org/amigo/term/GO:1902412	MYCTH_2294980 MYCTH_2300221 MYCTH_2310503 MYCTH_2311961
0.194078	4	10	5.21745	Cytoplasmic stress granule	http://amigo.geneontology.org/amigo/term/GO:0010494	MYCTH_2299043 MYCTH_92876 MYCTH_2303499 MYCTH_2312856
0.061677	6	16	4.89136	Calcium ion transmembrane transporter activity, and calcineurin complex		MYCTH_2294253 MYCTH_2295245 MYCTH_59287 MYCTH_2299683 MYCTH_2302376 MYCTH_2306817
0.0148316	8	22	4.74314	Cellular bud neck	http://amigo.geneontology.org/amigo/term/GO:0005935	MYCTH_40668 MYCTH_2298813 MYCTH_2116681 MYCTH_2302376 MYCTH_2303605 MYCTH_29375 MYCTH_2311457 MYCTH_2311961
0.135758	5	14	4.65844	Mixed, incl. mitotic cell cycle phase transition, and histone arginine methylation		MYCTH_2295629 MYCTH_2302964 MYCTH_2305050 MYCTH_2308260 MYCTH_2071301
0.135758	5	14	4.65844	Calmodulin binding	http://amigo.geneontology.org/amigo/term/GO:0005516	MYCTH_2136712 MYCTH_2301226 MYCTH_2304022 MYCTH_54073 MYCTH_2311306
0.0148316	9	28	4.1926	Cellular bud	http://amigo.geneontology.org/amigo/term/GO:0005933	MYCTH_40668 MYCTH_2298813 MYCTH_2116681 MYCTH_2302376 MYCTH_2303605 MYCTH_29375 MYCTH_2310733 MYCTH_2311457 MYCTH_2311961
0.0244027	9	30	3.91309	Mixed, incl. camp metabolic process, and legionellosis		MYCTH_2114395 MYCTH_2136712 MYCTH_2300330 MYCTH_2304708 MYCTH_2303620 MYCTH_2309318 MYCTH_2311744 MYCTH_2312185 MYCTH_2071423
0.163476	6	21	3.72675	Cyclin-dependent protein kinase holoenzyme complex, and mitotic cell cycle phase transition		MYCTH_2295629 MYCTH_2302964 MYCTH_2305050 MYCTH_2306242 MYCTH_2308260 MYCTH_2071301
0.113766	7	25	3.65222	Mostly uncharacterized, incl. olfactory behavior, and response to farnesol		MYCTH_2298380 MYCTH_2314126 MYCTH_2301567 MYCTH_2304231 MYCTH_2311457 MYCTH_2311687 MYCTH_2311961
0.113766	7	25	3.65222	Mostly uncharacterized, incl. shelterin complex, and central plaque of spindle pole body		MYCTH_2141282 MYCTH_2297957 MYCTH_2294400 MYCTH_2300388 MYCTH_2305293 MYCTH_2306334 MYCTH_54073
0.118778	8	32	3.26091	Mostly uncharacterized, incl. nucleosome binding, and central plaque of spindle pole body		MYCTH_2141282 MYCTH_2297957 MYCTH_2294400 MYCTH_2300388 MYCTH_2305293 MYCTH_2306334 MYCTH_2306410 MYCTH_54073
0.00158649	20	85	3.06909	Mixed, incl. mapk signaling pathway - yeast, and cyclin-dependent protein serine/threonine kinase regulator activity		MYCTH_2114395 MYCTH_2136712 MYCTH_2295629 MYCTH_2302964 MYCTH_2300117 MYCTH_2300330 MYCTH_2304708 MYCTH_2305012 MYCTH_2305050 MYCTH_2305107 MYCTH_2303620 MYCTH_2304014 MYCTH_2306242 MYCTH_2309318 MYCTH_2308260 MYCTH_2311288 MYCTH_2311744 MYCTH_2312185 MYCTH_2071423 MYCTH_2071301
0.0832984	10	43	3.0334	Spindle pole body	http://amigo.geneontology.org/amigo/term/GO:0005816	MYCTH_2141282 MYCTH_74927 MYCTH_2050996 MYCTH_2300618 MYCTH_2302755 MYCTH_2305849 MYCTH_54073 MYCTH_2308643 MYCTH_2310503 MYCTH_2310943
0.0109567	15	65	3.01007	Site of polarized growth	http://amigo.geneontology.org/amigo/term/GO:0030427	MYCTH_40668 MYCTH_2298153 MYCTH_2294980 MYCTH_2298813 MYCTH_2297035 MYCTH_2297483 MYCTH_2116681 MYCTH_2302376 MYCTH_2301226 MYCTH_2303605 MYCTH_29375 MYCTH_2310733 MYCTH_2311457 MYCTH_2311919 MYCTH_2311961
0.0148316	14	61	2.99362	Mixed, incl. mapk signaling pathway - yeast, and cytoplasmic side of plasma membrane		MYCTH_2114395 MYCTH_2136712 MYCTH_2300117 MYCTH_2300330 MYCTH_2304708 MYCTH_2305012 MYCTH_2305107 MYCTH_2303620 MYCTH_2304014 MYCTH_2309318 MYCTH_2311288 MYCTH_2311744 MYCTH_2312185 MYCTH_2071423
0.195308	8	36	2.89858	Regulation of protein serine/threonine kinase activity	http://amigo.geneontology.org/amigo/term/GO:0071900	MYCTH_2295180 MYCTH_2305107 MYCTH_2304014 MYCTH_2307068 MYCTH_2306103 MYCTH_2306242 MYCTH_2306639 MYCTH_2311288
0.135758	10	48	2.71742	Cell wall	http://amigo.geneontology.org/amigo/term/GO:0005618	MYCTH_113450 MYCTH_2296382 MYCTH_2299445 MYCTH_2300252 MYCTH_108416 MYCTH_2134935 MYCTH_54923 MYCTH_60294 MYCTH_110061 MYCTH_2311457
0.149706	10	49	2.66197	External encapsulating structure	http://amigo.geneontology.org/amigo/term/GO:0030312	MYCTH_113450 MYCTH_2296382 MYCTH_2299445 MYCTH_2300252 MYCTH_108416 MYCTH_2134935 MYCTH_54923 MYCTH_60294 MYCTH_110061 MYCTH_2311457
0.00302429	23	113	2.6549	Mixed, incl. mapk signaling pathway - yeast, and phosphatase regulator activity		MYCTH_2114395 MYCTH_2299079 MYCTH_2136712 MYCTH_2295629 MYCTH_2302964 MYCTH_2300117 MYCTH_2300330 MYCTH_2304708 MYCTH_2305012 MYCTH_2305050 MYCTH_2305107 MYCTH_2303620 MYCTH_2304014 MYCTH_2306242 MYCTH_2309318 MYCTH_2308260 MYCTH_2311288 MYCTH_2311306 MYCTH_2311558 MYCTH_2311744 MYCTH_2312185 MYCTH_2071423 MYCTH_2071301
0.000322053	33	164	2.62463	Mixed, incl. mapk signaling pathway - yeast, and regulation of phosphate metabolic process		MYCTH_74927 MYCTH_2294253 MYCTH_2296382 MYCTH_2114395 MYCTH_2295245 MYCTH_2299079 MYCTH_2136712 MYCTH_2295629 MYCTH_59287 MYCTH_2299683 MYCTH_2302376 MYCTH_2300618 MYCTH_2302964 MYCTH_2300117 MYCTH_2300330 MYCTH_2304708 MYCTH_2305012 MYCTH_2305050 MYCTH_2305067 MYCTH_2305107 MYCTH_2303620 MYCTH_2304014 MYCTH_2306817 MYCTH_2306242 MYCTH_2309318 MYCTH_2308260 MYCTH_2311288 MYCTH_2311306 MYCTH_23115…
0.129241	11	55	2.60873	Microtubule organizing center	http://amigo.geneontology.org/amigo/term/GO:0005815	MYCTH_2141282 MYCTH_2297957 MYCTH_74927 MYCTH_2050996 MYCTH_2300618 MYCTH_2302755 MYCTH_2305849 MYCTH_54073 MYCTH_2308643 MYCTH_2310503 MYCTH_2310943
0.00922998	20	101	2.5829	Positive regulation of transcription by rna polymerase ii	http://amigo.geneontology.org/amigo/term/GO:0045944	MYCTH_90344 MYCTH_2136960 MYCTH_2298281 MYCTH_2296905 MYCTH_2295245 MYCTH_2295248 MYCTH_2299136 MYCTH_2295880 MYCTH_59287 MYCTH_92449 MYCTH_2302964 MYCTH_2301244 MYCTH_2305050 MYCTH_2126564 MYCTH_37566 MYCTH_29375 MYCTH_2312652 MYCTH_2311744 MYCTH_2312142 MYCTH_2312185
0.0770925	14	73	2.50152	Mostly uncharacterized, incl. microtubule organizing center, and chromosome, telomeric region		MYCTH_2141282 MYCTH_2297930 MYCTH_2297957 MYCTH_2294400 MYCTH_105669 MYCTH_2300388 MYCTH_2305293 MYCTH_2306750 MYCTH_2134725 MYCTH_2306334 MYCTH_2306410 MYCTH_54073 MYCTH_2310943 MYCTH_2311569
0.00302429	26	137	2.47543	Sequence-specific dna binding	http://amigo.geneontology.org/amigo/term/GO:0043565	MYCTH_90344 MYCTH_2298160 MYCTH_2136960 MYCTH_2314126 MYCTH_2114395 MYCTH_2296905 MYCTH_2295245 MYCTH_2295248 MYCTH_2295731 MYCTH_2295880 MYCTH_2300589 MYCTH_92449 MYCTH_2302775 MYCTH_2302964 MYCTH_2301118 MYCTH_2301244 MYCTH_2305050 MYCTH_2306410 MYCTH_2309318 MYCTH_2308260 MYCTH_37566 MYCTH_2311569 MYCTH_2311744 MYCTH_2311810 MYCTH_2312142 MYCTH_2312185
0.00830603	23	122	2.45905	Positive regulation of transcription, dna-templated	http://amigo.geneontology.org/amigo/term/GO:0045893	MYCTH_90344 MYCTH_2136960 MYCTH_2298281 MYCTH_74056 MYCTH_2296905 MYCTH_2295180 MYCTH_2295245 MYCTH_2295248 MYCTH_2299136 MYCTH_2295880 MYCTH_59287 MYCTH_92449 MYCTH_2302964 MYCTH_2301244 MYCTH_2305050 MYCTH_2126564 MYCTH_2308260 MYCTH_37566 MYCTH_29375 MYCTH_2312652 MYCTH_2311744 MYCTH_2312142 MYCTH_2312185
0.128194	13	71	2.38827	Mostly uncharacterized, incl. protein histidine kinase activity, and fungal-type cell wall biogenesis		MYCTH_2295970 MYCTH_42359 MYCTH_2294928 MYCTH_2302894 MYCTH_2301313 MYCTH_2301494 MYCTH_2302139 MYCTH_2303121 MYCTH_2092357 MYCTH_2307261 MYCTH_2307790 MYCTH_69563 MYCTH_2307987
0.00407003	27	148	2.37958	Positive regulation of nucleobase-containing compound metabolic process	http://amigo.geneontology.org/amigo/term/GO:0045935	MYCTH_90344 MYCTH_2136960 MYCTH_2298281 MYCTH_74056 MYCTH_2296905 MYCTH_2295180 MYCTH_2295245 MYCTH_2295248 MYCTH_2299079 MYCTH_2299136 MYCTH_2295880 MYCTH_59287 MYCTH_92449 MYCTH_2302964 MYCTH_2301244 MYCTH_2305050 MYCTH_2126564 MYCTH_2306410 MYCTH_2308260 MYCTH_37566 MYCTH_29375 MYCTH_2312652 MYCTH_2311744 MYCTH_2312142 MYCTH_2312185 MYCTH_2071423 MYCTH_104059
0.00830603	24	132	2.37157	Positive regulation of rna biosynthetic process	http://amigo.geneontology.org/amigo/term/GO:1902680	MYCTH_90344 MYCTH_2136960 MYCTH_2298281 MYCTH_74056 MYCTH_2296905 MYCTH_2295180 MYCTH_2295245 MYCTH_2295248 MYCTH_2299136 MYCTH_2295880 MYCTH_59287 MYCTH_92449 MYCTH_2302964 MYCTH_2301244 MYCTH_2305050 MYCTH_2126564 MYCTH_2308260 MYCTH_37566 MYCTH_29375 MYCTH_2312652 MYCTH_2311744 MYCTH_2312142 MYCTH_2312185 MYCTH_2071423
0.00830603	24	132	2.37157	Positive regulation of nucleic acid-templated transcription	http://amigo.geneontology.org/amigo/term/GO:1903508	MYCTH_90344 MYCTH_2136960 MYCTH_2298281 MYCTH_74056 MYCTH_2296905 MYCTH_2295180 MYCTH_2295245 MYCTH_2295248 MYCTH_2299136 MYCTH_2295880 MYCTH_59287 MYCTH_92449 MYCTH_2302964 MYCTH_2301244 MYCTH_2305050 MYCTH_2126564 MYCTH_2308260 MYCTH_37566 MYCTH_29375 MYCTH_2312652 MYCTH_2311744 MYCTH_2312142 MYCTH_2312185 MYCTH_2071423
0.0170818	21	117	2.34116	DNA-binding transcription factor activity	http://amigo.geneontology.org/amigo/term/GO:0003700	MYCTH_2298160 MYCTH_2136960 MYCTH_2296636 MYCTH_2296905 MYCTH_2295245 MYCTH_59287 MYCTH_2300589 MYCTH_92449 MYCTH_2302964 MYCTH_2301131 MYCTH_2301134 MYCTH_2301590 MYCTH_2300330 MYCTH_2305050 MYCTH_2305395 MYCTH_2306768 MYCTH_2309318 MYCTH_37566 MYCTH_2311744 MYCTH_2312142 MYCTH_2312185
0.145187	13	73	2.32284	Regulation of signaling	http://amigo.geneontology.org/amigo/term/GO:0023051	MYCTH_2298717 MYCTH_2299079 MYCTH_2116681 MYCTH_2302356 MYCTH_2300708 MYCTH_2117190 MYCTH_2304708 MYCTH_115624 MYCTH_2305107 MYCTH_2304000 MYCTH_2304014 MYCTH_2310503 MYCTH_2311288
0.0641631	17	96	2.30981	Mostly uncharacterized, incl. microtubule organizing center, and transcription regulatory region sequence-specific dna binding		MYCTH_2141282 MYCTH_2297930 MYCTH_2297957 MYCTH_2294400 MYCTH_105669 MYCTH_2300388 MYCTH_2305293 MYCTH_2303391 MYCTH_2306750 MYCTH_2134725 MYCTH_2306334 MYCTH_2306410 MYCTH_54073 MYCTH_2309641 MYCTH_2310943 MYCTH_2311569 MYCTH_2312142
0.00830603	26	149	2.27607	Intracellular signal transduction	http://amigo.geneontology.org/amigo/term/GO:0035556	MYCTH_74927 MYCTH_2294928 MYCTH_2294980 MYCTH_2299079 MYCTH_2136712 MYCTH_2302276 MYCTH_2300618 MYCTH_2300117 MYCTH_2300159 MYCTH_115624 MYCTH_2305012 MYCTH_2305067 MYCTH_2305107 MYCTH_2304063 MYCTH_2306759 MYCTH_2307396 MYCTH_2306229 MYCTH_2063736 MYCTH_2309318 MYCTH_2307987 MYCTH_2120170 MYCTH_2096092 MYCTH_2310503 MYCTH_2136301 MYCTH_2311515 MYCTH_2311998
0.0141641	24	139	2.25214	Positive regulation of rna metabolic process	http://amigo.geneontology.org/amigo/term/GO:0051254	MYCTH_90344 MYCTH_2136960 MYCTH_2298281 MYCTH_74056 MYCTH_2296905 MYCTH_2295180 MYCTH_2295245 MYCTH_2295248 MYCTH_2299136 MYCTH_2295880 MYCTH_59287 MYCTH_92449 MYCTH_2302964 MYCTH_2301244 MYCTH_2305050 MYCTH_2126564 MYCTH_2308260 MYCTH_37566 MYCTH_29375 MYCTH_2312652 MYCTH_2311744 MYCTH_2312142 MYCTH_2312185 MYCTH_2071423
0.149706	14	82	2.22696	Kinase		MYCTH_2294003 MYCTH_74927 MYCTH_77206 MYCTH_2297503 MYCTH_2300159 MYCTH_115624 MYCTH_2305012 MYCTH_2305067 MYCTH_2305107 MYCTH_2306759 MYCTH_2308809 MYCTH_2309929 MYCTH_2316240 MYCTH_2311425
0.0148316	25	149	2.18853	Positive regulation of gene expression	http://amigo.geneontology.org/amigo/term/GO:0010628	MYCTH_90344 MYCTH_2136960 MYCTH_2298281 MYCTH_2294757 MYCTH_74056 MYCTH_2296905 MYCTH_2295180 MYCTH_2295245 MYCTH_2295248 MYCTH_2299136 MYCTH_2295880 MYCTH_59287 MYCTH_92449 MYCTH_2302964 MYCTH_2301244 MYCTH_2305050 MYCTH_2126564 MYCTH_2308260 MYCTH_37566 MYCTH_29375 MYCTH_2312652 MYCTH_2311744 MYCTH_2311810 MYCTH_2312142 MYCTH_2312185
0.150691	15	91	2.15005	Anatomical structure development	http://amigo.geneontology.org/amigo/term/GO:0048856	MYCTH_2298281 MYCTH_2294559 MYCTH_113138 MYCTH_2297348 MYCTH_2301118 MYCTH_2303620 MYCTH_2307396 MYCTH_108416 MYCTH_2307630 MYCTH_54923 MYCTH_2096092 MYCTH_2069205 MYCTH_2312657 MYCTH_2311306 MYCTH_2311810
0.0382717	24	151	2.07316	Positive regulation of macromolecule biosynthetic process	http://amigo.geneontology.org/amigo/term/GO:0010557	MYCTH_90344 MYCTH_2136960 MYCTH_2298281 MYCTH_74056 MYCTH_2296905 MYCTH_2295180 MYCTH_2295245 MYCTH_2295248 MYCTH_2299136 MYCTH_2295880 MYCTH_59287 MYCTH_92449 MYCTH_2302964 MYCTH_2301244 MYCTH_2305050 MYCTH_2126564 MYCTH_2308260 MYCTH_37566 MYCTH_29375 MYCTH_2312652 MYCTH_2311744 MYCTH_2312142 MYCTH_2312185 MYCTH_2071423
0.088371	20	126	2.07042	Mixed, incl. coiled coil, and chloride channel activity		MYCTH_2295970 MYCTH_2298160 MYCTH_42359 MYCTH_2298521 MYCTH_2294928 MYCTH_2302469 MYCTH_2302894 MYCTH_2301313 MYCTH_2301494 MYCTH_2302139 MYCTH_2303121 MYCTH_2092357 MYCTH_2307261 MYCTH_2305811 MYCTH_2307790 MYCTH_69563 MYCTH_2307987 MYCTH_2140421 MYCTH_2316519 MYCTH_2312016
0.0443278	24	153	2.04606	Positive regulation of biosynthetic process	http://amigo.geneontology.org/amigo/term/GO:0009891	MYCTH_90344 MYCTH_2136960 MYCTH_2298281 MYCTH_74056 MYCTH_2296905 MYCTH_2295180 MYCTH_2295245 MYCTH_2295248 MYCTH_2299136 MYCTH_2295880 MYCTH_59287 MYCTH_92449 MYCTH_2302964 MYCTH_2301244 MYCTH_2305050 MYCTH_2126564 MYCTH_2308260 MYCTH_37566 MYCTH_29375 MYCTH_2312652 MYCTH_2311744 MYCTH_2312142 MYCTH_2312185 MYCTH_2071423
0.0443278	24	153	2.04606	Positive regulation of cellular biosynthetic process	http://amigo.geneontology.org/amigo/term/GO:0031328	MYCTH_90344 MYCTH_2136960 MYCTH_2298281 MYCTH_74056 MYCTH_2296905 MYCTH_2295180 MYCTH_2295245 MYCTH_2295248 MYCTH_2299136 MYCTH_2295880 MYCTH_59287 MYCTH_92449 MYCTH_2302964 MYCTH_2301244 MYCTH_2305050 MYCTH_2126564 MYCTH_2308260 MYCTH_37566 MYCTH_29375 MYCTH_2312652 MYCTH_2311744 MYCTH_2312142 MYCTH_2312185 MYCTH_2071423
0.00302429	39	249	2.04298	Cell communication	http://amigo.geneontology.org/amigo/term/GO:0007154	MYCTH_74927 MYCTH_2294422 MYCTH_2298380 MYCTH_2294928 MYCTH_2294980 MYCTH_2299079 MYCTH_2136712 MYCTH_2302276 MYCTH_2300618 MYCTH_2302460 MYCTH_2117190 MYCTH_2300117 MYCTH_2300159 MYCTH_2304708 MYCTH_115624 MYCTH_2305012 MYCTH_2305067 MYCTH_2305107 MYCTH_2304063 MYCTH_2306759 MYCTH_2307261 MYCTH_2307396 MYCTH_2306229 MYCTH_2306444 MYCTH_2063736 MYCTH_2309318 MYCTH_2309334 MYCTH_2307987 MYCTH_2308…
0.0042167	38	245	2.02309	Positive regulation of metabolic process	http://amigo.geneontology.org/amigo/term/GO:0009893	MYCTH_90344 MYCTH_2136960 MYCTH_2298281 MYCTH_2296691 MYCTH_2294757 MYCTH_74056 MYCTH_2296905 MYCTH_2295180 MYCTH_2295245 MYCTH_2295248 MYCTH_2299079 MYCTH_2299136 MYCTH_2295880 MYCTH_59287 MYCTH_92449 MYCTH_2300744 MYCTH_2302964 MYCTH_2301244 MYCTH_2305012 MYCTH_2305050 MYCTH_2305107 MYCTH_2126564 MYCTH_2306229 MYCTH_2306242 MYCTH_2306410 MYCTH_2306639 MYCTH_2308260 MYCTH_37566 MYCTH_29375 MYCTH…
0.000487317	51	333	1.99767	Positive regulation of biological process	http://amigo.geneontology.org/amigo/term/GO:0048518	MYCTH_90344 MYCTH_2136960 MYCTH_2298281 MYCTH_2296691 MYCTH_2294757 MYCTH_74056 MYCTH_2294870 MYCTH_2294928 MYCTH_2294980 MYCTH_2296905 MYCTH_2298801 MYCTH_2295180 MYCTH_2295245 MYCTH_2295248 MYCTH_2297035 MYCTH_2299079 MYCTH_2299136 MYCTH_2295629 MYCTH_2295880 MYCTH_59287 MYCTH_2300618 MYCTH_92449 MYCTH_2300744 MYCTH_2302964 MYCTH_2301244 MYCTH_2117190 MYCTH_2300159 MYCTH_2305012 MYCTH_2305050 M…
0.00830603	36	236	1.98971	Positive regulation of cellular metabolic process	http://amigo.geneontology.org/amigo/term/GO:0031325	MYCTH_90344 MYCTH_2136960 MYCTH_2298281 MYCTH_2296691 MYCTH_74056 MYCTH_2296905 MYCTH_2295180 MYCTH_2295245 MYCTH_2295248 MYCTH_2299079 MYCTH_2299136 MYCTH_2295880 MYCTH_59287 MYCTH_92449 MYCTH_2300744 MYCTH_2302964 MYCTH_2301244 MYCTH_2305012 MYCTH_2305050 MYCTH_2305107 MYCTH_2126564 MYCTH_2306229 MYCTH_2306242 MYCTH_2306410 MYCTH_2306639 MYCTH_2308260 MYCTH_37566 MYCTH_29375 MYCTH_2316240 MYCTH…
0.00114061	48	316	1.98131	Positive regulation of cellular process	http://amigo.geneontology.org/amigo/term/GO:0048522	MYCTH_90344 MYCTH_2136960 MYCTH_2298281 MYCTH_2296691 MYCTH_74056 MYCTH_2294870 MYCTH_2294980 MYCTH_2296905 MYCTH_2298801 MYCTH_2295180 MYCTH_2295245 MYCTH_2295248 MYCTH_2297035 MYCTH_2299079 MYCTH_2299136 MYCTH_2295629 MYCTH_2295880 MYCTH_59287 MYCTH_2300618 MYCTH_92449 MYCTH_2300744 MYCTH_2302964 MYCTH_2301244 MYCTH_2117190 MYCTH_2300159 MYCTH_2305012 MYCTH_2305050 MYCTH_2305107 MYCTH_2126564 M…
0.0109733	34	225	1.97104	Positive regulation of nitrogen compound metabolic process	http://amigo.geneontology.org/amigo/term/GO:0051173	MYCTH_90344 MYCTH_2136960 MYCTH_2298281 MYCTH_2296691 MYCTH_74056 MYCTH_2296905 MYCTH_2295180 MYCTH_2295245 MYCTH_2295248 MYCTH_2299079 MYCTH_2299136 MYCTH_2295880 MYCTH_59287 MYCTH_92449 MYCTH_2300744 MYCTH_2302964 MYCTH_2301244 MYCTH_2305012 MYCTH_2305050 MYCTH_2305107 MYCTH_2126564 MYCTH_2306229 MYCTH_2306410 MYCTH_2306639 MYCTH_2308260 MYCTH_37566 MYCTH_29375 MYCTH_2312652 MYCTH_2136301 MYCTH…
0.00830603	37	245	1.96985	Regulation of transcription by rna polymerase ii	http://amigo.geneontology.org/amigo/term/GO:0006357	MYCTH_2295952 MYCTH_90344 MYCTH_2298160 MYCTH_2136960 MYCTH_2298281 MYCTH_2296636 MYCTH_74056 MYCTH_2298732 MYCTH_2296905 MYCTH_2295180 MYCTH_2295245 MYCTH_2295248 MYCTH_2299136 MYCTH_2142129 MYCTH_2295880 MYCTH_59287 MYCTH_2300589 MYCTH_92449 MYCTH_2302460 MYCTH_2300809 MYCTH_2302964 MYCTH_2301131 MYCTH_2301134 MYCTH_2301244 MYCTH_2300330 MYCTH_2305050 MYCTH_2305395 MYCTH_2303620 MYCTH_2126564 M…
0.0100867	35	232	1.96779	Positive regulation of macromolecule metabolic process	http://amigo.geneontology.org/amigo/term/GO:0010604	MYCTH_90344 MYCTH_2136960 MYCTH_2298281 MYCTH_2294757 MYCTH_74056 MYCTH_2296905 MYCTH_2295180 MYCTH_2295245 MYCTH_2295248 MYCTH_2299079 MYCTH_2299136 MYCTH_2295880 MYCTH_59287 MYCTH_92449 MYCTH_2300744 MYCTH_2302964 MYCTH_2301244 MYCTH_2305012 MYCTH_2305050 MYCTH_2305107 MYCTH_2126564 MYCTH_2306229 MYCTH_2306410 MYCTH_2306639 MYCTH_2308260 MYCTH_37566 MYCTH_29375 MYCTH_2312652 MYCTH_2136301 MYCTH…
0.000348546	56	372	1.96356	Regulation of transcription, dna-templated	http://amigo.geneontology.org/amigo/term/GO:0006355	MYCTH_2295952 MYCTH_90344 MYCTH_2298160 MYCTH_2136960 MYCTH_99461 MYCTH_2298281 MYCTH_2296636 MYCTH_98907 MYCTH_74056 MYCTH_2298732 MYCTH_2296905 MYCTH_2298801 MYCTH_2295096 MYCTH_2295180 MYCTH_2295245 MYCTH_2295248 MYCTH_2299136 MYCTH_2142129 MYCTH_2295880 MYCTH_59287 MYCTH_2300447 MYCTH_2300589 MYCTH_92449 MYCTH_2302460 MYCTH_2300809 MYCTH_2302964 MYCTH_2301118 MYCTH_2301131 MYCTH_2301134 MYCTH…
0.000348546	57	379	1.96171	Regulation of nucleic acid-templated transcription	http://amigo.geneontology.org/amigo/term/GO:1903506	MYCTH_2295952 MYCTH_90344 MYCTH_2298160 MYCTH_2136960 MYCTH_99461 MYCTH_2298281 MYCTH_2296636 MYCTH_98907 MYCTH_74056 MYCTH_2298732 MYCTH_2296905 MYCTH_2298801 MYCTH_2295096 MYCTH_2295180 MYCTH_2295245 MYCTH_2295248 MYCTH_2299136 MYCTH_2142129 MYCTH_2295880 MYCTH_59287 MYCTH_2300447 MYCTH_2300589 MYCTH_92449 MYCTH_2302460 MYCTH_2300809 MYCTH_2302964 MYCTH_2301118 MYCTH_2301131 MYCTH_2301134 MYCTH…
0.000348546	57	380	1.95654	Regulation of rna biosynthetic process	http://amigo.geneontology.org/amigo/term/GO:2001141	MYCTH_2295952 MYCTH_90344 MYCTH_2298160 MYCTH_2136960 MYCTH_99461 MYCTH_2298281 MYCTH_2296636 MYCTH_98907 MYCTH_74056 MYCTH_2298732 MYCTH_2296905 MYCTH_2298801 MYCTH_2295096 MYCTH_2295180 MYCTH_2295245 MYCTH_2295248 MYCTH_2299136 MYCTH_2142129 MYCTH_2295880 MYCTH_59287 MYCTH_2300447 MYCTH_2300589 MYCTH_92449 MYCTH_2302460 MYCTH_2300809 MYCTH_2302964 MYCTH_2301118 MYCTH_2301131 MYCTH_2301134 MYCTH…
0.0148316	33	221	1.94769	Signal transduction	http://amigo.geneontology.org/amigo/term/GO:0007165	MYCTH_74927 MYCTH_2294422 MYCTH_2298380 MYCTH_2294928 MYCTH_2294980 MYCTH_2299079 MYCTH_2136712 MYCTH_2302276 MYCTH_2300618 MYCTH_2300117 MYCTH_2300159 MYCTH_2304708 MYCTH_115624 MYCTH_2305012 MYCTH_2305067 MYCTH_2305107 MYCTH_2304063 MYCTH_2306759 MYCTH_2307396 MYCTH_2306229 MYCTH_2063736 MYCTH_2309318 MYCTH_2307987 MYCTH_2308643 MYCTH_2120170 MYCTH_2096092 MYCTH_2120748 MYCTH_2310460 MYCTH_2310…
0.0123057	35	236	1.93444	Signaling	http://amigo.geneontology.org/amigo/term/GO:0023052	MYCTH_74927 MYCTH_2294422 MYCTH_2298380 MYCTH_2294928 MYCTH_2294980 MYCTH_2295180 MYCTH_2299079 MYCTH_2136712 MYCTH_2302276 MYCTH_2300618 MYCTH_2300117 MYCTH_2300159 MYCTH_2300221 MYCTH_2304708 MYCTH_115624 MYCTH_2305012 MYCTH_2305067 MYCTH_2305107 MYCTH_2304063 MYCTH_2306759 MYCTH_2307396 MYCTH_2306229 MYCTH_2063736 MYCTH_2309318 MYCTH_2307987 MYCTH_2308643 MYCTH_2120170 MYCTH_2096092 MYCTH_2120…
0.000322053	65	441	1.92253	Regulation of nucleobase-containing compound metabolic process	http://amigo.geneontology.org/amigo/term/GO:0019219	MYCTH_2295952 MYCTH_90344 MYCTH_2298160 MYCTH_2298217 MYCTH_2136960 MYCTH_99461 MYCTH_2298281 MYCTH_2296636 MYCTH_113138 MYCTH_2314126 MYCTH_2294757 MYCTH_98907 MYCTH_74056 MYCTH_2298732 MYCTH_2296905 MYCTH_2298801 MYCTH_2295096 MYCTH_2295180 MYCTH_2295245 MYCTH_2295248 MYCTH_2299079 MYCTH_2299136 MYCTH_2142129 MYCTH_2295880 MYCTH_59287 MYCTH_2300447 MYCTH_2300589 MYCTH_92449 MYCTH_2302460 MYCTH_…
0.0996678	24	165	1.89726	Protein phosphorylation	http://amigo.geneontology.org/amigo/term/GO:0006468	MYCTH_74927 MYCTH_2294870 MYCTH_2294928 MYCTH_2136712 MYCTH_2300618 MYCTH_2301244 MYCTH_2300117 MYCTH_2300159 MYCTH_2300221 MYCTH_115624 MYCTH_2305012 MYCTH_2305067 MYCTH_2305107 MYCTH_2138765 MYCTH_2304063 MYCTH_2306759 MYCTH_2307068 MYCTH_2306229 MYCTH_2063736 MYCTH_2307987 MYCTH_2120170 MYCTH_2136301 MYCTH_2311998 MYCTH_104059
0.088371	25	172	1.89588	Transcription, dna-templated	http://amigo.geneontology.org/amigo/term/GO:0006351	MYCTH_90344 MYCTH_2298160 MYCTH_105669 MYCTH_2296636 MYCTH_2295245 MYCTH_2295248 MYCTH_2299136 MYCTH_2295880 MYCTH_92449 MYCTH_2301131 MYCTH_2301134 MYCTH_2301244 MYCTH_2304904 MYCTH_2305395 MYCTH_51006 MYCTH_2306143 MYCTH_2308686 MYCTH_2308761 MYCTH_37566 MYCTH_29375 MYCTH_109078 MYCTH_2311535 MYCTH_2311744 MYCTH_2312111 MYCTH_104059
0.000386475	60	413	1.89496	Regulation of rna metabolic process	http://amigo.geneontology.org/amigo/term/GO:0051252	MYCTH_2295952 MYCTH_90344 MYCTH_2298160 MYCTH_2136960 MYCTH_99461 MYCTH_2298281 MYCTH_2296636 MYCTH_2314126 MYCTH_2294757 MYCTH_98907 MYCTH_74056 MYCTH_2298732 MYCTH_2296905 MYCTH_2298801 MYCTH_2295096 MYCTH_2295180 MYCTH_2295245 MYCTH_2295248 MYCTH_2299136 MYCTH_2142129 MYCTH_2295880 MYCTH_59287 MYCTH_2300447 MYCTH_2300589 MYCTH_92449 MYCTH_2302460 MYCTH_2300809 MYCTH_2302964 MYCTH_2301118 MYCTH…
0.0921667	25	173	1.88492	Transcription regulator activity	http://amigo.geneontology.org/amigo/term/GO:0140110	MYCTH_2298160 MYCTH_2136960 MYCTH_2296636 MYCTH_2296905 MYCTH_2295145 MYCTH_2295245 MYCTH_2142129 MYCTH_59287 MYCTH_2300589 MYCTH_92449 MYCTH_2300809 MYCTH_2302964 MYCTH_2301131 MYCTH_2301134 MYCTH_2301590 MYCTH_2300330 MYCTH_2305050 MYCTH_2305395 MYCTH_2303620 MYCTH_2306768 MYCTH_2309318 MYCTH_37566 MYCTH_2311744 MYCTH_2312142 MYCTH_2312185
0.135758	22	153	1.87555	Protein kinase activity	http://amigo.geneontology.org/amigo/term/GO:0004672	MYCTH_74927 MYCTH_2294870 MYCTH_2294928 MYCTH_2136712 MYCTH_2300618 MYCTH_2301244 MYCTH_2300117 MYCTH_2300159 MYCTH_2300221 MYCTH_115624 MYCTH_2305012 MYCTH_2305067 MYCTH_2305107 MYCTH_2138765 MYCTH_2304063 MYCTH_2306759 MYCTH_2306229 MYCTH_2063736 MYCTH_2307987 MYCTH_2120170 MYCTH_2136301 MYCTH_2311998
0.109563	24	167	1.87453	Regulation of cell cycle	http://amigo.geneontology.org/amigo/term/GO:0051726	MYCTH_2050996 MYCTH_2114395 MYCTH_2294870 MYCTH_2294980 MYCTH_2295180 MYCTH_2299079 MYCTH_2136712 MYCTH_2295629 MYCTH_2300618 MYCTH_2300744 MYCTH_2301244 MYCTH_2301410 MYCTH_2300221 MYCTH_115624 MYCTH_2305012 MYCTH_2305107 MYCTH_2306103 MYCTH_2306242 MYCTH_2309334 MYCTH_2308360 MYCTH_74764 MYCTH_2310503 MYCTH_2310562 MYCTH_2311961
0.100359	25	175	1.86338	Nucleic acid-templated transcription	http://amigo.geneontology.org/amigo/term/GO:0097659	MYCTH_90344 MYCTH_2298160 MYCTH_105669 MYCTH_2296636 MYCTH_2295245 MYCTH_2295248 MYCTH_2299136 MYCTH_2295880 MYCTH_92449 MYCTH_2301131 MYCTH_2301134 MYCTH_2301244 MYCTH_2304904 MYCTH_2305395 MYCTH_51006 MYCTH_2306143 MYCTH_2308686 MYCTH_2308761 MYCTH_37566 MYCTH_29375 MYCTH_109078 MYCTH_2311535 MYCTH_2311744 MYCTH_2312111 MYCTH_104059
0.134148	25	181	1.80161	RNA biosynthetic process	http://amigo.geneontology.org/amigo/term/GO:0032774	MYCTH_90344 MYCTH_2298160 MYCTH_105669 MYCTH_2296636 MYCTH_2295245 MYCTH_2295248 MYCTH_2299136 MYCTH_2295880 MYCTH_92449 MYCTH_2301131 MYCTH_2301134 MYCTH_2301244 MYCTH_2304904 MYCTH_2305395 MYCTH_51006 MYCTH_2306143 MYCTH_2308686 MYCTH_2308761 MYCTH_37566 MYCTH_29375 MYCTH_109078 MYCTH_2311535 MYCTH_2311744 MYCTH_2312111 MYCTH_104059
0.0106534	49	368	1.73679	Cell cycle	http://amigo.geneontology.org/amigo/term/GO:0007049	MYCTH_2141282 MYCTH_2297957 MYCTH_74927 MYCTH_2294252 MYCTH_2294321 MYCTH_2050996 MYCTH_2298153 MYCTH_99456 MYCTH_2314126 MYCTH_2114395 MYCTH_2298657 MYCTH_2294870 MYCTH_2294980 MYCTH_2298825 MYCTH_2295180 MYCTH_2297035 MYCTH_2299079 MYCTH_2297348 MYCTH_2295629 MYCTH_100290 MYCTH_2300618 MYCTH_2300744 MYCTH_2302755 MYCTH_2302775 MYCTH_2302964 MYCTH_2301226 MYCTH_2301410 MYCTH_2300221 MYCTH_230505…
0.0637215	35	263	1.73584	Negative regulation of cellular process	http://amigo.geneontology.org/amigo/term/GO:0048523	MYCTH_2294048 MYCTH_90344 MYCTH_2050996 MYCTH_2298217 MYCTH_99461 MYCTH_2298281 MYCTH_113138 MYCTH_2294757 MYCTH_2114395 MYCTH_2294980 MYCTH_2295096 MYCTH_2299079 MYCTH_2297483 MYCTH_2302356 MYCTH_2302460 MYCTH_2300708 MYCTH_2302775 MYCTH_2117190 MYCTH_2300159 MYCTH_2300330 MYCTH_115624 MYCTH_2303620 MYCTH_2126564 MYCTH_2304014 MYCTH_2307068 MYCTH_2306444 MYCTH_2308360 MYCTH_2308482 MYCTH_2308643…
0.0921667	32	241	1.73193	Kinase activity	http://amigo.geneontology.org/amigo/term/GO:0016301	MYCTH_2294003 MYCTH_74927 MYCTH_2298190 MYCTH_77206 MYCTH_2294870 MYCTH_2294928 MYCTH_2136712 MYCTH_2297503 MYCTH_2300618 MYCTH_2301244 MYCTH_2300117 MYCTH_2300159 MYCTH_2300221 MYCTH_2304598 MYCTH_115624 MYCTH_2305012 MYCTH_2305067 MYCTH_2305107 MYCTH_2138765 MYCTH_2304063 MYCTH_2306759 MYCTH_2306229 MYCTH_53055 MYCTH_2063736 MYCTH_2307987 MYCTH_2308809 MYCTH_2120170 MYCTH_2309929 MYCTH_2316240 …
0.169998	31	247	1.63705	Cell cycle process	http://amigo.geneontology.org/amigo/term/GO:0022402	MYCTH_2141282 MYCTH_2297957 MYCTH_74927 MYCTH_2294252 MYCTH_2050996 MYCTH_99456 MYCTH_2114395 MYCTH_2298657 MYCTH_2294870 MYCTH_2294980 MYCTH_2299079 MYCTH_2297348 MYCTH_2295629 MYCTH_100290 MYCTH_2300618 MYCTH_2302755 MYCTH_2302775 MYCTH_2302964 MYCTH_2305050 MYCTH_108416 MYCTH_2306639 MYCTH_54073 MYCTH_2309404 MYCTH_2308360 MYCTH_2308482 MYCTH_2308809 MYCTH_74764 MYCTH_29375 MYCTH_2310503 MYCTH…
0.0241767	51	407	1.63446	Regulation of molecular function	http://amigo.geneontology.org/amigo/term/GO:0065009	MYCTH_2298160 MYCTH_2294422 MYCTH_2136960 MYCTH_2298407 MYCTH_2296636 MYCTH_2298717 MYCTH_2294980 MYCTH_2296905 MYCTH_2295180 MYCTH_2295245 MYCTH_2299079 MYCTH_2299136 MYCTH_2142129 MYCTH_59287 MYCTH_2116681 MYCTH_2302356 MYCTH_2300589 MYCTH_92449 MYCTH_2300744 MYCTH_2300809 MYCTH_2302775 MYCTH_2302964 MYCTH_2301131 MYCTH_2301134 MYCTH_2301590 MYCTH_2300330 MYCTH_2305012 MYCTH_2305050 MYCTH_23051…
0.0614037	45	363	1.61698	Molecular function regulator	http://amigo.geneontology.org/amigo/term/GO:0098772	MYCTH_2298160 MYCTH_2294422 MYCTH_2136960 MYCTH_2298407 MYCTH_2296636 MYCTH_2298717 MYCTH_2294980 MYCTH_2296905 MYCTH_2295145 MYCTH_2295180 MYCTH_2295245 MYCTH_2299079 MYCTH_2299136 MYCTH_2142129 MYCTH_59287 MYCTH_2116681 MYCTH_2302356 MYCTH_2300589 MYCTH_92449 MYCTH_2300744 MYCTH_2300809 MYCTH_2302964 MYCTH_2301131 MYCTH_2301134 MYCTH_2301590 MYCTH_2116523 MYCTH_2300330 MYCTH_2305050 MYCTH_23053…
0.0148316	60	490	1.59718	Cell periphery	http://amigo.geneontology.org/amigo/term/GO:0071944	MYCTH_113450 MYCTH_2294148 MYCTH_2296126 MYCTH_43671 MYCTH_2314032 MYCTH_2298153 MYCTH_2294422 MYCTH_2296382 MYCTH_2296395 MYCTH_2298521 MYCTH_2114395 MYCTH_2294980 MYCTH_2298813 MYCTH_2295019 MYCTH_2297035 MYCTH_99814 MYCTH_2297348 MYCTH_2297483 MYCTH_2299460 MYCTH_2297629 MYCTH_2299683 MYCTH_2116681 MYCTH_2302276 MYCTH_2301226 MYCTH_2059428 MYCTH_2301595 MYCTH_2300117 MYCTH_2300221 MYCTH_230025…
0.150691	36	296	1.58639	Phosphorylation	http://amigo.geneontology.org/amigo/term/GO:0016310	MYCTH_2294003 MYCTH_74927 MYCTH_2298190 MYCTH_2298386 MYCTH_77206 MYCTH_2294870 MYCTH_2294928 MYCTH_2136712 MYCTH_2297503 MYCTH_2300618 MYCTH_2301244 MYCTH_79031 MYCTH_2300117 MYCTH_2300159 MYCTH_2300221 MYCTH_2304598 MYCTH_115624 MYCTH_2305012 MYCTH_2305067 MYCTH_2305107 MYCTH_2138765 MYCTH_2304063 MYCTH_2306759 MYCTH_2307068 MYCTH_2306229 MYCTH_53055 MYCTH_2063736 MYCTH_2307987 MYCTH_2308809 MY…
0.112411	41	338	1.58222	Negative regulation of biological process	http://amigo.geneontology.org/amigo/term/GO:0048519	MYCTH_2294048 MYCTH_90344 MYCTH_2050996 MYCTH_2298217 MYCTH_99461 MYCTH_2298281 MYCTH_113138 MYCTH_2294757 MYCTH_2114395 MYCTH_2294980 MYCTH_2295096 MYCTH_2299079 MYCTH_2297483 MYCTH_2302356 MYCTH_2302460 MYCTH_2300708 MYCTH_2302775 MYCTH_92876 MYCTH_2117190 MYCTH_2300159 MYCTH_2301916 MYCTH_2300330 MYCTH_115624 MYCTH_2303620 MYCTH_2126564 MYCTH_2304014 MYCTH_116322 MYCTH_2307068 MYCTH_2306444 MY…
0.0925187	48	406	1.5421	Plasma membrane	http://amigo.geneontology.org/amigo/term/GO:0005886	MYCTH_2294148 MYCTH_105575 MYCTH_2296126 MYCTH_2314032 MYCTH_2298153 MYCTH_2296395 MYCTH_2298380 MYCTH_2298521 MYCTH_113138 MYCTH_2295019 MYCTH_2297035 MYCTH_2295307 MYCTH_2297348 MYCTH_2299402 MYCTH_2299445 MYCTH_2299460 MYCTH_2297629 MYCTH_2299683 MYCTH_2302276 MYCTH_2090577 MYCTH_2059428 MYCTH_2301595 MYCTH_2301669 MYCTH_2300117 MYCTH_2303340 MYCTH_2303605 MYCTH_2306759 MYCTH_2307348 MYCTH_230…
0.171908	41	352	1.51929	Nucleobase-containing compound biosynthetic process	http://amigo.geneontology.org/amigo/term/GO:0034654	MYCTH_2294003 MYCTH_2295930 MYCTH_90344 MYCTH_2298160 MYCTH_105669 MYCTH_2141429 MYCTH_2296636 MYCTH_77206 MYCTH_2296944 MYCTH_2295245 MYCTH_2295248 MYCTH_2295355 MYCTH_2299136 MYCTH_2295731 MYCTH_76680 MYCTH_2295880 MYCTH_2302249 MYCTH_92449 MYCTH_2301131 MYCTH_2301134 MYCTH_2301244 MYCTH_2300172 MYCTH_2300248 MYCTH_2304598 MYCTH_2304708 MYCTH_2304904 MYCTH_2305395 MYCTH_2305675 MYCTH_51006 MYCT…
0.100359	53	462	1.49635	DNA binding	http://amigo.geneontology.org/amigo/term/GO:0003677	MYCTH_90344 MYCTH_2298160 MYCTH_2136960 MYCTH_2294733 MYCTH_2296636 MYCTH_2314126 MYCTH_2114395 MYCTH_98907 MYCTH_2298657 MYCTH_74056 MYCTH_2296905 MYCTH_2295245 MYCTH_2295248 MYCTH_2299136 MYCTH_2295731 MYCTH_2295880 MYCTH_59287 MYCTH_2300447 MYCTH_2302249 MYCTH_2302376 MYCTH_2300589 MYCTH_92449 MYCTH_2302775 MYCTH_2302964 MYCTH_2301118 MYCTH_2301131 MYCTH_2301134 MYCTH_2301244 MYCTH_2301590 MYC…

## Sheet: WTvsDres-1 11.5h_down
down-regulated genes GO enrichment
Enrichment FDR	nGenes	Pathway Genes	Fold Enrichment	Pathway	URL	Genes
0.000739794	4	6	16.7767	U4 snRNP	http://amigo.geneontology.org/amigo/term/GO:0005687	MYCTH_2296998 MYCTH_2301009 MYCTH_2119714 MYCTH_2310069
0.000739794	4	6	16.7767	SMN-Sm protein complex	http://amigo.geneontology.org/amigo/term/GO:0034719	MYCTH_2296998 MYCTH_2301009 MYCTH_2119714 MYCTH_2312602
0.000145632	5	8	15.7281	Spliceosome		MYCTH_2137175 MYCTH_2298987 MYCTH_2302246 MYCTH_2119714 MYCTH_2316657
0.00143527	4	7	14.38	Mitochondrial electron transport, ubiquinol to cytochrome c	http://amigo.geneontology.org/amigo/term/GO:0006122	MYCTH_2294215 MYCTH_2302797 MYCTH_2091473 MYCTH_2316564
0.00143527	4	7	14.38	Nucleosome core		MYCTH_111405 MYCTH_112137 MYCTH_57779 MYCTH_2071169
2.04169e-06	8	15	13.4213	mRNA splicing		MYCTH_2296998 MYCTH_2137175 MYCTH_2298987 MYCTH_2301009 MYCTH_2302246 MYCTH_2062826 MYCTH_2119714 MYCTH_2316657
0.000487751	5	10	12.5825	Mixed, incl. conidium formation, and ubl conjugation pathway		MYCTH_2296064 MYCTH_60238 MYCTH_2315464 MYCTH_2063631 MYCTH_2310279
0.0133099	3	6	12.5825	Mixed, incl. spore wall, and protein secretion		MYCTH_2296462 MYCTH_2315875 MYCTH_2311511
0.0133099	3	6	12.5825	Mitochondrial respiratory chain complex i	http://amigo.geneontology.org/amigo/term/GO:0005747	MYCTH_2054219 MYCTH_2305076 MYCTH_2316017
0.0133099	3	6	12.5825	Mitochondrial respiratory chain complex iii	http://amigo.geneontology.org/amigo/term/GO:0005750	MYCTH_2294215 MYCTH_2302797 MYCTH_2091473
0.0133099	3	6	12.5825	NADH dehydrogenase complex	http://amigo.geneontology.org/amigo/term/GO:0030964	MYCTH_2054219 MYCTH_2305076 MYCTH_2316017
0.0133099	3	6	12.5825	Respiratory chain complex i	http://amigo.geneontology.org/amigo/term/GO:0045271	MYCTH_2054219 MYCTH_2305076 MYCTH_2316017
0.0133099	3	6	12.5825	Respiratory chain complex iii	http://amigo.geneontology.org/amigo/term/GO:0045275	MYCTH_2294215 MYCTH_2302797 MYCTH_2091473
0.0133099	3	6	12.5825	Lsm1-7-Pat1 complex	http://amigo.geneontology.org/amigo/term/GO:1990726	MYCTH_2137175 MYCTH_2302246 MYCTH_57908
0.000759094	5	11	11.4386	Mixed, incl. nucleosome core, and peptidyl-arginine methylation, to asymmetrical-dimethyl arginine		MYCTH_2295862 MYCTH_111405 MYCTH_112137 MYCTH_57779 MYCTH_2071169
0.000234694	6	14	10.785	U2 snRNP		MYCTH_2301009 MYCTH_2301550 MYCTH_2092438 MYCTH_2119714 MYCTH_2310069 MYCTH_2316657
0.0197828	3	7	10.785	Commitment complex	http://amigo.geneontology.org/amigo/term/GO:0000243	MYCTH_2296998 MYCTH_2301009 MYCTH_2062826
0.0197828	3	7	10.785	Protein secretion	http://amigo.geneontology.org/amigo/term/GO:0009306	MYCTH_2296687 MYCTH_79171 MYCTH_2311511
0.0197828	3	7	10.785	Protein tag	http://amigo.geneontology.org/amigo/term/GO:0031386	MYCTH_2296465 MYCTH_2294813 MYCTH_2302405
0.0197828	3	7	10.785	Establishment of protein localization to extracellular region	http://amigo.geneontology.org/amigo/term/GO:0035592	MYCTH_2296687 MYCTH_79171 MYCTH_2311511
0.0197828	3	7	10.785	DASH complex	http://amigo.geneontology.org/amigo/term/GO:0042729	MYCTH_2308513 MYCTH_2311631 MYCTH_2312047
0.0197828	3	7	10.785	Protein localization to extracellular region	http://amigo.geneontology.org/amigo/term/GO:0071692	MYCTH_2296687 MYCTH_79171 MYCTH_2311511
0.00115058	5	12	10.4854	Nucleosome	http://amigo.geneontology.org/amigo/term/GO:0000786	MYCTH_111405 MYCTH_112137 MYCTH_104380 MYCTH_57779 MYCTH_2071169
0.000348077	6	15	10.066	Respiratory chain complex iv assembly	http://amigo.geneontology.org/amigo/term/GO:0008535	MYCTH_2296478 MYCTH_2295729 MYCTH_2297590 MYCTH_2297826 MYCTH_2315637 MYCTH_2311966
0.00630598	4	10	10.066	Cytosolic small ribosomal subunit, and protein tag		MYCTH_2088473 MYCTH_2313891 MYCTH_87600 MYCTH_36979
0.00630598	4	10	10.066	Cytochrome complex	http://amigo.geneontology.org/amigo/term/GO:0070069	MYCTH_2294215 MYCTH_2302797 MYCTH_2091473 MYCTH_2311966
0.00630598	4	10	10.066	Translocation		MYCTH_79171 MYCTH_2303579 MYCTH_2304053 MYCTH_2061176
0.000102095	7	18	9.78638	Spliceosomal snrnp assembly	http://amigo.geneontology.org/amigo/term/GO:0000387	MYCTH_2296998 MYCTH_2298987 MYCTH_2301009 MYCTH_2119714 MYCTH_2310069 MYCTH_2312602 MYCTH_2316657
0.00169244	5	13	9.67884	U5 snRNP	http://amigo.geneontology.org/amigo/term/GO:0005682	MYCTH_2296998 MYCTH_2301009 MYCTH_2119714 MYCTH_2310069 MYCTH_2316657
9.13707e-06	9	24	9.43687	mRNA processing		MYCTH_2296998 MYCTH_2137175 MYCTH_2298987 MYCTH_2301009 MYCTH_2302246 MYCTH_2062826 MYCTH_2119714 MYCTH_57908 MYCTH_2316657
0.000504059	6	16	9.43687	Precatalytic spliceosome	http://amigo.geneontology.org/amigo/term/GO:0071011	MYCTH_2296998 MYCTH_2137175 MYCTH_2301009 MYCTH_2092438 MYCTH_2119714 MYCTH_2310069
0.0276529	3	8	9.43687	Mixed, incl. cenp-a containing nucleosome, and peptidase inhibitor activity		MYCTH_81959 MYCTH_104380 MYCTH_2311826
0.0276529	3	8	9.43687	Endonucleolytic cleavage in its1 to separate ssu-rrna from 5.8s rrna and lsu-rrna from tricistronic rrna transcript (ssu-rrna, 5.8s rrna, lsu-rrna)	http://amigo.geneontology.org/amigo/term/GO:0000447	MYCTH_2295771 MYCTH_2315781 MYCTH_2311601
0.0276529	3	8	9.43687	Condensed chromosome outer kinetochore	http://amigo.geneontology.org/amigo/term/GO:0000940	MYCTH_2308513 MYCTH_2311631 MYCTH_2312047
0.0276529	3	8	9.43687	Condensed nuclear chromosome outer kinetochore	http://amigo.geneontology.org/amigo/term/GO:0000942	MYCTH_2308513 MYCTH_2311631 MYCTH_2312047
0.0276529	3	8	9.43687	Peptide secretion	http://amigo.geneontology.org/amigo/term/GO:0002790	MYCTH_2296687 MYCTH_79171 MYCTH_2311511
0.0276529	3	8	9.43687	Oxidoreductase activity, acting on diphenols and related substances as donors	http://amigo.geneontology.org/amigo/term/GO:0016679	MYCTH_2294215 MYCTH_2302797 MYCTH_2091473
0.0276529	3	8	9.43687	U6 snRNP	http://amigo.geneontology.org/amigo/term/GO:0005688	MYCTH_2137175 MYCTH_2298987 MYCTH_2302246
0.000145632	7	19	9.27131	Respiratory chain complex	http://amigo.geneontology.org/amigo/term/GO:0098803	MYCTH_2294215 MYCTH_2054219 MYCTH_2302797 MYCTH_2091473 MYCTH_2305076 MYCTH_2316017 MYCTH_2311966
0.00856599	4	11	9.1509	Lsm1-7-Pat1 complex, and RNA decapping		MYCTH_2137175 MYCTH_2298987 MYCTH_2302246 MYCTH_57908
0.00856599	4	11	9.1509	Mixed, incl. ribosomal large subunit binding, and ribosomal large subunit assembly		MYCTH_98838 MYCTH_2295275 MYCTH_2299553 MYCTH_2135338
0.00241138	5	14	8.98749	Mitochondrial cytochrome c oxidase assembly	http://amigo.geneontology.org/amigo/term/GO:0033617	MYCTH_2296478 MYCTH_2295729 MYCTH_2297826 MYCTH_2315637 MYCTH_2311966
0.00241138	5	14	8.98749	U1 snRNP	http://amigo.geneontology.org/amigo/term/GO:0005685	MYCTH_2296998 MYCTH_2301009 MYCTH_2119714 MYCTH_2310069 MYCTH_2316657
0.000200242	7	20	8.80774	Mitochondrial respirasome	http://amigo.geneontology.org/amigo/term/GO:0005746	MYCTH_2294215 MYCTH_2054219 MYCTH_2302797 MYCTH_2091473 MYCTH_2305076 MYCTH_2316017 MYCTH_2311966
0.0384361	3	9	8.38833	Preribosome, small subunit precursor	http://amigo.geneontology.org/amigo/term/GO:0030688	MYCTH_2299648 MYCTH_2302881 MYCTH_2301572
0.0384361	3	9	8.38833	Cellular response to heat	http://amigo.geneontology.org/amigo/term/GO:0034605	MYCTH_110536 MYCTH_2086765 MYCTH_2316413
0.0384361	3	9	8.38833	Respiratory chain		MYCTH_2054219 MYCTH_2091473 MYCTH_2316564
8.13056e-05	8	24	8.38833	Preribosome, large subunit precursor	http://amigo.geneontology.org/amigo/term/GO:0030687	MYCTH_2295771 MYCTH_2299648 MYCTH_2302295 MYCTH_2300699 MYCTH_2093073 MYCTH_2304280 MYCTH_2135338 MYCTH_2310708
0.147358	2	6	8.38833	Mixed, incl. cationic antimicrobial peptide (camp) resistance, and oxidoreductase activity, acting on nad(p)h, nitrogenous group as acceptor		MYCTH_2294261 MYCTH_2310997
0.147358	2	6	8.38833	U4 snRNP, and precatalytic spliceosome		MYCTH_2301009 MYCTH_2310069
0.147358	2	6	8.38833	Ribosomal large subunit binding, and large ribosomal subunit rrna binding		MYCTH_2299553 MYCTH_2135338
0.147358	2	6	8.38833	Pseudouridine synthesis, and box c/d snornp complex		MYCTH_115052 MYCTH_2308306
0.147358	2	6	8.38833	Signal peptide processing	http://amigo.geneontology.org/amigo/term/GO:0006465	MYCTH_2299092 MYCTH_50532
0.147358	2	6	8.38833	Glycosaminoglycan metabolic process	http://amigo.geneontology.org/amigo/term/GO:0030203	MYCTH_10713 MYCTH_2312918
0.147358	2	6	8.38833	Ribosomal large subunit binding	http://amigo.geneontology.org/amigo/term/GO:0043023	MYCTH_2299553 MYCTH_2135338
0.147358	2	6	8.38833	Nucleoside monophosphate phosphorylation	http://amigo.geneontology.org/amigo/term/GO:0046940	MYCTH_2057861 MYCTH_2310786
0.147358	2	6	8.38833	Nucleoside monophosphate kinase activity	http://amigo.geneontology.org/amigo/term/GO:0050145	MYCTH_2057861 MYCTH_2310786
0.147358	2	6	8.38833	Sex chromosome	http://amigo.geneontology.org/amigo/term/GO:0000803	MYCTH_111405 MYCTH_2071169
0.147358	2	6	8.38833	Box h/aca snornp complex	http://amigo.geneontology.org/amigo/term/GO:0031429	MYCTH_115052 MYCTH_2316024
2.75157e-06	11	34	8.14161	Mitochondrial intermembrane space	http://amigo.geneontology.org/amigo/term/GO:0005758	MYCTH_2296086 MYCTH_2296462 MYCTH_2296478 MYCTH_2295729 MYCTH_2297826 MYCTH_2303579 MYCTH_2304053 MYCTH_2061176 MYCTH_2315637 MYCTH_2309177 MYCTH_2316564
2.75157e-06	11	34	8.14161	Organelle envelope lumen	http://amigo.geneontology.org/amigo/term/GO:0031970	MYCTH_2296086 MYCTH_2296462 MYCTH_2296478 MYCTH_2295729 MYCTH_2297826 MYCTH_2303579 MYCTH_2304053 MYCTH_2061176 MYCTH_2315637 MYCTH_2309177 MYCTH_2316564
3.12568e-05	9	28	8.08874	Cytochrome complex assembly	http://amigo.geneontology.org/amigo/term/GO:0017004	MYCTH_2294215 MYCTH_2296478 MYCTH_2297541 MYCTH_2295729 MYCTH_2297590 MYCTH_2297826 MYCTH_2091473 MYCTH_2315637 MYCTH_2311966
0.00454509	5	16	7.86406	DNA packaging complex	http://amigo.geneontology.org/amigo/term/GO:0044815	MYCTH_111405 MYCTH_112137 MYCTH_104380 MYCTH_57779 MYCTH_2071169
4.079e-05	9	29	7.80982	U4/U6 x U5 tri-snRNP complex	http://amigo.geneontology.org/amigo/term/GO:0046540	MYCTH_2296998 MYCTH_2137175 MYCTH_2298987 MYCTH_2301009 MYCTH_2302246 MYCTH_2303730 MYCTH_2119714 MYCTH_2310069 MYCTH_2316657
4.079e-05	9	29	7.80982	Spliceosomal tri-snrnp complex	http://amigo.geneontology.org/amigo/term/GO:0097526	MYCTH_2296998 MYCTH_2137175 MYCTH_2298987 MYCTH_2301009 MYCTH_2302246 MYCTH_2303730 MYCTH_2119714 MYCTH_2310069 MYCTH_2316657
0.0149989	4	13	7.74307	Mitochondrial electron transport, ubiquinol to cytochrome c, and mitochondrial processing peptidase complex		MYCTH_2294215 MYCTH_2302797 MYCTH_2091473 MYCTH_2316564
0.0149989	4	13	7.74307	Ribosomal small subunit assembly	http://amigo.geneontology.org/amigo/term/GO:0000028	MYCTH_2294218 MYCTH_2313891 MYCTH_36979 MYCTH_2311295
5.07335e-06	11	36	7.6893	Mixed, incl. cytochrome complex, and respiratory chain complex iv assembly		MYCTH_2294215 MYCTH_2296478 MYCTH_2295729 MYCTH_2297590 MYCTH_2297826 MYCTH_2302797 MYCTH_2091473 MYCTH_2315637 MYCTH_2309177 MYCTH_2311966 MYCTH_2316564
0.0513532	3	10	7.54949	Preribosome, large subunit precursor, and rrna (cytosine) methyltransferase activity		MYCTH_2295771 MYCTH_2310708 MYCTH_2311869
0.0513532	3	10	7.54949	Tubulin complex assembly	http://amigo.geneontology.org/amigo/term/GO:0007021	MYCTH_2308301 MYCTH_2308733 MYCTH_2311633
0.0513532	3	10	7.54949	Respiratory chain complex iii assembly	http://amigo.geneontology.org/amigo/term/GO:0017062	MYCTH_2294215 MYCTH_2297541 MYCTH_2091473
0.0513532	3	10	7.54949	Mitochondrial respiratory chain complex iii assembly	http://amigo.geneontology.org/amigo/term/GO:0034551	MYCTH_2294215 MYCTH_2297541 MYCTH_2091473
0.00606042	5	17	7.40147	TIM23 mitochondrial import inner membrane translocase complex, and protein insertion into mitochondrial inner membrane		MYCTH_2313872 MYCTH_2303579 MYCTH_2304053 MYCTH_2061176 MYCTH_2079864
8.28654e-06	11	38	7.2846	Mitochondrial respiratory chain complex assembly	http://amigo.geneontology.org/amigo/term/GO:0033108	MYCTH_2294215 MYCTH_2296086 MYCTH_2296478 MYCTH_2299092 MYCTH_2297541 MYCTH_2295729 MYCTH_2297826 MYCTH_2091473 MYCTH_2315637 MYCTH_2316017 MYCTH_2311966
0.000236975	8	28	7.19	Protein heterodimerization activity	http://amigo.geneontology.org/amigo/term/GO:0046982	MYCTH_2298524 MYCTH_27758 MYCTH_111405 MYCTH_112137 MYCTH_2311509 MYCTH_104380 MYCTH_57779 MYCTH_2071169
0.00213598	6	21	7.19	Preribosome, large subunit precursor, and maturation of lsu-rrna		MYCTH_2295771 MYCTH_2302295 MYCTH_2093073 MYCTH_2304280 MYCTH_2310708 MYCTH_2311869
0.0192432	4	14	7.19	Chromosome		MYCTH_111405 MYCTH_112137 MYCTH_57779 MYCTH_2071169
0.1858	2	7	7.19	Respiratory chain complex iii, and cytochrome-c oxidase activity		MYCTH_2302797 MYCTH_2091473
0.1858	2	7	7.19	Ribosomal large subunit export from nucleus	http://amigo.geneontology.org/amigo/term/GO:0000055	MYCTH_2295771 MYCTH_2135338
0.1858	2	7	7.19	Dynein complex	http://amigo.geneontology.org/amigo/term/GO:0030286	MYCTH_62074 MYCTH_2307379
0.1858	2	7	7.19	Microtubule plus-end binding	http://amigo.geneontology.org/amigo/term/GO:0051010	MYCTH_2308513 MYCTH_2311631
0.1858	2	7	7.19	Protein maturation by iron-sulfur cluster transfer	http://amigo.geneontology.org/amigo/term/GO:0097428	MYCTH_2294541 MYCTH_2306019
0.1858	2	7	7.19	Box h/aca rnp complex	http://amigo.geneontology.org/amigo/term/GO:0072588	MYCTH_115052 MYCTH_2316024
0.1858	2	7	7.19	Distal axon	http://amigo.geneontology.org/amigo/term/GO:0150034	MYCTH_2316413 MYCTH_2312602
0.1858	2	7	7.19	tRNA-binding		MYCTH_2306919 MYCTH_2307321
0.00746758	5	18	6.99027	Nucleosome assembly, and repressor		MYCTH_2295862 MYCTH_111405 MYCTH_112137 MYCTH_57779 MYCTH_2071169
0.00030137	8	29	6.94206	Cytosolic small ribosomal subunit, and cytosolic large ribosomal subunit		MYCTH_2314011 MYCTH_2088473 MYCTH_2313759 MYCTH_2313891 MYCTH_87600 MYCTH_2303766 MYCTH_2304441 MYCTH_36979
1.37797e-05	11	40	6.92037	Preribosome, large subunit precursor, and rna helicase activity		MYCTH_98838 MYCTH_2295275 MYCTH_2295771 MYCTH_2299553 MYCTH_2302295 MYCTH_2300699 MYCTH_2093073 MYCTH_2304280 MYCTH_2135338 MYCTH_2310708 MYCTH_2311869
0.0027117	6	22	6.86318	Chaperone		MYCTH_98929 MYCTH_59302 MYCTH_2304053 MYCTH_2061176 MYCTH_2308733 MYCTH_2311633
0.00344392	6	23	6.56478	Mostly uncharacterized, incl. conidium formation, and cell-substrate adhesion		MYCTH_2296064 MYCTH_60238 MYCTH_2315464 MYCTH_2063631 MYCTH_2310279 MYCTH_2312602
0.000596133	8	32	6.29125	rRNA binding	http://amigo.geneontology.org/amigo/term/GO:0019843	MYCTH_2294218 MYCTH_2088473 MYCTH_2313759 MYCTH_2296730 MYCTH_2299621 MYCTH_2314338 MYCTH_2309781 MYCTH_2310708
0.00151188	7	28	6.29125	Mixed, incl. cytochrome complex, and aerobic electron transport chain		MYCTH_2294215 MYCTH_2295729 MYCTH_2297590 MYCTH_2302797 MYCTH_2091473 MYCTH_2311966 MYCTH_2316564
0.0113535	5	20	6.29125	Small nucleolar ribonucleoprotein complex	http://amigo.geneontology.org/amigo/term/GO:0005732	MYCTH_115052 MYCTH_2302246 MYCTH_2316024 MYCTH_2308306 MYCTH_2311601
0.0113535	5	20	6.29125	U2-type prespliceosome	http://amigo.geneontology.org/amigo/term/GO:0071004	MYCTH_2296998 MYCTH_2301009 MYCTH_2301550 MYCTH_2119714 MYCTH_2310069
0.0839765	3	12	6.29125	Protein insertion into mitochondrial membrane	http://amigo.geneontology.org/amigo/term/GO:0051204	MYCTH_2313872 MYCTH_87315 MYCTH_2061176
0.000102095	10	41	6.1378	Respirasome	http://amigo.geneontology.org/amigo/term/GO:0070469	MYCTH_2294215 MYCTH_2296265 MYCTH_2054219 MYCTH_43648 MYCTH_2302797 MYCTH_2091473 MYCTH_2305076 MYCTH_2316017 MYCTH_2311966 MYCTH_2316564
0.00188004	7	29	6.07431	Oxidative phosphorylation	http://amigo.geneontology.org/amigo/term/GO:0006119	MYCTH_2294215 MYCTH_2054219 MYCTH_2302797 MYCTH_2091473 MYCTH_2316017 MYCTH_2311966 MYCTH_2316564
0.0133654	5	21	5.99166	Prespliceosome	http://amigo.geneontology.org/amigo/term/GO:0071010	MYCTH_2296998 MYCTH_2301009 MYCTH_2301550 MYCTH_2119714 MYCTH_2310069
2.31018e-05	12	51	5.92117	Preribosome, large subunit precursor, and ribosomal large subunit biogenesis		MYCTH_98838 MYCTH_2295275 MYCTH_2295771 MYCTH_2299553 MYCTH_2302295 MYCTH_2300699 MYCTH_2093073 MYCTH_2304280 MYCTH_2135338 MYCTH_2309781 MYCTH_2310708 MYCTH_2311869
0.0348613	4	17	5.92117	Mixed, incl. lsm1-7-pat1 complex, and p-body assembly		MYCTH_2137175 MYCTH_2298987 MYCTH_2302246 MYCTH_57908
0.00233274	7	30	5.87183	Cytosolic small ribosomal subunit	http://amigo.geneontology.org/amigo/term/GO:0022627	MYCTH_2314011 MYCTH_2088473 MYCTH_2313891 MYCTH_87600 MYCTH_2303766 MYCTH_36979 MYCTH_2315781
2.40579e-08	20	86	5.85232	Ribonucleoprotein		MYCTH_2314011 MYCTH_2088473 MYCTH_2296955 MYCTH_2296998 MYCTH_2137175 MYCTH_2298987 MYCTH_2299621 MYCTH_2314338 MYCTH_2301009 MYCTH_2058620 MYCTH_2302246 MYCTH_2127139 MYCTH_2304441 MYCTH_2316024 MYCTH_2119714 MYCTH_2315781 MYCTH_2082154 MYCTH_2311295 MYCTH_57908 MYCTH_2316657
1.01376e-05	13	56	5.84187	Small ribosomal subunit	http://amigo.geneontology.org/amigo/term/GO:0015935	MYCTH_2294218 MYCTH_2314011 MYCTH_2088473 MYCTH_2313891 MYCTH_87600 MYCTH_2058620 MYCTH_2303766 MYCTH_36979 MYCTH_2315781 MYCTH_2082154 MYCTH_2311189 MYCTH_2311295 MYCTH_2312323
1.79694e-06	15	65	5.8073	Respirasome, and mitochondrial respiratory chain complex assembly		MYCTH_2294215 MYCTH_2296265 MYCTH_2296478 MYCTH_2054219 MYCTH_43648 MYCTH_2295729 MYCTH_2297590 MYCTH_2297826 MYCTH_2302797 MYCTH_2091473 MYCTH_2315637 MYCTH_2316017 MYCTH_2309177 MYCTH_2311966 MYCTH_2316564
0.104059	3	13	5.8073	Chaperonin-containing t-complex, and prefoldin complex		MYCTH_2308301 MYCTH_2308733 MYCTH_2311633
0.104059	3	13	5.8073	Iron-sulfur cluster assembly, and nadph-adrenodoxin reductase activity		MYCTH_2294541 MYCTH_2117465 MYCTH_2306019
0.104059	3	13	5.8073	Endonucleolytic cleavage involved in rrna processing	http://amigo.geneontology.org/amigo/term/GO:0000478	MYCTH_2295771 MYCTH_2315781 MYCTH_2311601
0.104059	3	13	5.8073	Endonucleolytic cleavage of tricistronic rrna transcript (ssu-rrna, 5.8s rrna, lsu-rrna)	http://amigo.geneontology.org/amigo/term/GO:0000479	MYCTH_2295771 MYCTH_2315781 MYCTH_2311601
0.00102122	8	35	5.752	Organellar large ribosomal subunit	http://amigo.geneontology.org/amigo/term/GO:0000315	MYCTH_2086470 MYCTH_2299621 MYCTH_2314338 MYCTH_2304929 MYCTH_2127139 MYCTH_2305931 MYCTH_88392 MYCTH_2311726
0.00102122	8	35	5.752	Mitochondrial large ribosomal subunit	http://amigo.geneontology.org/amigo/term/GO:0005762	MYCTH_2086470 MYCTH_2299621 MYCTH_2314338 MYCTH_2304929 MYCTH_2127139 MYCTH_2305931 MYCTH_88392 MYCTH_2311726
0.00746758	6	27	5.59222	Organellar small ribosomal subunit, and organellar large ribosomal subunit		MYCTH_2294218 MYCTH_2304929 MYCTH_88392 MYCTH_2082154 MYCTH_2311189 MYCTH_2311295
0.00746758	6	27	5.59222	U2 snRNP, and RES complex		MYCTH_2301009 MYCTH_2301550 MYCTH_2092438 MYCTH_2119714 MYCTH_2310069 MYCTH_2316657
0.00746758	6	27	5.59222	ATP synthesis coupled electron transport	http://amigo.geneontology.org/amigo/term/GO:0042773	MYCTH_2294215 MYCTH_2054219 MYCTH_2302797 MYCTH_2091473 MYCTH_2316017 MYCTH_2316564
0.000100122	11	50	5.5363	Inner mitochondrial membrane protein complex	http://amigo.geneontology.org/amigo/term/GO:0098800	MYCTH_2294215 MYCTH_2299092 MYCTH_2054219 MYCTH_2313872 MYCTH_2302797 MYCTH_2091473 MYCTH_2305076 MYCTH_2079864 MYCTH_2316017 MYCTH_2316407 MYCTH_2311966
0.000581629	9	41	5.52402	Ribosome assembly	http://amigo.geneontology.org/amigo/term/GO:0042255	MYCTH_2294218 MYCTH_2313891 MYCTH_2299621 MYCTH_2304703 MYCTH_2093073 MYCTH_36979 MYCTH_2310708 MYCTH_2311295 MYCTH_2311869
0.00886288	6	28	5.3925	Maturation of ssu-rrna from tricistronic rrna transcript (ssu-rrna, 5.8s rrna, lsu-rrna)	http://amigo.geneontology.org/amigo/term/GO:0000462	MYCTH_2294218 MYCTH_2295771 MYCTH_2302881 MYCTH_2315781 MYCTH_2311601 MYCTH_2311884
0.124616	3	14	5.3925	Response to temperature stimulus	http://amigo.geneontology.org/amigo/term/GO:0009266	MYCTH_110536 MYCTH_2086765 MYCTH_2316413
0.124616	3	14	5.3925	Response to heat	http://amigo.geneontology.org/amigo/term/GO:0009408	MYCTH_110536 MYCTH_2086765 MYCTH_2316413
0.124616	3	14	5.3925	Chaperone binding	http://amigo.geneontology.org/amigo/term/GO:0051087	MYCTH_59302 MYCTH_2308301 MYCTH_2311633
2.47314e-05	13	61	5.36303	Organellar ribosome	http://amigo.geneontology.org/amigo/term/GO:0000313	MYCTH_2294218 MYCTH_2086470 MYCTH_2299621 MYCTH_2314338 MYCTH_2304929 MYCTH_2127139 MYCTH_2305931 MYCTH_88392 MYCTH_2082154 MYCTH_2311189 MYCTH_2311295 MYCTH_2311726 MYCTH_2312323
2.47314e-05	13	61	5.36303	Mitochondrial ribosome	http://amigo.geneontology.org/amigo/term/GO:0005761	MYCTH_2294218 MYCTH_2086470 MYCTH_2299621 MYCTH_2314338 MYCTH_2304929 MYCTH_2127139 MYCTH_2305931 MYCTH_88392 MYCTH_2082154 MYCTH_2311189 MYCTH_2311295 MYCTH_2311726 MYCTH_2312323
0.021683	5	24	5.2427	Mixed, incl. tim23 mitochondrial import inner membrane translocase complex, and translocation		MYCTH_2313872 MYCTH_2303579 MYCTH_2304053 MYCTH_2061176 MYCTH_2079864
0.021683	5	24	5.2427	Organellar small ribosomal subunit	http://amigo.geneontology.org/amigo/term/GO:0000314	MYCTH_2294218 MYCTH_2082154 MYCTH_2311189 MYCTH_2311295 MYCTH_2312323
0.021683	5	24	5.2427	Mitochondrial small ribosomal subunit	http://amigo.geneontology.org/amigo/term/GO:0005763	MYCTH_2294218 MYCTH_2082154 MYCTH_2311189 MYCTH_2311295 MYCTH_2312323
0.021683	5	24	5.2427	Mitochondrial atp synthesis coupled electron transport	http://amigo.geneontology.org/amigo/term/GO:0042775	MYCTH_2294215 MYCTH_2302797 MYCTH_2091473 MYCTH_2316017 MYCTH_2316564
0.000923509	9	44	5.14738	Cytosolic ribosome		MYCTH_2314011 MYCTH_2088473 MYCTH_2313759 MYCTH_2313891 MYCTH_87600 MYCTH_2303766 MYCTH_2304441 MYCTH_36979 MYCTH_2315781
8.7183e-05	12	59	5.1183	Sm-like protein family complex	http://amigo.geneontology.org/amigo/term/GO:0120114	MYCTH_2296998 MYCTH_2137175 MYCTH_2298987 MYCTH_2301009 MYCTH_2302246 MYCTH_2303730 MYCTH_2092438 MYCTH_2119714 MYCTH_2310069 MYCTH_2312602 MYCTH_57908 MYCTH_2316657
8.28654e-06	15	74	5.10101	Preribosome	http://amigo.geneontology.org/amigo/term/GO:0030684	MYCTH_2296730 MYCTH_2295771 MYCTH_2299648 MYCTH_2302295 MYCTH_2300699 MYCTH_2302881 MYCTH_2301572 MYCTH_2093073 MYCTH_2304280 MYCTH_2135338 MYCTH_2308306 MYCTH_2309927 MYCTH_2310708 MYCTH_2311601 MYCTH_2311884
0.0122617	6	30	5.033	Catalytic step 2 spliceosome	http://amigo.geneontology.org/amigo/term/GO:0071013	MYCTH_2296998 MYCTH_2137175 MYCTH_2142074 MYCTH_2301009 MYCTH_2119714 MYCTH_2316657
0.145263	3	15	5.033	Mitotic spindle	http://amigo.geneontology.org/amigo/term/GO:0072686	MYCTH_2308513 MYCTH_2311631 MYCTH_2312047
0.000257242	11	56	4.94312	Protein dimerization activity	http://amigo.geneontology.org/amigo/term/GO:0046983	MYCTH_2296662 MYCTH_2298524 MYCTH_2115286 MYCTH_27758 MYCTH_2036258 MYCTH_111405 MYCTH_112137 MYCTH_2311509 MYCTH_104380 MYCTH_57779 MYCTH_2071169
0.00647109	7	36	4.89319	Electron transfer activity	http://amigo.geneontology.org/amigo/term/GO:0009055	MYCTH_2294215 MYCTH_2117465 MYCTH_2302797 MYCTH_2091473 MYCTH_2300312 MYCTH_2311966 MYCTH_2316564
0.0288559	5	26	4.83942	Mixed, incl. nucleosome assembly, and histone acetyltransferase activity		MYCTH_2295862 MYCTH_111405 MYCTH_112137 MYCTH_57779 MYCTH_2071169
1.74878e-06	18	94	4.81883	Oxidative phosphorylation, and mitochondrial respiratory chain complex assembly		MYCTH_2294215 MYCTH_2296265 MYCTH_2296478 MYCTH_86049 MYCTH_2054219 MYCTH_43648 MYCTH_2295729 MYCTH_2297590 MYCTH_2297826 MYCTH_2302797 MYCTH_2091473 MYCTH_2315637 MYCTH_2081891 MYCTH_2316017 MYCTH_2309177 MYCTH_2316407 MYCTH_2311966 MYCTH_2316564
0.000759094	10	53	4.74811	Small nuclear ribonucleoprotein complex	http://amigo.geneontology.org/amigo/term/GO:0030532	MYCTH_2296998 MYCTH_2137175 MYCTH_2298987 MYCTH_2301009 MYCTH_2302246 MYCTH_2303730 MYCTH_2092438 MYCTH_2119714 MYCTH_2310069 MYCTH_2316657
0.000759094	10	53	4.74811	Spliceosomal snrnp complex	http://amigo.geneontology.org/amigo/term/GO:0097525	MYCTH_2296998 MYCTH_2137175 MYCTH_2298987 MYCTH_2301009 MYCTH_2302246 MYCTH_2303730 MYCTH_2092438 MYCTH_2119714 MYCTH_2310069 MYCTH_2316657
0.0159044	6	32	4.71843	Mixed, incl. u2 snrnp, and res complex		MYCTH_2301009 MYCTH_2301550 MYCTH_2092438 MYCTH_2119714 MYCTH_2310069 MYCTH_2316657
0.160852	3	16	4.71843	Protein import into mitochondrial matrix	http://amigo.geneontology.org/amigo/term/GO:0030150	MYCTH_2313872 MYCTH_87315 MYCTH_2079864
0.160852	3	16	4.71843	Positive regulation of cellular amide metabolic process	http://amigo.geneontology.org/amigo/term/GO:0034250	MYCTH_110536 MYCTH_2296694 MYCTH_59591
0.160852	3	16	4.71843	Positive regulation of translation	http://amigo.geneontology.org/amigo/term/GO:0045727	MYCTH_110536 MYCTH_2296694 MYCTH_59591
7.58402e-09	26	139	4.70712	Mitochondrial protein complex	http://amigo.geneontology.org/amigo/term/GO:0098798	MYCTH_2294215 MYCTH_2294218 MYCTH_2086470 MYCTH_2299092 MYCTH_2054219 MYCTH_2313872 MYCTH_2299621 MYCTH_2314338 MYCTH_87315 MYCTH_2302797 MYCTH_2091473 MYCTH_2304929 MYCTH_2305076 MYCTH_2127139 MYCTH_2061176 MYCTH_2079864 MYCTH_2305931 MYCTH_88392 MYCTH_2316017 MYCTH_2082154 MYCTH_2316407 MYCTH_2311189 MYCTH_2311295 MYCTH_2311726 MYCTH_2311966 MYCTH_2312323
2.66288e-05	15	82	4.60335	Organellar ribosome, and mitochondrial translational termination		MYCTH_2294218 MYCTH_2086470 MYCTH_2295280 MYCTH_2299621 MYCTH_2314338 MYCTH_2058620 MYCTH_2304929 MYCTH_2127139 MYCTH_2305931 MYCTH_88392 MYCTH_2082154 MYCTH_2311189 MYCTH_2311295 MYCTH_2311726 MYCTH_2312323
0.0184267	6	33	4.57545	Disulfide bond		MYCTH_2296462 MYCTH_2295729 MYCTH_2303579 MYCTH_2304053 MYCTH_2061176 MYCTH_2311966
0.00522918	8	45	4.47377	Spliceosomal snrnp complex, and pre-mrna binding		MYCTH_2296998 MYCTH_2301009 MYCTH_2301550 MYCTH_2062826 MYCTH_2092438 MYCTH_2119714 MYCTH_2310069 MYCTH_2316657
0.000614622	11	62	4.46476	Ribosomal protein		MYCTH_2314011 MYCTH_2088473 MYCTH_2296955 MYCTH_2299621 MYCTH_2314338 MYCTH_2058620 MYCTH_2127139 MYCTH_2304441 MYCTH_2315781 MYCTH_2082154 MYCTH_2311295
0.0200458	6	34	4.44088	Respiratory electron transport chain	http://amigo.geneontology.org/amigo/term/GO:0022904	MYCTH_2294215 MYCTH_2054219 MYCTH_2302797 MYCTH_2091473 MYCTH_2316017 MYCTH_2316564
0.18461	3	17	4.44088	Nucleosome assembly	http://amigo.geneontology.org/amigo/term/GO:0006334	MYCTH_111107 MYCTH_111405 MYCTH_2071169
0.18461	3	17	4.44088	Threonine-type peptidase activity	http://amigo.geneontology.org/amigo/term/GO:0070003	MYCTH_2301064 MYCTH_2306141 MYCTH_2306173
0.18461	3	17	4.44088	Electron transport		MYCTH_2054219 MYCTH_2091473 MYCTH_2316564
0.000704186	11	63	4.39389	Ribosomal small subunit biogenesis	http://amigo.geneontology.org/amigo/term/GO:0042274	MYCTH_2297925 MYCTH_2294218 MYCTH_2313891 MYCTH_2295771 MYCTH_2302881 MYCTH_2301572 MYCTH_36979 MYCTH_2315781 MYCTH_2311295 MYCTH_2311601 MYCTH_2311884
1.40716e-07	24	138	4.37652	Structural constituent of ribosome	http://amigo.geneontology.org/amigo/term/GO:0003735	MYCTH_2294218 MYCTH_2314011 MYCTH_2088473 MYCTH_2313759 MYCTH_2086470 MYCTH_2313891 MYCTH_2299621 MYCTH_2314338 MYCTH_87600 MYCTH_2058620 MYCTH_2304929 MYCTH_2127139 MYCTH_2303766 MYCTH_2304441 MYCTH_2315209 MYCTH_36979 MYCTH_2305931 MYCTH_88392 MYCTH_2315781 MYCTH_2082154 MYCTH_2311189 MYCTH_2311295 MYCTH_2311726 MYCTH_2312323
7.75993e-08	25	144	4.36892	Ribosome	http://amigo.geneontology.org/amigo/term/GO:0005840	MYCTH_2294218 MYCTH_2314011 MYCTH_2088473 MYCTH_2313759 MYCTH_2296955 MYCTH_2086470 MYCTH_2313891 MYCTH_2299621 MYCTH_2314338 MYCTH_87600 MYCTH_2058620 MYCTH_2304929 MYCTH_2127139 MYCTH_2303766 MYCTH_2304441 MYCTH_2315209 MYCTH_36979 MYCTH_2305931 MYCTH_88392 MYCTH_2315781 MYCTH_2082154 MYCTH_2311189 MYCTH_2311295 MYCTH_2311726 MYCTH_2312323
1.44343e-07	24	139	4.34503	Ribosomal subunit	http://amigo.geneontology.org/amigo/term/GO:0044391	MYCTH_2294218 MYCTH_2314011 MYCTH_2088473 MYCTH_2313759 MYCTH_2086470 MYCTH_2313891 MYCTH_2299621 MYCTH_2314338 MYCTH_87600 MYCTH_2058620 MYCTH_2304929 MYCTH_2127139 MYCTH_2303766 MYCTH_2304441 MYCTH_2315209 MYCTH_36979 MYCTH_2305931 MYCTH_88392 MYCTH_2315781 MYCTH_2082154 MYCTH_2311189 MYCTH_2311295 MYCTH_2311726 MYCTH_2312323
0.0226691	6	35	4.314	Protein targeting to mitochondrion	http://amigo.geneontology.org/amigo/term/GO:0006626	MYCTH_2299092 MYCTH_2313872 MYCTH_59302 MYCTH_87315 MYCTH_2061176 MYCTH_2079864
0.00652652	8	47	4.2834	Maturation of ssu-rrna	http://amigo.geneontology.org/amigo/term/GO:0030490	MYCTH_2294218 MYCTH_2295771 MYCTH_2302881 MYCTH_2301572 MYCTH_36979 MYCTH_2315781 MYCTH_2311601 MYCTH_2311884
7.31131e-05	15	90	4.19416	Organellar ribosome, and translation regulator activity		MYCTH_2294218 MYCTH_2086470 MYCTH_2295280 MYCTH_2299621 MYCTH_2314338 MYCTH_2058620 MYCTH_2304929 MYCTH_2127139 MYCTH_2305931 MYCTH_88392 MYCTH_2082154 MYCTH_2311189 MYCTH_2311295 MYCTH_2311726 MYCTH_2312323
0.000265816	13	78	4.19416	Mitochondrial translation	http://amigo.geneontology.org/amigo/term/GO:0032543	MYCTH_2294218 MYCTH_2086470 MYCTH_2299621 MYCTH_2314338 MYCTH_2058620 MYCTH_2304929 MYCTH_2127139 MYCTH_2305931 MYCTH_88392 MYCTH_2082154 MYCTH_2311295 MYCTH_2311726 MYCTH_2312323
0.0257378	6	36	4.19416	Oxidoreductase complex	http://amigo.geneontology.org/amigo/term/GO:1990204	MYCTH_2294215 MYCTH_2054219 MYCTH_2302797 MYCTH_2091473 MYCTH_2305076 MYCTH_2316017
1.60364e-07	25	153	4.11193	Oxidative phosphorylation, and mitochondrion organization		MYCTH_2294215 MYCTH_2296265 MYCTH_2296478 MYCTH_86049 MYCTH_2054219 MYCTH_43648 MYCTH_2313872 MYCTH_2299299 MYCTH_2295729 MYCTH_2297590 MYCTH_2297826 MYCTH_87315 MYCTH_2302797 MYCTH_2091473 MYCTH_2303579 MYCTH_2304053 MYCTH_2061176 MYCTH_2079864 MYCTH_2315637 MYCTH_2081891 MYCTH_2316017 MYCTH_2309177 MYCTH_2316407 MYCTH_2311966 MYCTH_2316564
2.80149e-05	17	105	4.07433	Ribonucleoprotein complex assembly	http://amigo.geneontology.org/amigo/term/GO:0022618	MYCTH_2294218 MYCTH_110536 MYCTH_2296998 MYCTH_2298987 MYCTH_2313891 MYCTH_2299573 MYCTH_2299621 MYCTH_2301009 MYCTH_2093073 MYCTH_36979 MYCTH_2119714 MYCTH_2310069 MYCTH_2310708 MYCTH_2312602 MYCTH_2311295 MYCTH_2311869 MYCTH_2316657
0.123261	4	25	4.0264	Mostly uncharacterized, incl. olfactory behavior, and response to farnesol		MYCTH_2313305 MYCTH_2300999 MYCTH_2078150 MYCTH_55928
0.0174448	7	44	4.00352	U2-type spliceosomal complex	http://amigo.geneontology.org/amigo/term/GO:0005684	MYCTH_2296998 MYCTH_2142074 MYCTH_2301009 MYCTH_2301550 MYCTH_2062826 MYCTH_2119714 MYCTH_2310069
4.26508e-05	17	109	3.92481	Ribonucleoprotein complex subunit organization	http://amigo.geneontology.org/amigo/term/GO:0071826	MYCTH_2294218 MYCTH_110536 MYCTH_2296998 MYCTH_2298987 MYCTH_2313891 MYCTH_2299573 MYCTH_2299621 MYCTH_2301009 MYCTH_2093073 MYCTH_36979 MYCTH_2119714 MYCTH_2310069 MYCTH_2310708 MYCTH_2312602 MYCTH_2311295 MYCTH_2311869 MYCTH_2316657
0.000159802	15	97	3.89149	Organellar ribosome, and proton-transporting atp synthase complex assembly		MYCTH_2294218 MYCTH_2086470 MYCTH_2295280 MYCTH_2299621 MYCTH_2314338 MYCTH_2058620 MYCTH_2304929 MYCTH_2127139 MYCTH_2305931 MYCTH_88392 MYCTH_2082154 MYCTH_2311189 MYCTH_2311295 MYCTH_2311726 MYCTH_2312323
0.0115225	8	52	3.87154	Electron transport chain	http://amigo.geneontology.org/amigo/term/GO:0022900	MYCTH_2294215 MYCTH_2054219 MYCTH_2117465 MYCTH_2302797 MYCTH_2091473 MYCTH_2300312 MYCTH_2316017 MYCTH_2316564
0.137399	4	26	3.87154	P-body, and CCR4-NOT complex		MYCTH_2137175 MYCTH_2298987 MYCTH_2302246 MYCTH_57908
0.0741551	5	33	3.81288	Maturation of 5.8s rrna	http://amigo.geneontology.org/amigo/term/GO:0000460	MYCTH_2297887 MYCTH_2295771 MYCTH_2302295 MYCTH_2315781 MYCTH_2311601
0.0401951	6	40	3.77475	Protein targeting to mitochondrion, and inner mitochondrial membrane organization		MYCTH_2313872 MYCTH_87315 MYCTH_2303579 MYCTH_2304053 MYCTH_2061176 MYCTH_2079864
4.71632e-15	55	367	3.77132	Ribonucleoprotein complex	http://amigo.geneontology.org/amigo/term/GO:1990904	MYCTH_2294218 MYCTH_2314011 MYCTH_2088473 MYCTH_2296601 MYCTH_2313759 MYCTH_2296730 MYCTH_2296998 MYCTH_2086470 MYCTH_2137175 MYCTH_2298987 MYCTH_2142074 MYCTH_2313891 MYCTH_2295771 MYCTH_2299621 MYCTH_2299648 MYCTH_2314338 MYCTH_2302295 MYCTH_2300699 MYCTH_2302881 MYCTH_2301009 MYCTH_2058620 MYCTH_2301550 MYCTH_2301572 MYCTH_2302246 MYCTH_2304929 MYCTH_2305078 MYCTH_2127139 MYCTH_2062826 MYCTH_2…
4.97613e-07	26	175	3.7388	Mitochondrial envelope, and proton-transporting v-type atpase complex		MYCTH_2297883 MYCTH_2294215 MYCTH_2296265 MYCTH_2296478 MYCTH_86049 MYCTH_2054219 MYCTH_43648 MYCTH_2313872 MYCTH_2299299 MYCTH_2295729 MYCTH_2297590 MYCTH_2297826 MYCTH_87315 MYCTH_2302797 MYCTH_2091473 MYCTH_2303579 MYCTH_2304053 MYCTH_2061176 MYCTH_2079864 MYCTH_2315637 MYCTH_2081891 MYCTH_2316017 MYCTH_2309177 MYCTH_2316407 MYCTH_2311966 MYCTH_2316564
2.9319e-10	39	264	3.71755	Ribosome biogenesis	http://amigo.geneontology.org/amigo/term/GO:0042254	MYCTH_2297887 MYCTH_2297925 MYCTH_2294218 MYCTH_2088473 MYCTH_98838 MYCTH_2296730 MYCTH_2137175 MYCTH_2295275 MYCTH_2295727 MYCTH_2313891 MYCTH_2295771 MYCTH_2299552 MYCTH_2299573 MYCTH_2299621 MYCTH_2299648 MYCTH_2302295 MYCTH_2300699 MYCTH_2302881 MYCTH_2057861 MYCTH_2301572 MYCTH_115052 MYCTH_2302246 MYCTH_2304703 MYCTH_2093073 MYCTH_2303730 MYCTH_2304003 MYCTH_2304280 MYCTH_36979 MYCTH_231602…
2.73674e-12	47	325	3.63924	Ribonucleoprotein complex biogenesis	http://amigo.geneontology.org/amigo/term/GO:0022613	MYCTH_2297887 MYCTH_2297925 MYCTH_2294218 MYCTH_2088473 MYCTH_98838 MYCTH_110536 MYCTH_2296730 MYCTH_2296998 MYCTH_2137175 MYCTH_2298987 MYCTH_2295275 MYCTH_2295727 MYCTH_2313891 MYCTH_2295771 MYCTH_2299552 MYCTH_2299573 MYCTH_2299621 MYCTH_2299648 MYCTH_2302295 MYCTH_2300699 MYCTH_2302881 MYCTH_2301009 MYCTH_2057861 MYCTH_2301572 MYCTH_115052 MYCTH_2302246 MYCTH_2304703 MYCTH_2093073 MYCTH_23037…
0.000997108	13	90	3.63494	Mitochondrial gene expression	http://amigo.geneontology.org/amigo/term/GO:0140053	MYCTH_2294218 MYCTH_2086470 MYCTH_2299621 MYCTH_2314338 MYCTH_2058620 MYCTH_2304929 MYCTH_2127139 MYCTH_2305931 MYCTH_88392 MYCTH_2082154 MYCTH_2311295 MYCTH_2311726 MYCTH_2312323
1.39096e-09	38	266	3.595	Cellular protein-containing complex assembly	http://amigo.geneontology.org/amigo/term/GO:0034622	MYCTH_2294215 MYCTH_2294218 MYCTH_2296086 MYCTH_2296478 MYCTH_110536 MYCTH_2086212 MYCTH_2296998 MYCTH_2298987 MYCTH_2299092 MYCTH_2313891 MYCTH_2297541 MYCTH_2295729 MYCTH_2297590 MYCTH_2299573 MYCTH_2297826 MYCTH_2299621 MYCTH_2091473 MYCTH_2301009 MYCTH_111107 MYCTH_111405 MYCTH_2093073 MYCTH_2315637 MYCTH_36979 MYCTH_2316017 MYCTH_2119714 MYCTH_2308301 MYCTH_2308733 MYCTH_2310069 MYCTH_109876…
0.160852	4	28	3.595	Cleavage involved in rrna processing	http://amigo.geneontology.org/amigo/term/GO:0000469	MYCTH_2295771 MYCTH_2301572 MYCTH_2315781 MYCTH_2311601
0.00375333	11	78	3.54891	Large ribosomal subunit	http://amigo.geneontology.org/amigo/term/GO:0015934	MYCTH_2313759 MYCTH_2086470 MYCTH_2299621 MYCTH_2314338 MYCTH_2304929 MYCTH_2127139 MYCTH_2304441 MYCTH_2315209 MYCTH_2305931 MYCTH_88392 MYCTH_2311726
1.53678e-06	26	186	3.51769	rRNA processing	http://amigo.geneontology.org/amigo/term/GO:0006364	MYCTH_2297887 MYCTH_2294218 MYCTH_98838 MYCTH_2296730 MYCTH_2137175 MYCTH_2295727 MYCTH_2295771 MYCTH_2299552 MYCTH_2299648 MYCTH_2302295 MYCTH_2302881 MYCTH_2057861 MYCTH_2301572 MYCTH_115052 MYCTH_2302246 MYCTH_2303730 MYCTH_2304003 MYCTH_2304280 MYCTH_36979 MYCTH_2316024 MYCTH_2315781 MYCTH_2308306 MYCTH_2309781 MYCTH_2309927 MYCTH_2311601 MYCTH_2311884
0.000844448	14	101	3.48822	Spliceosomal complex	http://amigo.geneontology.org/amigo/term/GO:0005681	MYCTH_2296998 MYCTH_2137175 MYCTH_2298987 MYCTH_2142074 MYCTH_2301009 MYCTH_2301550 MYCTH_2302246 MYCTH_2305078 MYCTH_2062826 MYCTH_2092438 MYCTH_2119714 MYCTH_2310069 MYCTH_2312602 MYCTH_2316657
1.74878e-06	26	188	3.48026	rRNA metabolic process	http://amigo.geneontology.org/amigo/term/GO:0016072	MYCTH_2297887 MYCTH_2294218 MYCTH_98838 MYCTH_2296730 MYCTH_2137175 MYCTH_2295727 MYCTH_2295771 MYCTH_2299552 MYCTH_2299648 MYCTH_2302295 MYCTH_2302881 MYCTH_2057861 MYCTH_2301572 MYCTH_115052 MYCTH_2302246 MYCTH_2303730 MYCTH_2304003 MYCTH_2304280 MYCTH_36979 MYCTH_2316024 MYCTH_2315781 MYCTH_2308306 MYCTH_2309781 MYCTH_2309927 MYCTH_2311601 MYCTH_2311884
0.178957	4	29	3.47103	NADH dehydrogenase (quinone) activity, and NADH dehydrogenase complex assembly		MYCTH_2296265 MYCTH_2054219 MYCTH_43648 MYCTH_2316017
1.79694e-06	26	189	3.46185	Mitochondrial membrane, and proton-transporting v-type atpase complex		MYCTH_2297883 MYCTH_2294215 MYCTH_2296265 MYCTH_2296478 MYCTH_86049 MYCTH_2054219 MYCTH_43648 MYCTH_2313872 MYCTH_2299299 MYCTH_2295729 MYCTH_2297590 MYCTH_2297826 MYCTH_87315 MYCTH_2302797 MYCTH_2091473 MYCTH_2303579 MYCTH_2304053 MYCTH_2061176 MYCTH_2079864 MYCTH_2315637 MYCTH_2081891 MYCTH_2316017 MYCTH_2309177 MYCTH_2316407 MYCTH_2311966 MYCTH_2316564
4.1128e-09	38	277	3.45224	Protein-containing complex assembly	http://amigo.geneontology.org/amigo/term/GO:0065003	MYCTH_2294215 MYCTH_2294218 MYCTH_2296086 MYCTH_2296478 MYCTH_110536 MYCTH_2086212 MYCTH_2296998 MYCTH_2298987 MYCTH_2299092 MYCTH_2313891 MYCTH_2297541 MYCTH_2295729 MYCTH_2297590 MYCTH_2299573 MYCTH_2297826 MYCTH_2299621 MYCTH_2091473 MYCTH_2301009 MYCTH_111107 MYCTH_111405 MYCTH_2093073 MYCTH_2315637 MYCTH_36979 MYCTH_2316017 MYCTH_2119714 MYCTH_2308301 MYCTH_2308733 MYCTH_2310069 MYCTH_109876…
0.0611263	6	44	3.43159	Protein localization to mitochondrion	http://amigo.geneontology.org/amigo/term/GO:0070585	MYCTH_2299092 MYCTH_2313872 MYCTH_59302 MYCTH_87315 MYCTH_2061176 MYCTH_2079864
0.0611263	6	44	3.43159	Establishment of protein localization to mitochondrion	http://amigo.geneontology.org/amigo/term/GO:0072655	MYCTH_2299092 MYCTH_2313872 MYCTH_59302 MYCTH_87315 MYCTH_2061176 MYCTH_2079864
0.000666462	15	111	3.40067	Mixed, incl. organellar ribosome, and proton-transporting atp synthase complex assembly		MYCTH_2294218 MYCTH_2086470 MYCTH_2295280 MYCTH_2299621 MYCTH_2314338 MYCTH_2058620 MYCTH_2304929 MYCTH_2127139 MYCTH_2305931 MYCTH_88392 MYCTH_2082154 MYCTH_2311189 MYCTH_2311295 MYCTH_2311726 MYCTH_2312323
0.114286	5	37	3.40067	Mixed, incl. nucleosome assembly, and swi/snf superfamily-type complex		MYCTH_2295862 MYCTH_111405 MYCTH_112137 MYCTH_57779 MYCTH_2071169
0.0377734	7	52	3.38759	Mixed, incl. protein targeting to mitochondrion, and integral component of mitochondrial membrane		MYCTH_2313872 MYCTH_2299299 MYCTH_87315 MYCTH_2303579 MYCTH_2304053 MYCTH_2061176 MYCTH_2079864
0.00041076	16	119	3.38353	RNA-binding		MYCTH_2296694 MYCTH_2137175 MYCTH_2298987 MYCTH_2142074 MYCTH_2299552 MYCTH_2302881 MYCTH_2302246 MYCTH_2062826 MYCTH_2093073 MYCTH_2306919 MYCTH_2307321 MYCTH_2307416 MYCTH_2316024 MYCTH_2119714 MYCTH_57908 MYCTH_2316657
0.124818	5	38	3.31118	Small-subunit processome	http://amigo.geneontology.org/amigo/term/GO:0032040	MYCTH_2296730 MYCTH_2308306 MYCTH_2309927 MYCTH_2311601 MYCTH_2311884
2.02726e-06	28	217	3.24709	Nucleolus	http://amigo.geneontology.org/amigo/term/GO:0005730	MYCTH_2297887 MYCTH_98838 MYCTH_2296730 MYCTH_2137175 MYCTH_2295275 MYCTH_2295727 MYCTH_2295771 MYCTH_2299552 MYCTH_2299648 MYCTH_2302295 MYCTH_2300699 MYCTH_2300784 MYCTH_2302881 MYCTH_2301572 MYCTH_115052 MYCTH_2302246 MYCTH_2036258 MYCTH_2093073 MYCTH_2304003 MYCTH_2304280 MYCTH_2316024 MYCTH_2308306 MYCTH_2309781 MYCTH_2309927 MYCTH_2310708 MYCTH_2311601 MYCTH_2311869 MYCTH_2311884
0.0276529	8	62	3.24709	Ribosomal large subunit biogenesis	http://amigo.geneontology.org/amigo/term/GO:0042273	MYCTH_2295771 MYCTH_2299621 MYCTH_2302295 MYCTH_2300699 MYCTH_2093073 MYCTH_2309781 MYCTH_2310708 MYCTH_2311869
1.57824e-05	24	187	3.22973	Structural molecule activity	http://amigo.geneontology.org/amigo/term/GO:0005198	MYCTH_2294218 MYCTH_2314011 MYCTH_2088473 MYCTH_2313759 MYCTH_2086470 MYCTH_2313891 MYCTH_2299621 MYCTH_2314338 MYCTH_87600 MYCTH_2058620 MYCTH_2304929 MYCTH_2127139 MYCTH_2303766 MYCTH_2304441 MYCTH_2315209 MYCTH_36979 MYCTH_2305931 MYCTH_88392 MYCTH_2315781 MYCTH_2082154 MYCTH_2311189 MYCTH_2311295 MYCTH_2311726 MYCTH_2312323
0.146911	5	40	3.14562	Secretion by cell	http://amigo.geneontology.org/amigo/term/GO:0032940	MYCTH_2296687 MYCTH_79171 MYCTH_2302140 MYCTH_2311511 MYCTH_2140896
0.146911	5	40	3.14562	Secretion	http://amigo.geneontology.org/amigo/term/GO:0046903	MYCTH_2296687 MYCTH_79171 MYCTH_2302140 MYCTH_2311511 MYCTH_2140896
0.0587745	7	57	3.09044	Mixed, incl. protein targeting to mitochondrion, and inner mitochondrial membrane organization		MYCTH_2313872 MYCTH_2299299 MYCTH_87315 MYCTH_2303579 MYCTH_2304053 MYCTH_2061176 MYCTH_2079864
0.0104882	11	90	3.07572	Organelle assembly	http://amigo.geneontology.org/amigo/term/GO:0070925	MYCTH_2294218 MYCTH_2313891 MYCTH_2299621 MYCTH_2304703 MYCTH_2093073 MYCTH_2092577 MYCTH_36979 MYCTH_2310708 MYCTH_2311295 MYCTH_104380 MYCTH_2311869
0.0384361	8	66	3.0503	ATP metabolic process	http://amigo.geneontology.org/amigo/term/GO:0046034	MYCTH_2294215 MYCTH_2054219 MYCTH_2302797 MYCTH_2091473 MYCTH_2316017 MYCTH_2316407 MYCTH_2311966 MYCTH_2316564
0.0631953	7	58	3.03715	Mostly uncharacterized, incl. response to biotic stimulus, and conidium formation		MYCTH_2296064 MYCTH_60238 MYCTH_2305978 MYCTH_2315464 MYCTH_2063631 MYCTH_2310279 MYCTH_2312602
0.000889624	17	142	3.01271	Mitochondrion organization	http://amigo.geneontology.org/amigo/term/GO:0007005	MYCTH_2294215 MYCTH_2296086 MYCTH_2296478 MYCTH_2299092 MYCTH_2313872 MYCTH_2299299 MYCTH_2297541 MYCTH_2295729 MYCTH_59302 MYCTH_2297826 MYCTH_87315 MYCTH_2091473 MYCTH_2061176 MYCTH_2079864 MYCTH_2315637 MYCTH_2316017 MYCTH_2311966
1.44343e-07	38	320	2.98834	Protein-containing complex subunit organization	http://amigo.geneontology.org/amigo/term/GO:0043933	MYCTH_2294215 MYCTH_2294218 MYCTH_2296086 MYCTH_2296478 MYCTH_110536 MYCTH_2086212 MYCTH_2296998 MYCTH_2298987 MYCTH_2299092 MYCTH_2313891 MYCTH_2297541 MYCTH_2295729 MYCTH_2297590 MYCTH_2299573 MYCTH_2297826 MYCTH_2299621 MYCTH_2091473 MYCTH_2301009 MYCTH_111107 MYCTH_111405 MYCTH_2093073 MYCTH_2315637 MYCTH_36979 MYCTH_2316017 MYCTH_2119714 MYCTH_2308301 MYCTH_2308733 MYCTH_2310069 MYCTH_109876…
0.0454801	8	68	2.96059	Small-subunit processome, and rrna processing		MYCTH_2296730 MYCTH_2295727 MYCTH_2299552 MYCTH_2302881 MYCTH_2301572 MYCTH_2309927 MYCTH_2311601 MYCTH_2311884
0.179352	5	43	2.92616	Export from cell	http://amigo.geneontology.org/amigo/term/GO:0140352	MYCTH_2296687 MYCTH_79171 MYCTH_2302140 MYCTH_2311511 MYCTH_2140896
0.00304386	15	130	2.90365	Mitochondrial matrix	http://amigo.geneontology.org/amigo/term/GO:0005759	MYCTH_2294218 MYCTH_2086470 MYCTH_59302 MYCTH_2299621 MYCTH_2314338 MYCTH_2117465 MYCTH_2304929 MYCTH_2127139 MYCTH_2305931 MYCTH_88392 MYCTH_2082154 MYCTH_2311189 MYCTH_2311295 MYCTH_2311726 MYCTH_2312323
0.00754574	13	114	2.86969	Cytosolic ribosome, and translation factor activity, rna binding		MYCTH_2314011 MYCTH_2088473 MYCTH_2313759 MYCTH_2296955 MYCTH_59591 MYCTH_2313891 MYCTH_2299573 MYCTH_87600 MYCTH_2303766 MYCTH_2304441 MYCTH_2315209 MYCTH_36979 MYCTH_2315781
1.59823e-05	29	258	2.82862	Translation	http://amigo.geneontology.org/amigo/term/GO:0006412	MYCTH_2294218 MYCTH_2314011 MYCTH_2088473 MYCTH_2296601 MYCTH_2313759 MYCTH_2296955 MYCTH_2086470 MYCTH_59591 MYCTH_2313891 MYCTH_2299573 MYCTH_2299621 MYCTH_2314338 MYCTH_87600 MYCTH_2058620 MYCTH_2304929 MYCTH_2127139 MYCTH_2303766 MYCTH_2304441 MYCTH_2304525 MYCTH_2315209 MYCTH_36979 MYCTH_2305931 MYCTH_88392 MYCTH_2315781 MYCTH_2082154 MYCTH_2311189 MYCTH_2311295 MYCTH_2311726 MYCTH_2312323
0.00293595	16	144	2.79611	Cytoplasm		MYCTH_2294261 MYCTH_62074 MYCTH_2296955 MYCTH_2142488 MYCTH_2299553 MYCTH_2299573 MYCTH_2302405 MYCTH_2301064 MYCTH_2057861 MYCTH_2124828 MYCTH_2306919 MYCTH_2307321 MYCTH_2306141 MYCTH_2315781 MYCTH_113239 MYCTH_57908
0.00647109	14	126	2.79611	RNA splicing, via transesterification reactions with bulged adenosine as nucleophile	http://amigo.geneontology.org/amigo/term/GO:0000377	MYCTH_2296998 MYCTH_2137175 MYCTH_2298987 MYCTH_2301009 MYCTH_2301550 MYCTH_2302246 MYCTH_2305078 MYCTH_2062826 MYCTH_2303730 MYCTH_2092438 MYCTH_2119714 MYCTH_2310069 MYCTH_2312602 MYCTH_2316657
0.00647109	14	126	2.79611	mRNA splicing, via spliceosome	http://amigo.geneontology.org/amigo/term/GO:0000398	MYCTH_2296998 MYCTH_2137175 MYCTH_2298987 MYCTH_2301009 MYCTH_2301550 MYCTH_2302246 MYCTH_2305078 MYCTH_2062826 MYCTH_2303730 MYCTH_2092438 MYCTH_2119714 MYCTH_2310069 MYCTH_2312602 MYCTH_2316657
0.143752	6	54	2.79611	Small-subunit processome, and endonucleolytic cleavage involved in rrna processing		MYCTH_2296730 MYCTH_2299552 MYCTH_2302881 MYCTH_2309927 MYCTH_2311601 MYCTH_2311884
0.0074332	14	128	2.75242	RNA splicing, via transesterification reactions	http://amigo.geneontology.org/amigo/term/GO:0000375	MYCTH_2296998 MYCTH_2137175 MYCTH_2298987 MYCTH_2301009 MYCTH_2301550 MYCTH_2302246 MYCTH_2305078 MYCTH_2062826 MYCTH_2303730 MYCTH_2092438 MYCTH_2119714 MYCTH_2310069 MYCTH_2312602 MYCTH_2316657
0.0151488	12	110	2.74527	Mitochondrion		MYCTH_2297883 MYCTH_98929 MYCTH_2054219 MYCTH_2299299 MYCTH_2091473 MYCTH_2127139 MYCTH_2303579 MYCTH_2304053 MYCTH_2061176 MYCTH_2082154 MYCTH_2311966 MYCTH_2316564
2.98087e-05	29	268	2.72308	Peptide biosynthetic process	http://amigo.geneontology.org/amigo/term/GO:0043043	MYCTH_2294218 MYCTH_2314011 MYCTH_2088473 MYCTH_2296601 MYCTH_2313759 MYCTH_2296955 MYCTH_2086470 MYCTH_59591 MYCTH_2313891 MYCTH_2299573 MYCTH_2299621 MYCTH_2314338 MYCTH_87600 MYCTH_2058620 MYCTH_2304929 MYCTH_2127139 MYCTH_2303766 MYCTH_2304441 MYCTH_2304525 MYCTH_2315209 MYCTH_36979 MYCTH_2305931 MYCTH_88392 MYCTH_2315781 MYCTH_2082154 MYCTH_2311189 MYCTH_2311295 MYCTH_2311726 MYCTH_2312323
0.110009	7	65	2.71008	Supramolecular polymer	http://amigo.geneontology.org/amigo/term/GO:0099081	MYCTH_2296128 MYCTH_62074 MYCTH_112924 MYCTH_2307379 MYCTH_2308513 MYCTH_2311631 MYCTH_2312047
0.110009	7	65	2.71008	Supramolecular fiber	http://amigo.geneontology.org/amigo/term/GO:0099512	MYCTH_2296128 MYCTH_62074 MYCTH_112924 MYCTH_2307379 MYCTH_2308513 MYCTH_2311631 MYCTH_2312047
2.87694e-07	42	392	2.69625	Cellular component assembly	http://amigo.geneontology.org/amigo/term/GO:0022607	MYCTH_2294215 MYCTH_2294218 MYCTH_2296086 MYCTH_2296478 MYCTH_110536 MYCTH_2086212 MYCTH_2296998 MYCTH_2298987 MYCTH_2299092 MYCTH_2313891 MYCTH_2297541 MYCTH_2295729 MYCTH_2297590 MYCTH_2299573 MYCTH_2297826 MYCTH_2299621 MYCTH_2117465 MYCTH_2091473 MYCTH_2301009 MYCTH_111107 MYCTH_2304703 MYCTH_111405 MYCTH_2093073 MYCTH_2092577 MYCTH_2315637 MYCTH_36979 MYCTH_2316017 MYCTH_2119714 MYCTH_10713 …
0.167973	6	57	2.64895	Proteasome complex, and chaperonin-containing t-complex		MYCTH_2301064 MYCTH_2306141 MYCTH_2308301 MYCTH_2308733 MYCTH_109876 MYCTH_2311633
5.07482e-05	29	277	2.6346	ncRNA processing	http://amigo.geneontology.org/amigo/term/GO:0034470	MYCTH_2297887 MYCTH_2294218 MYCTH_98838 MYCTH_2296730 MYCTH_2137175 MYCTH_2295727 MYCTH_2295771 MYCTH_2299552 MYCTH_2299648 MYCTH_2302295 MYCTH_2302405 MYCTH_2302881 MYCTH_2057861 MYCTH_2301572 MYCTH_115052 MYCTH_2302246 MYCTH_2303730 MYCTH_2304003 MYCTH_2304280 MYCTH_2306919 MYCTH_36979 MYCTH_2316024 MYCTH_2307850 MYCTH_2315781 MYCTH_2308306 MYCTH_2309781 MYCTH_2309927 MYCTH_2311601 MYCTH_2311884
2.78451e-05	31	297	2.62665	Peptide metabolic process	http://amigo.geneontology.org/amigo/term/GO:0006518	MYCTH_2294218 MYCTH_2314011 MYCTH_2088473 MYCTH_2296601 MYCTH_2313759 MYCTH_2296955 MYCTH_2086470 MYCTH_2299092 MYCTH_59591 MYCTH_2313891 MYCTH_2299573 MYCTH_2299621 MYCTH_2314338 MYCTH_87600 MYCTH_2058620 MYCTH_2304929 MYCTH_2127139 MYCTH_2303766 MYCTH_50532 MYCTH_2304441 MYCTH_2304525 MYCTH_2315209 MYCTH_36979 MYCTH_2305931 MYCTH_88392 MYCTH_2315781 MYCTH_2082154 MYCTH_2311189 MYCTH_2311295 MYC…
0.179352	6	58	2.60327	Microtubule	http://amigo.geneontology.org/amigo/term/GO:0005874	MYCTH_2296128 MYCTH_62074 MYCTH_2307379 MYCTH_2308513 MYCTH_2311631 MYCTH_2312047
0.0432258	10	97	2.59433	Spliceosomal complex, and snrna binding		MYCTH_2296998 MYCTH_2142074 MYCTH_2301009 MYCTH_2301550 MYCTH_2305078 MYCTH_2062826 MYCTH_2092438 MYCTH_2119714 MYCTH_2310069 MYCTH_2316657
0.198589	6	60	2.5165	Cellular respiration	http://amigo.geneontology.org/amigo/term/GO:0045333	MYCTH_2294215 MYCTH_2054219 MYCTH_2302797 MYCTH_2091473 MYCTH_2316017 MYCTH_2316564
0.000159802	29	296	2.46549	Nucleus		MYCTH_98838 MYCTH_2298524 MYCTH_2086212 MYCTH_2296998 MYCTH_2137175 MYCTH_2298987 MYCTH_2295275 MYCTH_2295771 MYCTH_2299553 MYCTH_2301009 MYCTH_2301064 MYCTH_2301201 MYCTH_2057861 MYCTH_2301572 MYCTH_2302246 MYCTH_111405 MYCTH_2062826 MYCTH_2093073 MYCTH_2306141 MYCTH_2306147 MYCTH_112137 MYCTH_2316024 MYCTH_2307850 MYCTH_2119714 MYCTH_2309781 MYCTH_85756 MYCTH_2316657 MYCTH_57779 MYCTH_2071169
0.0133224	15	154	2.45113	RNA splicing	http://amigo.geneontology.org/amigo/term/GO:0008380	MYCTH_2296998 MYCTH_2137175 MYCTH_2298987 MYCTH_2142074 MYCTH_2301009 MYCTH_2301550 MYCTH_2302246 MYCTH_2305078 MYCTH_2062826 MYCTH_2303730 MYCTH_2092438 MYCTH_2119714 MYCTH_2310069 MYCTH_2312602 MYCTH_2316657
0.000139184	30	309	2.4432	Amide biosynthetic process	http://amigo.geneontology.org/amigo/term/GO:0043604	MYCTH_2294218 MYCTH_2314011 MYCTH_2088473 MYCTH_2296601 MYCTH_2313759 MYCTH_2296955 MYCTH_2086470 MYCTH_59591 MYCTH_2313891 MYCTH_2299573 MYCTH_2299621 MYCTH_2314338 MYCTH_87600 MYCTH_2058620 MYCTH_2304929 MYCTH_2127139 MYCTH_2303766 MYCTH_2304441 MYCTH_2304525 MYCTH_2315209 MYCTH_36979 MYCTH_2305931 MYCTH_88392 MYCTH_2315781 MYCTH_2082154 MYCTH_2310064 MYCTH_2311189 MYCTH_2311295 MYCTH_2311726 M…
0.000109829	31	321	2.43026	ncRNA metabolic process	http://amigo.geneontology.org/amigo/term/GO:0034660	MYCTH_2297887 MYCTH_2294218 MYCTH_98838 MYCTH_2296730 MYCTH_2137175 MYCTH_2295727 MYCTH_2295771 MYCTH_2299552 MYCTH_2299648 MYCTH_2302295 MYCTH_2302405 MYCTH_2302881 MYCTH_2057861 MYCTH_2301572 MYCTH_115052 MYCTH_2302246 MYCTH_2303730 MYCTH_2304003 MYCTH_2304280 MYCTH_2304525 MYCTH_2306919 MYCTH_36979 MYCTH_2307321 MYCTH_2316024 MYCTH_2307850 MYCTH_2315781 MYCTH_2308306 MYCTH_2309781 MYCTH_230992…
7.80707e-07	47	487	2.42865	RNA binding	http://amigo.geneontology.org/amigo/term/GO:0003723	MYCTH_2297887 MYCTH_2297925 MYCTH_2294218 MYCTH_2088473 MYCTH_2296694 MYCTH_2313759 MYCTH_2296730 MYCTH_2296955 MYCTH_2296998 MYCTH_2137175 MYCTH_2298987 MYCTH_2299149 MYCTH_2142074 MYCTH_59591 MYCTH_2313891 MYCTH_2299552 MYCTH_2299573 MYCTH_2295851 MYCTH_2299621 MYCTH_2314338 MYCTH_2300699 MYCTH_2302881 MYCTH_2301009 MYCTH_2058620 MYCTH_2301550 MYCTH_2301572 MYCTH_115052 MYCTH_2302140 MYCTH_2302…
0.0197828	14	146	2.41308	mRNA splicing, via spliceosome, and nuclear-transcribed mRNA catabolic process, deadenylation-dependent decay		MYCTH_2296998 MYCTH_2137175 MYCTH_2298987 MYCTH_2142074 MYCTH_2301009 MYCTH_2301550 MYCTH_2302246 MYCTH_2305078 MYCTH_2062826 MYCTH_2092438 MYCTH_2119714 MYCTH_2310069 MYCTH_57908 MYCTH_2316657
0.0157141	15	157	2.4043	Mixed, incl. mitochondrial translation, and trna aminoacylation for protein translation		MYCTH_2294218 MYCTH_2086470 MYCTH_2295280 MYCTH_2299621 MYCTH_2314338 MYCTH_2058620 MYCTH_2304929 MYCTH_2127139 MYCTH_2305931 MYCTH_88392 MYCTH_2082154 MYCTH_2311189 MYCTH_2311295 MYCTH_2311726 MYCTH_2312323
0.142317	8	85	2.36847	Nucleic acid transport	http://amigo.geneontology.org/amigo/term/GO:0050657	MYCTH_2298090 MYCTH_62074 MYCTH_110536 MYCTH_2295771 MYCTH_2300699 MYCTH_2062826 MYCTH_2135338 MYCTH_109876
0.142317	8	85	2.36847	RNA transport	http://amigo.geneontology.org/amigo/term/GO:0050658	MYCTH_2298090 MYCTH_62074 MYCTH_110536 MYCTH_2295771 MYCTH_2300699 MYCTH_2062826 MYCTH_2135338 MYCTH_109876
0.142317	8	85	2.36847	Establishment of rna localization	http://amigo.geneontology.org/amigo/term/GO:0051236	MYCTH_2298090 MYCTH_62074 MYCTH_110536 MYCTH_2295771 MYCTH_2300699 MYCTH_2062826 MYCTH_2135338 MYCTH_109876
3.78986e-06	44	469	2.36089	RNA processing	http://amigo.geneontology.org/amigo/term/GO:0006396	MYCTH_2297887 MYCTH_2294218 MYCTH_98838 MYCTH_110536 MYCTH_2296730 MYCTH_2296998 MYCTH_2137175 MYCTH_2298987 MYCTH_2299149 MYCTH_2142074 MYCTH_2295727 MYCTH_2295771 MYCTH_2299552 MYCTH_2299648 MYCTH_2302295 MYCTH_2302405 MYCTH_2302881 MYCTH_2301009 MYCTH_2057861 MYCTH_2301550 MYCTH_2301572 MYCTH_115052 MYCTH_2302246 MYCTH_2305078 MYCTH_2062826 MYCTH_2303730 MYCTH_2304003 MYCTH_2304280 MYCTH_20924…
0.00035481	29	311	2.34657	Mitochondrial envelope	http://amigo.geneontology.org/amigo/term/GO:0005740	MYCTH_2297883 MYCTH_2294215 MYCTH_2296086 MYCTH_2296265 MYCTH_2296462 MYCTH_2296478 MYCTH_2299092 MYCTH_2054219 MYCTH_43648 MYCTH_2313872 MYCTH_2299299 MYCTH_2297541 MYCTH_2295729 MYCTH_2297590 MYCTH_2297826 MYCTH_87315 MYCTH_2302797 MYCTH_2091473 MYCTH_2305076 MYCTH_2303579 MYCTH_2304053 MYCTH_2061176 MYCTH_2079864 MYCTH_2315637 MYCTH_2316017 MYCTH_2309177 MYCTH_2316407 MYCTH_2311966 MYCTH_23165…
0.0192432	15	161	2.34456	mRNA splicing, via spliceosome, and nuclear-transcribed mRNA catabolic process		MYCTH_2296694 MYCTH_2296998 MYCTH_2137175 MYCTH_2298987 MYCTH_2142074 MYCTH_2301009 MYCTH_2301550 MYCTH_2302246 MYCTH_2305078 MYCTH_2062826 MYCTH_2092438 MYCTH_2119714 MYCTH_2310069 MYCTH_57908 MYCTH_2316657
0.124972	9	99	2.28773	Protein targeting	http://amigo.geneontology.org/amigo/term/GO:0006605	MYCTH_2299092 MYCTH_2313872 MYCTH_59302 MYCTH_87315 MYCTH_50532 MYCTH_2061176 MYCTH_2079864 MYCTH_2092577 MYCTH_72822
0.0238148	15	166	2.27394	Mitochondrial gene expression, and trna aminoacylation for protein translation		MYCTH_2294218 MYCTH_2086470 MYCTH_2295280 MYCTH_2299621 MYCTH_2314338 MYCTH_2058620 MYCTH_2304929 MYCTH_2127139 MYCTH_2305931 MYCTH_88392 MYCTH_2082154 MYCTH_2311189 MYCTH_2311295 MYCTH_2311726 MYCTH_2312323
0.18461	8	91	2.21231	RNA localization	http://amigo.geneontology.org/amigo/term/GO:0006403	MYCTH_2298090 MYCTH_62074 MYCTH_110536 MYCTH_2295771 MYCTH_2300699 MYCTH_2062826 MYCTH_2135338 MYCTH_109876
0.00033126	33	376	2.20863	Cellular amide metabolic process	http://amigo.geneontology.org/amigo/term/GO:0043603	MYCTH_2294218 MYCTH_2314011 MYCTH_2088473 MYCTH_2296601 MYCTH_2313759 MYCTH_2296955 MYCTH_2086470 MYCTH_2299092 MYCTH_59591 MYCTH_2313891 MYCTH_2299573 MYCTH_2299621 MYCTH_2314338 MYCTH_87600 MYCTH_2058620 MYCTH_2304929 MYCTH_2127139 MYCTH_2303766 MYCTH_50532 MYCTH_2304441 MYCTH_2304525 MYCTH_2315209 MYCTH_36979 MYCTH_2305931 MYCTH_2306173 MYCTH_88392 MYCTH_2315781 MYCTH_2082154 MYCTH_2310064 MYC…
0.0127262	19	218	2.19328	Mitochondrial inner membrane	http://amigo.geneontology.org/amigo/term/GO:0005743	MYCTH_2297883 MYCTH_2294215 MYCTH_2296265 MYCTH_2299092 MYCTH_2054219 MYCTH_2313872 MYCTH_2297541 MYCTH_2297590 MYCTH_2302797 MYCTH_2091473 MYCTH_2305076 MYCTH_2303579 MYCTH_2304053 MYCTH_2061176 MYCTH_2079864 MYCTH_2315637 MYCTH_2316017 MYCTH_2316407 MYCTH_2311966
0.0958845	11	127	2.17964	Supramolecular complex	http://amigo.geneontology.org/amigo/term/GO:0099080	MYCTH_2296128 MYCTH_62074 MYCTH_110536 MYCTH_2137175 MYCTH_112924 MYCTH_2307379 MYCTH_2308513 MYCTH_2311631 MYCTH_104380 MYCTH_2312047 MYCTH_57908
0.0168254	19	225	2.12504	Organelle inner membrane	http://amigo.geneontology.org/amigo/term/GO:0019866	MYCTH_2297883 MYCTH_2294215 MYCTH_2296265 MYCTH_2299092 MYCTH_2054219 MYCTH_2313872 MYCTH_2297541 MYCTH_2297590 MYCTH_2302797 MYCTH_2091473 MYCTH_2305076 MYCTH_2303579 MYCTH_2304053 MYCTH_2061176 MYCTH_2079864 MYCTH_2315637 MYCTH_2316017 MYCTH_2316407 MYCTH_2311966
0.124972	11	133	2.08131	Establishment of protein localization to organelle	http://amigo.geneontology.org/amigo/term/GO:0072594	MYCTH_2296840 MYCTH_2299092 MYCTH_2313872 MYCTH_59302 MYCTH_87315 MYCTH_2062265 MYCTH_50532 MYCTH_2061176 MYCTH_2079864 MYCTH_2092577 MYCTH_72822
0.00111547	32	387	2.08083	Organelle envelope	http://amigo.geneontology.org/amigo/term/GO:0031967	MYCTH_2297883 MYCTH_2294215 MYCTH_2296086 MYCTH_2298090 MYCTH_2296265 MYCTH_2296462 MYCTH_2296478 MYCTH_62074 MYCTH_2299092 MYCTH_2054219 MYCTH_43648 MYCTH_2313872 MYCTH_2299299 MYCTH_2297541 MYCTH_2295729 MYCTH_2297590 MYCTH_2297826 MYCTH_87315 MYCTH_2300737 MYCTH_2302797 MYCTH_2091473 MYCTH_2305076 MYCTH_2303579 MYCTH_2304053 MYCTH_2061176 MYCTH_2079864 MYCTH_2315637 MYCTH_2316017 MYCTH_2309177…
0.00111547	32	387	2.08083	Envelope	http://amigo.geneontology.org/amigo/term/GO:0031975	MYCTH_2297883 MYCTH_2294215 MYCTH_2296086 MYCTH_2298090 MYCTH_2296265 MYCTH_2296462 MYCTH_2296478 MYCTH_62074 MYCTH_2299092 MYCTH_2054219 MYCTH_43648 MYCTH_2313872 MYCTH_2299299 MYCTH_2297541 MYCTH_2295729 MYCTH_2297590 MYCTH_2297826 MYCTH_87315 MYCTH_2300737 MYCTH_2302797 MYCTH_2091473 MYCTH_2305076 MYCTH_2303579 MYCTH_2304053 MYCTH_2061176 MYCTH_2079864 MYCTH_2315637 MYCTH_2316017 MYCTH_2309177…
0.0203838	22	284	1.9494	Mitochondrial membrane	http://amigo.geneontology.org/amigo/term/GO:0031966	MYCTH_2297883 MYCTH_2294215 MYCTH_2296265 MYCTH_2299092 MYCTH_2054219 MYCTH_43648 MYCTH_2313872 MYCTH_2299299 MYCTH_2297541 MYCTH_2297590 MYCTH_87315 MYCTH_2302797 MYCTH_2091473 MYCTH_2305076 MYCTH_2303579 MYCTH_2304053 MYCTH_2061176 MYCTH_2079864 MYCTH_2315637 MYCTH_2316017 MYCTH_2316407 MYCTH_2311966
0.0557075	19	257	1.86045	mRNA metabolic process	http://amigo.geneontology.org/amigo/term/GO:0016071	MYCTH_110536 MYCTH_2296998 MYCTH_2137175 MYCTH_2298987 MYCTH_2299149 MYCTH_2142074 MYCTH_2301009 MYCTH_2301550 MYCTH_2302246 MYCTH_2305078 MYCTH_2062826 MYCTH_2303730 MYCTH_2092438 MYCTH_2307416 MYCTH_2119714 MYCTH_2310069 MYCTH_2312602 MYCTH_57908 MYCTH_2316657
0.106208	16	219	1.83854	Nucleoplasm	http://amigo.geneontology.org/amigo/term/GO:0005654	MYCTH_2294051 MYCTH_110536 MYCTH_2086212 MYCTH_2296694 MYCTH_2115286 MYCTH_2086765 MYCTH_2299553 MYCTH_27758 MYCTH_2301201 MYCTH_2306072 MYCTH_2306147 MYCTH_2309781 MYCTH_85756 MYCTH_2311509 MYCTH_104380 MYCTH_2311932
0.147358	16	230	1.75061	Membrane protein complex	http://amigo.geneontology.org/amigo/term/GO:0098796	MYCTH_2294215 MYCTH_86049 MYCTH_2299092 MYCTH_2054219 MYCTH_2313872 MYCTH_87315 MYCTH_2302797 MYCTH_2091473 MYCTH_2305076 MYCTH_50532 MYCTH_2079864 MYCTH_2081891 MYCTH_2316017 MYCTH_2316407 MYCTH_2311528 MYCTH_2311966
0.0749302	24	362	1.6684	Cytosol	http://amigo.geneontology.org/amigo/term/GO:0005829	MYCTH_2314011 MYCTH_2088473 MYCTH_2298517 MYCTH_2294813 MYCTH_2313759 MYCTH_2297116 MYCTH_59591 MYCTH_2313891 MYCTH_2295729 MYCTH_2299553 MYCTH_2299573 MYCTH_2302405 MYCTH_87600 MYCTH_2303566 MYCTH_2303766 MYCTH_2304441 MYCTH_2092577 MYCTH_2315209 MYCTH_2306919 MYCTH_36979 MYCTH_2307954 MYCTH_2315781 MYCTH_109876 MYCTH_113239
0.12578	26	422	1.55045	Protein transport	http://amigo.geneontology.org/amigo/term/GO:0015031	MYCTH_2298090 MYCTH_2294281 MYCTH_62074 MYCTH_110536 MYCTH_2296687 MYCTH_2296840 MYCTH_2299092 MYCTH_2313872 MYCTH_2295771 MYCTH_2299553 MYCTH_59302 MYCTH_87315 MYCTH_79171 MYCTH_2062265 MYCTH_2303579 MYCTH_50532 MYCTH_2304053 MYCTH_2061176 MYCTH_2079864 MYCTH_2092577 MYCTH_2135338 MYCTH_109876 MYCTH_2312489 MYCTH_72822 MYCTH_2311511 MYCTH_2140896
0.139258	26	426	1.53589	Peptide transport	http://amigo.geneontology.org/amigo/term/GO:0015833	MYCTH_2298090 MYCTH_2294281 MYCTH_62074 MYCTH_110536 MYCTH_2296687 MYCTH_2296840 MYCTH_2299092 MYCTH_2313872 MYCTH_2295771 MYCTH_2299553 MYCTH_59302 MYCTH_87315 MYCTH_79171 MYCTH_2062265 MYCTH_2303579 MYCTH_50532 MYCTH_2304053 MYCTH_2061176 MYCTH_2079864 MYCTH_2092577 MYCTH_2135338 MYCTH_109876 MYCTH_2312489 MYCTH_72822 MYCTH_2311511 MYCTH_2140896
0.144454	26	428	1.52871	Establishment of protein localization	http://amigo.geneontology.org/amigo/term/GO:0045184	MYCTH_2298090 MYCTH_2294281 MYCTH_62074 MYCTH_110536 MYCTH_2296687 MYCTH_2296840 MYCTH_2299092 MYCTH_2313872 MYCTH_2295771 MYCTH_2299553 MYCTH_59302 MYCTH_87315 MYCTH_79171 MYCTH_2062265 MYCTH_2303579 MYCTH_50532 MYCTH_2304053 MYCTH_2061176 MYCTH_2079864 MYCTH_2092577 MYCTH_2135338 MYCTH_109876 MYCTH_2312489 MYCTH_72822 MYCTH_2311511 MYCTH_2140896
0.154395	26	433	1.51106	Amide transport	http://amigo.geneontology.org/amigo/term/GO:0042886	MYCTH_2298090 MYCTH_2294281 MYCTH_62074 MYCTH_110536 MYCTH_2296687 MYCTH_2296840 MYCTH_2299092 MYCTH_2313872 MYCTH_2295771 MYCTH_2299553 MYCTH_59302 MYCTH_87315 MYCTH_79171 MYCTH_2062265 MYCTH_2303579 MYCTH_50532 MYCTH_2304053 MYCTH_2061176 MYCTH_2079864 MYCTH_2092577 MYCTH_2135338 MYCTH_109876 MYCTH_2312489 MYCTH_72822 MYCTH_2311511 MYCTH_2140896
0.179352	28	482	1.46187	Protein localization	http://amigo.geneontology.org/amigo/term/GO:0008104	MYCTH_2298090 MYCTH_2294281 MYCTH_62074 MYCTH_110536 MYCTH_2296687 MYCTH_2296840 MYCTH_2142488 MYCTH_2299092 MYCTH_2313872 MYCTH_2295771 MYCTH_2299553 MYCTH_59302 MYCTH_87315 MYCTH_79171 MYCTH_2062265 MYCTH_2303579 MYCTH_50532 MYCTH_2304053 MYCTH_2061176 MYCTH_2079864 MYCTH_2092577 MYCTH_2135338 MYCTH_109876 MYCTH_2312489 MYCTH_72822 MYCTH_2311511 MYCTH_2311601 MYCTH_2140896

## Sheet: WTvsDres-1 14h_up
	up-regulated genes GO enrichment
Enrichment FDR	nGenes	Pathway Genes	Fold Enrichment	Pathway	URL	Genes
2.31624e-10	29	76	4.91711	Cytosolic ribosome		MYCTH_2298136 MYCTH_75107 MYCTH_2313379 MYCTH_2313790 MYCTH_2295112 MYCTH_2297052 MYCTH_62593 MYCTH_2297518 MYCTH_2314529 MYCTH_79440 MYCTH_110817 MYCTH_2314933 MYCTH_2303040 MYCTH_2304568 MYCTH_2304829 MYCTH_2303413 MYCTH_2303426 MYCTH_116020 MYCTH_2315077 MYCTH_2315082 MYCTH_2309018 MYCTH_2309046 MYCTH_71369 MYCTH_83980 MYCTH_2308236 MYCTH_71631 MYCTH_2316445 MYCTH_2312170 MYCTH_2312253
9.45418e-09	31	103	3.87837	Cytosolic ribosome, and translation factor activity, rna binding		MYCTH_2295976 MYCTH_2298136 MYCTH_2298199 MYCTH_75107 MYCTH_2313379 MYCTH_2313790 MYCTH_2295112 MYCTH_2297052 MYCTH_62593 MYCTH_2297518 MYCTH_2314529 MYCTH_79440 MYCTH_110817 MYCTH_2314933 MYCTH_2303040 MYCTH_2304568 MYCTH_2304829 MYCTH_2303413 MYCTH_2303426 MYCTH_116020 MYCTH_2315077 MYCTH_2315082 MYCTH_2309018 MYCTH_2309046 MYCTH_71369 MYCTH_83980 MYCTH_2308236 MYCTH_71631 MYCTH_2316445 MYCTH_2…
1.59052e-07	12	18	8.5908	Mostly uncharacterized, incl. seed development, and protein-ribulosamine 3-kinase activity		MYCTH_2314369 MYCTH_2314374 MYCTH_2297073 MYCTH_2300093 MYCTH_2300142 MYCTH_116603 MYCTH_17585 MYCTH_2308148 MYCTH_108781 MYCTH_2310154 MYCTH_2311342 MYCTH_2311805
1.59052e-07	63	362	2.24263	Cytosol	http://amigo.geneontology.org/amigo/term/GO:0005829	MYCTH_2088290 MYCTH_2314027 MYCTH_2298243 MYCTH_75107 MYCTH_2298464 MYCTH_2298487 MYCTH_2313379 MYCTH_77277 MYCTH_2313790 MYCTH_2295112 MYCTH_2297052 MYCTH_62593 MYCTH_59591 MYCTH_2297364 MYCTH_2314274 MYCTH_2297518 MYCTH_2300475 MYCTH_2057433 MYCTH_2314529 MYCTH_2300892 MYCTH_79440 MYCTH_110817 MYCTH_2314933 MYCTH_2303040 MYCTH_2300033 MYCTH_2301817 MYCTH_2300330 MYCTH_2304568 MYCTH_2304829 MYCT…
2.52488e-05	16	45	4.58176	Cytosolic large ribosomal subunit	http://amigo.geneontology.org/amigo/term/GO:0022625	MYCTH_75107 MYCTH_2313379 MYCTH_77277 MYCTH_2313790 MYCTH_62593 MYCTH_2297518 MYCTH_2314529 MYCTH_79440 MYCTH_110817 MYCTH_2314933 MYCTH_2304568 MYCTH_2304829 MYCTH_116020 MYCTH_71369 MYCTH_2316445 MYCTH_2312253
6.06588e-05	13	32	5.23502	Proteasome complex		MYCTH_2298487 MYCTH_2296573 MYCTH_2055659 MYCTH_2295098 MYCTH_2296924 MYCTH_2050660 MYCTH_2299195 MYCTH_2302907 MYCTH_2301064 MYCTH_2301817 MYCTH_2133968 MYCTH_2308969 MYCTH_2084256
9.20161e-05	29	137	2.72774	Ubiquitin-dependent protein catabolic process, and chaperonin-containing t-complex		MYCTH_2298487 MYCTH_2296573 MYCTH_2055659 MYCTH_2294820 MYCTH_2296781 MYCTH_2296798 MYCTH_2295098 MYCTH_2296924 MYCTH_2050660 MYCTH_2299195 MYCTH_2141635 MYCTH_2295609 MYCTH_2302907 MYCTH_2301005 MYCTH_2301064 MYCTH_2314726 MYCTH_2301817 MYCTH_2133968 MYCTH_2304313 MYCTH_2304464 MYCTH_2315657 MYCTH_2315548 MYCTH_2111167 MYCTH_2309342 MYCTH_2308733 MYCTH_2308969 MYCTH_2084256 MYCTH_2316489 MYCTH_2…
9.61133e-05	21	81	3.34087	Mixed, incl. pentose phosphate pathway, and starch and sucrose metabolism		MYCTH_2296247 MYCTH_2074905 MYCTH_2054249 MYCTH_2295601 MYCTH_2313529 MYCTH_2297364 MYCTH_2301334 MYCTH_2300033 MYCTH_2304931 MYCTH_2305783 MYCTH_112121 MYCTH_2309686 MYCTH_2308120 MYCTH_2082262 MYCTH_2309843 MYCTH_2310298 MYCTH_113236 MYCTH_2312639 MYCTH_71484 MYCTH_84302 MYCTH_2312374
0.000311357	37	212	2.24901	Protein catabolic process	http://amigo.geneontology.org/amigo/term/GO:0030163	MYCTH_2294554 MYCTH_2298487 MYCTH_2296573 MYCTH_2055659 MYCTH_2294820 MYCTH_2296781 MYCTH_2296798 MYCTH_2295098 MYCTH_2295287 MYCTH_2050660 MYCTH_2299195 MYCTH_2141635 MYCTH_2302626 MYCTH_2302907 MYCTH_2301005 MYCTH_2301064 MYCTH_2301817 MYCTH_2304992 MYCTH_2133968 MYCTH_2304118 MYCTH_2304464 MYCTH_2315657 MYCTH_2306528 MYCTH_2111167 MYCTH_2309306 MYCTH_2309342 MYCTH_2308236 MYCTH_2308537 MYCTH_2…
0.000466942	35	199	2.26642	Cellular protein catabolic process	http://amigo.geneontology.org/amigo/term/GO:0044257	MYCTH_2294554 MYCTH_2298487 MYCTH_2296573 MYCTH_2055659 MYCTH_2294820 MYCTH_2296781 MYCTH_2296798 MYCTH_2295098 MYCTH_2050660 MYCTH_2299195 MYCTH_2141635 MYCTH_2302626 MYCTH_2302907 MYCTH_2301005 MYCTH_2301064 MYCTH_2301817 MYCTH_2304992 MYCTH_2133968 MYCTH_2304118 MYCTH_2304464 MYCTH_2315657 MYCTH_2306528 MYCTH_2111167 MYCTH_2309306 MYCTH_2309342 MYCTH_2308236 MYCTH_2308537 MYCTH_2308969 MYCTH_9…
0.000542634	7	11	8.20031	Mostly uncharacterized, incl. anchored component of plasma membrane		MYCTH_2314369 MYCTH_2297073 MYCTH_2300093 MYCTH_2300142 MYCTH_116603 MYCTH_2308148 MYCTH_2310154
0.000601263	28	145	2.48837	Ribosome	http://amigo.geneontology.org/amigo/term/GO:0005840	MYCTH_75107 MYCTH_2313379 MYCTH_77277 MYCTH_2313790 MYCTH_2295112 MYCTH_2297052 MYCTH_62593 MYCTH_59591 MYCTH_2297518 MYCTH_2314529 MYCTH_79440 MYCTH_110817 MYCTH_2314933 MYCTH_2303040 MYCTH_2304568 MYCTH_2304829 MYCTH_2303413 MYCTH_2303426 MYCTH_116020 MYCTH_2315077 MYCTH_2309046 MYCTH_71369 MYCTH_83980 MYCTH_2308236 MYCTH_71631 MYCTH_2316445 MYCTH_2312170 MYCTH_2312253
0.0006068	15	52	3.71718	Mixed, incl. pyruvate metabolic process, and pentose phosphate pathway		MYCTH_2296247 MYCTH_2074905 MYCTH_2054249 MYCTH_2313529 MYCTH_2297364 MYCTH_2300033 MYCTH_2304931 MYCTH_112121 MYCTH_2309686 MYCTH_2308120 MYCTH_2310298 MYCTH_113236 MYCTH_2312639 MYCTH_71484 MYCTH_84302
0.0006068	27	138	2.52121	Structural constituent of ribosome	http://amigo.geneontology.org/amigo/term/GO:0003735	MYCTH_75107 MYCTH_2313379 MYCTH_77277 MYCTH_2313790 MYCTH_2295112 MYCTH_2297052 MYCTH_62593 MYCTH_2297518 MYCTH_2314529 MYCTH_79440 MYCTH_110817 MYCTH_2314933 MYCTH_2303040 MYCTH_2304568 MYCTH_2304829 MYCTH_2303413 MYCTH_2303426 MYCTH_116020 MYCTH_2315077 MYCTH_2309046 MYCTH_71369 MYCTH_83980 MYCTH_2308236 MYCTH_71631 MYCTH_2316445 MYCTH_2312170 MYCTH_2312253
0.0006068	25	122	2.64062	Proteasomal protein catabolic process	http://amigo.geneontology.org/amigo/term/GO:0010498	MYCTH_2298487 MYCTH_2296573 MYCTH_2055659 MYCTH_2294820 MYCTH_2295098 MYCTH_2050660 MYCTH_2299195 MYCTH_2141635 MYCTH_2302626 MYCTH_2302907 MYCTH_2301005 MYCTH_2301064 MYCTH_2301817 MYCTH_2304992 MYCTH_2133968 MYCTH_2304118 MYCTH_2304464 MYCTH_2315657 MYCTH_2306528 MYCTH_2111167 MYCTH_2309342 MYCTH_2308969 MYCTH_98107 MYCTH_2084256 MYCTH_2121561
0.000670327	27	139	2.50308	Ribosomal subunit	http://amigo.geneontology.org/amigo/term/GO:0044391	MYCTH_75107 MYCTH_2313379 MYCTH_77277 MYCTH_2313790 MYCTH_2295112 MYCTH_2297052 MYCTH_62593 MYCTH_2297518 MYCTH_2314529 MYCTH_79440 MYCTH_110817 MYCTH_2314933 MYCTH_2303040 MYCTH_2304568 MYCTH_2304829 MYCTH_2303413 MYCTH_2303426 MYCTH_116020 MYCTH_2315077 MYCTH_2309046 MYCTH_71369 MYCTH_83980 MYCTH_2308236 MYCTH_71631 MYCTH_2316445 MYCTH_2312170 MYCTH_2312253
0.000748489	11	30	4.72494	Cytosolic small ribosomal subunit	http://amigo.geneontology.org/amigo/term/GO:0022627	MYCTH_2295112 MYCTH_2297052 MYCTH_2303040 MYCTH_2303413 MYCTH_2303426 MYCTH_2315077 MYCTH_2309046 MYCTH_83980 MYCTH_2308236 MYCTH_71631 MYCTH_2312170
0.000762127	10	25	5.15448	Mostly uncharacterized, incl. olfactory behavior, and response to farnesol		MYCTH_110532 MYCTH_2298380 MYCTH_2314896 MYCTH_2125404 MYCTH_2301567 MYCTH_2303359 MYCTH_2305952 MYCTH_55928 MYCTH_2311457 MYCTH_2311687
0.000812143	33	191	2.22641	Proteolysis involved in cellular protein catabolic process	http://amigo.geneontology.org/amigo/term/GO:0051603	MYCTH_2294554 MYCTH_2298487 MYCTH_2296573 MYCTH_2055659 MYCTH_2294820 MYCTH_2296781 MYCTH_2296798 MYCTH_2295098 MYCTH_2050660 MYCTH_2299195 MYCTH_2141635 MYCTH_2302626 MYCTH_2302907 MYCTH_2301005 MYCTH_2301064 MYCTH_2301817 MYCTH_2304992 MYCTH_2133968 MYCTH_2304118 MYCTH_2304464 MYCTH_2315657 MYCTH_2306528 MYCTH_2111167 MYCTH_2309306 MYCTH_2309342 MYCTH_2308236 MYCTH_2308969 MYCTH_98107 MYCTH_208…
0.000818525	12	36	4.2954	Mostly uncharacterized, incl. protein self-association, and olfactory behavior		MYCTH_98316 MYCTH_110532 MYCTH_2298380 MYCTH_2314896 MYCTH_87219 MYCTH_2125404 MYCTH_2301567 MYCTH_2303359 MYCTH_2305952 MYCTH_55928 MYCTH_2311457 MYCTH_2311687
0.000907297	40	254	2.02932	Response to chemical	http://amigo.geneontology.org/amigo/term/GO:0042221	MYCTH_109510 MYCTH_112802 MYCTH_2297927 MYCTH_2314374 MYCTH_2296144 MYCTH_110532 MYCTH_2298380 MYCTH_2294727 MYCTH_2313746 MYCTH_2294820 MYCTH_110317 MYCTH_2299397 MYCTH_2300475 MYCTH_2300737 MYCTH_2302626 MYCTH_2116851 MYCTH_2301005 MYCTH_2019739 MYCTH_87219 MYCTH_2077843 MYCTH_2299968 MYCTH_2314726 MYCTH_2304992 MYCTH_2304118 MYCTH_2304464 MYCTH_2315657 MYCTH_52839 MYCTH_2305962 MYCTH_2306043 M…
0.000927548	31	176	2.26973	Ubiquitin-dependent protein catabolic process, and protein modification by small protein conjugation or removal		MYCTH_2298487 MYCTH_2296573 MYCTH_2055659 MYCTH_2294820 MYCTH_2296781 MYCTH_2296798 MYCTH_2295098 MYCTH_2296924 MYCTH_2050660 MYCTH_2299195 MYCTH_2141635 MYCTH_2295609 MYCTH_2302318 MYCTH_2302907 MYCTH_2301005 MYCTH_2301064 MYCTH_2314726 MYCTH_2301817 MYCTH_2133968 MYCTH_2304313 MYCTH_2304464 MYCTH_2315657 MYCTH_2315548 MYCTH_2111167 MYCTH_2309342 MYCTH_2308537 MYCTH_2308733 MYCTH_2308969 MYCTH_2…
0.000944424	31	177	2.25691	Modification-dependent protein catabolic process	http://amigo.geneontology.org/amigo/term/GO:0019941	MYCTH_2298487 MYCTH_2296573 MYCTH_2055659 MYCTH_2294820 MYCTH_2296781 MYCTH_2296798 MYCTH_2295098 MYCTH_2050660 MYCTH_2299195 MYCTH_2141635 MYCTH_2302626 MYCTH_2302907 MYCTH_2301005 MYCTH_2301064 MYCTH_2304992 MYCTH_2133968 MYCTH_2304118 MYCTH_2304464 MYCTH_2315657 MYCTH_2306528 MYCTH_2111167 MYCTH_2309306 MYCTH_2309342 MYCTH_2308236 MYCTH_2308969 MYCTH_98107 MYCTH_2084256 MYCTH_2316489 MYCTH_231…
0.000944424	16	62	3.32547	Ribosomal protein		MYCTH_2313790 MYCTH_2295112 MYCTH_2297052 MYCTH_62593 MYCTH_2314529 MYCTH_79440 MYCTH_110817 MYCTH_2303040 MYCTH_2303426 MYCTH_2315077 MYCTH_2309046 MYCTH_71369 MYCTH_83980 MYCTH_71631 MYCTH_2312170 MYCTH_2312253
0.00101533	6	9	8.5908	Cytoplasmic ubiquitin ligase complex	http://amigo.geneontology.org/amigo/term/GO:0000153	MYCTH_2296798 MYCTH_2301005 MYCTH_2304118 MYCTH_2304464 MYCTH_2316489 MYCTH_2121561
0.00106832	40	258	1.99786	Translation	http://amigo.geneontology.org/amigo/term/GO:0006412	MYCTH_2295976 MYCTH_59106 MYCTH_74969 MYCTH_2298136 MYCTH_2298199 MYCTH_75107 MYCTH_2313379 MYCTH_77277 MYCTH_2313790 MYCTH_2295112 MYCTH_2297052 MYCTH_62593 MYCTH_59591 MYCTH_2297518 MYCTH_2299543 MYCTH_2314529 MYCTH_2300892 MYCTH_79440 MYCTH_110817 MYCTH_2303040 MYCTH_2300192 MYCTH_2304568 MYCTH_2304829 MYCTH_2315322 MYCTH_2303413 MYCTH_2303426 MYCTH_116020 MYCTH_2315077 MYCTH_2315082 MYCTH_230…
0.00120001	7	13	6.93873	Proteasome core complex	http://amigo.geneontology.org/amigo/term/GO:0005839	MYCTH_2296573 MYCTH_2055659 MYCTH_2299195 MYCTH_2302907 MYCTH_2301064 MYCTH_2133968 MYCTH_2308969
0.0013578	30	173	2.2346	Ubiquitin-dependent protein catabolic process	http://amigo.geneontology.org/amigo/term/GO:0006511	MYCTH_2298487 MYCTH_2296573 MYCTH_2055659 MYCTH_2294820 MYCTH_2296781 MYCTH_2296798 MYCTH_2295098 MYCTH_2050660 MYCTH_2299195 MYCTH_2141635 MYCTH_2302626 MYCTH_2302907 MYCTH_2301005 MYCTH_2301064 MYCTH_2304992 MYCTH_2133968 MYCTH_2304118 MYCTH_2304464 MYCTH_2315657 MYCTH_2306528 MYCTH_2111167 MYCTH_2309306 MYCTH_2309342 MYCTH_2308969 MYCTH_98107 MYCTH_2084256 MYCTH_2316489 MYCTH_2311774 MYCTH_231…
0.0015907	23	117	2.53319	Proteasome-mediated ubiquitin-dependent protein catabolic process	http://amigo.geneontology.org/amigo/term/GO:0043161	MYCTH_2298487 MYCTH_2296573 MYCTH_2055659 MYCTH_2294820 MYCTH_2295098 MYCTH_2050660 MYCTH_2299195 MYCTH_2141635 MYCTH_2302626 MYCTH_2302907 MYCTH_2301005 MYCTH_2301064 MYCTH_2133968 MYCTH_2304118 MYCTH_2304464 MYCTH_2315657 MYCTH_2306528 MYCTH_2111167 MYCTH_2309342 MYCTH_2308969 MYCTH_98107 MYCTH_2084256 MYCTH_2121561
0.0017582	22	110	2.57724	Response to organic substance	http://amigo.geneontology.org/amigo/term/GO:0010033	MYCTH_109510 MYCTH_2297927 MYCTH_2314374 MYCTH_110532 MYCTH_2294820 MYCTH_2302626 MYCTH_2116851 MYCTH_2301005 MYCTH_2019739 MYCTH_2077843 MYCTH_2299968 MYCTH_2314726 MYCTH_2304992 MYCTH_2304118 MYCTH_2304464 MYCTH_2315657 MYCTH_52839 MYCTH_2315566 MYCTH_2309342 MYCTH_110042 MYCTH_112686 MYCTH_2121561
0.00181535	11	34	4.16907	Mixed, incl. ubiquitin conjugating enzyme activity, and ubiquitin-dependent erad pathway		MYCTH_2294820 MYCTH_2296781 MYCTH_2296798 MYCTH_2141635 MYCTH_2301005 MYCTH_2304464 MYCTH_2315657 MYCTH_2315548 MYCTH_2111167 MYCTH_2309342 MYCTH_2121561
0.00182535	12	40	3.86586	Endopeptidase complex	http://amigo.geneontology.org/amigo/term/GO:1905369	MYCTH_2298487 MYCTH_2296573 MYCTH_2055659 MYCTH_2295098 MYCTH_2050660 MYCTH_2299195 MYCTH_2302907 MYCTH_2301064 MYCTH_2301817 MYCTH_2133968 MYCTH_2308969 MYCTH_2084256
0.00184805	21	103	2.62728	Carbohydrate metabolic process, and dtdp-glucose 4,6-dehydratase activity		MYCTH_2296247 MYCTH_2074905 MYCTH_2054249 MYCTH_2295601 MYCTH_2313529 MYCTH_2297364 MYCTH_2301334 MYCTH_2300033 MYCTH_2304931 MYCTH_2305783 MYCTH_112121 MYCTH_2309686 MYCTH_2308120 MYCTH_2082262 MYCTH_2309843 MYCTH_2310298 MYCTH_113236 MYCTH_2312639 MYCTH_71484 MYCTH_84302 MYCTH_2312374
0.00188854	7	14	6.4431	Threonine-type endopeptidase activity	http://amigo.geneontology.org/amigo/term/GO:0004298	MYCTH_2296573 MYCTH_2055659 MYCTH_2299195 MYCTH_2302907 MYCTH_2301064 MYCTH_2133968 MYCTH_2308969
0.00188854	7	14	6.4431	Proteasomal ubiquitin-independent protein catabolic process	http://amigo.geneontology.org/amigo/term/GO:0010499	MYCTH_2296573 MYCTH_2055659 MYCTH_2299195 MYCTH_2302907 MYCTH_2301064 MYCTH_2133968 MYCTH_2308969
0.00198777	10	29	4.44352	Cytosolic small ribosomal subunit, and cytosolic large ribosomal subunit		MYCTH_75107 MYCTH_2313790 MYCTH_110817 MYCTH_2314933 MYCTH_2303040 MYCTH_2304568 MYCTH_2303413 MYCTH_2315077 MYCTH_83980 MYCTH_2308236
0.00198777	17	74	2.96034	Cytoplasmic translation	http://amigo.geneontology.org/amigo/term/GO:0002181	MYCTH_74969 MYCTH_75107 MYCTH_2313379 MYCTH_77277 MYCTH_2313790 MYCTH_2297052 MYCTH_2314529 MYCTH_110817 MYCTH_2303040 MYCTH_2300192 MYCTH_2303413 MYCTH_116020 MYCTH_2315077 MYCTH_71369 MYCTH_2310421 MYCTH_71631 MYCTH_2316445
0.00199966	40	268	1.92331	Peptide biosynthetic process	http://amigo.geneontology.org/amigo/term/GO:0043043	MYCTH_2295976 MYCTH_59106 MYCTH_74969 MYCTH_2298136 MYCTH_2298199 MYCTH_75107 MYCTH_2313379 MYCTH_77277 MYCTH_2313790 MYCTH_2295112 MYCTH_2297052 MYCTH_62593 MYCTH_59591 MYCTH_2297518 MYCTH_2299543 MYCTH_2314529 MYCTH_2300892 MYCTH_79440 MYCTH_110817 MYCTH_2303040 MYCTH_2300192 MYCTH_2304568 MYCTH_2304829 MYCTH_2315322 MYCTH_2303413 MYCTH_2303426 MYCTH_116020 MYCTH_2315077 MYCTH_2315082 MYCTH_230…
0.00212554	43	297	1.86568	Peptide metabolic process	http://amigo.geneontology.org/amigo/term/GO:0006518	MYCTH_2295976 MYCTH_59106 MYCTH_74969 MYCTH_2298136 MYCTH_2298199 MYCTH_75107 MYCTH_2313379 MYCTH_77277 MYCTH_2313790 MYCTH_2295112 MYCTH_2297052 MYCTH_62593 MYCTH_59591 MYCTH_2299397 MYCTH_2297518 MYCTH_2299543 MYCTH_2314529 MYCTH_2300892 MYCTH_79440 MYCTH_110817 MYCTH_2303040 MYCTH_2301985 MYCTH_2300192 MYCTH_2304568 MYCTH_2304829 MYCTH_2315322 MYCTH_2303413 MYCTH_2303426 MYCTH_116020 MYCTH_231…
0.00226604	15	61	3.16874	Mixed, incl. pentose phosphate pathway, and pyruvate metabolic process		MYCTH_2296247 MYCTH_2074905 MYCTH_2054249 MYCTH_2313529 MYCTH_2297364 MYCTH_2300033 MYCTH_2304931 MYCTH_112121 MYCTH_2309686 MYCTH_2308120 MYCTH_2310298 MYCTH_113236 MYCTH_2312639 MYCTH_71484 MYCTH_84302
0.00248575	5	7	9.20443	Mixed, incl. seed development, and protein-ribulosamine 3-kinase activity		MYCTH_2314374 MYCTH_17585 MYCTH_108781 MYCTH_2311342 MYCTH_2311805
0.00284475	31	191	2.09148	Modification-dependent macromolecule catabolic process	http://amigo.geneontology.org/amigo/term/GO:0043632	MYCTH_2298487 MYCTH_2296573 MYCTH_2055659 MYCTH_2294820 MYCTH_2296781 MYCTH_2296798 MYCTH_2295098 MYCTH_2050660 MYCTH_2299195 MYCTH_2141635 MYCTH_2302626 MYCTH_2302907 MYCTH_2301005 MYCTH_2301064 MYCTH_2304992 MYCTH_2133968 MYCTH_2304118 MYCTH_2304464 MYCTH_2315657 MYCTH_2306528 MYCTH_2111167 MYCTH_2309306 MYCTH_2309342 MYCTH_2308236 MYCTH_2308969 MYCTH_98107 MYCTH_2084256 MYCTH_2316489 MYCTH_231…
0.00389633	14	57	3.16503	Proteasome complex, and chaperonin-containing t-complex		MYCTH_2298487 MYCTH_2296573 MYCTH_2055659 MYCTH_2295098 MYCTH_2296924 MYCTH_2050660 MYCTH_2299195 MYCTH_2302907 MYCTH_2301064 MYCTH_2301817 MYCTH_2133968 MYCTH_2308733 MYCTH_2308969 MYCTH_2084256
0.0054413	5	8	8.05388	Cytosolic small ribosomal subunit, and rrna-binding		MYCTH_2297052 MYCTH_79440 MYCTH_116020 MYCTH_2309046 MYCTH_71631
0.0054413	11	39	3.63457	Sporulation resulting in formation of a cellular spore	http://amigo.geneontology.org/amigo/term/GO:0030435	MYCTH_2296064 MYCTH_2298183 MYCTH_2294820 MYCTH_97707 MYCTH_2297348 MYCTH_2299507 MYCTH_2313564 MYCTH_2300139 MYCTH_2304808 MYCTH_2310279 MYCTH_75329
0.0054413	5	8	8.05388	ER ubiquitin ligase complex	http://amigo.geneontology.org/amigo/term/GO:0000835	MYCTH_2296798 MYCTH_2301005 MYCTH_2304118 MYCTH_2304464 MYCTH_2121561
0.0054413	5	8	8.05388	Hrd1p ubiquitin ligase complex	http://amigo.geneontology.org/amigo/term/GO:0000836	MYCTH_2296798 MYCTH_2301005 MYCTH_2304118 MYCTH_2304464 MYCTH_2121561
0.0055237	6	12	6.4431	Mixed, incl. vcp-npl4-ufd1 aaa atpase complex, and ubiquitin-dependent erad pathway		MYCTH_2294820 MYCTH_2296798 MYCTH_2141635 MYCTH_2304464 MYCTH_2309342 MYCTH_2121561
0.00634223	18	90	2.57724	Mixed, incl. proteasome complex, and cullin-ring ubiquitin ligase complex		MYCTH_2298487 MYCTH_2296573 MYCTH_2055659 MYCTH_2295098 MYCTH_2296924 MYCTH_2050660 MYCTH_2299195 MYCTH_2295609 MYCTH_2302907 MYCTH_2301064 MYCTH_2314726 MYCTH_2301817 MYCTH_2133968 MYCTH_2304313 MYCTH_2308733 MYCTH_2308969 MYCTH_2084256 MYCTH_2316489
0.00643317	7	17	5.30609	Mostly uncharacterized, incl. cell volume homeostasis, and dipeptidase		MYCTH_2298494 MYCTH_2294878 MYCTH_98992 MYCTH_2297853 MYCTH_2302804 MYCTH_2301048 MYCTH_2304603
0.00643317	7	17	5.30609	Threonine-type peptidase activity	http://amigo.geneontology.org/amigo/term/GO:0070003	MYCTH_2296573 MYCTH_2055659 MYCTH_2299195 MYCTH_2302907 MYCTH_2301064 MYCTH_2133968 MYCTH_2308969
0.00804415	11	41	3.45728	Sporulation	http://amigo.geneontology.org/amigo/term/GO:0043934	MYCTH_2296064 MYCTH_2298183 MYCTH_2294820 MYCTH_97707 MYCTH_2297348 MYCTH_2299507 MYCTH_2313564 MYCTH_2300139 MYCTH_2304808 MYCTH_2310279 MYCTH_75329
0.00804415	11	41	3.45728	Anatomical structure formation involved in morphogenesis	http://amigo.geneontology.org/amigo/term/GO:0048646	MYCTH_2296064 MYCTH_2298183 MYCTH_2294820 MYCTH_97707 MYCTH_2297348 MYCTH_2299507 MYCTH_2313564 MYCTH_2300139 MYCTH_2304808 MYCTH_2310279 MYCTH_75329
0.00846213	42	309	1.75152	Amide biosynthetic process	http://amigo.geneontology.org/amigo/term/GO:0043604	MYCTH_2295976 MYCTH_59106 MYCTH_74969 MYCTH_2298136 MYCTH_2298199 MYCTH_75107 MYCTH_77206 MYCTH_2313379 MYCTH_77277 MYCTH_2313790 MYCTH_2295112 MYCTH_2297052 MYCTH_62593 MYCTH_59591 MYCTH_2297518 MYCTH_2299543 MYCTH_2299715 MYCTH_2314529 MYCTH_2300892 MYCTH_79440 MYCTH_110817 MYCTH_2303040 MYCTH_2300192 MYCTH_2304568 MYCTH_2304829 MYCTH_2315322 MYCTH_2303413 MYCTH_2303426 MYCTH_116020 MYCTH_23150…
0.00879271	9	29	3.99917	Regulation of proteolysis	http://amigo.geneontology.org/amigo/term/GO:0030162	MYCTH_2298487 MYCTH_2055659 MYCTH_2296781 MYCTH_2295098 MYCTH_2314274 MYCTH_2301064 MYCTH_2301817 MYCTH_2308537 MYCTH_2084256
0.00879271	9	29	3.99917	Cellular response to topologically incorrect protein	http://amigo.geneontology.org/amigo/term/GO:0035967	MYCTH_2302626 MYCTH_2299968 MYCTH_2304992 MYCTH_2304464 MYCTH_52839 MYCTH_2309342 MYCTH_110042 MYCTH_112686 MYCTH_2121561
0.00980295	5	9	7.159	Glycogen metabolic process	http://amigo.geneontology.org/amigo/term/GO:0005977	MYCTH_2295601 MYCTH_2301334 MYCTH_2306087 MYCTH_2309843 MYCTH_2312374
0.00980295	5	9	7.159	Energy reserve metabolic process	http://amigo.geneontology.org/amigo/term/GO:0006112	MYCTH_2295601 MYCTH_2301334 MYCTH_2306087 MYCTH_2309843 MYCTH_2312374
0.00984053	12	49	3.15581	Response to endoplasmic reticulum stress	http://amigo.geneontology.org/amigo/term/GO:0034976	MYCTH_2294820 MYCTH_2301005 MYCTH_2314632 MYCTH_2299968 MYCTH_2304992 MYCTH_2304118 MYCTH_2304464 MYCTH_2315657 MYCTH_52839 MYCTH_2309342 MYCTH_110042 MYCTH_2121561
0.0115585	11	43	3.29647	Pentose phosphate pathway, and pyruvate metabolic process		MYCTH_2296247 MYCTH_2074905 MYCTH_2054249 MYCTH_2313529 MYCTH_2297364 MYCTH_2300033 MYCTH_2304931 MYCTH_112121 MYCTH_2309686 MYCTH_113236 MYCTH_84302
0.0125562	48	376	1.64505	Cellular amide metabolic process	http://amigo.geneontology.org/amigo/term/GO:0043603	MYCTH_2295976 MYCTH_59106 MYCTH_74969 MYCTH_2298136 MYCTH_2298199 MYCTH_75107 MYCTH_77206 MYCTH_2313379 MYCTH_77277 MYCTH_2313790 MYCTH_2295112 MYCTH_2297052 MYCTH_62593 MYCTH_59591 MYCTH_2299397 MYCTH_2297518 MYCTH_2299543 MYCTH_2299715 MYCTH_2314529 MYCTH_2300892 MYCTH_79440 MYCTH_110817 MYCTH_2303040 MYCTH_2301985 MYCTH_2300192 MYCTH_2304568 MYCTH_2304829 MYCTH_2315322 MYCTH_2303413 MYCTH_2303…
0.0143833	4	6	8.5908	Mixed, incl. regulation of calcineurin-nfat signaling cascade, and anaerobic respiration		MYCTH_2294684 MYCTH_2313449 MYCTH_2313584 MYCTH_2312794
0.0143833	5	10	6.4431	Mixed, incl. response to farnesol, and xenobiotic transmembrane transporter activity		MYCTH_110532 MYCTH_2301567 MYCTH_2303359 MYCTH_2305952 MYCTH_2311687
0.0143833	5	10	6.4431	Mixed, incl. conidium formation, and ubl conjugation pathway		MYCTH_2296064 MYCTH_60238 MYCTH_2315464 MYCTH_2063631 MYCTH_2310279
0.0143833	4	6	8.5908	Proteasome core complex, and protein k63-linked deubiquitination		MYCTH_2296573 MYCTH_2050660 MYCTH_2302907 MYCTH_2133968
0.0143833	16	82	2.51438	Mixed, incl. transition metal ion transport, and integral component of plasma membrane		MYCTH_2296144 MYCTH_2296960 MYCTH_2297348 MYCTH_2088056 MYCTH_2088202 MYCTH_45273 MYCTH_2301595 MYCTH_2314426 MYCTH_2303348 MYCTH_2062265 MYCTH_2304184 MYCTH_2306452 MYCTH_55232 MYCTH_90632 MYCTH_2311715 MYCTH_2312307
0.0143833	11	45	3.14996	Mixed, incl. amino acid transport, and eisosome assembly		MYCTH_2297348 MYCTH_2088202 MYCTH_45273 MYCTH_2301595 MYCTH_2314426 MYCTH_2062265 MYCTH_2304184 MYCTH_2306452 MYCTH_55232 MYCTH_90632 MYCTH_2312307
0.0143833	4	6	8.5908	Glycogen biosynthetic process	http://amigo.geneontology.org/amigo/term/GO:0005978	MYCTH_2295601 MYCTH_2301334 MYCTH_2306087 MYCTH_2312374
0.0143833	11	45	3.14996	Carbohydrate biosynthetic process	http://amigo.geneontology.org/amigo/term/GO:0016051	MYCTH_2295601 MYCTH_66349 MYCTH_2301334 MYCTH_2300033 MYCTH_2304931 MYCTH_2306943 MYCTH_2315623 MYCTH_2306087 MYCTH_2082262 MYCTH_140260 MYCTH_2312374
0.0143833	4	6	8.5908	Proteasome-activating atpase activity	http://amigo.geneontology.org/amigo/term/GO:0036402	MYCTH_2298487 MYCTH_2295098 MYCTH_2301817 MYCTH_2084256
0.0143833	5	10	6.4431	Positive regulation of transcription initiation from rna polymerase ii promoter	http://amigo.geneontology.org/amigo/term/GO:0060261	MYCTH_2298487 MYCTH_2295098 MYCTH_2297030 MYCTH_2300175 MYCTH_2084256
0.0143833	4	6	8.5908	Cytosolic calcium ion transport	http://amigo.geneontology.org/amigo/term/GO:0060401	MYCTH_2297927 MYCTH_2296586 MYCTH_2299683 MYCTH_2305722
0.0143833	12	52	2.97374	Response to nitrogen compound	http://amigo.geneontology.org/amigo/term/GO:1901698	MYCTH_2294820 MYCTH_2116851 MYCTH_2301005 MYCTH_2077843 MYCTH_2304992 MYCTH_2304118 MYCTH_2304464 MYCTH_2315657 MYCTH_2307803 MYCTH_2315566 MYCTH_2309342 MYCTH_2121561
0.0143833	5	10	6.4431	Positive regulation of dna-templated transcription, initiation	http://amigo.geneontology.org/amigo/term/GO:2000144	MYCTH_2298487 MYCTH_2295098 MYCTH_2297030 MYCTH_2300175 MYCTH_2084256
0.0143833	16	82	2.51438	Large ribosomal subunit	http://amigo.geneontology.org/amigo/term/GO:0015934	MYCTH_75107 MYCTH_2313379 MYCTH_77277 MYCTH_2313790 MYCTH_62593 MYCTH_2297518 MYCTH_2314529 MYCTH_79440 MYCTH_110817 MYCTH_2314933 MYCTH_2304568 MYCTH_2304829 MYCTH_116020 MYCTH_71369 MYCTH_2316445 MYCTH_2312253
0.0143833	4	6	8.5908	Proteasome core complex, beta-subunit complex	http://amigo.geneontology.org/amigo/term/GO:0019774	MYCTH_2296573 MYCTH_2055659 MYCTH_2301064 MYCTH_2308969
0.0143833	4	6	8.5908	RQC complex	http://amigo.geneontology.org/amigo/term/GO:1990112	MYCTH_2296798 MYCTH_2304464 MYCTH_98107 MYCTH_2121561
0.0143833	5	10	6.4431	Threonine protease		MYCTH_2299195 MYCTH_2302907 MYCTH_2301064 MYCTH_2133968 MYCTH_2308969
0.0159138	41	313	1.68797	Organonitrogen compound catabolic process	http://amigo.geneontology.org/amigo/term/GO:1901565	MYCTH_2294554 MYCTH_2298487 MYCTH_2296573 MYCTH_2055659 MYCTH_2294820 MYCTH_2296781 MYCTH_2296798 MYCTH_2295098 MYCTH_2295287 MYCTH_2050660 MYCTH_2299195 MYCTH_2141635 MYCTH_2302626 MYCTH_2302907 MYCTH_2301005 MYCTH_2301064 MYCTH_2301817 MYCTH_2304566 MYCTH_2304992 MYCTH_2305328 MYCTH_2133968 MYCTH_2304118 MYCTH_2304464 MYCTH_2315657 MYCTH_2306528 MYCTH_2111167 MYCTH_2309306 MYCTH_2309342 MYCTH_2…
0.017065	17	92	2.38115	Lipid binding	http://amigo.geneontology.org/amigo/term/GO:0008289	MYCTH_2294148 MYCTH_2141297 MYCTH_2294684 MYCTH_2296757 MYCTH_98992 MYCTH_2299507 MYCTH_2313564 MYCTH_2088202 MYCTH_2300501 MYCTH_2300826 MYCTH_2305149 MYCTH_2304403 MYCTH_2309119 MYCTH_2308149 MYCTH_2308567 MYCTH_2140421 MYCTH_2311835
0.0177386	40	305	1.68999	Cellular macromolecule catabolic process	http://amigo.geneontology.org/amigo/term/GO:0044265	MYCTH_2294554 MYCTH_2298487 MYCTH_2296573 MYCTH_2055659 MYCTH_2294820 MYCTH_2296781 MYCTH_2296798 MYCTH_2295098 MYCTH_2297028 MYCTH_2050660 MYCTH_2299195 MYCTH_2141635 MYCTH_2295591 MYCTH_2302626 MYCTH_2302907 MYCTH_2301005 MYCTH_2301064 MYCTH_78090 MYCTH_2301817 MYCTH_2304992 MYCTH_2133968 MYCTH_2304118 MYCTH_2304464 MYCTH_2315657 MYCTH_2306528 MYCTH_2111167 MYCTH_2309306 MYCTH_2309342 MYCTH_230…
0.0197596	11	47	3.01592	Ubiquitin-dependent protein catabolic process, and dsc e3 ubiquitin ligase complex		MYCTH_2294820 MYCTH_2296781 MYCTH_2296798 MYCTH_2141635 MYCTH_2301005 MYCTH_2304464 MYCTH_2315657 MYCTH_2315548 MYCTH_2111167 MYCTH_2309342 MYCTH_2121561
0.0197596	7	21	4.2954	Positive regulation of proteolysis	http://amigo.geneontology.org/amigo/term/GO:0045862	MYCTH_2298487 MYCTH_2055659 MYCTH_2295098 MYCTH_2301064 MYCTH_2301817 MYCTH_2308537 MYCTH_2084256
0.0215767	16	86	2.39743	Ribonucleoprotein		MYCTH_2313790 MYCTH_2295112 MYCTH_2297052 MYCTH_62593 MYCTH_2314529 MYCTH_79440 MYCTH_110817 MYCTH_2303040 MYCTH_2303426 MYCTH_2315077 MYCTH_2309046 MYCTH_71369 MYCTH_83980 MYCTH_71631 MYCTH_2312170 MYCTH_2312253
0.0217379	5	11	5.85737	Trehalose metabolic process, and glycogen metabolic process		MYCTH_2295601 MYCTH_2301334 MYCTH_2082262 MYCTH_2309843 MYCTH_2312374
0.0217379	5	11	5.85737	Mixed, incl. eisosome assembly, and mannosyl-oligosaccharide glucosidase activity		MYCTH_2297348 MYCTH_2088202 MYCTH_2301595 MYCTH_2314426 MYCTH_2312307
0.0217379	6	16	4.83233	Glucan biosynthetic process	http://amigo.geneontology.org/amigo/term/GO:0009250	MYCTH_2295601 MYCTH_66349 MYCTH_2301334 MYCTH_2306087 MYCTH_140260 MYCTH_2312374
0.0217379	5	11	5.85737	Regulation of transcription initiation from rna polymerase ii promoter	http://amigo.geneontology.org/amigo/term/GO:0060260	MYCTH_2298487 MYCTH_2295098 MYCTH_2297030 MYCTH_2300175 MYCTH_2084256
0.0217379	5	11	5.85737	Regulation of dna-templated transcription, initiation	http://amigo.geneontology.org/amigo/term/GO:2000142	MYCTH_2298487 MYCTH_2295098 MYCTH_2297030 MYCTH_2300175 MYCTH_2084256
0.0231795	26	175	1.91452	Cellular response to chemical stimulus	http://amigo.geneontology.org/amigo/term/GO:0070887	MYCTH_109510 MYCTH_112802 MYCTH_110532 MYCTH_2294727 MYCTH_2313746 MYCTH_110317 MYCTH_2299397 MYCTH_2300475 MYCTH_2300737 MYCTH_2302626 MYCTH_2299968 MYCTH_2314726 MYCTH_2304992 MYCTH_2304464 MYCTH_52839 MYCTH_2306043 MYCTH_2307803 MYCTH_2306522 MYCTH_2315566 MYCTH_2309342 MYCTH_2308056 MYCTH_113236 MYCTH_110042 MYCTH_38939 MYCTH_112686 MYCTH_2121561
0.0253502	4	7	7.36355	Mixed, incl. vcp-npl4-ufd1 aaa atpase complex, and ubiquitin recycling		MYCTH_2296798 MYCTH_2304464 MYCTH_2309342 MYCTH_2121561
0.0253502	4	7	7.36355	Cellular component assembly involved in morphogenesis	http://amigo.geneontology.org/amigo/term/GO:0010927	MYCTH_2298183 MYCTH_97707 MYCTH_2313564 MYCTH_2300139
0.025658	13	64	2.61751	Cellular response to organic substance	http://amigo.geneontology.org/amigo/term/GO:0071310	MYCTH_109510 MYCTH_110532 MYCTH_2302626 MYCTH_2299968 MYCTH_2314726 MYCTH_2304992 MYCTH_2304464 MYCTH_52839 MYCTH_2315566 MYCTH_2309342 MYCTH_110042 MYCTH_112686 MYCTH_2121561
0.0256909	11	49	2.89282	Mixed, incl. vitamin b6 metabolism, and cell volume homeostasis		MYCTH_2298494 MYCTH_2294624 MYCTH_2294768 MYCTH_2294878 MYCTH_98992 MYCTH_2298940 MYCTH_2299543 MYCTH_2297853 MYCTH_2302804 MYCTH_2301048 MYCTH_2304603
0.0277435	27	187	1.86058	Structural molecule activity	http://amigo.geneontology.org/amigo/term/GO:0005198	MYCTH_75107 MYCTH_2313379 MYCTH_77277 MYCTH_2313790 MYCTH_2295112 MYCTH_2297052 MYCTH_62593 MYCTH_2297518 MYCTH_2314529 MYCTH_79440 MYCTH_110817 MYCTH_2314933 MYCTH_2303040 MYCTH_2304568 MYCTH_2304829 MYCTH_2303413 MYCTH_2303426 MYCTH_116020 MYCTH_2315077 MYCTH_2309046 MYCTH_71369 MYCTH_83980 MYCTH_2308236 MYCTH_71631 MYCTH_2316445 MYCTH_2312170 MYCTH_2312253
0.0295501	6	17	4.54807	Mixed, incl. dsc e3 ubiquitin ligase complex, and vcp-npl4-ufd1 aaa atpase complex		MYCTH_2294820 MYCTH_2296798 MYCTH_2141635 MYCTH_2304464 MYCTH_2309342 MYCTH_2121561
0.0299071	11	50	2.83497	Response to organonitrogen compound	http://amigo.geneontology.org/amigo/term/GO:0010243	MYCTH_2294820 MYCTH_2116851 MYCTH_2301005 MYCTH_2077843 MYCTH_2304992 MYCTH_2304118 MYCTH_2304464 MYCTH_2315657 MYCTH_2315566 MYCTH_2309342 MYCTH_2121561
0.0303567	7	23	3.92189	Mostly uncharacterized, incl. conidium formation, and cell-substrate adhesion		MYCTH_2296064 MYCTH_60238 MYCTH_112824 MYCTH_2315464 MYCTH_2063631 MYCTH_2308003 MYCTH_2310279
0.0303567	16	90	2.29088	Mixed, incl. vitamin b6 metabolism, and ascorbate and aldarate metabolism		MYCTH_2298183 MYCTH_2294574 MYCTH_2296462 MYCTH_2298494 MYCTH_2294624 MYCTH_2294768 MYCTH_2294878 MYCTH_98992 MYCTH_2298940 MYCTH_2299543 MYCTH_2297853 MYCTH_2302804 MYCTH_2301048 MYCTH_2304603 MYCTH_110042 MYCTH_2311848
0.0303567	7	23	3.92189	Mostly uncharacterized, incl. cell volume homeostasis, and ether lipid metabolism		MYCTH_2298494 MYCTH_2294878 MYCTH_98992 MYCTH_2297853 MYCTH_2302804 MYCTH_2301048 MYCTH_2304603
0.0303567	9	36	3.22155	Response to topologically incorrect protein	http://amigo.geneontology.org/amigo/term/GO:0035966	MYCTH_2302626 MYCTH_2299968 MYCTH_2304992 MYCTH_2304464 MYCTH_52839 MYCTH_2309342 MYCTH_110042 MYCTH_112686 MYCTH_2121561
0.0303567	7	23	3.92189	Calcium ion transmembrane transport	http://amigo.geneontology.org/amigo/term/GO:0070588	MYCTH_2297927 MYCTH_2296586 MYCTH_75421 MYCTH_2299683 MYCTH_2301048 MYCTH_2305722 MYCTH_2311285
0.0307665	5	12	5.36925	Proteasome		MYCTH_2299195 MYCTH_2302907 MYCTH_2301064 MYCTH_2133968 MYCTH_2308969
0.0337147	16	91	2.26571	Mostly uncharacterized, incl. secondary metabolite biosynthetic process, and aspartic-type peptidase activity		MYCTH_2294223 MYCTH_2294550 MYCTH_2296585 MYCTH_97707 MYCTH_2299605 MYCTH_2297781 MYCTH_2302641 MYCTH_2300094 MYCTH_2300170 MYCTH_2300215 MYCTH_2314963 MYCTH_2303957 MYCTH_2307306 MYCTH_2305962 MYCTH_94523 MYCTH_2312328
0.0346615	8	30	3.43632	Cellular carbohydrate biosynthetic process	http://amigo.geneontology.org/amigo/term/GO:0034637	MYCTH_2295601 MYCTH_66349 MYCTH_2301334 MYCTH_2306943 MYCTH_2306087 MYCTH_2082262 MYCTH_140260 MYCTH_2312374
0.0354982	13	67	2.50031	Cell differentiation	http://amigo.geneontology.org/amigo/term/GO:0030154	MYCTH_2296064 MYCTH_2298183 MYCTH_2294820 MYCTH_97707 MYCTH_2297348 MYCTH_2299507 MYCTH_2313564 MYCTH_2314883 MYCTH_2300139 MYCTH_2304808 MYCTH_2308790 MYCTH_2310279 MYCTH_75329
0.0354982	13	67	2.50031	Metal ion homeostasis	http://amigo.geneontology.org/amigo/term/GO:0055065	MYCTH_112802 MYCTH_109499 MYCTH_2297927 MYCTH_2296144 MYCTH_2313703 MYCTH_2296586 MYCTH_2297590 MYCTH_75421 MYCTH_2294001 MYCTH_2299683 MYCTH_2301048 MYCTH_2305722 MYCTH_2308280
0.0373435	7	24	3.75848	Calcium ion transport	http://amigo.geneontology.org/amigo/term/GO:0006816	MYCTH_2297927 MYCTH_2296586 MYCTH_75421 MYCTH_2299683 MYCTH_2301048 MYCTH_2305722 MYCTH_2311285
0.0393631	12	60	2.57724	Peptidase complex	http://amigo.geneontology.org/amigo/term/GO:1905368	MYCTH_2298487 MYCTH_2296573 MYCTH_2055659 MYCTH_2295098 MYCTH_2050660 MYCTH_2299195 MYCTH_2302907 MYCTH_2301064 MYCTH_2301817 MYCTH_2133968 MYCTH_2308969 MYCTH_2084256
0.0398982	4	8	6.4431	Calcium channel activity	http://amigo.geneontology.org/amigo/term/GO:0005262	MYCTH_2296586 MYCTH_2299683 MYCTH_2301048 MYCTH_2305722
0.0398982	4	8	6.4431	Proteasome regulatory particle, base subcomplex	http://amigo.geneontology.org/amigo/term/GO:0008540	MYCTH_2298487 MYCTH_2295098 MYCTH_2301817 MYCTH_2084256
0.0398982	4	8	6.4431	Cellular component morphogenesis	http://amigo.geneontology.org/amigo/term/GO:0032989	MYCTH_2298183 MYCTH_97707 MYCTH_2313564 MYCTH_2300139
0.0421146	5	13	4.95623	Ascospore formation	http://amigo.geneontology.org/amigo/term/GO:0030437	MYCTH_2298183 MYCTH_97707 MYCTH_2297348 MYCTH_2313564 MYCTH_2300139
0.0421146	5	13	4.95623	Sexual sporulation	http://amigo.geneontology.org/amigo/term/GO:0034293	MYCTH_2298183 MYCTH_97707 MYCTH_2297348 MYCTH_2313564 MYCTH_2300139
0.0421146	5	13	4.95623	Sexual sporulation resulting in formation of a cellular spore	http://amigo.geneontology.org/amigo/term/GO:0043935	MYCTH_2298183 MYCTH_97707 MYCTH_2297348 MYCTH_2313564 MYCTH_2300139
0.0460079	10	46	2.80135	Divalent metal ion transport	http://amigo.geneontology.org/amigo/term/GO:0070838	MYCTH_2297927 MYCTH_2296144 MYCTH_2296586 MYCTH_90985 MYCTH_75421 MYCTH_2299683 MYCTH_2301048 MYCTH_2303348 MYCTH_2305722 MYCTH_2311285
0.0470856	6	19	4.06933	Cytosolic large ribosomal subunit, and protein kinase c binding		MYCTH_2313379 MYCTH_2295112 MYCTH_62593 MYCTH_71369 MYCTH_2316445 MYCTH_2312253
0.0470856	6	19	4.06933	Reproductive process in single-celled organism	http://amigo.geneontology.org/amigo/term/GO:0022413	MYCTH_2298183 MYCTH_97707 MYCTH_2297348 MYCTH_2313564 MYCTH_2300139 MYCTH_2308790
0.0484751	42	348	1.55523	Proteolysis	http://amigo.geneontology.org/amigo/term/GO:0006508	MYCTH_2294554 MYCTH_2298487 MYCTH_2296573 MYCTH_2055659 MYCTH_2294820 MYCTH_2296781 MYCTH_2296798 MYCTH_2295098 MYCTH_2295287 MYCTH_2050660 MYCTH_2299195 MYCTH_2141635 MYCTH_2295609 MYCTH_2297779 MYCTH_2302626 MYCTH_2302641 MYCTH_2300826 MYCTH_2302907 MYCTH_2301005 MYCTH_2301064 MYCTH_2301817 MYCTH_2304992 MYCTH_2133968 MYCTH_2304118 MYCTH_2304313 MYCTH_2304464 MYCTH_2315657 MYCTH_2306528 MYCTH_2…
0.0549027	13	71	2.35945	Cellular developmental process	http://amigo.geneontology.org/amigo/term/GO:0048869	MYCTH_2296064 MYCTH_2298183 MYCTH_2294820 MYCTH_97707 MYCTH_2297348 MYCTH_2299507 MYCTH_2313564 MYCTH_2314883 MYCTH_2300139 MYCTH_2304808 MYCTH_2308790 MYCTH_2310279 MYCTH_75329
0.058034	8	33	3.12393	Glycolytic process, and pentose-phosphate shunt		MYCTH_2296247 MYCTH_2074905 MYCTH_2054249 MYCTH_2297364 MYCTH_2300033 MYCTH_2304931 MYCTH_112121 MYCTH_2309686
0.058034	5	14	4.60222	Response to temperature stimulus	http://amigo.geneontology.org/amigo/term/GO:0009266	MYCTH_109510 MYCTH_2088290 MYCTH_110532 MYCTH_87219 MYCTH_2316209
0.058034	5	14	4.60222	Response to heat	http://amigo.geneontology.org/amigo/term/GO:0009408	MYCTH_109510 MYCTH_2088290 MYCTH_110532 MYCTH_87219 MYCTH_2316209
0.0594702	12	64	2.41616	Mostly uncharacterized, incl. aspartic-type peptidase activity, and helicase activity		MYCTH_2294223 MYCTH_2296585 MYCTH_97707 MYCTH_2299605 MYCTH_2297781 MYCTH_2302641 MYCTH_2300215 MYCTH_2314963 MYCTH_2303957 MYCTH_2305962 MYCTH_94523 MYCTH_2312328
0.0594702	6	20	3.86586	Disaccharide metabolic process, and glycogen metabolic process		MYCTH_2295601 MYCTH_2301334 MYCTH_2305783 MYCTH_2082262 MYCTH_2309843 MYCTH_2312374
0.0594702	6	20	3.86586	Translational elongation	http://amigo.geneontology.org/amigo/term/GO:0006414	MYCTH_2298136 MYCTH_2313790 MYCTH_59591 MYCTH_110817 MYCTH_2309018 MYCTH_98107
0.0594702	11	56	2.53122	Anatomical structure morphogenesis	http://amigo.geneontology.org/amigo/term/GO:0009653	MYCTH_2296064 MYCTH_2298183 MYCTH_2294820 MYCTH_97707 MYCTH_2297348 MYCTH_2299507 MYCTH_2313564 MYCTH_2300139 MYCTH_2304808 MYCTH_2310279 MYCTH_75329
0.0594702	6	20	3.86586	Calcium ion transmembrane transporter activity	http://amigo.geneontology.org/amigo/term/GO:0015085	MYCTH_2296586 MYCTH_75421 MYCTH_2299683 MYCTH_2301048 MYCTH_2305722 MYCTH_2311285
0.0594702	4	9	5.7272	Sterol binding	http://amigo.geneontology.org/amigo/term/GO:0032934	MYCTH_2141297 MYCTH_98992 MYCTH_2300826 MYCTH_2308567
0.0594702	11	56	2.53122	Small ribosomal subunit	http://amigo.geneontology.org/amigo/term/GO:0015935	MYCTH_2295112 MYCTH_2297052 MYCTH_2303040 MYCTH_2303413 MYCTH_2303426 MYCTH_2315077 MYCTH_2309046 MYCTH_83980 MYCTH_2308236 MYCTH_71631 MYCTH_2312170
0.0610293	30	231	1.67353	Vacuole	http://amigo.geneontology.org/amigo/term/GO:0005773	MYCTH_109499 MYCTH_2294223 MYCTH_2296144 MYCTH_2313651 MYCTH_2298276 MYCTH_2294661 MYCTH_2054249 MYCTH_2296960 MYCTH_2298940 MYCTH_2314274 MYCTH_75421 MYCTH_2297779 MYCTH_2299683 MYCTH_2314502 MYCTH_2300779 MYCTH_2300844 MYCTH_114678 MYCTH_2300139 MYCTH_2301963 MYCTH_2304808 MYCTH_2067869 MYCTH_2309221 MYCTH_2308280 MYCTH_2308737 MYCTH_55232 MYCTH_2309859 MYCTH_60316 MYCTH_110042 MYCTH_2311457 MY…
0.0654202	18	117	1.98249	Mixed, incl. abc transporters, and cation transmembrane transporter activity		MYCTH_2296144 MYCTH_2296960 MYCTH_2297348 MYCTH_2088056 MYCTH_2088202 MYCTH_45273 MYCTH_2301595 MYCTH_2314426 MYCTH_2303348 MYCTH_2062265 MYCTH_2304184 MYCTH_2307257 MYCTH_2306452 MYCTH_55232 MYCTH_61507 MYCTH_90632 MYCTH_2311715 MYCTH_2312307
0.0654202	16	99	2.08262	Oxidoreductase activity, acting on the ch-oh group of donors, nad or nadp as acceptor	http://amigo.geneontology.org/amigo/term/GO:0016616	MYCTH_2296247 MYCTH_77059 MYCTH_2298626 MYCTH_2074905 MYCTH_110317 MYCTH_2313529 MYCTH_2302150 MYCTH_2305468 MYCTH_2307908 MYCTH_2309572 MYCTH_2307949 MYCTH_2310298 MYCTH_2310492 MYCTH_113236 MYCTH_38939 MYCTH_84302
0.0657486	10	49	2.62984	Divalent inorganic cation transport	http://amigo.geneontology.org/amigo/term/GO:0072511	MYCTH_2297927 MYCTH_2296144 MYCTH_2296586 MYCTH_90985 MYCTH_75421 MYCTH_2299683 MYCTH_2301048 MYCTH_2303348 MYCTH_2305722 MYCTH_2311285
0.0738086	22	156	1.81729	Mostly uncharacterized, incl. phenol-containing compound biosynthetic process, and aspartic-type peptidase activity		MYCTH_2294223 MYCTH_2294550 MYCTH_2296585 MYCTH_97707 MYCTH_2299605 MYCTH_2297781 MYCTH_2302641 MYCTH_2057586 MYCTH_2300094 MYCTH_2300170 MYCTH_2300215 MYCTH_2314963 MYCTH_2303957 MYCTH_2307306 MYCTH_2305962 MYCTH_94523 MYCTH_2308510 MYCTH_2309773 MYCTH_2312527 MYCTH_2071385 MYCTH_89127 MYCTH_2312328
0.0738086	5	15	4.2954	Ubiquitin protein ligase binding	http://amigo.geneontology.org/amigo/term/GO:0031625	MYCTH_2296798 MYCTH_2062265 MYCTH_2306452 MYCTH_2308236 MYCTH_60316
0.0738086	5	15	4.2954	Ubiquitin-like protein ligase binding	http://amigo.geneontology.org/amigo/term/GO:0044389	MYCTH_2296798 MYCTH_2062265 MYCTH_2306452 MYCTH_2308236 MYCTH_60316
0.0849406	4	10	5.15448	Cytosolic small ribosomal subunit, and protein tag		MYCTH_2313790 MYCTH_110817 MYCTH_2304568 MYCTH_2308236
0.0849406	4	10	5.15448	Steroid binding	http://amigo.geneontology.org/amigo/term/GO:0005496	MYCTH_2141297 MYCTH_98992 MYCTH_2300826 MYCTH_2308567
0.0849406	4	10	5.15448	Gluconeogenesis	http://amigo.geneontology.org/amigo/term/GO:0006094	MYCTH_2300033 MYCTH_2304931 MYCTH_2306943 MYCTH_2315623
0.0849406	4	10	5.15448	Hexose biosynthetic process	http://amigo.geneontology.org/amigo/term/GO:0019319	MYCTH_2300033 MYCTH_2304931 MYCTH_2306943 MYCTH_2315623
0.0865348	6	22	3.51442	Cellular calcium ion homeostasis	http://amigo.geneontology.org/amigo/term/GO:0006874	MYCTH_2297927 MYCTH_2296586 MYCTH_75421 MYCTH_2299683 MYCTH_2301048 MYCTH_2305722
0.0865348	6	22	3.51442	Cellular polysaccharide biosynthetic process	http://amigo.geneontology.org/amigo/term/GO:0033692	MYCTH_2295601 MYCTH_66349 MYCTH_2301334 MYCTH_2306087 MYCTH_140260 MYCTH_2312374
0.0865348	8	36	2.8636	ERAD pathway	http://amigo.geneontology.org/amigo/term/GO:0036503	MYCTH_2294820 MYCTH_2301005 MYCTH_2304992 MYCTH_2304118 MYCTH_2304464 MYCTH_2315657 MYCTH_2309342 MYCTH_2121561
0.0865348	6	22	3.51442	Calcium ion homeostasis	http://amigo.geneontology.org/amigo/term/GO:0055074	MYCTH_2297927 MYCTH_2296586 MYCTH_75421 MYCTH_2299683 MYCTH_2301048 MYCTH_2305722
0.0865348	8	36	2.8636	Divalent inorganic cation transmembrane transporter activity	http://amigo.geneontology.org/amigo/term/GO:0072509	MYCTH_2296144 MYCTH_2296586 MYCTH_75421 MYCTH_2299683 MYCTH_2301048 MYCTH_2303348 MYCTH_2305722 MYCTH_2311285
0.0892571	7	29	3.11046	Lipid droplet	http://amigo.geneontology.org/amigo/term/GO:0005811	MYCTH_2314374 MYCTH_2298183 MYCTH_2306357 MYCTH_83193 MYCTH_2308988 MYCTH_60316 MYCTH_2311525
0.0907921	11	60	2.36247	Cellular metal ion homeostasis	http://amigo.geneontology.org/amigo/term/GO:0006875	MYCTH_112802 MYCTH_2297927 MYCTH_2296144 MYCTH_2313703 MYCTH_2296586 MYCTH_2297590 MYCTH_75421 MYCTH_2294001 MYCTH_2299683 MYCTH_2301048 MYCTH_2305722
0.0907921	9	44	2.63582	Hexose metabolic process	http://amigo.geneontology.org/amigo/term/GO:0019318	MYCTH_2074905 MYCTH_2297364 MYCTH_2116851 MYCTH_2300033 MYCTH_2304931 MYCTH_2306943 MYCTH_2315623 MYCTH_2312639 MYCTH_71484
0.0913031	5	16	4.02694	Cellular response to unfolded protein	http://amigo.geneontology.org/amigo/term/GO:0034620	MYCTH_2299968 MYCTH_52839 MYCTH_2309342 MYCTH_110042 MYCTH_112686
0.0940663	29	230	1.62478	Regulation of cellular protein metabolic process	http://amigo.geneontology.org/amigo/term/GO:0032268	MYCTH_2295976 MYCTH_74969 MYCTH_2298136 MYCTH_2298199 MYCTH_2298487 MYCTH_2055659 MYCTH_2296781 MYCTH_2295098 MYCTH_59591 MYCTH_2314274 MYCTH_2313564 MYCTH_2299543 MYCTH_2088202 MYCTH_2057433 MYCTH_110817 MYCTH_2301064 MYCTH_2301817 MYCTH_2300192 MYCTH_2315322 MYCTH_2306087 MYCTH_2306242 MYCTH_2309018 MYCTH_2309152 MYCTH_2308537 MYCTH_98107 MYCTH_2310421 MYCTH_2312794 MYCTH_2084256 MYCTH_2311288
0.102409	7	30	3.00678	Mostly uncharacterized, incl. ascospore-type prospore assembly, and mannan endo-1,6-alpha-mannosidase activity		MYCTH_2296585 MYCTH_97707 MYCTH_2299605 MYCTH_2302641 MYCTH_2314963 MYCTH_2305962 MYCTH_2312328
0.102409	6	23	3.36162	Glycolytic process, and transferase activity, transferring aldehyde or ketonic groups		MYCTH_2074905 MYCTH_2297364 MYCTH_2300033 MYCTH_2304931 MYCTH_112121 MYCTH_2309686
0.102409	19	133	1.84089	Mixed, incl. abc transporters, and ion transmembrane transport		MYCTH_2296144 MYCTH_2296960 MYCTH_2298926 MYCTH_2297348 MYCTH_2088056 MYCTH_2088202 MYCTH_45273 MYCTH_2301595 MYCTH_2314426 MYCTH_2303348 MYCTH_2062265 MYCTH_2304184 MYCTH_2307257 MYCTH_2306452 MYCTH_55232 MYCTH_61507 MYCTH_90632 MYCTH_2311715 MYCTH_2312307
0.102409	7	30	3.00678	Developmental process involved in reproduction	http://amigo.geneontology.org/amigo/term/GO:0003006	MYCTH_2314374 MYCTH_2298183 MYCTH_97707 MYCTH_2297348 MYCTH_2313564 MYCTH_2300139 MYCTH_2308790
0.102409	6	23	3.36162	Reproduction of a single-celled organism	http://amigo.geneontology.org/amigo/term/GO:0032505	MYCTH_2298183 MYCTH_97707 MYCTH_2297348 MYCTH_2313564 MYCTH_2300139 MYCTH_2308790
0.102409	7	30	3.00678	Cellular divalent inorganic cation homeostasis	http://amigo.geneontology.org/amigo/term/GO:0072503	MYCTH_2297927 MYCTH_2296144 MYCTH_2296586 MYCTH_75421 MYCTH_2299683 MYCTH_2301048 MYCTH_2305722
0.102409	7	30	3.00678	Divalent inorganic cation homeostasis	http://amigo.geneontology.org/amigo/term/GO:0072507	MYCTH_2297927 MYCTH_2296144 MYCTH_2296586 MYCTH_75421 MYCTH_2299683 MYCTH_2301048 MYCTH_2305722
0.106373	4	11	4.68589	Protein refolding, and chaperone binding		MYCTH_2088290 MYCTH_2057433 MYCTH_2300892 MYCTH_112686
0.106373	4	11	4.68589	Mostly uncharacterized, incl. dipeptidase, and cholesterol binding		MYCTH_2298494 MYCTH_2294878 MYCTH_98992 MYCTH_2297853
0.106373	3	6	6.4431	Mixed, incl. cell volume homeostasis, and endoplasmic reticulum-plasma membrane tethering		MYCTH_2302804 MYCTH_2301048 MYCTH_2304603
0.106373	5	17	3.79006	Proteasome regulatory particle	http://amigo.geneontology.org/amigo/term/GO:0005838	MYCTH_2298487 MYCTH_2295098 MYCTH_2050660 MYCTH_2301817 MYCTH_2084256
0.106373	11	62	2.28626	Monosaccharide metabolic process	http://amigo.geneontology.org/amigo/term/GO:0005996	MYCTH_2074905 MYCTH_2297364 MYCTH_2116851 MYCTH_2300033 MYCTH_2302150 MYCTH_2304931 MYCTH_2306943 MYCTH_2315623 MYCTH_113236 MYCTH_2312639 MYCTH_71484
0.106373	44	391	1.45011	Macromolecule catabolic process	http://amigo.geneontology.org/amigo/term/GO:0009057	MYCTH_2294554 MYCTH_2298487 MYCTH_2296573 MYCTH_2055659 MYCTH_2294820 MYCTH_2296781 MYCTH_2296798 MYCTH_2295098 MYCTH_2297028 MYCTH_2295287 MYCTH_2050660 MYCTH_2299195 MYCTH_2141635 MYCTH_2295591 MYCTH_2295601 MYCTH_2302626 MYCTH_2302907 MYCTH_2301005 MYCTH_2301064 MYCTH_78090 MYCTH_2301817 MYCTH_2304992 MYCTH_2133968 MYCTH_2304118 MYCTH_2304464 MYCTH_2315657 MYCTH_2306528 MYCTH_2111167 MYCTH_230…
0.106373	13	79	2.12052	Transferase activity, transferring hexosyl groups	http://amigo.geneontology.org/amigo/term/GO:0016758	MYCTH_97899 MYCTH_2295601 MYCTH_2297411 MYCTH_2301334 MYCTH_2304973 MYCTH_2305857 MYCTH_2082262 MYCTH_140260 MYCTH_2308679 MYCTH_2309843 MYCTH_2310419 MYCTH_2310437 MYCTH_2312374
0.106373	5	17	3.79006	Proteasome accessory complex	http://amigo.geneontology.org/amigo/term/GO:0022624	MYCTH_2298487 MYCTH_2295098 MYCTH_2050660 MYCTH_2301817 MYCTH_2084256
0.106373	4	11	4.68589	Endoplasmic reticulum unfolded protein response	http://amigo.geneontology.org/amigo/term/GO:0030968	MYCTH_2299968 MYCTH_52839 MYCTH_2309342 MYCTH_110042
0.106373	3	6	6.4431	Response to lipid	http://amigo.geneontology.org/amigo/term/GO:0033993	MYCTH_109510 MYCTH_2314374 MYCTH_110532
0.106373	4	11	4.68589	Monosaccharide biosynthetic process	http://amigo.geneontology.org/amigo/term/GO:0046364	MYCTH_2300033 MYCTH_2304931 MYCTH_2306943 MYCTH_2315623
0.106373	29	234	1.59701	Regulation of protein metabolic process	http://amigo.geneontology.org/amigo/term/GO:0051246	MYCTH_2295976 MYCTH_74969 MYCTH_2298136 MYCTH_2298199 MYCTH_2298487 MYCTH_2055659 MYCTH_2296781 MYCTH_2295098 MYCTH_59591 MYCTH_2314274 MYCTH_2313564 MYCTH_2299543 MYCTH_2088202 MYCTH_2057433 MYCTH_110817 MYCTH_2301064 MYCTH_2301817 MYCTH_2300192 MYCTH_2315322 MYCTH_2306087 MYCTH_2306242 MYCTH_2309018 MYCTH_2309152 MYCTH_2308537 MYCTH_98107 MYCTH_2310421 MYCTH_2312794 MYCTH_2084256 MYCTH_2311288
0.106373	8	38	2.71289	Response to oxygen-containing compound	http://amigo.geneontology.org/amigo/term/GO:1901700	MYCTH_109510 MYCTH_112802 MYCTH_2314374 MYCTH_110532 MYCTH_2116851 MYCTH_2019739 MYCTH_87219 MYCTH_2308056
0.106373	3	6	6.4431	Stress response		MYCTH_109510 MYCTH_110532 MYCTH_87219
0.112786	7	31	2.90979	Cell development	http://amigo.geneontology.org/amigo/term/GO:0048468	MYCTH_2296064 MYCTH_2298183 MYCTH_97707 MYCTH_2297348 MYCTH_2313564 MYCTH_2300139 MYCTH_2310279
0.115429	6	24	3.22155	Positive regulation of cellular catabolic process	http://amigo.geneontology.org/amigo/term/GO:0031331	MYCTH_2298487 MYCTH_2295098 MYCTH_2301817 MYCTH_2306242 MYCTH_2308537 MYCTH_2084256
0.121017	13	81	2.06816	Cation homeostasis	http://amigo.geneontology.org/amigo/term/GO:0055080	MYCTH_112802 MYCTH_109499 MYCTH_2297927 MYCTH_2296144 MYCTH_2313703 MYCTH_2296586 MYCTH_2297590 MYCTH_75421 MYCTH_2294001 MYCTH_2299683 MYCTH_2301048 MYCTH_2305722 MYCTH_2308280
0.131612	5	18	3.5795	Protein quality control for misfolded or incompletely synthesized proteins	http://amigo.geneontology.org/amigo/term/GO:0006515	MYCTH_2294554 MYCTH_2302626 MYCTH_2304992 MYCTH_2304464 MYCTH_2121561
0.131612	14	91	1.98249	Anatomical structure development	http://amigo.geneontology.org/amigo/term/GO:0048856	MYCTH_2297927 MYCTH_2314374 MYCTH_2296064 MYCTH_2298183 MYCTH_2294820 MYCTH_97707 MYCTH_2297348 MYCTH_2299507 MYCTH_2313564 MYCTH_2314883 MYCTH_2300139 MYCTH_2304808 MYCTH_2310279 MYCTH_75329
0.131612	13	82	2.04294	Inorganic ion homeostasis	http://amigo.geneontology.org/amigo/term/GO:0098771	MYCTH_112802 MYCTH_109499 MYCTH_2297927 MYCTH_2296144 MYCTH_2313703 MYCTH_2296586 MYCTH_2297590 MYCTH_75421 MYCTH_2294001 MYCTH_2299683 MYCTH_2301048 MYCTH_2305722 MYCTH_2308280
0.131612	5	18	3.5795	Positive regulation of proteasomal protein catabolic process	http://amigo.geneontology.org/amigo/term/GO:1901800	MYCTH_2298487 MYCTH_2295098 MYCTH_2301817 MYCTH_2308537 MYCTH_2084256
0.131612	5	18	3.5795	Positive regulation of proteolysis involved in cellular protein catabolic process	http://amigo.geneontology.org/amigo/term/GO:1903052	MYCTH_2298487 MYCTH_2295098 MYCTH_2301817 MYCTH_2308537 MYCTH_2084256
0.131612	5	18	3.5795	Positive regulation of cellular protein catabolic process	http://amigo.geneontology.org/amigo/term/GO:1903364	MYCTH_2298487 MYCTH_2295098 MYCTH_2301817 MYCTH_2308537 MYCTH_2084256
0.134326	6	25	3.09269	Glucose metabolic process	http://amigo.geneontology.org/amigo/term/GO:0006006	MYCTH_2074905 MYCTH_2300033 MYCTH_2304931 MYCTH_2306943 MYCTH_2315623 MYCTH_71484
0.134326	6	25	3.09269	Positive regulation of catabolic process	http://amigo.geneontology.org/amigo/term/GO:0009896	MYCTH_2298487 MYCTH_2295098 MYCTH_2301817 MYCTH_2306242 MYCTH_2308537 MYCTH_2084256
0.134326	8	40	2.57724	Fungal-type cell wall organization	http://amigo.geneontology.org/amigo/term/GO:0031505	MYCTH_2298183 MYCTH_2295287 MYCTH_2297348 MYCTH_2313584 MYCTH_66349 MYCTH_2303016 MYCTH_2300139 MYCTH_2308288
0.134508	4	12	4.2954	Endoplasmic reticulum tubular network	http://amigo.geneontology.org/amigo/term/GO:0071782	MYCTH_2294148 MYCTH_2141297 MYCTH_2314632 MYCTH_2096678
0.134508	4	12	4.2954	Endoplasmic reticulum subcompartment	http://amigo.geneontology.org/amigo/term/GO:0098827	MYCTH_2294148 MYCTH_2141297 MYCTH_2314632 MYCTH_2096678
0.134508	4	12	4.2954	Membrane region	http://amigo.geneontology.org/amigo/term/GO:0098589	MYCTH_2298276 MYCTH_2297348 MYCTH_2313564 MYCTH_2313584
0.134508	4	12	4.2954	Lipid degradation		MYCTH_2297927 MYCTH_2299507 MYCTH_2300779 MYCTH_2308988
0.141006	16	111	1.85747	Protein ubiquitination	http://amigo.geneontology.org/amigo/term/GO:0016567	MYCTH_2294624 MYCTH_2296781 MYCTH_2125853 MYCTH_2302318 MYCTH_2301005 MYCTH_2090548 MYCTH_2314726 MYCTH_2304992 MYCTH_2315657 MYCTH_2306528 MYCTH_2315548 MYCTH_2111167 MYCTH_2308236 MYCTH_2308537 MYCTH_98107 MYCTH_2311774
0.144836	20	150	1.71816	Mostly uncharacterized, incl. regulation of gluconeogenesis, and anion transmembrane transporter activity		MYCTH_2295966 MYCTH_2314369 MYCTH_2314374 MYCTH_2296531 MYCTH_2297073 MYCTH_2295606 MYCTH_2300024 MYCTH_2300093 MYCTH_2300142 MYCTH_2304808 MYCTH_2062291 MYCTH_5082 MYCTH_2304487 MYCTH_116603 MYCTH_17585 MYCTH_2308148 MYCTH_108781 MYCTH_2310154 MYCTH_2311342 MYCTH_2311805
0.145903	7	33	2.73344	Ubiquitin-dependent erad pathway	http://amigo.geneontology.org/amigo/term/GO:0030433	MYCTH_2294820 MYCTH_2301005 MYCTH_2304118 MYCTH_2304464 MYCTH_2315657 MYCTH_2309342 MYCTH_2121561
0.153145	10	58	2.22176	Mostly uncharacterized, incl. response to biotic stimulus, and conidium formation		MYCTH_2296064 MYCTH_60238 MYCTH_112824 MYCTH_2125279 MYCTH_2019739 MYCTH_2315464 MYCTH_2063631 MYCTH_2309247 MYCTH_2308003 MYCTH_2310279
0.153145	3	7	5.52266	Mixed, incl. endonucleolytic cleavage to generate mature 3-end of ssu-rrna from (ssu-rrna, 5.8s rrna, lsu-rrna), and mrna 5-utr binding		MYCTH_2304829 MYCTH_2303426 MYCTH_2312170
0.153145	6	26	2.97374	Polysaccharide biosynthetic process	http://amigo.geneontology.org/amigo/term/GO:0000271	MYCTH_2295601 MYCTH_66349 MYCTH_2301334 MYCTH_2306087 MYCTH_140260 MYCTH_2312374
0.153145	6	26	2.97374	Phosphoric diester hydrolase activity	http://amigo.geneontology.org/amigo/term/GO:0008081	MYCTH_2297927 MYCTH_2298479 MYCTH_2295439 MYCTH_2299507 MYCTH_2300779 MYCTH_2305328
0.153145	3	7	5.52266	Proteasome core complex, alpha-subunit complex	http://amigo.geneontology.org/amigo/term/GO:0019773	MYCTH_2299195 MYCTH_2302907 MYCTH_2133968
0.153145	5	19	3.39111	Positive regulation of protein catabolic process	http://amigo.geneontology.org/amigo/term/GO:0045732	MYCTH_2298487 MYCTH_2295098 MYCTH_2301817 MYCTH_2308537 MYCTH_2084256
0.153145	3	7	5.52266	Positive regulation of rna polymerase ii transcription preinitiation complex assembly	http://amigo.geneontology.org/amigo/term/GO:0045899	MYCTH_2298487 MYCTH_2295098 MYCTH_2084256
0.157834	13	85	1.97083	Ion homeostasis	http://amigo.geneontology.org/amigo/term/GO:0050801	MYCTH_112802 MYCTH_109499 MYCTH_2297927 MYCTH_2296144 MYCTH_2313703 MYCTH_2296586 MYCTH_2297590 MYCTH_75421 MYCTH_2294001 MYCTH_2299683 MYCTH_2301048 MYCTH_2305722 MYCTH_2308280
0.157834	20	152	1.69555	Fungal-type vacuole	http://amigo.geneontology.org/amigo/term/GO:0000324	MYCTH_2296144 MYCTH_2298276 MYCTH_2294661 MYCTH_2054249 MYCTH_2296960 MYCTH_2298940 MYCTH_2297779 MYCTH_2299683 MYCTH_2300844 MYCTH_114678 MYCTH_2301963 MYCTH_2304808 MYCTH_2309221 MYCTH_2308737 MYCTH_55232 MYCTH_2309859 MYCTH_60316 MYCTH_110042 MYCTH_2311457 MYCTH_2311835
0.159975	39	351	1.4318	Lipid metabolic process	http://amigo.geneontology.org/amigo/term/GO:0006629	MYCTH_112802 MYCTH_2297927 MYCTH_2296378 MYCTH_77059 MYCTH_2141906 MYCTH_2296662 MYCTH_2298614 MYCTH_2295439 MYCTH_2299507 MYCTH_2299715 MYCTH_2302276 MYCTH_45273 MYCTH_2300779 MYCTH_2300826 MYCTH_2299968 MYCTH_2059134 MYCTH_2301957 MYCTH_2315383 MYCTH_2303980 MYCTH_2304133 MYCTH_2304184 MYCTH_2304539 MYCTH_2307125 MYCTH_2307480 MYCTH_2306357 MYCTH_2309221 MYCTH_2309299 MYCTH_83193 MYCTH_2307949 …
0.16167	44	406	1.39653	Plasma membrane	http://amigo.geneontology.org/amigo/term/GO:0005886	MYCTH_109499 MYCTH_2297927 MYCTH_2294148 MYCTH_2087238 MYCTH_2298380 MYCTH_2298494 MYCTH_2141906 MYCTH_90985 MYCTH_2297348 MYCTH_2313564 MYCTH_2313584 MYCTH_2088202 MYCTH_2299683 MYCTH_66349 MYCTH_2302276 MYCTH_2314489 MYCTH_2300844 MYCTH_2301285 MYCTH_2059428 MYCTH_2301595 MYCTH_2300033 MYCTH_2314426 MYCTH_2314976 MYCTH_2303348 MYCTH_2305460 MYCTH_2307257 MYCTH_2127519 MYCTH_2305962 MYCTH_230635…
0.166108	4	13	3.96499	Mixed, incl. cutin, suberine and wax biosynthesis, and aspartic-type peptidase activity		MYCTH_2305718 MYCTH_2307074 MYCTH_2041611 MYCTH_83193
0.166108	4	13	3.96499	Mixed, incl. ubiquitin conjugating enzyme activity, and protein autoubiquitination		MYCTH_2296781 MYCTH_2301005 MYCTH_2315548 MYCTH_2111167
0.166108	4	13	3.96499	Cellular response to misfolded protein	http://amigo.geneontology.org/amigo/term/GO:0071218	MYCTH_2302626 MYCTH_2304992 MYCTH_2304464 MYCTH_2121561
0.166108	4	13	3.96499	General transcription initiation factor binding	http://amigo.geneontology.org/amigo/term/GO:0140296	MYCTH_2295098 MYCTH_2301817 MYCTH_2084256 MYCTH_2311938
0.173665	21	164	1.65006	Protein modification by small protein conjugation or removal	http://amigo.geneontology.org/amigo/term/GO:0070647	MYCTH_2294624 MYCTH_2296781 MYCTH_2050660 MYCTH_2295609 MYCTH_2125853 MYCTH_2302318 MYCTH_2301005 MYCTH_2090548 MYCTH_2314726 MYCTH_2304992 MYCTH_2304313 MYCTH_2315657 MYCTH_2306528 MYCTH_2315548 MYCTH_2111167 MYCTH_2309306 MYCTH_2309342 MYCTH_2308236 MYCTH_2308537 MYCTH_98107 MYCTH_2311774
0.181389	5	20	3.22155	Regulation of proteasomal protein catabolic process	http://amigo.geneontology.org/amigo/term/GO:0061136	MYCTH_2298487 MYCTH_2295098 MYCTH_2301817 MYCTH_2308537 MYCTH_2084256
0.181389	5	20	3.22155	Regulation of proteolysis involved in cellular protein catabolic process	http://amigo.geneontology.org/amigo/term/GO:1903050	MYCTH_2298487 MYCTH_2295098 MYCTH_2301817 MYCTH_2308537 MYCTH_2084256
0.181442	7	35	2.57724	Mostly uncharacterized, incl. anchored component of membrane, and ascospore-type prospore assembly		MYCTH_2296585 MYCTH_97707 MYCTH_2299605 MYCTH_2302641 MYCTH_2314963 MYCTH_2305962 MYCTH_2312328
0.181442	7	35	2.57724	Transcription factor binding	http://amigo.geneontology.org/amigo/term/GO:0008134	MYCTH_2313703 MYCTH_2295098 MYCTH_2314883 MYCTH_2301817 MYCTH_2306864 MYCTH_2084256 MYCTH_2311938
0.185827	24	196	1.5779	Lytic vacuole	http://amigo.geneontology.org/amigo/term/GO:0000323	MYCTH_2294223 MYCTH_2296144 MYCTH_2313651 MYCTH_2298276 MYCTH_2294661 MYCTH_2054249 MYCTH_2296960 MYCTH_2298940 MYCTH_2297779 MYCTH_2299683 MYCTH_2300779 MYCTH_2300844 MYCTH_114678 MYCTH_2301963 MYCTH_2304808 MYCTH_2067869 MYCTH_2309221 MYCTH_2308737 MYCTH_55232 MYCTH_2309859 MYCTH_60316 MYCTH_110042 MYCTH_2311457 MYCTH_2311835
0.195787	15	107	1.80648	Developmental process	http://amigo.geneontology.org/amigo/term/GO:0032502	MYCTH_2297927 MYCTH_2314374 MYCTH_2296064 MYCTH_2298183 MYCTH_2294820 MYCTH_97707 MYCTH_2297348 MYCTH_2299507 MYCTH_2313564 MYCTH_2314883 MYCTH_2300139 MYCTH_2304808 MYCTH_2308790 MYCTH_2310279 MYCTH_75329

## Sheet: WTvsDres-1 14h_down
down-regulated genes GO enrichment
Enrichment FDR	nGenes	Pathway Genes	Fold Enrichment	Pathway	URL	Genes
0.0163488	47	126	1.86983	Mixed, incl. coiled coil, and chloride channel activity		MYCTH_2053489 MYCTH_2296160 MYCTH_2294860 MYCTH_113066 MYCTH_2295152 MYCTH_2297082 MYCTH_2299142 MYCTH_2299520 MYCTH_2297594 MYCTH_2297639 MYCTH_2293962 MYCTH_2293995 MYCTH_2295879 MYCTH_2297808 MYCTH_2302529 MYCTH_2302605 MYCTH_2302745 MYCTH_2089588 MYCTH_2300136 MYCTH_2301911 MYCTH_2304734 MYCTH_2062582 MYCTH_2305337 MYCTH_2303731 MYCTH_2303733 MYCTH_2303781 MYCTH_2306964 MYCTH_82189 MYCTH_2307…
0.026681	29	73	1.99136	Mostly uncharacterized, incl. microtubule organizing center, and chromosome, telomeric region		MYCTH_2297957 MYCTH_2298116 MYCTH_2298511 MYCTH_2124085 MYCTH_2294895 MYCTH_104959 MYCTH_2142157 MYCTH_2117572 MYCTH_2302776 MYCTH_2300968 MYCTH_100744 MYCTH_2301415 MYCTH_2300299 MYCTH_2304877 MYCTH_101406 MYCTH_2305589 MYCTH_2306252 MYCTH_2306295 MYCTH_54073 MYCTH_2066367 MYCTH_2308011 MYCTH_2309802 MYCTH_2121672 MYCTH_2312952 MYCTH_19035 MYCTH_2311391 MYCTH_2311537 MYCTH_2031268 MYCTH_2130929
0.026681	25	58	2.16067	Mostly uncharacterized, incl. chromosome, telomeric region, and microtubule organizing center		MYCTH_2297957 MYCTH_2298116 MYCTH_2298511 MYCTH_2294895 MYCTH_104959 MYCTH_2117572 MYCTH_2302776 MYCTH_2300968 MYCTH_100744 MYCTH_2301415 MYCTH_2300299 MYCTH_2304877 MYCTH_101406 MYCTH_2305589 MYCTH_2306252 MYCTH_2306295 MYCTH_54073 MYCTH_2066367 MYCTH_2308011 MYCTH_2309802 MYCTH_2312952 MYCTH_19035 MYCTH_2311391 MYCTH_2311537 MYCTH_2130929
0.026681	8	10	4.01019	Kinesin complex	http://amigo.geneontology.org/amigo/term/GO:0005871	MYCTH_2293965 MYCTH_2299718 MYCTH_2302476 MYCTH_66088 MYCTH_83111 MYCTH_2308140 MYCTH_2308360 MYCTH_2309747
0.026681	20	42	2.38702	Amino acid transport	http://amigo.geneontology.org/amigo/term/GO:0006865	MYCTH_2295092 MYCTH_2295416 MYCTH_2295799 MYCTH_2295800 MYCTH_2295903 MYCTH_2301109 MYCTH_2117187 MYCTH_2302135 MYCTH_2305590 MYCTH_82782 MYCTH_2309554 MYCTH_2308145 MYCTH_2308494 MYCTH_2309925 MYCTH_2311192 MYCTH_2312467 MYCTH_2312697 MYCTH_2313074 MYCTH_2311263 MYCTH_2316511
0.026681	31	77	2.01812	Organic acid transport	http://amigo.geneontology.org/amigo/term/GO:0015849	MYCTH_2295092 MYCTH_2295321 MYCTH_2295416 MYCTH_2295501 MYCTH_2295799 MYCTH_2295800 MYCTH_2295903 MYCTH_2300600 MYCTH_2302393 MYCTH_2301109 MYCTH_2117187 MYCTH_2302135 MYCTH_2127034 MYCTH_80276 MYCTH_2303534 MYCTH_2305590 MYCTH_2305642 MYCTH_2304423 MYCTH_2306837 MYCTH_82782 MYCTH_2309554 MYCTH_2308145 MYCTH_2308494 MYCTH_2315933 MYCTH_2309925 MYCTH_2311192 MYCTH_2312467 MYCTH_2312697 MYCTH_23130…
0.026681	48	143	1.6826	Enzyme binding	http://amigo.geneontology.org/amigo/term/GO:0019899	MYCTH_2294147 MYCTH_2294200 MYCTH_2294343 MYCTH_2296224 MYCTH_2294366 MYCTH_2298717 MYCTH_76096 MYCTH_2294980 MYCTH_2296986 MYCTH_2298931 MYCTH_40930 MYCTH_2299252 MYCTH_2299254 MYCTH_2299288 MYCTH_2299291 MYCTH_2297574 MYCTH_2297705 MYCTH_2300922 MYCTH_2301261 MYCTH_2304802 MYCTH_2304940 MYCTH_2305158 MYCTH_2303750 MYCTH_2303763 MYCTH_2303871 MYCTH_2307107 MYCTH_2305886 MYCTH_107972 MYCTH_230593…
0.026681	30	76	1.97871	Carboxylic acid transport	http://amigo.geneontology.org/amigo/term/GO:0046942	MYCTH_2295092 MYCTH_2295321 MYCTH_2295416 MYCTH_2295501 MYCTH_2295799 MYCTH_2295800 MYCTH_2295903 MYCTH_2300600 MYCTH_2302393 MYCTH_2301109 MYCTH_2117187 MYCTH_2302135 MYCTH_2127034 MYCTH_80276 MYCTH_2303534 MYCTH_2305590 MYCTH_2305642 MYCTH_2304423 MYCTH_2306837 MYCTH_82782 MYCTH_2309554 MYCTH_2308145 MYCTH_2308494 MYCTH_2309925 MYCTH_2311192 MYCTH_2312467 MYCTH_2312697 MYCTH_2313074 MYCTH_23112…
0.026681	29	72	2.01902	GTPase binding	http://amigo.geneontology.org/amigo/term/GO:0051020	MYCTH_2294147 MYCTH_2294200 MYCTH_2294343 MYCTH_2298717 MYCTH_2294980 MYCTH_2299252 MYCTH_2299254 MYCTH_2299288 MYCTH_2299291 MYCTH_2297705 MYCTH_2301261 MYCTH_2303750 MYCTH_2307107 MYCTH_2305937 MYCTH_2306218 MYCTH_2306297 MYCTH_2306612 MYCTH_2309368 MYCTH_2308666 MYCTH_2308943 MYCTH_2310888 MYCTH_2312518 MYCTH_2312687 MYCTH_2312763 MYCTH_2312897 MYCTH_2311589 MYCTH_18938 MYCTH_2312007 MYCTH_231…
0.026681	10	14	3.58053	Vesicle localization	http://amigo.geneontology.org/amigo/term/GO:0051648	MYCTH_2294478 MYCTH_2298813 MYCTH_2299718 MYCTH_2302374 MYCTH_2302476 MYCTH_66088 MYCTH_2302128 MYCTH_2305025 MYCTH_2310099 MYCTH_2311673
0.026681	10	14	3.58053	Establishment of vesicle localization	http://amigo.geneontology.org/amigo/term/GO:0051650	MYCTH_2294478 MYCTH_2298813 MYCTH_2299718 MYCTH_2302374 MYCTH_2302476 MYCTH_66088 MYCTH_2302128 MYCTH_2305025 MYCTH_2310099 MYCTH_2311673
0.026681	13	21	3.10313	SH3 domain		MYCTH_2296229 MYCTH_2294478 MYCTH_2294643 MYCTH_106293 MYCTH_2313954 MYCTH_2302369 MYCTH_2300185 MYCTH_2303754 MYCTH_2306850 MYCTH_2307037 MYCTH_2310222 MYCTH_105157 MYCTH_2312897
0.0336976	27	68	1.99035	Organic acid transmembrane transporter activity	http://amigo.geneontology.org/amigo/term/GO:0005342	MYCTH_2295092 MYCTH_2295321 MYCTH_2295416 MYCTH_2295501 MYCTH_2300600 MYCTH_2302393 MYCTH_2301109 MYCTH_2117187 MYCTH_2302135 MYCTH_2127034 MYCTH_80276 MYCTH_2303534 MYCTH_2305590 MYCTH_2305642 MYCTH_2304423 MYCTH_2306837 MYCTH_82782 MYCTH_2309554 MYCTH_2308145 MYCTH_2308494 MYCTH_2315933 MYCTH_2309925 MYCTH_2311192 MYCTH_2312467 MYCTH_2312697 MYCTH_2311263 MYCTH_2316511
0.0336976	27	68	1.99035	Organic acid transmembrane transport	http://amigo.geneontology.org/amigo/term/GO:1903825	MYCTH_2295092 MYCTH_2295321 MYCTH_2295416 MYCTH_2295501 MYCTH_2300600 MYCTH_2302393 MYCTH_2301109 MYCTH_2117187 MYCTH_2302135 MYCTH_2127034 MYCTH_80276 MYCTH_2303534 MYCTH_2305590 MYCTH_2305642 MYCTH_2304423 MYCTH_2306837 MYCTH_82782 MYCTH_2309554 MYCTH_2308145 MYCTH_2308494 MYCTH_2315933 MYCTH_2309925 MYCTH_2311192 MYCTH_2312467 MYCTH_2312697 MYCTH_2311263 MYCTH_2316511
0.0336976	58	184	1.5801	Cytoskeleton	http://amigo.geneontology.org/amigo/term/GO:0005856	MYCTH_2297957 MYCTH_2294200 MYCTH_2298055 MYCTH_2074571 MYCTH_2296224 MYCTH_2294478 MYCTH_105063 MYCTH_2294655 MYCTH_2314125 MYCTH_2294870 MYCTH_2294980 MYCTH_2299193 MYCTH_2297538 MYCTH_2293965 MYCTH_2299718 MYCTH_2302369 MYCTH_2057956 MYCTH_2302476 MYCTH_66088 MYCTH_2302755 MYCTH_2300913 MYCTH_2302919 MYCTH_2302939 MYCTH_2301261 MYCTH_2300185 MYCTH_2300221 MYCTH_101105 MYCTH_2058328 MYCTH_23021…
0.0336976	23	54	2.13506	Flavoprotein		MYCTH_2299749 MYCTH_39133 MYCTH_2296164 MYCTH_2137000 MYCTH_2294679 MYCTH_2298661 MYCTH_114482 MYCTH_2299107 MYCTH_2299273 MYCTH_2299483 MYCTH_2313562 MYCTH_2297849 MYCTH_2302541 MYCTH_2300817 MYCTH_2300974 MYCTH_66783 MYCTH_2306862 MYCTH_95293 MYCTH_2306112 MYCTH_2306712 MYCTH_2309011 MYCTH_60632 MYCTH_111388
0.0413031	6	7	4.29664	Mixed, incl. mannose catabolic process, and carbohydrate binding		MYCTH_2294006 MYCTH_2298363 MYCTH_2294705 MYCTH_2306973 MYCTH_2307515 MYCTH_2307666
0.0413031	6	7	4.29664	7S RNA binding, and signal recognition particle receptor complex		MYCTH_2298795 MYCTH_2299309 MYCTH_2301184 MYCTH_2299988 MYCTH_2306254 MYCTH_2311498
0.0413031	46	141	1.63536	Golgi vesicle transport, and vesicle-mediated transport		MYCTH_113715 MYCTH_2294367 MYCTH_2314125 MYCTH_2298717 MYCTH_2296824 MYCTH_2298813 MYCTH_63795 MYCTH_2298909 MYCTH_2295254 MYCTH_2299040 MYCTH_2299252 MYCTH_2299254 MYCTH_2297705 MYCTH_2302278 MYCTH_2302374 MYCTH_2301271 MYCTH_2301968 MYCTH_2302071 MYCTH_2302072 MYCTH_2302128 MYCTH_2305025 MYCTH_2303134 MYCTH_2062179 MYCTH_2306744 MYCTH_2305937 MYCTH_2306297 MYCTH_2309368 MYCTH_2094697 MYCTH_2308…
0.0413031	44	133	1.65835	Golgi vesicle transport, and SNARE binding		MYCTH_113715 MYCTH_2294367 MYCTH_2314125 MYCTH_2298717 MYCTH_2296824 MYCTH_2298813 MYCTH_63795 MYCTH_2298909 MYCTH_2295254 MYCTH_2299040 MYCTH_2299252 MYCTH_2299254 MYCTH_2297705 MYCTH_2302278 MYCTH_2302374 MYCTH_2301271 MYCTH_2301968 MYCTH_2302071 MYCTH_2302072 MYCTH_2302128 MYCTH_2305025 MYCTH_2303134 MYCTH_2062179 MYCTH_2306744 MYCTH_2305937 MYCTH_2306297 MYCTH_2309368 MYCTH_2308649 MYCTH_2112…
0.0413031	9	14	3.22248	Mostly uncharacterized, incl. actin filament severing, and double-stranded telomeric dna binding		MYCTH_2298511 MYCTH_104959 MYCTH_2117572 MYCTH_2302776 MYCTH_100744 MYCTH_2305589 MYCTH_19035 MYCTH_2311391 MYCTH_2311537
0.0413031	27	71	1.90625	Mostly uncharacterized, incl. protein histidine kinase activity, and fungal-type cell wall biogenesis		MYCTH_2053489 MYCTH_2296160 MYCTH_2294860 MYCTH_113066 MYCTH_2295152 MYCTH_2297082 MYCTH_2297639 MYCTH_2293962 MYCTH_2293995 MYCTH_2297808 MYCTH_2302605 MYCTH_2302745 MYCTH_2089588 MYCTH_2300136 MYCTH_2301911 MYCTH_2304734 MYCTH_2062582 MYCTH_2306964 MYCTH_82189 MYCTH_2307148 MYCTH_2306025 MYCTH_2306564 MYCTH_74816 MYCTH_2310254 MYCTH_2310539 MYCTH_2312683 MYCTH_2312088
0.0413031	24	60	2.0051	Mostly uncharacterized, incl. protein histidine kinase activity, and vacuole-er tethering		MYCTH_2053489 MYCTH_2296160 MYCTH_2294860 MYCTH_113066 MYCTH_2295152 MYCTH_2297082 MYCTH_2297639 MYCTH_2293962 MYCTH_2293995 MYCTH_2297808 MYCTH_2302605 MYCTH_2302745 MYCTH_2089588 MYCTH_2300136 MYCTH_2301911 MYCTH_2062582 MYCTH_2306964 MYCTH_82189 MYCTH_2307148 MYCTH_2306564 MYCTH_74816 MYCTH_2310254 MYCTH_2312683 MYCTH_2312088
0.0413031	9	14	3.22248	Microtubule motor activity	http://amigo.geneontology.org/amigo/term/GO:0003777	MYCTH_2294655 MYCTH_2293965 MYCTH_2302476 MYCTH_66088 MYCTH_2302980 MYCTH_83111 MYCTH_2308140 MYCTH_2308360 MYCTH_2309747
0.0413031	6	7	4.29664	Early endosome	http://amigo.geneontology.org/amigo/term/GO:0005769	MYCTH_2294713 MYCTH_2300639 MYCTH_2305371 MYCTH_2303682 MYCTH_2303781 MYCTH_2304509
0.0413031	36	103	1.75203	Anion transmembrane transporter activity	http://amigo.geneontology.org/amigo/term/GO:0008509	MYCTH_2294197 MYCTH_2298040 MYCTH_2295092 MYCTH_2295321 MYCTH_2295416 MYCTH_2295501 MYCTH_2300600 MYCTH_2302393 MYCTH_2301109 MYCTH_2301123 MYCTH_2117187 MYCTH_2301772 MYCTH_2302135 MYCTH_2304596 MYCTH_2127034 MYCTH_80276 MYCTH_2303534 MYCTH_2303682 MYCTH_2305590 MYCTH_2303781 MYCTH_2305642 MYCTH_2304423 MYCTH_2304509 MYCTH_2306837 MYCTH_2111282 MYCTH_82782 MYCTH_2309554 MYCTH_2308145 MYCTH_23084…
0.0413031	12	21	2.86442	Rab GTPase binding	http://amigo.geneontology.org/amigo/term/GO:0017137	MYCTH_2294200 MYCTH_2299252 MYCTH_2299254 MYCTH_2299288 MYCTH_2297705 MYCTH_2305937 MYCTH_2308666 MYCTH_2308943 MYCTH_2312518 MYCTH_2312763 MYCTH_18938 MYCTH_2312007
0.0413031	26	67	1.94524	Carboxylic acid transmembrane transporter activity	http://amigo.geneontology.org/amigo/term/GO:0046943	MYCTH_2295092 MYCTH_2295321 MYCTH_2295416 MYCTH_2295501 MYCTH_2300600 MYCTH_2302393 MYCTH_2301109 MYCTH_2117187 MYCTH_2302135 MYCTH_2127034 MYCTH_80276 MYCTH_2303534 MYCTH_2305590 MYCTH_2305642 MYCTH_2304423 MYCTH_2306837 MYCTH_82782 MYCTH_2309554 MYCTH_2308145 MYCTH_2308494 MYCTH_2309925 MYCTH_2311192 MYCTH_2312467 MYCTH_2312697 MYCTH_2311263 MYCTH_2316511
0.0413031	130	498	1.30855	Cellular localization	http://amigo.geneontology.org/amigo/term/GO:0051641	MYCTH_2295923 MYCTH_2055144 MYCTH_2296009 MYCTH_2294200 MYCTH_2131445 MYCTH_2298055 MYCTH_113715 MYCTH_2074571 MYCTH_2294343 MYCTH_2296196 MYCTH_2050996 MYCTH_2031956 MYCTH_75070 MYCTH_2294367 MYCTH_2294398 MYCTH_2294478 MYCTH_2294483 MYCTH_2294643 MYCTH_2294655 MYCTH_2294706 MYCTH_37094 MYCTH_2298562 MYCTH_2294815 MYCTH_2298637 MYCTH_2298717 MYCTH_2294980 MYCTH_2296914 MYCTH_2298795 MYCTH_229881…
0.0413031	37	107	1.73338	Anion transmembrane transport	http://amigo.geneontology.org/amigo/term/GO:0098656	MYCTH_2294197 MYCTH_2298040 MYCTH_2295092 MYCTH_2295321 MYCTH_2295416 MYCTH_2295501 MYCTH_2300600 MYCTH_2302393 MYCTH_2301109 MYCTH_2301123 MYCTH_2117187 MYCTH_2301772 MYCTH_2302135 MYCTH_2304596 MYCTH_2127034 MYCTH_80276 MYCTH_2303534 MYCTH_2303682 MYCTH_2305590 MYCTH_2303781 MYCTH_2305642 MYCTH_2304423 MYCTH_2304509 MYCTH_2306837 MYCTH_2111282 MYCTH_82782 MYCTH_2309554 MYCTH_2308145 MYCTH_23084…
0.0413031	17	36	2.36713	Vesicle tethering complex	http://amigo.geneontology.org/amigo/term/GO:0099023	MYCTH_113715 MYCTH_2294367 MYCTH_2298813 MYCTH_2295254 MYCTH_2299252 MYCTH_2302278 MYCTH_2302374 MYCTH_2301271 MYCTH_2302071 MYCTH_2305025 MYCTH_2305937 MYCTH_2306297 MYCTH_2112071 MYCTH_2308711 MYCTH_2309814 MYCTH_2312908 MYCTH_2311673
0.0413031	26	67	1.94524	Carboxylic acid transmembrane transport	http://amigo.geneontology.org/amigo/term/GO:1905039	MYCTH_2295092 MYCTH_2295321 MYCTH_2295416 MYCTH_2295501 MYCTH_2300600 MYCTH_2302393 MYCTH_2301109 MYCTH_2117187 MYCTH_2302135 MYCTH_2127034 MYCTH_80276 MYCTH_2303534 MYCTH_2305590 MYCTH_2305642 MYCTH_2304423 MYCTH_2306837 MYCTH_82782 MYCTH_2309554 MYCTH_2308145 MYCTH_2308494 MYCTH_2309925 MYCTH_2311192 MYCTH_2312467 MYCTH_2312697 MYCTH_2311263 MYCTH_2316511
0.0413031	85	303	1.40622	Plasma membrane	http://amigo.geneontology.org/amigo/term/GO:0005886	MYCTH_2294197 MYCTH_2296151 MYCTH_2298042 MYCTH_2298100 MYCTH_2294267 MYCTH_2298153 MYCTH_2123876 MYCTH_2294433 MYCTH_2296300 MYCTH_2296812 MYCTH_2297035 MYCTH_2299040 MYCTH_2295321 MYCTH_2295353 MYCTH_2295392 MYCTH_2295416 MYCTH_2295501 MYCTH_2297460 MYCTH_2116256 MYCTH_2293995 MYCTH_2295883 MYCTH_2297783 MYCTH_2116710 MYCTH_2300600 MYCTH_100809 MYCTH_2059249 MYCTH_2301123 MYCTH_106819 MYCTH_230…
0.0413031	128	490	1.30945	Cell periphery	http://amigo.geneontology.org/amigo/term/GO:0071944	MYCTH_2294189 MYCTH_2294197 MYCTH_2296151 MYCTH_2298042 MYCTH_2298055 MYCTH_2298100 MYCTH_2294267 MYCTH_2074571 MYCTH_2296160 MYCTH_2296224 MYCTH_2298153 MYCTH_2123876 MYCTH_2294433 MYCTH_2296300 MYCTH_2296382 MYCTH_2294478 MYCTH_105063 MYCTH_2294655 MYCTH_2106260 MYCTH_2294980 MYCTH_2296812 MYCTH_2298813 MYCTH_2297035 MYCTH_2299040 MYCTH_2295321 MYCTH_2295353 MYCTH_2295392 MYCTH_2297176 MYCTH_22…
0.0523011	16	35	2.29154	Amino acid transmembrane transport	http://amigo.geneontology.org/amigo/term/GO:0003333	MYCTH_2295092 MYCTH_2295416 MYCTH_2301109 MYCTH_2117187 MYCTH_2302135 MYCTH_2305590 MYCTH_82782 MYCTH_2309554 MYCTH_2308145 MYCTH_2308494 MYCTH_2309925 MYCTH_2311192 MYCTH_2312467 MYCTH_2312697 MYCTH_2311263 MYCTH_2316511
0.0535547	21	52	2.02438	Mixed, incl. chromosome, telomeric region, and microtubule organizing center		MYCTH_2297957 MYCTH_2298116 MYCTH_2298511 MYCTH_2294895 MYCTH_104959 MYCTH_2117572 MYCTH_2302776 MYCTH_100744 MYCTH_2300299 MYCTH_101406 MYCTH_2305589 MYCTH_2306252 MYCTH_2306295 MYCTH_54073 MYCTH_2066367 MYCTH_2308011 MYCTH_2312952 MYCTH_19035 MYCTH_2311391 MYCTH_2311537 MYCTH_2130929
0.0535547	15	32	2.34972	Mostly uncharacterized, incl. vacuole-er tethering, and response to salt stress		MYCTH_2053489 MYCTH_2296160 MYCTH_2295152 MYCTH_2297082 MYCTH_2297639 MYCTH_2293962 MYCTH_2293995 MYCTH_2302605 MYCTH_2301911 MYCTH_2062582 MYCTH_2307148 MYCTH_2306564 MYCTH_74816 MYCTH_2310254 MYCTH_2312683
0.0535547	14	29	2.41994	Movement of cell or subcellular component	http://amigo.geneontology.org/amigo/term/GO:0006928	MYCTH_2294147 MYCTH_2074571 MYCTH_2294478 MYCTH_2294655 MYCTH_2293965 MYCTH_2299718 MYCTH_2302476 MYCTH_66088 MYCTH_101105 MYCTH_2066367 MYCTH_83111 MYCTH_2308140 MYCTH_2308360 MYCTH_2309747
0.0535547	11	20	2.75701	DNA replication preinitiation complex	http://amigo.geneontology.org/amigo/term/GO:0031261	MYCTH_99456 MYCTH_2298672 MYCTH_2299355 MYCTH_2295747 MYCTH_2295768 MYCTH_2301067 MYCTH_2306826 MYCTH_2308759 MYCTH_2309812 MYCTH_2310831 MYCTH_2312134
0.0598464	17	39	2.18504	Aromatic amino acid family biosynthetic process, and arginine metabolic process		MYCTH_2296153 MYCTH_2294429 MYCTH_105063 MYCTH_2295290 MYCTH_2295392 MYCTH_2302511 MYCTH_2300695 MYCTH_2302623 MYCTH_2305104 MYCTH_2303583 MYCTH_2303613 MYCTH_2307549 MYCTH_2307770 MYCTH_2310121 MYCTH_2312467 MYCTH_2312474 MYCTH_2312849
0.0598464	44	139	1.58677	Anion transport	http://amigo.geneontology.org/amigo/term/GO:0006820	MYCTH_2294197 MYCTH_2298040 MYCTH_2295092 MYCTH_2295321 MYCTH_2295416 MYCTH_2295501 MYCTH_2295799 MYCTH_2295800 MYCTH_2295903 MYCTH_2300600 MYCTH_2302393 MYCTH_2301109 MYCTH_2301123 MYCTH_2117187 MYCTH_2301772 MYCTH_2302129 MYCTH_2302135 MYCTH_2304596 MYCTH_2127034 MYCTH_80276 MYCTH_2303534 MYCTH_2303682 MYCTH_2305590 MYCTH_2303781 MYCTH_2305642 MYCTH_2304292 MYCTH_2304423 MYCTH_2304509 MYCTH_230…
0.0621919	16	36	2.22789	Amino acid transmembrane transporter activity	http://amigo.geneontology.org/amigo/term/GO:0015171	MYCTH_2295092 MYCTH_2295416 MYCTH_2301109 MYCTH_2117187 MYCTH_2302135 MYCTH_2305590 MYCTH_82782 MYCTH_2309554 MYCTH_2308145 MYCTH_2308494 MYCTH_2309925 MYCTH_2311192 MYCTH_2312467 MYCTH_2312697 MYCTH_2311263 MYCTH_2316511
0.0621919	19	46	2.07048	Cell division site	http://amigo.geneontology.org/amigo/term/GO:0032153	MYCTH_2296224 MYCTH_2298153 MYCTH_2123876 MYCTH_2298262 MYCTH_2294980 MYCTH_2299193 MYCTH_2302369 MYCTH_2302755 MYCTH_2302919 MYCTH_2301261 MYCTH_106819 MYCTH_2300221 MYCTH_101105 MYCTH_81000 MYCTH_2306850 MYCTH_82558 MYCTH_2309360 MYCTH_2309368 MYCTH_2066367
0.0621919	116	445	1.30669	Hydrolase		MYCTH_73270 MYCTH_2299780 MYCTH_2294006 MYCTH_2294074 MYCTH_2295923 MYCTH_37570 MYCTH_2296151 MYCTH_2296153 MYCTH_2055311 MYCTH_2294347 MYCTH_2296179 MYCTH_2296382 MYCTH_2298363 MYCTH_2294755 MYCTH_2298672 MYCTH_2294863 MYCTH_2296814 MYCTH_2298870 MYCTH_42071 MYCTH_2298894 MYCTH_2295268 MYCTH_104936 MYCTH_2299014 MYCTH_2297176 MYCTH_2299100 MYCTH_2313535 MYCTH_109566 MYCTH_2295747 MYCTH_2295768 M…
0.0624589	9	15	3.00765	Motor protein		MYCTH_2294478 MYCTH_2294655 MYCTH_2293965 MYCTH_2302476 MYCTH_66088 MYCTH_83111 MYCTH_2308140 MYCTH_2308360 MYCTH_2309747
0.070827	13	27	2.41354	Mixed, incl. sulfate assimilation, and nitrate assimilation		MYCTH_113457 MYCTH_2298133 MYCTH_2298190 MYCTH_104936 MYCTH_2298994 MYCTH_2299273 MYCTH_2302460 MYCTH_2300332 MYCTH_2306300 MYCTH_2308129 MYCTH_2308345 MYCTH_2310241 MYCTH_2311282
0.070827	11	21	2.62572	DNA replication initiation	http://amigo.geneontology.org/amigo/term/GO:0006270	MYCTH_99456 MYCTH_2298672 MYCTH_2299355 MYCTH_2295747 MYCTH_2295768 MYCTH_2301067 MYCTH_2090680 MYCTH_2061829 MYCTH_2306826 MYCTH_2308759 MYCTH_2309812
0.0800363	40	126	1.59135	Golgi vesicle transport, and retrograde transport, endosome to Golgi		MYCTH_113715 MYCTH_2294367 MYCTH_2314125 MYCTH_2298717 MYCTH_2296824 MYCTH_2298813 MYCTH_63795 MYCTH_2295254 MYCTH_2299252 MYCTH_2299254 MYCTH_2297705 MYCTH_2302278 MYCTH_2302374 MYCTH_2301271 MYCTH_2301968 MYCTH_2302071 MYCTH_2302072 MYCTH_2302128 MYCTH_2305025 MYCTH_2303134 MYCTH_2062179 MYCTH_2306744 MYCTH_2305937 MYCTH_2306297 MYCTH_2309368 MYCTH_2308649 MYCTH_2112071 MYCTH_2308711 MYCTH_2309…
0.0850794	20	51	1.96578	Mitotic nuclear division	http://amigo.geneontology.org/amigo/term/GO:0140014	MYCTH_2050996 MYCTH_2031956 MYCTH_75070 MYCTH_76096 MYCTH_2299193 MYCTH_2293965 MYCTH_2142867 MYCTH_2302755 MYCTH_101105 MYCTH_2300329 MYCTH_2126987 MYCTH_50142 MYCTH_2304515 MYCTH_54073 MYCTH_2066367 MYCTH_2308360 MYCTH_71014 MYCTH_74504 MYCTH_85534 MYCTH_2311445
0.0932197	19	48	1.98421	Mixed, incl. exocytosis, and retrograde transport, endosome to golgi		MYCTH_2296824 MYCTH_2298813 MYCTH_2295254 MYCTH_2299254 MYCTH_2297705 MYCTH_2302278 MYCTH_2302374 MYCTH_2301968 MYCTH_2302071 MYCTH_2305025 MYCTH_2303134 MYCTH_2062179 MYCTH_2305937 MYCTH_2306297 MYCTH_2309915 MYCTH_2310888 MYCTH_2312860 MYCTH_2312908 MYCTH_2311673
0.0932197	32	96	1.67091	Mostly uncharacterized, incl. microtubule organizing center, and transcription regulatory region sequence-specific dna binding		MYCTH_2297957 MYCTH_2298116 MYCTH_2298511 MYCTH_2124085 MYCTH_2294895 MYCTH_2295120 MYCTH_104959 MYCTH_2142157 MYCTH_44689 MYCTH_2117572 MYCTH_2302776 MYCTH_2300968 MYCTH_100744 MYCTH_2301415 MYCTH_2300299 MYCTH_2304877 MYCTH_101406 MYCTH_2305589 MYCTH_2307698 MYCTH_2306252 MYCTH_2306295 MYCTH_54073 MYCTH_2066367 MYCTH_2308011 MYCTH_2309802 MYCTH_2121672 MYCTH_2312952 MYCTH_19035 MYCTH_2311391 MY…
0.0932197	5	6	4.17729	Mixed, incl. ubiquitin conjugating enzyme binding, and ubiquitin protein ligase activity		MYCTH_2298511 MYCTH_2117572 MYCTH_2302776 MYCTH_2305589 MYCTH_2311391
0.0932197	10	19	2.63829	Beta-glucosidase activity	http://amigo.geneontology.org/amigo/term/GO:0008422	MYCTH_2299780 MYCTH_2296382 MYCTH_2297176 MYCTH_2302509 MYCTH_2059579 MYCTH_2305407 MYCTH_102522 MYCTH_82558 MYCTH_2306588 MYCTH_38200
0.0932197	28	81	1.7328	Organic anion transmembrane transporter activity	http://amigo.geneontology.org/amigo/term/GO:0008514	MYCTH_2298040 MYCTH_2295092 MYCTH_2295321 MYCTH_2295416 MYCTH_2295501 MYCTH_2300600 MYCTH_2302393 MYCTH_2301109 MYCTH_2117187 MYCTH_2302135 MYCTH_2127034 MYCTH_80276 MYCTH_2303534 MYCTH_2305590 MYCTH_2305642 MYCTH_2304423 MYCTH_2306837 MYCTH_2111282 MYCTH_82782 MYCTH_2309554 MYCTH_2308145 MYCTH_2308494 MYCTH_2309925 MYCTH_2311192 MYCTH_2312467 MYCTH_2312697 MYCTH_2311263 MYCTH_2316511
0.0932197	5	6	4.17729	ATP-dependent microtubule motor activity, plus-end-directed	http://amigo.geneontology.org/amigo/term/GO:0008574	MYCTH_2294655 MYCTH_2293965 MYCTH_2302476 MYCTH_66088 MYCTH_2308360
0.0932197	5	6	4.17729	Nucleobase transmembrane transporter activity	http://amigo.geneontology.org/amigo/term/GO:0015205	MYCTH_2059249 MYCTH_2304406 MYCTH_2308506 MYCTH_2310258 MYCTH_2310954
0.0932197	5	6	4.17729	Nucleobase transport	http://amigo.geneontology.org/amigo/term/GO:0015851	MYCTH_2059249 MYCTH_2304406 MYCTH_2308506 MYCTH_2310258 MYCTH_2310954
0.0932197	5	6	4.17729	Oxidoreductase activity, acting on the ch-nh2 group of donors, oxygen as acceptor	http://amigo.geneontology.org/amigo/term/GO:0016641	MYCTH_39133 MYCTH_2296164 MYCTH_2308831 MYCTH_60632 MYCTH_2311035
0.0932197	11	22	2.50637	mRNA 3-end processing	http://amigo.geneontology.org/amigo/term/GO:0031124	MYCTH_2294503 MYCTH_2294810 MYCTH_2298931 MYCTH_2299149 MYCTH_2302558 MYCTH_92395 MYCTH_2303763 MYCTH_49818 MYCTH_2308652 MYCTH_2310189 MYCTH_2312608
0.0932197	22	59	1.86916	Cell tip	http://amigo.geneontology.org/amigo/term/GO:0051286	MYCTH_2298055 MYCTH_2296224 MYCTH_2298153 MYCTH_2294980 MYCTH_2298813 MYCTH_2297035 MYCTH_2295720 MYCTH_2295903 MYCTH_2302278 MYCTH_2302919 MYCTH_2301261 MYCTH_2300185 MYCTH_2302198 MYCTH_2306612 MYCTH_2309360 MYCTH_2309368 MYCTH_2308423 MYCTH_2308773 MYCTH_2310888 MYCTH_2312860 MYCTH_2311665 MYCTH_2311673
0.0932197	22	59	1.86916	Cell pole	http://amigo.geneontology.org/amigo/term/GO:0060187	MYCTH_2298055 MYCTH_2296224 MYCTH_2298153 MYCTH_2294980 MYCTH_2298813 MYCTH_2297035 MYCTH_2295720 MYCTH_2295903 MYCTH_2302278 MYCTH_2302919 MYCTH_2301261 MYCTH_2300185 MYCTH_2302198 MYCTH_2306612 MYCTH_2309360 MYCTH_2309368 MYCTH_2308423 MYCTH_2308773 MYCTH_2310888 MYCTH_2312860 MYCTH_2311665 MYCTH_2311673
0.10304	19	49	1.94372	RNA 3-end processing	http://amigo.geneontology.org/amigo/term/GO:0031123	MYCTH_2294503 MYCTH_2294810 MYCTH_2298716 MYCTH_2296915 MYCTH_2298931 MYCTH_2299039 MYCTH_2299134 MYCTH_2299149 MYCTH_2115531 MYCTH_2302558 MYCTH_92395 MYCTH_2304593 MYCTH_2305317 MYCTH_2303763 MYCTH_49818 MYCTH_2307431 MYCTH_2308652 MYCTH_2310189 MYCTH_2312608
0.10304	19	49	1.94372	Cortical cytoskeleton	http://amigo.geneontology.org/amigo/term/GO:0030863	MYCTH_2298055 MYCTH_2074571 MYCTH_2296224 MYCTH_2294478 MYCTH_105063 MYCTH_2294655 MYCTH_2294980 MYCTH_2302369 MYCTH_2302919 MYCTH_2300185 MYCTH_2300221 MYCTH_2302198 MYCTH_2304984 MYCTH_2305048 MYCTH_2304395 MYCTH_2306850 MYCTH_2308681 MYCTH_2310222 MYCTH_2312943
0.107399	7	11	3.18993	Double-strand break repair via break-induced replication	http://amigo.geneontology.org/amigo/term/GO:0000727	MYCTH_2298672 MYCTH_2299355 MYCTH_2295747 MYCTH_2295768 MYCTH_2308759 MYCTH_2309812 MYCTH_2310831
0.107399	7	11	3.18993	Oxidoreductase activity, acting on the ch-nh2 group of donors	http://amigo.geneontology.org/amigo/term/GO:0016638	MYCTH_39133 MYCTH_2296164 MYCTH_2306928 MYCTH_2308831 MYCTH_60632 MYCTH_2311035 MYCTH_2312662
0.108329	20	53	1.8916	Ras GTPase binding	http://amigo.geneontology.org/amigo/term/GO:0017016	MYCTH_2294147 MYCTH_2294200 MYCTH_2294343 MYCTH_2294980 MYCTH_2299252 MYCTH_2299254 MYCTH_2299288 MYCTH_2299291 MYCTH_2297705 MYCTH_2301261 MYCTH_2307107 MYCTH_2305937 MYCTH_2306297 MYCTH_2306612 MYCTH_2308666 MYCTH_2308943 MYCTH_2312518 MYCTH_2312763 MYCTH_18938 MYCTH_2312007
0.108329	20	53	1.8916	Small gtpase binding	http://amigo.geneontology.org/amigo/term/GO:0031267	MYCTH_2294147 MYCTH_2294200 MYCTH_2294343 MYCTH_2294980 MYCTH_2299252 MYCTH_2299254 MYCTH_2299288 MYCTH_2299291 MYCTH_2297705 MYCTH_2301261 MYCTH_2307107 MYCTH_2305937 MYCTH_2306297 MYCTH_2306612 MYCTH_2308666 MYCTH_2308943 MYCTH_2312518 MYCTH_2312763 MYCTH_18938 MYCTH_2312007
0.108329	33	102	1.62177	Microtubule cytoskeleton	http://amigo.geneontology.org/amigo/term/GO:0015630	MYCTH_2297957 MYCTH_2294200 MYCTH_2074571 MYCTH_105063 MYCTH_2294655 MYCTH_2294870 MYCTH_2299193 MYCTH_2297538 MYCTH_2293965 MYCTH_2299718 MYCTH_2057956 MYCTH_2302476 MYCTH_66088 MYCTH_2302755 MYCTH_2300913 MYCTH_2302939 MYCTH_101105 MYCTH_2058328 MYCTH_2117988 MYCTH_2304515 MYCTH_2064870 MYCTH_54073 MYCTH_2066367 MYCTH_83111 MYCTH_2308140 MYCTH_2308360 MYCTH_2309747 MYCTH_2309822 MYCTH_74504 MYC…
0.109444	36	114	1.58297	Cell cortex	http://amigo.geneontology.org/amigo/term/GO:0005938	MYCTH_2298055 MYCTH_2074571 MYCTH_2296224 MYCTH_2294478 MYCTH_105063 MYCTH_2294655 MYCTH_2294980 MYCTH_2298813 MYCTH_2295720 MYCTH_2302278 MYCTH_2302369 MYCTH_2302374 MYCTH_2302919 MYCTH_2301261 MYCTH_2300185 MYCTH_2300221 MYCTH_2302198 MYCTH_2304763 MYCTH_2304984 MYCTH_2305048 MYCTH_2303731 MYCTH_2303733 MYCTH_81000 MYCTH_2304395 MYCTH_2304515 MYCTH_2306850 MYCTH_2306297 MYCTH_2309360 MYCTH_2309…
0.115739	29	87	1.67091	Organelle localization	http://amigo.geneontology.org/amigo/term/GO:0051640	MYCTH_2074571 MYCTH_2050996 MYCTH_2031956 MYCTH_75070 MYCTH_2294478 MYCTH_2298813 MYCTH_2298909 MYCTH_2299718 MYCTH_2302374 MYCTH_2302476 MYCTH_66088 MYCTH_101105 MYCTH_2302128 MYCTH_2126987 MYCTH_2305025 MYCTH_2305337 MYCTH_2304479 MYCTH_2304515 MYCTH_2305937 MYCTH_2306564 MYCTH_2066367 MYCTH_2308360 MYCTH_2310099 MYCTH_2312489 MYCTH_2312561 MYCTH_2312908 MYCTH_85534 MYCTH_2311587 MYCTH_2311673
0.116222	12	26	2.31357	Microtubule-based movement	http://amigo.geneontology.org/amigo/term/GO:0007018	MYCTH_2074571 MYCTH_2294655 MYCTH_2293965 MYCTH_2299718 MYCTH_2302476 MYCTH_66088 MYCTH_101105 MYCTH_2066367 MYCTH_83111 MYCTH_2308140 MYCTH_2308360 MYCTH_2309747
0.117532	8	14	2.86442	NMS complex, and kinetochore assembly		MYCTH_2296196 MYCTH_2050996 MYCTH_2031956 MYCTH_75070 MYCTH_2300329 MYCTH_2126987 MYCTH_85534 MYCTH_2311445
0.117532	8	14	2.86442	mRNA polyadenylation	http://amigo.geneontology.org/amigo/term/GO:0006378	MYCTH_2294503 MYCTH_2294810 MYCTH_2299149 MYCTH_2302558 MYCTH_92395 MYCTH_49818 MYCTH_2308652 MYCTH_2312608
0.12308	9	17	2.65381	Regulation of vesicle-mediated transport	http://amigo.geneontology.org/amigo/term/GO:0060627	MYCTH_2294980 MYCTH_2300639 MYCTH_2302790 MYCTH_2304848 MYCTH_2305025 MYCTH_2305937 MYCTH_2308666 MYCTH_2308711 MYCTH_2312908
0.132042	16	40	2.0051	Secretion by cell	http://amigo.geneontology.org/amigo/term/GO:0032940	MYCTH_2298153 MYCTH_2298813 MYCTH_2298909 MYCTH_2299040 MYCTH_2295321 MYCTH_2302278 MYCTH_2302374 MYCTH_2300156 MYCTH_2305025 MYCTH_2305337 MYCTH_2306297 MYCTH_2308666 MYCTH_2310888 MYCTH_2312908 MYCTH_2311673 MYCTH_2312426
0.132042	16	40	2.0051	Secretion	http://amigo.geneontology.org/amigo/term/GO:0046903	MYCTH_2298153 MYCTH_2298813 MYCTH_2298909 MYCTH_2299040 MYCTH_2295321 MYCTH_2302278 MYCTH_2302374 MYCTH_2300156 MYCTH_2305025 MYCTH_2305337 MYCTH_2306297 MYCTH_2308666 MYCTH_2310888 MYCTH_2312908 MYCTH_2311673 MYCTH_2312426
0.132042	18	47	1.91977	FAD		MYCTH_2299749 MYCTH_39133 MYCTH_2296164 MYCTH_2294679 MYCTH_2298661 MYCTH_2299273 MYCTH_2299483 MYCTH_2313562 MYCTH_2297849 MYCTH_2302541 MYCTH_2300974 MYCTH_66783 MYCTH_2306862 MYCTH_95293 MYCTH_2306112 MYCTH_2309011 MYCTH_60632 MYCTH_111388
0.134703	25	73	1.71669	Regulation of signaling	http://amigo.geneontology.org/amigo/term/GO:0023051	MYCTH_2294200 MYCTH_2296224 MYCTH_2294518 MYCTH_2298717 MYCTH_2299014 MYCTH_40930 MYCTH_2297312 MYCTH_2295720 MYCTH_2297855 MYCTH_2302657 MYCTH_2300913 MYCTH_2301077 MYCTH_2092688 MYCTH_2304708 MYCTH_2304000 MYCTH_2306744 MYCTH_2305992 MYCTH_2309368 MYCTH_2307935 MYCTH_2308681 MYCTH_2308711 MYCTH_2308773 MYCTH_2309898 MYCTH_2310653 MYCTH_2311554
0.139245	6	9	3.34183	Vesicle targeting	http://amigo.geneontology.org/amigo/term/GO:0006903	MYCTH_2298813 MYCTH_2302374 MYCTH_2302128 MYCTH_2305025 MYCTH_2310099 MYCTH_2311673
0.151509	20	55	1.82282	Mostly uncharacterized, incl. chloride channel activity, and molecular adaptor activity		MYCTH_2299142 MYCTH_2299520 MYCTH_2297594 MYCTH_2295879 MYCTH_2302529 MYCTH_2305337 MYCTH_2303731 MYCTH_2303733 MYCTH_2303781 MYCTH_2305754 MYCTH_2306004 MYCTH_2306082 MYCTH_2316063 MYCTH_2144658 MYCTH_2308878 MYCTH_2309898 MYCTH_97974 MYCTH_2312835 MYCTH_2312904 MYCTH_2311554
0.151509	35	113	1.55262	Organic anion transport	http://amigo.geneontology.org/amigo/term/GO:0015711	MYCTH_2298040 MYCTH_2295092 MYCTH_2295321 MYCTH_2295416 MYCTH_2295501 MYCTH_2295799 MYCTH_2295800 MYCTH_2295903 MYCTH_2300600 MYCTH_2302393 MYCTH_2301109 MYCTH_2117187 MYCTH_2302129 MYCTH_2302135 MYCTH_2127034 MYCTH_80276 MYCTH_2303534 MYCTH_2305590 MYCTH_2305642 MYCTH_2304292 MYCTH_2304423 MYCTH_2306837 MYCTH_2111282 MYCTH_82782 MYCTH_2309554 MYCTH_2308145 MYCTH_2308494 MYCTH_2309925 MYCTH_20839…
0.151509	12	27	2.22789	Microtubule associated complex	http://amigo.geneontology.org/amigo/term/GO:0005875	MYCTH_2074571 MYCTH_2293965 MYCTH_2299718 MYCTH_2302476 MYCTH_66088 MYCTH_2304515 MYCTH_2064870 MYCTH_54073 MYCTH_2308140 MYCTH_2308360 MYCTH_2309747 MYCTH_2309822
0.157345	11	24	2.29751	Pre-replicative complex, and replication fork protection complex		MYCTH_2298672 MYCTH_2299355 MYCTH_2295747 MYCTH_2295768 MYCTH_46579 MYCTH_2301067 MYCTH_2301111 MYCTH_2306826 MYCTH_2309812 MYCTH_2310831 MYCTH_2312134
0.157345	14	34	2.06407	Exocytosis	http://amigo.geneontology.org/amigo/term/GO:0006887	MYCTH_2298153 MYCTH_2298813 MYCTH_2298909 MYCTH_2299040 MYCTH_2302278 MYCTH_2302374 MYCTH_2300156 MYCTH_2305025 MYCTH_2305337 MYCTH_2306297 MYCTH_2308666 MYCTH_2310888 MYCTH_2312908 MYCTH_2311673
0.157345	120	482	1.24799	Protein localization	http://amigo.geneontology.org/amigo/term/GO:0008104	MYCTH_2294115 MYCTH_2295923 MYCTH_2055144 MYCTH_2296009 MYCTH_2294200 MYCTH_2131445 MYCTH_2298090 MYCTH_113715 MYCTH_2294343 MYCTH_2296191 MYCTH_2296196 MYCTH_2050996 MYCTH_2031956 MYCTH_75070 MYCTH_2294367 MYCTH_2294398 MYCTH_2296320 MYCTH_2294483 MYCTH_2298430 MYCTH_2294643 MYCTH_2294706 MYCTH_37094 MYCTH_2298562 MYCTH_2294815 MYCTH_2296741 MYCTH_2298637 MYCTH_2294980 MYCTH_2296824 MYCTH_229691…
0.157345	14	34	2.06407	Glucosidase activity	http://amigo.geneontology.org/amigo/term/GO:0015926	MYCTH_2299780 MYCTH_2296382 MYCTH_2297176 MYCTH_2302509 MYCTH_2059579 MYCTH_2301053 MYCTH_2300079 MYCTH_2305407 MYCTH_2305458 MYCTH_102522 MYCTH_82558 MYCTH_2306588 MYCTH_38200 MYCTH_72393
0.157345	109	433	1.26187	Amide transport	http://amigo.geneontology.org/amigo/term/GO:0042886	MYCTH_2294115 MYCTH_2295923 MYCTH_2055144 MYCTH_2296009 MYCTH_2294200 MYCTH_2131445 MYCTH_2298040 MYCTH_2298090 MYCTH_113715 MYCTH_2294343 MYCTH_2296191 MYCTH_2294367 MYCTH_2294398 MYCTH_2296320 MYCTH_2294483 MYCTH_2298430 MYCTH_2294643 MYCTH_2294706 MYCTH_37094 MYCTH_2294815 MYCTH_2298637 MYCTH_2296824 MYCTH_2296914 MYCTH_2298795 MYCTH_2298813 MYCTH_2298894 MYCTH_2298909 MYCTH_2107938 MYCTH_2295…
0.160158	7	12	2.9241	Mitotic spindle assembly	http://amigo.geneontology.org/amigo/term/GO:0090307	MYCTH_2299193 MYCTH_2293965 MYCTH_2302755 MYCTH_101105 MYCTH_2304515 MYCTH_54073 MYCTH_71014
0.161731	9	18	2.50637	Mostly uncharacterized, incl. aspartyl protease, and carbonate dehydratase activity		MYCTH_2297305 MYCTH_2297802 MYCTH_2302494 MYCTH_2302552 MYCTH_2061546 MYCTH_2306185 MYCTH_2309026 MYCTH_2312604 MYCTH_2312694
0.161731	8	15	2.67346	Mixed, incl. garp complex, and golgi transport complex		MYCTH_113715 MYCTH_2294367 MYCTH_63795 MYCTH_2299252 MYCTH_2302072 MYCTH_2112071 MYCTH_2312687 MYCTH_2312763
0.161731	20	56	1.79027	Aromatic amino acid family biosynthetic process, and glutamine family amino acid metabolic process		MYCTH_2296153 MYCTH_2294429 MYCTH_105063 MYCTH_2295092 MYCTH_2295290 MYCTH_2295392 MYCTH_2302511 MYCTH_2300695 MYCTH_2302623 MYCTH_2305104 MYCTH_2303583 MYCTH_2303613 MYCTH_2307549 MYCTH_2307770 MYCTH_2308594 MYCTH_2315933 MYCTH_2310121 MYCTH_2312467 MYCTH_2312474 MYCTH_2312849
0.161731	8	15	2.67346	Serine-type endopeptidase activity	http://amigo.geneontology.org/amigo/term/GO:0004252	MYCTH_2296298 MYCTH_2298894 MYCTH_2293998 MYCTH_2303011 MYCTH_79026 MYCTH_2306020 MYCTH_2309026 MYCTH_2309828
0.161731	64	236	1.35939	Cellular amino acid metabolic process	http://amigo.geneontology.org/amigo/term/GO:0006520	MYCTH_39133 MYCTH_2294054 MYCTH_2294077 MYCTH_2297869 MYCTH_2296115 MYCTH_2296153 MYCTH_2296164 MYCTH_2298133 MYCTH_2298190 MYCTH_2294372 MYCTH_2294429 MYCTH_105063 MYCTH_2294749 MYCTH_76126 MYCTH_2296965 MYCTH_2295250 MYCTH_2295290 MYCTH_2295392 MYCTH_112996 MYCTH_2122605 MYCTH_99838 MYCTH_2297319 MYCTH_2054613 MYCTH_2299349 MYCTH_2297460 MYCTH_2293982 MYCTH_2297849 MYCTH_2302426 MYCTH_2302511 M…
0.161731	13	31	2.10212	Serine-type peptidase activity	http://amigo.geneontology.org/amigo/term/GO:0008236	MYCTH_2294250 MYCTH_2296298 MYCTH_2298894 MYCTH_2297119 MYCTH_2293998 MYCTH_2302321 MYCTH_2303011 MYCTH_79026 MYCTH_80274 MYCTH_2307580 MYCTH_2306020 MYCTH_2309026 MYCTH_2309828
0.161731	8	15	2.67346	Chromosome localization	http://amigo.geneontology.org/amigo/term/GO:0050000	MYCTH_2050996 MYCTH_2031956 MYCTH_75070 MYCTH_2299718 MYCTH_101105 MYCTH_2126987 MYCTH_2312561 MYCTH_85534
0.161731	8	15	2.67346	Establishment of chromosome localization	http://amigo.geneontology.org/amigo/term/GO:0051303	MYCTH_2050996 MYCTH_2031956 MYCTH_75070 MYCTH_2299718 MYCTH_101105 MYCTH_2126987 MYCTH_2312561 MYCTH_85534
0.161731	20	56	1.79027	Establishment of organelle localization	http://amigo.geneontology.org/amigo/term/GO:0051656	MYCTH_2074571 MYCTH_2050996 MYCTH_2031956 MYCTH_75070 MYCTH_2294478 MYCTH_2298813 MYCTH_2299718 MYCTH_2302374 MYCTH_2302476 MYCTH_66088 MYCTH_101105 MYCTH_2302128 MYCTH_2126987 MYCTH_2305025 MYCTH_2066367 MYCTH_2308360 MYCTH_2310099 MYCTH_2312561 MYCTH_85534 MYCTH_2311673
0.161731	49	172	1.42805	Alpha-amino acid metabolic process	http://amigo.geneontology.org/amigo/term/GO:1901605	MYCTH_39133 MYCTH_2294077 MYCTH_2296115 MYCTH_2296153 MYCTH_2296164 MYCTH_2298133 MYCTH_2298190 MYCTH_105063 MYCTH_2294749 MYCTH_76126 MYCTH_2296965 MYCTH_2295250 MYCTH_2295290 MYCTH_2295392 MYCTH_99838 MYCTH_2297319 MYCTH_2054613 MYCTH_2299349 MYCTH_2297460 MYCTH_2297849 MYCTH_2302426 MYCTH_2302511 MYCTH_2300695 MYCTH_2314882 MYCTH_2300974 MYCTH_2301934 MYCTH_2300236 MYCTH_2133056 MYCTH_2133058 …
0.162405	60	219	1.37335	Inorganic molecular entity transmembrane transporter activity	http://amigo.geneontology.org/amigo/term/GO:0015318	MYCTH_2294197 MYCTH_2298040 MYCTH_2294253 MYCTH_2085975 MYCTH_2294433 MYCTH_2295092 MYCTH_2295321 MYCTH_2295416 MYCTH_2295501 MYCTH_38365 MYCTH_2299322 MYCTH_2295883 MYCTH_2300600 MYCTH_2302393 MYCTH_2300793 MYCTH_2301109 MYCTH_2301123 MYCTH_2117187 MYCTH_2301772 MYCTH_2302135 MYCTH_2304596 MYCTH_2127034 MYCTH_2093133 MYCTH_80276 MYCTH_2303534 MYCTH_2091985 MYCTH_2303682 MYCTH_2305590 MYCTH_23037…
0.166292	46	160	1.44116	Lyase activity	http://amigo.geneontology.org/amigo/term/GO:0016829	MYCTH_114166 MYCTH_2298064 MYCTH_2294267 MYCTH_2294309 MYCTH_2298452 MYCTH_2296875 MYCTH_43573 MYCTH_2296965 MYCTH_2295250 MYCTH_2297116 MYCTH_112996 MYCTH_2051357 MYCTH_2297416 MYCTH_2299349 MYCTH_2295666 MYCTH_2300401 MYCTH_2302433 MYCTH_2302437 MYCTH_2300738 MYCTH_2302623 MYCTH_2301934 MYCTH_2133058 MYCTH_2302034 MYCTH_2305104 MYCTH_2061596 MYCTH_2303583 MYCTH_2303738 MYCTH_2305611 MYCTH_23073…
0.166922	5	7	3.58053	CORVET complex		MYCTH_2295254 MYCTH_2302071 MYCTH_2305025 MYCTH_2305937 MYCTH_2312908
0.166922	5	7	3.58053	Mixed, incl. central plaque of spindle pole body, and telomere assembly		MYCTH_2306252 MYCTH_54073 MYCTH_2066367 MYCTH_2308011 MYCTH_2312952
0.166922	5	7	3.58053	MCM complex	http://amigo.geneontology.org/amigo/term/GO:0042555	MYCTH_2298672 MYCTH_2299355 MYCTH_2295747 MYCTH_2295768 MYCTH_2309812
0.17505	16	42	1.90962	Mixed, incl. chitin binding, and fungal-type cell wall organization or biogenesis		MYCTH_2294006 MYCTH_2298363 MYCTH_2294705 MYCTH_37110 MYCTH_2297538 MYCTH_2313954 MYCTH_2300996 MYCTH_78540 MYCTH_2306973 MYCTH_83041 MYCTH_2307515 MYCTH_2307666 MYCTH_95226 MYCTH_2306588 MYCTH_2306612 MYCTH_2309360
0.17505	23	68	1.69549	Microtubule, and nms complex		MYCTH_2074571 MYCTH_2294310 MYCTH_2296196 MYCTH_2050996 MYCTH_2031956 MYCTH_75070 MYCTH_2294655 MYCTH_2299193 MYCTH_2293965 MYCTH_2299718 MYCTH_2302476 MYCTH_66088 MYCTH_2302755 MYCTH_2302939 MYCTH_2300329 MYCTH_2126987 MYCTH_2064870 MYCTH_83111 MYCTH_2308360 MYCTH_2309747 MYCTH_2309822 MYCTH_85534 MYCTH_2311445
0.180907	70	264	1.32914	Vesicle-mediated transport	http://amigo.geneontology.org/amigo/term/GO:0016192	MYCTH_2296009 MYCTH_2294147 MYCTH_113715 MYCTH_2298153 MYCTH_2294367 MYCTH_2294390 MYCTH_2294478 MYCTH_37094 MYCTH_2298637 MYCTH_2298717 MYCTH_2298813 MYCTH_106293 MYCTH_2298909 MYCTH_2295254 MYCTH_2299040 MYCTH_2299252 MYCTH_2299254 MYCTH_2295903 MYCTH_2302278 MYCTH_2302374 MYCTH_2302476 MYCTH_2302675 MYCTH_66088 MYCTH_2301004 MYCTH_2301271 MYCTH_2300156 MYCTH_2301875 MYCTH_2301968 MYCTH_2300185…
0.18544	36	120	1.50382	Cellular amino acid biosynthetic process	http://amigo.geneontology.org/amigo/term/GO:0008652	MYCTH_2296115 MYCTH_2296153 MYCTH_2298133 MYCTH_2298190 MYCTH_2294429 MYCTH_105063 MYCTH_2294749 MYCTH_2295290 MYCTH_2295392 MYCTH_99838 MYCTH_2297319 MYCTH_2054613 MYCTH_2299349 MYCTH_2297460 MYCTH_2302426 MYCTH_2300695 MYCTH_2314882 MYCTH_2301934 MYCTH_2300236 MYCTH_2133056 MYCTH_2133058 MYCTH_2305104 MYCTH_2303583 MYCTH_2305611 MYCTH_2303813 MYCTH_2306813 MYCTH_2306991 MYCTH_2307549 MYCTH_2307…
0.187612	103	411	1.25623	Establishment of localization in cell	http://amigo.geneontology.org/amigo/term/GO:0051649	MYCTH_2295923 MYCTH_2055144 MYCTH_2296009 MYCTH_2294200 MYCTH_2131445 MYCTH_113715 MYCTH_2074571 MYCTH_2294343 MYCTH_2050996 MYCTH_2031956 MYCTH_75070 MYCTH_2294367 MYCTH_2294398 MYCTH_2294478 MYCTH_2294483 MYCTH_2294643 MYCTH_2294655 MYCTH_2294706 MYCTH_37094 MYCTH_2294815 MYCTH_2298637 MYCTH_2298717 MYCTH_2296914 MYCTH_2298795 MYCTH_2298813 MYCTH_106293 MYCTH_2298894 MYCTH_2107938 MYCTH_2295254…
0.188465	32	104	1.54238	Cytoskeletal protein binding	http://amigo.geneontology.org/amigo/term/GO:0008092	MYCTH_2298055 MYCTH_2294310 MYCTH_2050996 MYCTH_2031956 MYCTH_2294478 MYCTH_2294655 MYCTH_2299193 MYCTH_2293965 MYCTH_2299718 MYCTH_2302476 MYCTH_66088 MYCTH_2302755 MYCTH_2301261 MYCTH_2300185 MYCTH_101105 MYCTH_2304877 MYCTH_2304984 MYCTH_2305048 MYCTH_2305439 MYCTH_2306850 MYCTH_2306157 MYCTH_2306612 MYCTH_54073 MYCTH_83111 MYCTH_2308140 MYCTH_2308360 MYCTH_71014 MYCTH_2309747 MYCTH_2310222 MY…
0.189489	47	166	1.41927	Mitochondrial gene expression, and trna aminoacylation for protein translation		MYCTH_2297869 MYCTH_2294372 MYCTH_2298430 MYCTH_2294844 MYCTH_2294923 MYCTH_2296875 MYCTH_2298795 MYCTH_2299008 MYCTH_2295272 MYCTH_2295280 MYCTH_2299309 MYCTH_2297332 MYCTH_2295769 MYCTH_2075565 MYCTH_2031061 MYCTH_2293957 MYCTH_2293982 MYCTH_2295915 MYCTH_2297831 MYCTH_2302323 MYCTH_2078660 MYCTH_2301184 MYCTH_2301677 MYCTH_2299988 MYCTH_2090930 MYCTH_2302133 MYCTH_2304836 MYCTH_2305170 MYCTH_2…
0.193766	13	32	2.03643	Starch and sucrose metabolism		MYCTH_2299780 MYCTH_2297176 MYCTH_109566 MYCTH_2302509 MYCTH_2059579 MYCTH_66729 MYCTH_2305407 MYCTH_2303657 MYCTH_102522 MYCTH_116157 MYCTH_82558 MYCTH_2309516 MYCTH_38200
0.193766	13	32	2.03643	Serine hydrolase activity	http://amigo.geneontology.org/amigo/term/GO:0017171	MYCTH_2294250 MYCTH_2296298 MYCTH_2298894 MYCTH_2297119 MYCTH_2293998 MYCTH_2302321 MYCTH_2303011 MYCTH_79026 MYCTH_80274 MYCTH_2307580 MYCTH_2306020 MYCTH_2309026 MYCTH_2309828
0.196225	6	10	3.00765	Mixed, incl. endo-1,4-beta-xylanase activity, and serine protease		MYCTH_2297305 MYCTH_2297802 MYCTH_2302494 MYCTH_2061546 MYCTH_2309026 MYCTH_2312604
0.196225	6	10	3.00765	Mixed, incl. serine-type peptidase activity, and iron chelate transmembrane transporter activity		MYCTH_2297119 MYCTH_2303011 MYCTH_111035 MYCTH_80274 MYCTH_2307580 MYCTH_2307857
0.196225	6	10	3.00765	Glyoxylate metabolic process, and propionate catabolic process		MYCTH_2301729 MYCTH_2307312 MYCTH_82456 MYCTH_60632 MYCTH_2311001 MYCTH_2113541
0.196225	9	19	2.37446	Mixed, incl. sulfate assimilation, and memory		MYCTH_2298133 MYCTH_2298190 MYCTH_104936 MYCTH_2300332 MYCTH_2306300 MYCTH_2308129 MYCTH_2308345 MYCTH_2310241 MYCTH_2311282
0.196225	9	19	2.37446	DNA replication origin binding	http://amigo.geneontology.org/amigo/term/GO:0003688	MYCTH_2298672 MYCTH_2299355 MYCTH_2295747 MYCTH_2295768 MYCTH_2301067 MYCTH_2306826 MYCTH_2308759 MYCTH_2309812 MYCTH_2311393
0.196225	16	43	1.86521	Spindle pole body	http://amigo.geneontology.org/amigo/term/GO:0005816	MYCTH_2294200 MYCTH_2074571 MYCTH_2050996 MYCTH_2031956 MYCTH_2299193 MYCTH_2297575 MYCTH_2057956 MYCTH_2302755 MYCTH_101105 MYCTH_2058328 MYCTH_2117988 MYCTH_2118030 MYCTH_54073 MYCTH_2311393 MYCTH_2311427 MYCTH_2031268
0.196225	10	22	2.27852	Aromatic amino acid family biosynthetic process	http://amigo.geneontology.org/amigo/term/GO:0009073	MYCTH_2296153 MYCTH_2294429 MYCTH_105063 MYCTH_2294749 MYCTH_2302426 MYCTH_2305104 MYCTH_2303583 MYCTH_2307549 MYCTH_2310121 MYCTH_2312474
0.196225	25	77	1.62751	Regulation of cell communication	http://amigo.geneontology.org/amigo/term/GO:0010646	MYCTH_2294200 MYCTH_2296224 MYCTH_2294518 MYCTH_2298717 MYCTH_2299014 MYCTH_40930 MYCTH_2297312 MYCTH_2295720 MYCTH_2297855 MYCTH_2302657 MYCTH_2300913 MYCTH_2301077 MYCTH_2092688 MYCTH_2304708 MYCTH_2304000 MYCTH_2306744 MYCTH_2305992 MYCTH_2309368 MYCTH_2307935 MYCTH_2308681 MYCTH_2308711 MYCTH_2308773 MYCTH_2309898 MYCTH_2310653 MYCTH_2311554
0.196225	19	54	1.76374	Tubulin binding	http://amigo.geneontology.org/amigo/term/GO:0015631	MYCTH_2294310 MYCTH_2050996 MYCTH_2031956 MYCTH_2294655 MYCTH_2299193 MYCTH_2293965 MYCTH_2299718 MYCTH_2302476 MYCTH_66088 MYCTH_2302755 MYCTH_101105 MYCTH_2305439 MYCTH_2306157 MYCTH_54073 MYCTH_83111 MYCTH_2308140 MYCTH_2308360 MYCTH_71014 MYCTH_2309747
0.196225	16	43	1.86521	Export from cell	http://amigo.geneontology.org/amigo/term/GO:0140352	MYCTH_2298153 MYCTH_2298813 MYCTH_2298909 MYCTH_2299040 MYCTH_2295321 MYCTH_2302278 MYCTH_2302374 MYCTH_2300156 MYCTH_2305025 MYCTH_2305337 MYCTH_2306297 MYCTH_2308666 MYCTH_2310888 MYCTH_2312908 MYCTH_2311673 MYCTH_2312426
0.196225	9	19	2.37446	Cell-cell junction	http://amigo.geneontology.org/amigo/term/GO:0005911	MYCTH_2296179 MYCTH_2295268 MYCTH_2297116 MYCTH_2302831 MYCTH_2304877 MYCTH_2305886 MYCTH_69746 MYCTH_82772 MYCTH_2312847
0.197288	7	13	2.69917	Mostly uncharacterized, incl. cytoskeleton organization		MYCTH_2295983 MYCTH_2294300 MYCTH_2300662 MYCTH_2300351 MYCTH_2308258 MYCTH_2308347 MYCTH_2310183
0.197288	7	13	2.69917	mRNA cleavage factor complex	http://amigo.geneontology.org/amigo/term/GO:0005849	MYCTH_2294503 MYCTH_2294810 MYCTH_2302558 MYCTH_92395 MYCTH_49818 MYCTH_2308652 MYCTH_2312608
0.197288	8	16	2.50637	Ubiquinone biosynthetic process	http://amigo.geneontology.org/amigo/term/GO:0006744	MYCTH_2298661 MYCTH_2313562 MYCTH_2300663 MYCTH_2302123 MYCTH_2306283 MYCTH_2306542 MYCTH_2308814 MYCTH_2096317
0.197288	7	13	2.69917	O-methyltransferase activity	http://amigo.geneontology.org/amigo/term/GO:0008171	MYCTH_2299830 MYCTH_2298631 MYCTH_2298688 MYCTH_2297644 MYCTH_2062247 MYCTH_2303882 MYCTH_2306542
0.197288	8	16	2.50637	Transport along microtubule	http://amigo.geneontology.org/amigo/term/GO:0010970	MYCTH_2074571 MYCTH_2294655 MYCTH_2299718 MYCTH_2302476 MYCTH_66088 MYCTH_101105 MYCTH_2066367 MYCTH_2308360
0.197288	8	16	2.50637	Cell junction	http://amigo.geneontology.org/amigo/term/GO:0030054	MYCTH_2298562 MYCTH_106293 MYCTH_2295268 MYCTH_2299040 MYCTH_2304877 MYCTH_2309898 MYCTH_2069205 MYCTH_2312847
0.197288	8	16	2.50637	Quinone biosynthetic process	http://amigo.geneontology.org/amigo/term/GO:1901663	MYCTH_2298661 MYCTH_2313562 MYCTH_2300663 MYCTH_2302123 MYCTH_2306283 MYCTH_2306542 MYCTH_2308814 MYCTH_2096317

## Sheet: WTvsDres-1 16h_up
	up-regulated genes GO enrichment
Enrichment FDR	nGenes	Pathway Genes	Fold Enrichment	Pathway	URL	Genes
3.92131e-06	10	18	11.5661	Mostly uncharacterized, incl. seed development, and protein-ribulosamine 3-kinase activity		MYCTH_2314369 MYCTH_2314374 MYCTH_2297073 MYCTH_2300093 MYCTH_2300142 MYCTH_116603 MYCTH_17585 MYCTH_108781 MYCTH_2310154 MYCTH_2311805
6.04882e-05	12	36	6.93965	Mostly uncharacterized, incl. protein self-association, and olfactory behavior		MYCTH_98316 MYCTH_110532 MYCTH_2298380 MYCTH_2314896 MYCTH_87219 MYCTH_2301567 MYCTH_2305109 MYCTH_2303359 MYCTH_2305952 MYCTH_55928 MYCTH_2311457 MYCTH_2311687
0.000586985	9	25	7.49482	Mostly uncharacterized, incl. olfactory behavior, and response to farnesol		MYCTH_110532 MYCTH_2298380 MYCTH_2314896 MYCTH_2301567 MYCTH_2303359 MYCTH_2305952 MYCTH_55928 MYCTH_2311457 MYCTH_2311687
0.000586985	16	81	4.11238	Mixed, incl. pentose phosphate pathway, and starch and sucrose metabolism		MYCTH_2054249 MYCTH_2296974 MYCTH_2050031 MYCTH_2295601 MYCTH_2313529 MYCTH_2301334 MYCTH_2305783 MYCTH_112121 MYCTH_2309547 MYCTH_2309686 MYCTH_2308120 MYCTH_112227 MYCTH_2310298 MYCTH_113236 MYCTH_84302 MYCTH_2312374
0.000586985	11	39	5.87201	Sporulation resulting in formation of a cellular spore	http://amigo.geneontology.org/amigo/term/GO:0030435	MYCTH_2296064 MYCTH_2298183 MYCTH_97707 MYCTH_2297348 MYCTH_2299507 MYCTH_2313564 MYCTH_2300139 MYCTH_2304808 MYCTH_108416 MYCTH_2310279 MYCTH_75329
0.000724638	11	41	5.58557	Sporulation	http://amigo.geneontology.org/amigo/term/GO:0043934	MYCTH_2296064 MYCTH_2298183 MYCTH_97707 MYCTH_2297348 MYCTH_2299507 MYCTH_2313564 MYCTH_2300139 MYCTH_2304808 MYCTH_108416 MYCTH_2310279 MYCTH_75329
0.000724638	11	41	5.58557	Anatomical structure formation involved in morphogenesis	http://amigo.geneontology.org/amigo/term/GO:0048646	MYCTH_2296064 MYCTH_2298183 MYCTH_97707 MYCTH_2297348 MYCTH_2299507 MYCTH_2313564 MYCTH_2300139 MYCTH_2304808 MYCTH_108416 MYCTH_2310279 MYCTH_75329
0.000879512	9	28	6.6918	Mixed, incl. amino acid transport, and eisosome assembly		MYCTH_2297348 MYCTH_2088202 MYCTH_2299723 MYCTH_2302273 MYCTH_2301595 MYCTH_2306452 MYCTH_2309554 MYCTH_2310174 MYCTH_2312307
0.000879512	6	11	11.3558	Mixed, incl. eisosome assembly, and mannosyl-oligosaccharide glucosidase activity		MYCTH_2297348 MYCTH_2088202 MYCTH_2302273 MYCTH_2301595 MYCTH_2310174 MYCTH_2312307
0.000879512	6	11	11.3558	Mostly uncharacterized, incl. anchored component of plasma membrane		MYCTH_2314369 MYCTH_2297073 MYCTH_2300093 MYCTH_2300142 MYCTH_116603 MYCTH_2310154
0.000879512	5	7	14.8707	Cellular component assembly involved in morphogenesis	http://amigo.geneontology.org/amigo/term/GO:0010927	MYCTH_2298183 MYCTH_97707 MYCTH_2313564 MYCTH_2300139 MYCTH_108416
0.00111377	17	103	3.43614	Carbohydrate metabolic process, and dtdp-glucose 4,6-dehydratase activity		MYCTH_2054249 MYCTH_2296974 MYCTH_2050031 MYCTH_2295601 MYCTH_2313529 MYCTH_2301334 MYCTH_108416 MYCTH_2305783 MYCTH_112121 MYCTH_2309547 MYCTH_2309686 MYCTH_2308120 MYCTH_112227 MYCTH_2310298 MYCTH_113236 MYCTH_84302 MYCTH_2312374
0.00111377	7	17	8.57251	Mostly uncharacterized, incl. cell volume homeostasis, and dipeptidase		MYCTH_2298494 MYCTH_2294878 MYCTH_98992 MYCTH_2297853 MYCTH_2302804 MYCTH_2304603 MYCTH_2315625
0.00148716	18	117	3.20291	Mixed, incl. abc transporters, and cation transmembrane transporter activity		MYCTH_2296144 MYCTH_2296960 MYCTH_2297348 MYCTH_2088056 MYCTH_2088202 MYCTH_2299723 MYCTH_2302273 MYCTH_2301595 MYCTH_50335 MYCTH_2307257 MYCTH_2306452 MYCTH_2309554 MYCTH_2310174 MYCTH_61507 MYCTH_90632 MYCTH_2312918 MYCTH_2311715 MYCTH_2312307
0.00165951	6	13	9.60874	Ascospore formation	http://amigo.geneontology.org/amigo/term/GO:0030437	MYCTH_2298183 MYCTH_97707 MYCTH_2297348 MYCTH_2313564 MYCTH_2300139 MYCTH_108416
0.00165951	5	8	13.0118	Cellular component morphogenesis	http://amigo.geneontology.org/amigo/term/GO:0032989	MYCTH_2298183 MYCTH_97707 MYCTH_2313564 MYCTH_2300139 MYCTH_108416
0.00165951	6	13	9.60874	Sexual sporulation	http://amigo.geneontology.org/amigo/term/GO:0034293	MYCTH_2298183 MYCTH_97707 MYCTH_2297348 MYCTH_2313564 MYCTH_2300139 MYCTH_108416
0.00165951	6	13	9.60874	Sexual sporulation resulting in formation of a cellular spore	http://amigo.geneontology.org/amigo/term/GO:0043935	MYCTH_2298183 MYCTH_97707 MYCTH_2297348 MYCTH_2313564 MYCTH_2300139 MYCTH_108416
0.00180505	19	133	2.97413	Mixed, incl. abc transporters, and ion transmembrane transport		MYCTH_2296144 MYCTH_2296960 MYCTH_2298926 MYCTH_2297348 MYCTH_2088056 MYCTH_2088202 MYCTH_2299723 MYCTH_2302273 MYCTH_2301595 MYCTH_50335 MYCTH_2307257 MYCTH_2306452 MYCTH_2309554 MYCTH_2310174 MYCTH_61507 MYCTH_90632 MYCTH_2312918 MYCTH_2311715 MYCTH_2312307
0.0023226	6	14	8.9224	Response to temperature stimulus	http://amigo.geneontology.org/amigo/term/GO:0009266	MYCTH_109510 MYCTH_2088290 MYCTH_110532 MYCTH_87219 MYCTH_80427 MYCTH_2309547
0.0023226	6	14	8.9224	Response to heat	http://amigo.geneontology.org/amigo/term/GO:0009408	MYCTH_109510 MYCTH_2088290 MYCTH_110532 MYCTH_87219 MYCTH_80427 MYCTH_2309547
0.0026377	14	82	3.55445	Mixed, incl. transition metal ion transport, and integral component of plasma membrane		MYCTH_2296144 MYCTH_2296960 MYCTH_2297348 MYCTH_2088056 MYCTH_2088202 MYCTH_2299723 MYCTH_2302273 MYCTH_2301595 MYCTH_2306452 MYCTH_2309554 MYCTH_2310174 MYCTH_90632 MYCTH_2311715 MYCTH_2312307
0.00318442	6	15	8.32758	Respiratory chain complex iv assembly	http://amigo.geneontology.org/amigo/term/GO:0008535	MYCTH_2074790 MYCTH_2295729 MYCTH_2297590 MYCTH_2297826 MYCTH_2304541 MYCTH_2311966
0.00318442	10	45	4.62643	Carbohydrate biosynthetic process	http://amigo.geneontology.org/amigo/term/GO:0016051	MYCTH_2294418 MYCTH_2295601 MYCTH_66349 MYCTH_66338 MYCTH_2301334 MYCTH_2306943 MYCTH_2315623 MYCTH_108416 MYCTH_2309547 MYCTH_2312374
0.00349007	9	37	5.06407	Mixed, incl. vitamin b6 metabolism, and cell volume homeostasis		MYCTH_2298494 MYCTH_2294624 MYCTH_2294878 MYCTH_98992 MYCTH_2299543 MYCTH_2297853 MYCTH_2302804 MYCTH_2304603 MYCTH_2315625
0.00374242	5	10	10.4095	Mixed, incl. response to farnesol, and xenobiotic transmembrane transporter activity		MYCTH_110532 MYCTH_2301567 MYCTH_2303359 MYCTH_2305952 MYCTH_2311687
0.00402745	11	56	4.08943	Anatomical structure morphogenesis	http://amigo.geneontology.org/amigo/term/GO:0009653	MYCTH_2296064 MYCTH_2298183 MYCTH_97707 MYCTH_2297348 MYCTH_2299507 MYCTH_2313564 MYCTH_2300139 MYCTH_2304808 MYCTH_108416 MYCTH_2310279 MYCTH_75329
0.00413279	8	30	5.55172	Cellular carbohydrate biosynthetic process	http://amigo.geneontology.org/amigo/term/GO:0034637	MYCTH_2295601 MYCTH_66349 MYCTH_66338 MYCTH_2301334 MYCTH_2306943 MYCTH_108416 MYCTH_2309547 MYCTH_2312374
0.00454634	4	6	13.8793	Mixed, incl. regulation of calcineurin-nfat signaling cascade, and anaerobic respiration		MYCTH_2294684 MYCTH_2313449 MYCTH_2313584 MYCTH_2312794
0.00454634	7	23	6.3362	Mostly uncharacterized, incl. cell volume homeostasis, and ether lipid metabolism		MYCTH_2298494 MYCTH_2294878 MYCTH_98992 MYCTH_2297853 MYCTH_2302804 MYCTH_2304603 MYCTH_2315625
0.00454634	4	6	13.8793	Stress response		MYCTH_109510 MYCTH_110532 MYCTH_87219 MYCTH_80427
0.00474659	8	31	5.37263	Cell development	http://amigo.geneontology.org/amigo/term/GO:0048468	MYCTH_2296064 MYCTH_2298183 MYCTH_97707 MYCTH_2297348 MYCTH_2313564 MYCTH_2300139 MYCTH_108416 MYCTH_2310279
0.00507044	5	11	9.46316	Protein refolding, and chaperone binding		MYCTH_2088290 MYCTH_2294664 MYCTH_2300892 MYCTH_80427 MYCTH_112686
0.00507044	5	11	9.46316	Mostly uncharacterized, incl. dipeptidase, and cholesterol binding		MYCTH_2298494 MYCTH_2294878 MYCTH_98992 MYCTH_2297853 MYCTH_2315625
0.00706222	11	61	3.75424	Mixed, incl. pentose phosphate pathway, and pyruvate metabolic process		MYCTH_2054249 MYCTH_2296974 MYCTH_2050031 MYCTH_2313529 MYCTH_112121 MYCTH_2309686 MYCTH_2308120 MYCTH_112227 MYCTH_2310298 MYCTH_113236 MYCTH_84302
0.00797951	10	52	4.00364	Mixed, incl. pyruvate metabolic process, and pentose phosphate pathway		MYCTH_2054249 MYCTH_2296974 MYCTH_2313529 MYCTH_112121 MYCTH_2309686 MYCTH_2308120 MYCTH_112227 MYCTH_2310298 MYCTH_113236 MYCTH_84302
0.00850506	4	7	11.8965	Mixed, incl. seed development, and protein-ribulosamine 3-kinase activity		MYCTH_2314374 MYCTH_17585 MYCTH_108781 MYCTH_2311805
0.00954035	6	19	6.5744	Reproductive process in single-celled organism	http://amigo.geneontology.org/amigo/term/GO:0022413	MYCTH_2298183 MYCTH_97707 MYCTH_2297348 MYCTH_2313564 MYCTH_2300139 MYCTH_108416
0.00991558	26	254	2.13107	Response to chemical	http://amigo.geneontology.org/amigo/term/GO:0042221	MYCTH_109510 MYCTH_112802 MYCTH_2314374 MYCTH_2296144 MYCTH_110532 MYCTH_2298380 MYCTH_2313746 MYCTH_110317 MYCTH_2297347 MYCTH_2299397 MYCTH_2300475 MYCTH_2300737 MYCTH_2302852 MYCTH_2301005 MYCTH_2019739 MYCTH_87219 MYCTH_2077843 MYCTH_80427 MYCTH_2304118 MYCTH_52839 MYCTH_2305962 MYCTH_2306043 MYCTH_2307803 MYCTH_2308056 MYCTH_113236 MYCTH_112686
0.0148977	11	67	3.41804	Cell differentiation	http://amigo.geneontology.org/amigo/term/GO:0030154	MYCTH_2296064 MYCTH_2298183 MYCTH_97707 MYCTH_2297348 MYCTH_2299507 MYCTH_2313564 MYCTH_2300139 MYCTH_2304808 MYCTH_108416 MYCTH_2310279 MYCTH_75329
0.0157917	13	90	3.00718	Mixed, incl. vitamin b6 metabolism, and ascorbate and aldarate metabolism		MYCTH_2298183 MYCTH_2294574 MYCTH_2298494 MYCTH_2294624 MYCTH_2294768 MYCTH_2294878 MYCTH_98992 MYCTH_2299543 MYCTH_2297853 MYCTH_2302804 MYCTH_2304603 MYCTH_2315625 MYCTH_2311848
0.0158343	7	29	5.02526	Lipid droplet	http://amigo.geneontology.org/amigo/term/GO:0005811	MYCTH_2314374 MYCTH_2298183 MYCTH_2313777 MYCTH_2302854 MYCTH_2306357 MYCTH_83193 MYCTH_60316
0.0158343	5	14	7.43534	Mitochondrial cytochrome c oxidase assembly	http://amigo.geneontology.org/amigo/term/GO:0033617	MYCTH_2074790 MYCTH_2295729 MYCTH_2297826 MYCTH_2304541 MYCTH_2311966
0.0165604	13	91	2.97413	Anatomical structure development	http://amigo.geneontology.org/amigo/term/GO:0048856	MYCTH_2314374 MYCTH_2296064 MYCTH_2298183 MYCTH_97707 MYCTH_2297348 MYCTH_2299507 MYCTH_2313564 MYCTH_2300139 MYCTH_2304808 MYCTH_108416 MYCTH_2082522 MYCTH_2310279 MYCTH_75329
0.0188784	7	30	4.85775	Developmental process involved in reproduction	http://amigo.geneontology.org/amigo/term/GO:0003006	MYCTH_2314374 MYCTH_2298183 MYCTH_97707 MYCTH_2297348 MYCTH_2313564 MYCTH_2300139 MYCTH_108416
0.0215142	8	40	4.16379	Fungal-type cell wall organization	http://amigo.geneontology.org/amigo/term/GO:0031505	MYCTH_2298183 MYCTH_2295287 MYCTH_2297348 MYCTH_2313584 MYCTH_66349 MYCTH_2300139 MYCTH_108416 MYCTH_2308288
0.0215142	11	71	3.22547	Cellular developmental process	http://amigo.geneontology.org/amigo/term/GO:0048869	MYCTH_2296064 MYCTH_2298183 MYCTH_97707 MYCTH_2297348 MYCTH_2299507 MYCTH_2313564 MYCTH_2300139 MYCTH_2304808 MYCTH_108416 MYCTH_2310279 MYCTH_75329
0.0220473	4	9	9.25286	Cellular response to heat	http://amigo.geneontology.org/amigo/term/GO:0034605	MYCTH_109510 MYCTH_110532 MYCTH_80427 MYCTH_2309547
0.0232851	6	23	5.43103	Reproduction of a single-celled organism	http://amigo.geneontology.org/amigo/term/GO:0032505	MYCTH_2298183 MYCTH_97707 MYCTH_2297348 MYCTH_2313564 MYCTH_2300139 MYCTH_108416
0.0232851	40	490	1.69951	Cell periphery	http://amigo.geneontology.org/amigo/term/GO:0071944	MYCTH_2298183 MYCTH_2087238 MYCTH_2298494 MYCTH_98992 MYCTH_2296974 MYCTH_2295287 MYCTH_2297348 MYCTH_2295729 MYCTH_2313564 MYCTH_2313584 MYCTH_2088202 MYCTH_2299683 MYCTH_2299723 MYCTH_66349 MYCTH_2302273 MYCTH_2302276 MYCTH_2314489 MYCTH_2058974 MYCTH_2059428 MYCTH_2301595 MYCTH_2301760 MYCTH_2314976 MYCTH_50335 MYCTH_2315625 MYCTH_2307257 MYCTH_108416 MYCTH_2305783 MYCTH_2127519 MYCTH_2134461 …
0.0238558	28	303	1.92386	Plasma membrane	http://amigo.geneontology.org/amigo/term/GO:0005886	MYCTH_2087238 MYCTH_2298494 MYCTH_98992 MYCTH_2297348 MYCTH_2295729 MYCTH_2313584 MYCTH_2088202 MYCTH_2299683 MYCTH_2299723 MYCTH_2302273 MYCTH_2302276 MYCTH_2314489 MYCTH_2059428 MYCTH_2301595 MYCTH_2314976 MYCTH_50335 MYCTH_2315625 MYCTH_2307257 MYCTH_2305783 MYCTH_2127519 MYCTH_2134461 MYCTH_2309554 MYCTH_2308280 MYCTH_2120748 MYCTH_108924 MYCTH_2311457 MYCTH_56516 MYCTH_112491
0.0263999	5	16	6.50592	Glucan biosynthetic process	http://amigo.geneontology.org/amigo/term/GO:0009250	MYCTH_2295601 MYCTH_66349 MYCTH_2301334 MYCTH_108416 MYCTH_2312374
0.0277366	24	247	2.02289	Mitochondrial envelope	http://amigo.geneontology.org/amigo/term/GO:0005740	MYCTH_2074790 MYCTH_98992 MYCTH_2298926 MYCTH_2299299 MYCTH_2295729 MYCTH_2297590 MYCTH_2297826 MYCTH_2304768 MYCTH_2303579 MYCTH_2305433 MYCTH_2304541 MYCTH_2305722 MYCTH_111770 MYCTH_2306514 MYCTH_2309177 MYCTH_112204 MYCTH_2316157 MYCTH_2310203 MYCTH_75151 MYCTH_2311160 MYCTH_2316407 MYCTH_2311354 MYCTH_2311811 MYCTH_2311966
0.0297324	17	150	2.35948	Mostly uncharacterized, incl. regulation of gluconeogenesis, and anion transmembrane transporter activity		MYCTH_2295966 MYCTH_2314369 MYCTH_2314374 MYCTH_2297073 MYCTH_2295606 MYCTH_2300435 MYCTH_2302854 MYCTH_2300093 MYCTH_2300142 MYCTH_2304808 MYCTH_2062291 MYCTH_116603 MYCTH_17585 MYCTH_55576 MYCTH_108781 MYCTH_2310154 MYCTH_2311805
0.0299386	9	53	3.53529	Response to abiotic stimulus	http://amigo.geneontology.org/amigo/term/GO:0009628	MYCTH_109510 MYCTH_2088290 MYCTH_110532 MYCTH_2297347 MYCTH_2302569 MYCTH_87219 MYCTH_80427 MYCTH_2309547 MYCTH_2308149
0.0305748	8	43	3.87329	Pentose phosphate pathway, and pyruvate metabolic process		MYCTH_2054249 MYCTH_2296974 MYCTH_2313529 MYCTH_112121 MYCTH_2309686 MYCTH_112227 MYCTH_113236 MYCTH_84302
0.0408776	6	26	4.80437	Mixed, incl. protein refolding, and chaperone binding		MYCTH_2088290 MYCTH_2294664 MYCTH_2300892 MYCTH_80427 MYCTH_112686 MYCTH_2311774
0.0423954	12	91	2.74535	Mostly uncharacterized, incl. secondary metabolite biosynthetic process, and aspartic-type peptidase activity		MYCTH_2294550 MYCTH_2296585 MYCTH_97707 MYCTH_2299605 MYCTH_2297781 MYCTH_2300094 MYCTH_2314963 MYCTH_2303957 MYCTH_2307306 MYCTH_2305962 MYCTH_94523 MYCTH_2312328
0.0424632	4	11	7.57052	Trehalose metabolic process, and glycogen metabolic process		MYCTH_2295601 MYCTH_2301334 MYCTH_2309547 MYCTH_2312374
0.0424632	4	11	7.57052	Defense response	http://amigo.geneontology.org/amigo/term/GO:0006952	MYCTH_2019739 MYCTH_2315625 MYCTH_83193 MYCTH_2312918
0.0453659	9	57	3.2872	Unfolded protein binding	http://amigo.geneontology.org/amigo/term/GO:0051082	MYCTH_109510 MYCTH_2088290 MYCTH_110532 MYCTH_2300892 MYCTH_2302852 MYCTH_87219 MYCTH_2304541 MYCTH_52839 MYCTH_112686
0.0461377	6	27	4.62643	Transmembrane transporter complex	http://amigo.geneontology.org/amigo/term/GO:1902495	MYCTH_98992 MYCTH_2295729 MYCTH_2299683 MYCTH_2305722 MYCTH_2309554 MYCTH_2120748
0.0513639	3	6	10.4095	Mixed, incl. calcium:proton antiporter activity, and ruffle		MYCTH_75421 MYCTH_2134461 MYCTH_2306456
0.0513639	3	6	10.4095	Glycogen metabolic process		MYCTH_2295601 MYCTH_2301334 MYCTH_2312374
0.0513639	4	12	6.93965	Mostly uncharacterized, incl. putrescine catabolic process, and tissue development		MYCTH_2294298 MYCTH_2058263 MYCTH_2314711 MYCTH_2082522
0.0513639	3	6	10.4095	Glycogen biosynthetic process	http://amigo.geneontology.org/amigo/term/GO:0005978	MYCTH_2295601 MYCTH_2301334 MYCTH_2312374
0.0513639	6	28	4.4612	Cytochrome complex assembly	http://amigo.geneontology.org/amigo/term/GO:0017004	MYCTH_2074790 MYCTH_2295729 MYCTH_2297590 MYCTH_2297826 MYCTH_2304541 MYCTH_2311966
0.0513639	13	107	2.5294	Developmental process	http://amigo.geneontology.org/amigo/term/GO:0032502	MYCTH_2314374 MYCTH_2296064 MYCTH_2298183 MYCTH_97707 MYCTH_2297348 MYCTH_2299507 MYCTH_2313564 MYCTH_2300139 MYCTH_2304808 MYCTH_108416 MYCTH_2082522 MYCTH_2310279 MYCTH_75329
0.0513639	3	6	10.4095	Response to lipid	http://amigo.geneontology.org/amigo/term/GO:0033993	MYCTH_109510 MYCTH_2314374 MYCTH_110532
0.0513639	3	6	10.4095	Cytosolic calcium ion transport	http://amigo.geneontology.org/amigo/term/GO:0060401	MYCTH_2296586 MYCTH_2299683 MYCTH_2305722
0.0513639	3	6	10.4095	Spore wall biogenesis	http://amigo.geneontology.org/amigo/term/GO:0070590	MYCTH_2298183 MYCTH_2300139 MYCTH_108416
0.0513639	3	6	10.4095	Ascospore wall biogenesis	http://amigo.geneontology.org/amigo/term/GO:0070591	MYCTH_2298183 MYCTH_2300139 MYCTH_108416
0.0513639	7	38	3.83507	Response to oxygen-containing compound	http://amigo.geneontology.org/amigo/term/GO:1901700	MYCTH_109510 MYCTH_112802 MYCTH_2314374 MYCTH_110532 MYCTH_2019739 MYCTH_87219 MYCTH_2308056
0.0513639	3	6	10.4095	Proteasome core complex, beta-subunit complex	http://amigo.geneontology.org/amigo/term/GO:0019774	MYCTH_2296573 MYCTH_2055659 MYCTH_2308969
0.0543068	5	20	5.20474	Disaccharide metabolic process, and glycogen metabolic process		MYCTH_2295601 MYCTH_2301334 MYCTH_2305783 MYCTH_2309547 MYCTH_2312374
0.0638432	6	30	4.16379	Mostly uncharacterized, incl. ascospore-type prospore assembly, and mannan endo-1,6-alpha-mannosidase activity		MYCTH_2296585 MYCTH_97707 MYCTH_2299605 MYCTH_2314963 MYCTH_2305962 MYCTH_2312328
0.0638432	4	13	6.40583	Mixed, incl. cutin, suberine and wax biosynthesis, and aspartic-type peptidase activity		MYCTH_2305718 MYCTH_2307074 MYCTH_2041611 MYCTH_83193
0.0638432	27	317	1.77322	Carbohydrate metabolic process	http://amigo.geneontology.org/amigo/term/GO:0005975	MYCTH_2296256 MYCTH_2294418 MYCTH_2054249 MYCTH_2313777 MYCTH_2296974 MYCTH_110317 MYCTH_86753 MYCTH_2295601 MYCTH_2313529 MYCTH_66349 MYCTH_66338 MYCTH_78090 MYCTH_2301334 MYCTH_111314 MYCTH_2302150 MYCTH_2306943 MYCTH_2315623 MYCTH_108416 MYCTH_2305783 MYCTH_2309547 MYCTH_2309686 MYCTH_2308120 MYCTH_112227 MYCTH_2310298 MYCTH_113236 MYCTH_2312307 MYCTH_2312374
0.0638432	12	99	2.52351	Oxidoreductase activity, acting on the ch-oh group of donors, nad or nadp as acceptor	http://amigo.geneontology.org/amigo/term/GO:0016616	MYCTH_77059 MYCTH_110317 MYCTH_2313529 MYCTH_110931 MYCTH_2302150 MYCTH_2305468 MYCTH_55576 MYCTH_2307908 MYCTH_2307949 MYCTH_2310298 MYCTH_113236 MYCTH_84302
0.0638432	7	40	3.64331	Transporter complex	http://amigo.geneontology.org/amigo/term/GO:1990351	MYCTH_98992 MYCTH_2295729 MYCTH_2299683 MYCTH_2303579 MYCTH_2305722 MYCTH_2309554 MYCTH_2120748
0.0758603	9	64	2.92766	Mostly uncharacterized, incl. aspartic-type peptidase activity, and helicase activity		MYCTH_2296585 MYCTH_97707 MYCTH_2299605 MYCTH_2297781 MYCTH_2314963 MYCTH_2303957 MYCTH_2305962 MYCTH_94523 MYCTH_2312328
0.0758603	5	22	4.73158	Mostly uncharacterized, incl. regulation of calcineurin-nfat signaling cascade, and trna a64-2-o-ribosylphosphate transferase activity		MYCTH_2299891 MYCTH_2294684 MYCTH_2313449 MYCTH_2313584 MYCTH_2312794
0.0758603	5	22	4.73158	Cellular polysaccharide biosynthetic process	http://amigo.geneontology.org/amigo/term/GO:0033692	MYCTH_2295601 MYCTH_66349 MYCTH_2301334 MYCTH_108416 MYCTH_2312374
0.0758603	3	7	8.9224	Misfolded protein binding	http://amigo.geneontology.org/amigo/term/GO:0051787	MYCTH_80427 MYCTH_2304118 MYCTH_112686
0.0805053	4	14	5.94827	Carbohydrate transmembrane transporter activity, and transport		MYCTH_2127519 MYCTH_2312740 MYCTH_108924 MYCTH_112491
0.0823799	6	32	3.90355	Mostly uncharacterized, incl. selenite:proton symporter activity, and regulation of calcineurin-nfat signaling cascade		MYCTH_2299891 MYCTH_2294684 MYCTH_2313449 MYCTH_2122637 MYCTH_2313584 MYCTH_2312794
0.0893699	5	23	4.52586	Mostly uncharacterized, incl. conidium formation, and cell-substrate adhesion		MYCTH_2296064 MYCTH_60238 MYCTH_112824 MYCTH_2308003 MYCTH_2310279
0.0893699	5	23	4.52586	Integral component of mitochondrial inner membrane	http://amigo.geneontology.org/amigo/term/GO:0031305	MYCTH_2074790 MYCTH_2304541 MYCTH_2305722 MYCTH_2316157 MYCTH_2311354
0.0904444	20	219	1.90127	Inorganic molecular entity transmembrane transporter activity	http://amigo.geneontology.org/amigo/term/GO:0015318	MYCTH_2296144 MYCTH_2294661 MYCTH_2296586 MYCTH_90985 MYCTH_75421 MYCTH_2299683 MYCTH_2299723 MYCTH_2305433 MYCTH_2305722 MYCTH_2127519 MYCTH_2305962 MYCTH_111770 MYCTH_2309554 MYCTH_2308149 MYCTH_112204 MYCTH_2316407 MYCTH_90632 MYCTH_108924 MYCTH_2311966 MYCTH_112491
0.0995637	10	80	2.60237	Mostly uncharacterized, incl. rna polymerase ii cis-regulatory region sequence-specific dna binding, and dna-binding		MYCTH_2294504 MYCTH_98907 MYCTH_2294854 MYCTH_75421 MYCTH_2313964 MYCTH_2304956 MYCTH_2304256 MYCTH_2134461 MYCTH_2306456 MYCTH_2306514
0.0995637	4	15	5.55172	Mixed, incl. response to superoxide, and oxidoreductase activity, acting on a sulfur group of donors, disulfide as acceptor		MYCTH_2299397 MYCTH_76670 MYCTH_2300475 MYCTH_2308056
0.0995637	3	8	7.8071	Calcium channel activity	http://amigo.geneontology.org/amigo/term/GO:0005262	MYCTH_2296586 MYCTH_2299683 MYCTH_2305722
0.0995637	3	8	7.8071	Prospore membrane	http://amigo.geneontology.org/amigo/term/GO:0005628	MYCTH_2298183 MYCTH_2313564 MYCTH_108416
0.0995637	6	34	3.67393	Channel activity	http://amigo.geneontology.org/amigo/term/GO:0015267	MYCTH_2296586 MYCTH_2299683 MYCTH_2305722 MYCTH_2308149 MYCTH_112204 MYCTH_90632
0.0995637	6	34	3.67393	Passive transmembrane transporter activity	http://amigo.geneontology.org/amigo/term/GO:0022803	MYCTH_2296586 MYCTH_2299683 MYCTH_2305722 MYCTH_2308149 MYCTH_112204 MYCTH_90632
0.0995637	5	24	4.33728	Intrinsic component of mitochondrial inner membrane	http://amigo.geneontology.org/amigo/term/GO:0031304	MYCTH_2074790 MYCTH_2304541 MYCTH_2305722 MYCTH_2316157 MYCTH_2311354
0.0995637	24	284	1.75935	Mitochondrial membrane	http://amigo.geneontology.org/amigo/term/GO:0031966	MYCTH_2074790 MYCTH_2294684 MYCTH_98992 MYCTH_2298926 MYCTH_2299299 MYCTH_2297590 MYCTH_2299543 MYCTH_109542 MYCTH_114734 MYCTH_2300091 MYCTH_2303579 MYCTH_2305433 MYCTH_2304541 MYCTH_2305722 MYCTH_111770 MYCTH_2306514 MYCTH_112204 MYCTH_2316157 MYCTH_2310203 MYCTH_75151 MYCTH_2316407 MYCTH_2311354 MYCTH_2311811 MYCTH_2311966
0.0995637	3	8	7.8071	Ascospore-type prospore	http://amigo.geneontology.org/amigo/term/GO:0042764	MYCTH_2298183 MYCTH_2313564 MYCTH_108416
0.0995637	15	149	2.09587	Cellular carbohydrate metabolic process	http://amigo.geneontology.org/amigo/term/GO:0044262	MYCTH_2296256 MYCTH_2054249 MYCTH_2313777 MYCTH_2296974 MYCTH_2295601 MYCTH_66349 MYCTH_66338 MYCTH_78090 MYCTH_2301334 MYCTH_111314 MYCTH_2306943 MYCTH_108416 MYCTH_2309547 MYCTH_2310298 MYCTH_2312374
0.0995637	3	8	7.8071	Defense response to other organism	http://amigo.geneontology.org/amigo/term/GO:0098542	MYCTH_2019739 MYCTH_2315625 MYCTH_2312918
0.111401	6	35	3.56896	Mostly uncharacterized, incl. anchored component of membrane, and ascospore-type prospore assembly		MYCTH_2296585 MYCTH_97707 MYCTH_2299605 MYCTH_2314963 MYCTH_2305962 MYCTH_2312328
0.11342	4	16	5.20474	Heat shock protein binding	http://amigo.geneontology.org/amigo/term/GO:0031072	MYCTH_2088290 MYCTH_2088056 MYCTH_2302852 MYCTH_112686
0.113724	30	387	1.61387	Organelle envelope	http://amigo.geneontology.org/amigo/term/GO:0031967	MYCTH_2296144 MYCTH_2074790 MYCTH_2294684 MYCTH_98992 MYCTH_2298926 MYCTH_2299299 MYCTH_2295729 MYCTH_2313564 MYCTH_2297590 MYCTH_2299543 MYCTH_2297826 MYCTH_109542 MYCTH_2300737 MYCTH_114734 MYCTH_2300091 MYCTH_2303579 MYCTH_2305433 MYCTH_2304541 MYCTH_2305722 MYCTH_111770 MYCTH_2306514 MYCTH_2309177 MYCTH_112204 MYCTH_2316157 MYCTH_2310203 MYCTH_75151 MYCTH_2316407 MYCTH_2311354 MYCTH_2311811 M…
0.113724	30	387	1.61387	Envelope	http://amigo.geneontology.org/amigo/term/GO:0031975	MYCTH_2296144 MYCTH_2074790 MYCTH_2294684 MYCTH_98992 MYCTH_2298926 MYCTH_2299299 MYCTH_2295729 MYCTH_2313564 MYCTH_2297590 MYCTH_2299543 MYCTH_2297826 MYCTH_109542 MYCTH_2300737 MYCTH_114734 MYCTH_2300091 MYCTH_2303579 MYCTH_2305433 MYCTH_2304541 MYCTH_2305722 MYCTH_111770 MYCTH_2306514 MYCTH_2309177 MYCTH_112204 MYCTH_2316157 MYCTH_2310203 MYCTH_75151 MYCTH_2316407 MYCTH_2311354 MYCTH_2311811 M…
0.124086	6	36	3.46982	Mixed, incl. cytochrome complex, and respiratory chain complex iv assembly		MYCTH_2295729 MYCTH_2297590 MYCTH_2297826 MYCTH_111770 MYCTH_2309177 MYCTH_2311966
0.129362	5	26	4.00364	Polysaccharide biosynthetic process	http://amigo.geneontology.org/amigo/term/GO:0000271	MYCTH_2295601 MYCTH_66349 MYCTH_2301334 MYCTH_108416 MYCTH_2312374
0.131164	3	9	6.93965	Energy reserve metabolic process	http://amigo.geneontology.org/amigo/term/GO:0006112	MYCTH_2295601 MYCTH_2301334 MYCTH_2312374
0.131164	3	9	6.93965	Alcohol dehydrogenase (nadp+) activity	http://amigo.geneontology.org/amigo/term/GO:0008106	MYCTH_2305468 MYCTH_113236 MYCTH_84302
0.131164	3	9	6.93965	Intracellular immature spore	http://amigo.geneontology.org/amigo/term/GO:0042763	MYCTH_2298183 MYCTH_2313564 MYCTH_108416
0.131233	6	37	3.37604	Sexual reproduction	http://amigo.geneontology.org/amigo/term/GO:0019953	MYCTH_2298183 MYCTH_97707 MYCTH_2297348 MYCTH_2313564 MYCTH_2300139 MYCTH_108416
0.131233	6	37	3.37604	Multi-organism reproductive process	http://amigo.geneontology.org/amigo/term/GO:0044703	MYCTH_2298183 MYCTH_97707 MYCTH_2297348 MYCTH_2313564 MYCTH_2300139 MYCTH_108416
0.131233	6	37	3.37604	Multi-organism process	http://amigo.geneontology.org/amigo/term/GO:0051704	MYCTH_2298183 MYCTH_97707 MYCTH_2297348 MYCTH_2313564 MYCTH_2300139 MYCTH_108416
0.131233	4	17	4.89857	Integral component of golgi membrane	http://amigo.geneontology.org/amigo/term/GO:0030173	MYCTH_2295968 MYCTH_2295508 MYCTH_2297411 MYCTH_2300826
0.131233	4	17	4.89857	Intrinsic component of golgi membrane	http://amigo.geneontology.org/amigo/term/GO:0031228	MYCTH_2295968 MYCTH_2295508 MYCTH_2297411 MYCTH_2300826
0.138649	7	49	2.97413	Carbon-carbon lyase activity	http://amigo.geneontology.org/amigo/term/GO:0016830	MYCTH_2299886 MYCTH_2302569 MYCTH_2315623 MYCTH_112121 MYCTH_2307908 MYCTH_2309686 MYCTH_112227
0.138649	13	128	2.11442	Inorganic cation transmembrane transporter activity	http://amigo.geneontology.org/amigo/term/GO:0022890	MYCTH_2296144 MYCTH_2296586 MYCTH_90985 MYCTH_75421 MYCTH_2299683 MYCTH_2305722 MYCTH_2127519 MYCTH_111770 MYCTH_112204 MYCTH_2316407 MYCTH_108924 MYCTH_2311966 MYCTH_112491
0.138649	8	61	2.73035	Fungal-type cell wall organization or biogenesis	http://amigo.geneontology.org/amigo/term/GO:0071852	MYCTH_2298183 MYCTH_2295287 MYCTH_2297348 MYCTH_2313584 MYCTH_66349 MYCTH_2300139 MYCTH_108416 MYCTH_2308288
0.1404	33	447	1.53697	Transmembrane transporter activity	http://amigo.geneontology.org/amigo/term/GO:0022857	MYCTH_2296144 MYCTH_61192 MYCTH_2294661 MYCTH_2296586 MYCTH_90985 MYCTH_2298926 MYCTH_75421 MYCTH_2299683 MYCTH_2299723 MYCTH_114734 MYCTH_78019 MYCTH_2059428 MYCTH_2301595 MYCTH_50335 MYCTH_2305433 MYCTH_2307257 MYCTH_2305722 MYCTH_2127519 MYCTH_2305962 MYCTH_111770 MYCTH_2309554 MYCTH_2308149 MYCTH_2308280 MYCTH_112204 MYCTH_2316407 MYCTH_61507 MYCTH_90632 MYCTH_90641 MYCTH_2312740 MYCTH_231301…
0.144112	6	38	3.2872	Integral component of mitochondrial membrane	http://amigo.geneontology.org/amigo/term/GO:0032592	MYCTH_2074790 MYCTH_2304541 MYCTH_2305722 MYCTH_2316157 MYCTH_2311354 MYCTH_2311811
0.148309	8	62	2.68632	Integral component of plasma membrane	http://amigo.geneontology.org/amigo/term/GO:0005887	MYCTH_2298380 MYCTH_2313584 MYCTH_2299683 MYCTH_2059428 MYCTH_2305962 MYCTH_2309554 MYCTH_2308280 MYCTH_90632
0.149994	25	316	1.64707	Ion transport	http://amigo.geneontology.org/amigo/term/GO:0006811	MYCTH_2296144 MYCTH_2294661 MYCTH_2296586 MYCTH_90985 MYCTH_2298926 MYCTH_2295729 MYCTH_2297590 MYCTH_75421 MYCTH_2299683 MYCTH_2299723 MYCTH_2305433 MYCTH_2305722 MYCTH_2127519 MYCTH_2305962 MYCTH_111770 MYCTH_2309554 MYCTH_2308149 MYCTH_2308280 MYCTH_112204 MYCTH_2316157 MYCTH_2310174 MYCTH_2316407 MYCTH_90632 MYCTH_108924 MYCTH_112491
0.155373	5	28	3.71767	Ion channel activity	http://amigo.geneontology.org/amigo/term/GO:0005216	MYCTH_2296586 MYCTH_2299683 MYCTH_2305722 MYCTH_2308149 MYCTH_112204
0.155373	16	175	1.90345	Cellular response to chemical stimulus	http://amigo.geneontology.org/amigo/term/GO:0070887	MYCTH_109510 MYCTH_112802 MYCTH_110532 MYCTH_2313746 MYCTH_110317 MYCTH_2297347 MYCTH_2299397 MYCTH_2300475 MYCTH_2300737 MYCTH_80427 MYCTH_52839 MYCTH_2306043 MYCTH_2307803 MYCTH_2308056 MYCTH_113236 MYCTH_112686
0.157724	6	39	3.20291	Intrinsic component of mitochondrial membrane	http://amigo.geneontology.org/amigo/term/GO:0098573	MYCTH_2074790 MYCTH_2304541 MYCTH_2305722 MYCTH_2316157 MYCTH_2311354 MYCTH_2311811
0.157862	3	10	6.24568	Mixed, incl. response to salt stress, and triglyceride lipase activity		MYCTH_98316 MYCTH_87219 MYCTH_2305109
0.157862	3	10	6.24568	Mixed, incl. conidium formation, and ubl conjugation pathway		MYCTH_2296064 MYCTH_60238 MYCTH_2310279
0.157862	3	10	6.24568	Mixed, incl. thioredoxin-disulfide reductase activity, and oxidoreductase activity, acting on a sulfur group of donors, disulfide as acceptor		MYCTH_2299397 MYCTH_76670 MYCTH_2300475
0.169239	7	52	2.80255	Mostly uncharacterized, incl. ergothioneine metabolic process, and cenp-a containing nucleosome		MYCTH_2301171 MYCTH_2306045 MYCTH_2307803 MYCTH_2307949 MYCTH_75351 MYCTH_2316127 MYCTH_2313019
0.169239	4	19	4.38294	Cation channel activity	http://amigo.geneontology.org/amigo/term/GO:0005261	MYCTH_2296586 MYCTH_2299683 MYCTH_2305722 MYCTH_112204
0.169239	14	148	1.96936	Cation transmembrane transporter activity	http://amigo.geneontology.org/amigo/term/GO:0008324	MYCTH_2296144 MYCTH_2296586 MYCTH_90985 MYCTH_75421 MYCTH_2299683 MYCTH_2305722 MYCTH_2127519 MYCTH_111770 MYCTH_2309554 MYCTH_112204 MYCTH_2316407 MYCTH_108924 MYCTH_2311966 MYCTH_112491
0.169239	20	240	1.73491	Ion transmembrane transporter activity	http://amigo.geneontology.org/amigo/term/GO:0015075	MYCTH_2296144 MYCTH_2294661 MYCTH_2296586 MYCTH_90985 MYCTH_2298926 MYCTH_75421 MYCTH_2299683 MYCTH_2299723 MYCTH_2305433 MYCTH_2305722 MYCTH_2127519 MYCTH_2305962 MYCTH_111770 MYCTH_2309554 MYCTH_2308149 MYCTH_112204 MYCTH_2316407 MYCTH_108924 MYCTH_2311966 MYCTH_112491
0.169239	14	148	1.96936	Mitochondrial inner membrane	http://amigo.geneontology.org/amigo/term/GO:0005743	MYCTH_2074790 MYCTH_2298926 MYCTH_2297590 MYCTH_2304768 MYCTH_2305433 MYCTH_2304541 MYCTH_2305722 MYCTH_111770 MYCTH_2316157 MYCTH_2310203 MYCTH_75151 MYCTH_2316407 MYCTH_2311354 MYCTH_2311966
0.18155	10	92	2.26293	Lipid binding	http://amigo.geneontology.org/amigo/term/GO:0008289	MYCTH_2294684 MYCTH_98992 MYCTH_2299507 MYCTH_2313564 MYCTH_2088202 MYCTH_2300826 MYCTH_2134461 MYCTH_2306456 MYCTH_2308149 MYCTH_112204
0.182887	16	180	1.85057	Cation transport	http://amigo.geneontology.org/amigo/term/GO:0006812	MYCTH_2296144 MYCTH_2296586 MYCTH_90985 MYCTH_2295729 MYCTH_2297590 MYCTH_75421 MYCTH_2299683 MYCTH_2305722 MYCTH_2127519 MYCTH_111770 MYCTH_2309554 MYCTH_112204 MYCTH_2316157 MYCTH_2316407 MYCTH_108924 MYCTH_112491
0.185793	3	11	5.67789	Glucose transmembrane transporter activity	http://amigo.geneontology.org/amigo/term/GO:0005355	MYCTH_2127519 MYCTH_108924 MYCTH_112491
0.185793	4	20	4.16379	Oligosaccharide metabolic process	http://amigo.geneontology.org/amigo/term/GO:0009311	MYCTH_2294418 MYCTH_2306943 MYCTH_2309547 MYCTH_2312307
0.185793	8	66	2.52351	Proton transmembrane transporter activity	http://amigo.geneontology.org/amigo/term/GO:0015078	MYCTH_75421 MYCTH_2127519 MYCTH_111770 MYCTH_112204 MYCTH_2316407 MYCTH_108924 MYCTH_2311966 MYCTH_112491
0.185793	4	20	4.16379	Calcium ion transmembrane transporter activity	http://amigo.geneontology.org/amigo/term/GO:0015085	MYCTH_2296586 MYCTH_75421 MYCTH_2299683 MYCTH_2305722
0.185793	3	11	5.67789	Monosaccharide transmembrane transporter activity	http://amigo.geneontology.org/amigo/term/GO:0015145	MYCTH_2127519 MYCTH_108924 MYCTH_112491
0.185793	3	11	5.67789	Hexose transmembrane transporter activity	http://amigo.geneontology.org/amigo/term/GO:0015149	MYCTH_2127519 MYCTH_108924 MYCTH_112491
0.185793	3	11	5.67789	Aldehyde-lyase activity	http://amigo.geneontology.org/amigo/term/GO:0016832	MYCTH_2299886 MYCTH_2309686 MYCTH_112227
0.185793	3	11	5.67789	Pentose catabolic process	http://amigo.geneontology.org/amigo/term/GO:0019323	MYCTH_2296974 MYCTH_2302150 MYCTH_113236
0.185793	3	11	5.67789	Sugar transmembrane transporter activity	http://amigo.geneontology.org/amigo/term/GO:0051119	MYCTH_2127519 MYCTH_108924 MYCTH_112491
0.185793	5	30	3.46982	Cellular divalent inorganic cation homeostasis	http://amigo.geneontology.org/amigo/term/GO:0072503	MYCTH_2296144 MYCTH_2296586 MYCTH_75421 MYCTH_2299683 MYCTH_2305722
0.185793	5	30	3.46982	Divalent inorganic cation homeostasis	http://amigo.geneontology.org/amigo/term/GO:0072507	MYCTH_2296144 MYCTH_2296586 MYCTH_75421 MYCTH_2299683 MYCTH_2305722
0.187022	12	122	2.04776	Oxidoreductase activity, acting on ch-oh group of donors	http://amigo.geneontology.org/amigo/term/GO:0016614	MYCTH_77059 MYCTH_110317 MYCTH_2313529 MYCTH_110931 MYCTH_2302150 MYCTH_2305468 MYCTH_55576 MYCTH_2307908 MYCTH_2307949 MYCTH_2310298 MYCTH_113236 MYCTH_84302
0.190357	14	152	1.91753	Fungal-type vacuole	http://amigo.geneontology.org/amigo/term/GO:0000324	MYCTH_2296144 MYCTH_2294661 MYCTH_2054249 MYCTH_2296960 MYCTH_2299683 MYCTH_2299723 MYCTH_2301963 MYCTH_2304808 MYCTH_2309554 MYCTH_2309859 MYCTH_2310174 MYCTH_60316 MYCTH_2316737 MYCTH_2311457
0.190378	8	67	2.48584	Metal ion homeostasis	http://amigo.geneontology.org/amigo/term/GO:0055065	MYCTH_112802 MYCTH_2296144 MYCTH_2296586 MYCTH_2297590 MYCTH_75421 MYCTH_2299683 MYCTH_2305722 MYCTH_2308280
0.193675	27	362	1.55279	Cytosol	http://amigo.geneontology.org/amigo/term/GO:0005829	MYCTH_2088290 MYCTH_2314027 MYCTH_2313790 MYCTH_2296974 MYCTH_2295729 MYCTH_2300475 MYCTH_2314529 MYCTH_2300892 MYCTH_79440 MYCTH_110817 MYCTH_2300330 MYCTH_110931 MYCTH_2304829 MYCTH_80427 MYCTH_2303413 MYCTH_2306943 MYCTH_2315623 MYCTH_2306452 MYCTH_2309375 MYCTH_2308120 MYCTH_2308288 MYCTH_2313014 MYCTH_2084256 MYCTH_2311354 MYCTH_112686 MYCTH_2311715 MYCTH_2311774
0.197108	14	153	1.905	Organelle inner membrane	http://amigo.geneontology.org/amigo/term/GO:0019866	MYCTH_2074790 MYCTH_2298926 MYCTH_2297590 MYCTH_2304768 MYCTH_2305433 MYCTH_2304541 MYCTH_2305722 MYCTH_111770 MYCTH_2316157 MYCTH_2310203 MYCTH_75151 MYCTH_2316407 MYCTH_2311354 MYCTH_2311966

## Sheet: WTvsDres-1 16h_down
	down-regulated genes GO enrichment
Enrichment FDR	nGenes	Pathway Genes	Fold Enrichment	Pathway	URL	Genes
0.00720738	13	43	3.96763	Mostly uncharacterized, incl. integral component of vacuolar membrane, and amino acid transmembrane transporter activity		MYCTH_2296167 MYCTH_2313396 MYCTH_2313432 MYCTH_2297204 MYCTH_106442 MYCTH_2295909 MYCTH_2133103 MYCTH_2303046 MYCTH_2302067 MYCTH_2304259 MYCTH_2143764 MYCTH_2306767 MYCTH_2312075
0.0102876	12	42	3.74963	Mixed, incl. chitin binding, and fungal-type cell wall organization or biogenesis		MYCTH_2294006 MYCTH_113450 MYCTH_2298363 MYCTH_37110 MYCTH_2079097 MYCTH_2306973 MYCTH_2307515 MYCTH_2307666 MYCTH_95226 MYCTH_2306588 MYCTH_2306612 MYCTH_60294
0.0102876	5	7	9.37408	Mixed, incl. mannose catabolic process, and carbohydrate binding		MYCTH_2294006 MYCTH_2298363 MYCTH_2306973 MYCTH_2307515 MYCTH_2307666
0.0250795	13	54	3.15941	Mostly uncharacterized, incl. galactosyltransferase activity, and iron ion transport		MYCTH_2085599 MYCTH_2298100 MYCTH_2295071 MYCTH_2300681 MYCTH_2300684 MYCTH_107095 MYCTH_2300931 MYCTH_2300938 MYCTH_2301374 MYCTH_2063330 MYCTH_2308694 MYCTH_2309903 MYCTH_2309943
0.0287571	7	18	5.10367	Mostly uncharacterized, incl. aspartyl protease, and carbonate dehydratase activity		MYCTH_2297305 MYCTH_2297802 MYCTH_2302494 MYCTH_2303407 MYCTH_2309026 MYCTH_2312604 MYCTH_2312694
0.0295832	8	26	4.03807	Mixed, incl. aspartyl protease, and cellulose catabolic process		MYCTH_2297305 MYCTH_2295885 MYCTH_2297802 MYCTH_2302494 MYCTH_2303407 MYCTH_2309026 MYCTH_2312604 MYCTH_2312694
0.0295832	5	10	6.56186	Mixed, incl. endo-1,4-beta-xylanase activity, and serine protease		MYCTH_2297305 MYCTH_2297802 MYCTH_2302494 MYCTH_2309026 MYCTH_2312604
0.0295832	5	10	6.56186	Mixed, incl. serine-type peptidase activity, and iron chelate transmembrane transporter activity		MYCTH_2297119 MYCTH_2303011 MYCTH_111035 MYCTH_80274 MYCTH_2307857
0.0295832	7	19	4.83505	Mostly uncharacterized, incl. g-protein beta-subunit binding, and division septum		MYCTH_2313396 MYCTH_2313432 MYCTH_2297204 MYCTH_2295909 MYCTH_2303046 MYCTH_2304259 MYCTH_2312075
0.0295832	4	6	8.74914	Mixed, incl. ubiquitin conjugating enzyme binding, and ubiquitin protein ligase activity		MYCTH_2298511 MYCTH_2117572 MYCTH_2305589 MYCTH_2311391
0.0553318	22	142	2.03325	Mixed, incl. anatomical structure formation involved in morphogenesis, and signal		MYCTH_2294033 MYCTH_2085599 MYCTH_2294074 MYCTH_2294088 MYCTH_2298100 MYCTH_45081 MYCTH_2295071 MYCTH_2300681 MYCTH_2300684 MYCTH_107095 MYCTH_2300931 MYCTH_2300938 MYCTH_2301374 MYCTH_2300162 MYCTH_2306093 MYCTH_2063330 MYCTH_108493 MYCTH_2308694 MYCTH_2309903 MYCTH_2309943 MYCTH_2312743 MYCTH_2085008
0.060929	7	23	3.99417	Mixed, incl. serine-type peptidase activity, and metallocarboxypeptidase activity		MYCTH_2297119 MYCTH_2303011 MYCTH_111035 MYCTH_80274 MYCTH_2306020 MYCTH_2307857 MYCTH_2308079
0.0642378	9	37	3.19225	Mostly uncharacterized, incl. integral component of vacuolar membrane, and retinal binding		MYCTH_2313396 MYCTH_2313432 MYCTH_2297204 MYCTH_106442 MYCTH_2295909 MYCTH_2303046 MYCTH_2302067 MYCTH_2304259 MYCTH_2312075
0.069301	15	85	2.31595	Mostly uncharacterized, incl. sporulation resulting in formation of a cellular spore, and galactosyltransferase activity		MYCTH_2085599 MYCTH_2294088 MYCTH_2298100 MYCTH_2295071 MYCTH_2300681 MYCTH_2300684 MYCTH_107095 MYCTH_2300931 MYCTH_2300938 MYCTH_2301374 MYCTH_2063330 MYCTH_108493 MYCTH_2308694 MYCTH_2309903 MYCTH_2309943
0.0819023	16	96	2.18729	Mostly uncharacterized, incl. microtubule organizing center, and transcription regulatory region sequence-specific dna binding		MYCTH_2297957 MYCTH_2298511 MYCTH_2298531 MYCTH_2124085 MYCTH_44689 MYCTH_2117572 MYCTH_2300299 MYCTH_2304877 MYCTH_2305589 MYCTH_2307698 MYCTH_2306155 MYCTH_2306252 MYCTH_2309802 MYCTH_2312952 MYCTH_2311391 MYCTH_2031268
0.0938928	25	184	1.78311	Mixed, incl. hydrolase activity, hydrolyzing o-glycosyl compounds, and polysaccharide metabolic process		MYCTH_2294006 MYCTH_113450 MYCTH_2298363 MYCTH_37110 MYCTH_2295445 MYCTH_109566 MYCTH_66729 MYCTH_2304976 MYCTH_2079097 MYCTH_2303657 MYCTH_80104 MYCTH_2306973 MYCTH_102522 MYCTH_83019 MYCTH_2307515 MYCTH_2307666 MYCTH_95226 MYCTH_2306588 MYCTH_2306612 MYCTH_71204 MYCTH_2308168 MYCTH_40885 MYCTH_105128 MYCTH_60294 MYCTH_38200
0.0938928	13	73	2.3371	Mostly uncharacterized, incl. microtubule organizing center, and chromosome, telomeric region		MYCTH_2297957 MYCTH_2298511 MYCTH_2298531 MYCTH_2124085 MYCTH_2117572 MYCTH_2300299 MYCTH_2304877 MYCTH_2305589 MYCTH_2306252 MYCTH_2309802 MYCTH_2312952 MYCTH_2311391 MYCTH_2031268
0.114746	5	15	4.37457	Mixed, incl. nucleotide-activated protein kinase complex, and atg1/ulk1 kinase complex		MYCTH_2294039 MYCTH_2301959 MYCTH_2305058 MYCTH_2303567 MYCTH_2311467
0.136718	5	16	4.10116	Mixed, incl. glucanosyltransferase activity, and actin fusion focus		MYCTH_37110 MYCTH_2079097 MYCTH_2306588 MYCTH_2306612 MYCTH_60294
0.136718	16	105	1.9998	Mixed, incl. sporulation resulting in formation of a cellular spore, and signal		MYCTH_2085599 MYCTH_2294088 MYCTH_2298100 MYCTH_2295071 MYCTH_2300681 MYCTH_2300684 MYCTH_107095 MYCTH_2300931 MYCTH_2300938 MYCTH_2301374 MYCTH_2300162 MYCTH_2063330 MYCTH_108493 MYCTH_2308694 MYCTH_2309903 MYCTH_2309943
0.13831	15	97	2.02944	Mostly uncharacterized, incl. sporulation resulting in formation of a cellular spore, and cell wall organization or biogenesis		MYCTH_2085599 MYCTH_2294088 MYCTH_2298100 MYCTH_2295071 MYCTH_2300681 MYCTH_2300684 MYCTH_107095 MYCTH_2300931 MYCTH_2300938 MYCTH_2301374 MYCTH_2063330 MYCTH_108493 MYCTH_2308694 MYCTH_2309903 MYCTH_2309943
0.15274	4	11	4.77226	Mostly uncharacterized, incl. uniplex complex, and response to auxin		MYCTH_2298341 MYCTH_2313974 MYCTH_2310333 MYCTH_2312900
0.153278	3	6	6.56186	Mixed, incl. actin fusion focus, and glucan endo-1,4-beta-glucanase activity, c-3 substituted reducing group		MYCTH_37110 MYCTH_2306588 MYCTH_2306612
0.188578	5	18	3.64548	Mostly uncharacterized, incl. response to salt stress, and repressor		MYCTH_2297082 MYCTH_2302605 MYCTH_2301911 MYCTH_2062582 MYCTH_2310254
0.190879	4	12	4.37457	FAD binding		MYCTH_2299483 MYCTH_2297782 MYCTH_2140533 MYCTH_109870
0.190879	4	12	4.37457	Mostly uncharacterized, incl. metallodipeptidase activity, and positive regulation of translational elongation		MYCTH_2294947 MYCTH_2295813 MYCTH_2316107 MYCTH_54466

## Sheet: WTvsDres-1 20h_up
	up-regulated genes GO enrichment
Enrichment FDR	nGenes	Pathway Genes	Fold Enrichment	Pathway	URL	Genes
2.32849e-59	103	144	5.85541	Ribosome	http://amigo.geneontology.org/amigo/term/GO:0005840	MYCTH_2295945 MYCTH_2297948 MYCTH_2294218 MYCTH_2314011 MYCTH_2122073 MYCTH_2088473 MYCTH_105405 MYCTH_2298252 MYCTH_75107 MYCTH_2313379 MYCTH_2313759 MYCTH_77277 MYCTH_2313766 MYCTH_2107102 MYCTH_2313790 MYCTH_2295039 MYCTH_2295089 MYCTH_2295112 MYCTH_2296955 MYCTH_2086470 MYCTH_2297052 MYCTH_62593 MYCTH_2033977 MYCTH_2297437 MYCTH_2075489 MYCTH_2313891 MYCTH_2297518 MYCTH_2297548 MYCTH_2299621 …
1.02913e-58	100	138	5.93203	Structural constituent of ribosome	http://amigo.geneontology.org/amigo/term/GO:0003735	MYCTH_2295945 MYCTH_2297948 MYCTH_2294218 MYCTH_2314011 MYCTH_2122073 MYCTH_2088473 MYCTH_105405 MYCTH_2298252 MYCTH_75107 MYCTH_2313379 MYCTH_2313759 MYCTH_77277 MYCTH_2313766 MYCTH_2107102 MYCTH_2313790 MYCTH_2295039 MYCTH_2295089 MYCTH_2295112 MYCTH_2086470 MYCTH_2297052 MYCTH_62593 MYCTH_2033977 MYCTH_2297437 MYCTH_2075489 MYCTH_2313891 MYCTH_2297518 MYCTH_2297548 MYCTH_2299621 MYCTH_2314338 …
1.11463e-56	71	76	7.64763	Cytosolic ribosome		MYCTH_2295945 MYCTH_2297948 MYCTH_2314011 MYCTH_2122073 MYCTH_2088473 MYCTH_2298136 MYCTH_105405 MYCTH_2298252 MYCTH_75107 MYCTH_2313379 MYCTH_2313759 MYCTH_2313766 MYCTH_2107102 MYCTH_2313790 MYCTH_2295112 MYCTH_2297052 MYCTH_62593 MYCTH_2075489 MYCTH_2313891 MYCTH_2297518 MYCTH_2297548 MYCTH_2300549 MYCTH_2314521 MYCTH_2314529 MYCTH_87600 MYCTH_79440 MYCTH_110817 MYCTH_2314933 MYCTH_2314934 MYC…
4.22876e-56	98	139	5.77157	Ribosomal subunit	http://amigo.geneontology.org/amigo/term/GO:0044391	MYCTH_2295945 MYCTH_2297948 MYCTH_2294218 MYCTH_2314011 MYCTH_2122073 MYCTH_2088473 MYCTH_105405 MYCTH_2298252 MYCTH_75107 MYCTH_2313379 MYCTH_2313759 MYCTH_77277 MYCTH_2313766 MYCTH_2107102 MYCTH_2313790 MYCTH_2295039 MYCTH_2295089 MYCTH_2295112 MYCTH_2086470 MYCTH_2297052 MYCTH_62593 MYCTH_2033977 MYCTH_2297437 MYCTH_2075489 MYCTH_2313891 MYCTH_2297518 MYCTH_2297548 MYCTH_2299621 MYCTH_2314338 …
5.18243e-56	136	258	4.31521	Translation	http://amigo.geneontology.org/amigo/term/GO:0006412	MYCTH_2295945 MYCTH_2295976 MYCTH_2297948 MYCTH_59106 MYCTH_2294218 MYCTH_2314011 MYCTH_74969 MYCTH_2122073 MYCTH_2088473 MYCTH_2298136 MYCTH_2298199 MYCTH_105405 MYCTH_2298226 MYCTH_2298252 MYCTH_75107 MYCTH_75824 MYCTH_2313379 MYCTH_2313759 MYCTH_77277 MYCTH_2313766 MYCTH_2107102 MYCTH_2313790 MYCTH_2295039 MYCTH_2295089 MYCTH_2295112 MYCTH_2296955 MYCTH_2086470 MYCTH_2297052 MYCTH_62593 MYCTH_…
2.50224e-55	146	297	4.02419	Peptide metabolic process	http://amigo.geneontology.org/amigo/term/GO:0006518	MYCTH_59137 MYCTH_2295945 MYCTH_2295976 MYCTH_2297948 MYCTH_59106 MYCTH_2294218 MYCTH_2314011 MYCTH_74969 MYCTH_2122073 MYCTH_2088473 MYCTH_2298136 MYCTH_2298199 MYCTH_105405 MYCTH_2298226 MYCTH_2298252 MYCTH_75107 MYCTH_75824 MYCTH_2313379 MYCTH_2115123 MYCTH_2313759 MYCTH_77277 MYCTH_2313766 MYCTH_2107102 MYCTH_2313790 MYCTH_2295039 MYCTH_2295089 MYCTH_2295112 MYCTH_2296955 MYCTH_2086470 MYCTH_…
1.76279e-54	137	268	4.18474	Peptide biosynthetic process	http://amigo.geneontology.org/amigo/term/GO:0043043	MYCTH_59137 MYCTH_2295945 MYCTH_2295976 MYCTH_2297948 MYCTH_59106 MYCTH_2294218 MYCTH_2314011 MYCTH_74969 MYCTH_2122073 MYCTH_2088473 MYCTH_2298136 MYCTH_2298199 MYCTH_105405 MYCTH_2298226 MYCTH_2298252 MYCTH_75107 MYCTH_75824 MYCTH_2313379 MYCTH_2313759 MYCTH_77277 MYCTH_2313766 MYCTH_2107102 MYCTH_2313790 MYCTH_2295039 MYCTH_2295089 MYCTH_2295112 MYCTH_2296955 MYCTH_2086470 MYCTH_2297052 MYCTH_…
1.14067e-52	146	309	3.86791	Amide biosynthetic process	http://amigo.geneontology.org/amigo/term/GO:0043604	MYCTH_59137 MYCTH_2295945 MYCTH_2295976 MYCTH_2297948 MYCTH_59106 MYCTH_2294218 MYCTH_2314011 MYCTH_74969 MYCTH_2122073 MYCTH_2088473 MYCTH_2298136 MYCTH_2298199 MYCTH_105405 MYCTH_2298226 MYCTH_2298252 MYCTH_75107 MYCTH_75824 MYCTH_2313379 MYCTH_2313759 MYCTH_77277 MYCTH_2313766 MYCTH_2107102 MYCTH_2313790 MYCTH_2295039 MYCTH_2295089 MYCTH_2295112 MYCTH_2088965 MYCTH_2296955 MYCTH_2086470 MYCTH_…
1.29882e-50	84	114	6.03194	Cytosolic ribosome, and translation factor activity, rna binding		MYCTH_2295945 MYCTH_2295976 MYCTH_2297948 MYCTH_2314011 MYCTH_2122073 MYCTH_2088473 MYCTH_2298136 MYCTH_2298199 MYCTH_105405 MYCTH_2298252 MYCTH_75107 MYCTH_75824 MYCTH_2313379 MYCTH_2313759 MYCTH_2313766 MYCTH_2107102 MYCTH_2313790 MYCTH_2295112 MYCTH_2296955 MYCTH_2298945 MYCTH_2297052 MYCTH_62593 MYCTH_2299099 MYCTH_59591 MYCTH_2075489 MYCTH_2313891 MYCTH_2297518 MYCTH_2313899 MYCTH_110717 MYC…
3.9553e-48	157	376	3.41817	Cellular amide metabolic process	http://amigo.geneontology.org/amigo/term/GO:0043603	MYCTH_59137 MYCTH_2295945 MYCTH_2295976 MYCTH_2297948 MYCTH_59106 MYCTH_2294218 MYCTH_2314011 MYCTH_74969 MYCTH_2122073 MYCTH_2088473 MYCTH_2298136 MYCTH_2298199 MYCTH_105405 MYCTH_2298226 MYCTH_2298252 MYCTH_75107 MYCTH_75824 MYCTH_2313379 MYCTH_2115123 MYCTH_2313759 MYCTH_77277 MYCTH_2313766 MYCTH_2107102 MYCTH_2313790 MYCTH_2295039 MYCTH_2295089 MYCTH_2295112 MYCTH_2088965 MYCTH_2296955 MYCTH_…
2.10045e-43	102	187	4.4652	Structural molecule activity	http://amigo.geneontology.org/amigo/term/GO:0005198	MYCTH_2295945 MYCTH_2297948 MYCTH_2294218 MYCTH_2314011 MYCTH_2122073 MYCTH_2088473 MYCTH_105405 MYCTH_2298252 MYCTH_75107 MYCTH_2313379 MYCTH_2313759 MYCTH_77277 MYCTH_2313766 MYCTH_2107102 MYCTH_2313790 MYCTH_2295039 MYCTH_2295089 MYCTH_2295112 MYCTH_2086470 MYCTH_2297052 MYCTH_62593 MYCTH_2033977 MYCTH_2297437 MYCTH_2075489 MYCTH_2313891 MYCTH_2297518 MYCTH_2297548 MYCTH_2299621 MYCTH_2314338 …
7.29303e-43	67	86	6.37762	Ribonucleoprotein		MYCTH_2295945 MYCTH_2297948 MYCTH_2314011 MYCTH_2122073 MYCTH_2088473 MYCTH_2296291 MYCTH_105405 MYCTH_2298252 MYCTH_2050348 MYCTH_2115074 MYCTH_2313766 MYCTH_2107102 MYCTH_2313790 MYCTH_2295112 MYCTH_2296955 MYCTH_2297052 MYCTH_2137175 MYCTH_2298987 MYCTH_62593 MYCTH_2075489 MYCTH_2299621 MYCTH_2314338 MYCTH_2300396 MYCTH_2300637 MYCTH_2314521 MYCTH_2314529 MYCTH_79440 MYCTH_110817 MYCTH_2301009…
4.87216e-41	55	62	7.26195	Ribosomal protein		MYCTH_2295945 MYCTH_2297948 MYCTH_2314011 MYCTH_2122073 MYCTH_2088473 MYCTH_105405 MYCTH_2298252 MYCTH_2313766 MYCTH_2107102 MYCTH_2313790 MYCTH_2295112 MYCTH_2296955 MYCTH_2297052 MYCTH_62593 MYCTH_2075489 MYCTH_2299621 MYCTH_2314338 MYCTH_2300396 MYCTH_2314521 MYCTH_2314529 MYCTH_79440 MYCTH_110817 MYCTH_2058620 MYCTH_2314609 MYCTH_2303040 MYCTH_2314728 MYCTH_2302064 MYCTH_2091001 MYCTH_2302143…
1.10009e-37	60	78	6.29708	Large ribosomal subunit	http://amigo.geneontology.org/amigo/term/GO:0015934	MYCTH_2295945 MYCTH_2122073 MYCTH_105405 MYCTH_75107 MYCTH_2313379 MYCTH_2313759 MYCTH_77277 MYCTH_2313766 MYCTH_2313790 MYCTH_2295039 MYCTH_2295089 MYCTH_2086470 MYCTH_2075489 MYCTH_2297518 MYCTH_2297548 MYCTH_2299621 MYCTH_2314338 MYCTH_2300396 MYCTH_2300549 MYCTH_2314521 MYCTH_2314529 MYCTH_78218 MYCTH_79440 MYCTH_110817 MYCTH_2314933 MYCTH_2314934 MYCTH_2078031 MYCTH_2300054 MYCTH_2314728 MYC…
7.06786e-36	137	362	3.09809	Cytosol	http://amigo.geneontology.org/amigo/term/GO:0005829	MYCTH_2295945 MYCTH_2297948 MYCTH_2314011 MYCTH_2314027 MYCTH_2122073 MYCTH_2088473 MYCTH_105405 MYCTH_2298252 MYCTH_75107 MYCTH_2298464 MYCTH_2313379 MYCTH_2294813 MYCTH_2313759 MYCTH_77277 MYCTH_2313766 MYCTH_2296852 MYCTH_2107102 MYCTH_2313790 MYCTH_2295112 MYCTH_2296974 MYCTH_2295155 MYCTH_2297052 MYCTH_62593 MYCTH_2033977 MYCTH_59591 MYCTH_2297364 MYCTH_2075489 MYCTH_2075498 MYCTH_2313891 MY…
2.00758e-32	41	44	7.62805	Cytosolic large ribosomal subunit	http://amigo.geneontology.org/amigo/term/GO:0022625	MYCTH_2295945 MYCTH_2122073 MYCTH_105405 MYCTH_75107 MYCTH_2313379 MYCTH_2313759 MYCTH_77277 MYCTH_2313766 MYCTH_2313790 MYCTH_2075489 MYCTH_2297518 MYCTH_2297548 MYCTH_2300549 MYCTH_2314521 MYCTH_2314529 MYCTH_78218 MYCTH_79440 MYCTH_110817 MYCTH_2314933 MYCTH_2314934 MYCTH_2314728 MYCTH_2302064 MYCTH_2302143 MYCTH_2304568 MYCTH_2304829 MYCTH_2315290 MYCTH_111425 MYCTH_2062887 MYCTH_116020 MYCTH…
1.5882e-29	134	393	2.79122	Ribonucleoprotein complex	http://amigo.geneontology.org/amigo/term/GO:1990904	MYCTH_2295945 MYCTH_2297948 MYCTH_2294218 MYCTH_2314005 MYCTH_2314011 MYCTH_74969 MYCTH_2122073 MYCTH_2296197 MYCTH_2088473 MYCTH_2296291 MYCTH_2054541 MYCTH_2298199 MYCTH_105405 MYCTH_2296410 MYCTH_2298252 MYCTH_75107 MYCTH_2050348 MYCTH_75824 MYCTH_2296456 MYCTH_2115074 MYCTH_2313379 MYCTH_2313759 MYCTH_77277 MYCTH_2313766 MYCTH_2314150 MYCTH_2107102 MYCTH_2313790 MYCTH_2295039 MYCTH_2295089 MY…
2.57422e-25	29	29	8.1862	Cytosolic small ribosomal subunit, and cytosolic large ribosomal subunit		MYCTH_2314011 MYCTH_2122073 MYCTH_2088473 MYCTH_2298252 MYCTH_75107 MYCTH_2313759 MYCTH_2107102 MYCTH_2313790 MYCTH_2075489 MYCTH_2313891 MYCTH_87600 MYCTH_110817 MYCTH_2314933 MYCTH_2314609 MYCTH_2303040 MYCTH_2314728 MYCTH_2304568 MYCTH_2303413 MYCTH_2062887 MYCTH_2303766 MYCTH_2315077 MYCTH_2304441 MYCTH_2315649 MYCTH_36979 MYCTH_2064349 MYCTH_83980 MYCTH_2308236 MYCTH_2312962 MYCTH_2145592
2.08517e-23	47	74	5.19934	Cytoplasmic translation	http://amigo.geneontology.org/amigo/term/GO:0002181	MYCTH_2295945 MYCTH_2297948 MYCTH_2314011 MYCTH_74969 MYCTH_2122073 MYCTH_2088473 MYCTH_105405 MYCTH_2298252 MYCTH_75107 MYCTH_75824 MYCTH_2313379 MYCTH_2313759 MYCTH_77277 MYCTH_2313766 MYCTH_2107102 MYCTH_2313790 MYCTH_2297052 MYCTH_2299099 MYCTH_2299573 MYCTH_109530 MYCTH_2300549 MYCTH_2314529 MYCTH_110817 MYCTH_2314934 MYCTH_2303040 MYCTH_2300192 MYCTH_2302064 MYCTH_111425 MYCTH_2303413 MYCTH…
1.29674e-20	63	139	3.71029	Mitochondrial protein complex	http://amigo.geneontology.org/amigo/term/GO:0098798	MYCTH_2121955 MYCTH_2294215 MYCTH_2294218 MYCTH_2313301 MYCTH_2298129 MYCTH_2298230 MYCTH_2296450 MYCTH_2294734 MYCTH_2295039 MYCTH_2295089 MYCTH_2297004 MYCTH_2086470 MYCTH_2295174 MYCTH_2313872 MYCTH_2297437 MYCTH_2297526 MYCTH_2299621 MYCTH_2314338 MYCTH_2300396 MYCTH_2302797 MYCTH_2091473 MYCTH_2302986 MYCTH_2301316 MYCTH_79116 MYCTH_2078031 MYCTH_2300054 MYCTH_2091001 MYCTH_2304929 MYCTH_209…
4.52462e-20	27	30	7.36758	Cytosolic small ribosomal subunit	http://amigo.geneontology.org/amigo/term/GO:0022627	MYCTH_2297948 MYCTH_2314011 MYCTH_2088473 MYCTH_2298252 MYCTH_2107102 MYCTH_2295112 MYCTH_2297052 MYCTH_2313891 MYCTH_87600 MYCTH_2314609 MYCTH_2303040 MYCTH_2303413 MYCTH_2303426 MYCTH_2303766 MYCTH_2315077 MYCTH_36979 MYCTH_2064349 MYCTH_2309046 MYCTH_2315781 MYCTH_83980 MYCTH_2308236 MYCTH_2039818 MYCTH_71631 MYCTH_2312962 MYCTH_72333 MYCTH_2145592 MYCTH_2312170
3.55412e-19	37	56	5.40874	Small ribosomal subunit	http://amigo.geneontology.org/amigo/term/GO:0015935	MYCTH_2297948 MYCTH_2294218 MYCTH_2314011 MYCTH_2088473 MYCTH_2298252 MYCTH_2107102 MYCTH_2295112 MYCTH_2297052 MYCTH_2297437 MYCTH_2313891 MYCTH_87600 MYCTH_2058620 MYCTH_2314609 MYCTH_2303040 MYCTH_2091001 MYCTH_2091689 MYCTH_2303413 MYCTH_2303426 MYCTH_2303766 MYCTH_2315077 MYCTH_36979 MYCTH_2307426 MYCTH_2064349 MYCTH_2309046 MYCTH_2315781 MYCTH_2082154 MYCTH_83980 MYCTH_2308236 MYCTH_2039818…
1.8509e-18	85	247	2.81711	Mitochondrial envelope	http://amigo.geneontology.org/amigo/term/GO:0005740	MYCTH_2121955 MYCTH_2297873 MYCTH_2294215 MYCTH_2296086 MYCTH_2313301 MYCTH_2298129 MYCTH_2298230 MYCTH_2296450 MYCTH_2074790 MYCTH_2294734 MYCTH_2294811 MYCTH_2296798 MYCTH_2298652 MYCTH_98992 MYCTH_2297004 MYCTH_2295174 MYCTH_97642 MYCTH_2313872 MYCTH_2299299 MYCTH_2295684 MYCTH_2297526 MYCTH_2313902 MYCTH_2297541 MYCTH_2037236 MYCTH_2295729 MYCTH_2297565 MYCTH_2297590 MYCTH_2294001 MYCTH_22978…
3.45462e-16	19	19	8.1862	Cytosolic large ribosomal subunit, and protein kinase c binding		MYCTH_2295945 MYCTH_2313379 MYCTH_2313766 MYCTH_2295112 MYCTH_62593 MYCTH_2300549 MYCTH_2314521 MYCTH_2314934 MYCTH_2302064 MYCTH_111425 MYCTH_2315051 MYCTH_2315602 MYCTH_2315711 MYCTH_2307651 MYCTH_71369 MYCTH_2039818 MYCTH_2316445 MYCTH_2316558 MYCTH_2312253
7.09763e-16	60	153	3.21027	Oxidative phosphorylation, and mitochondrion organization		MYCTH_2121955 MYCTH_2294215 MYCTH_2313301 MYCTH_2296265 MYCTH_2298129 MYCTH_2298230 MYCTH_2296450 MYCTH_2296513 MYCTH_2294734 MYCTH_2294811 MYCTH_2086391 MYCTH_2297004 MYCTH_2295174 MYCTH_2313872 MYCTH_2299299 MYCTH_2297526 MYCTH_2313902 MYCTH_2295729 MYCTH_2297565 MYCTH_2297590 MYCTH_2313956 MYCTH_2297826 MYCTH_2314502 MYCTH_2302794 MYCTH_2302797 MYCTH_2091473 MYCTH_2301316 MYCTH_79116 MYCTH_230…
3.32746e-15	64	175	2.99381	Mitochondrial envelope, and proton-transporting v-type atpase complex		MYCTH_2121955 MYCTH_2294215 MYCTH_2313301 MYCTH_2296265 MYCTH_2298129 MYCTH_2298230 MYCTH_2296450 MYCTH_2296513 MYCTH_2074790 MYCTH_2294734 MYCTH_2294811 MYCTH_2086391 MYCTH_2297004 MYCTH_2295174 MYCTH_2313872 MYCTH_2299299 MYCTH_2297526 MYCTH_2313902 MYCTH_2295729 MYCTH_2297565 MYCTH_2297590 MYCTH_2313956 MYCTH_2297826 MYCTH_2314502 MYCTH_2302794 MYCTH_2302797 MYCTH_2091473 MYCTH_2301316 MYCTH_7…
3.74538e-15	67	189	2.90199	Mitochondrial membrane, and proton-transporting v-type atpase complex		MYCTH_2121955 MYCTH_2294215 MYCTH_2313301 MYCTH_2296265 MYCTH_2298129 MYCTH_2298230 MYCTH_2296450 MYCTH_2296513 MYCTH_2074790 MYCTH_2294734 MYCTH_2294811 MYCTH_2086391 MYCTH_2297004 MYCTH_2295174 MYCTH_2313872 MYCTH_2299299 MYCTH_2295684 MYCTH_2297526 MYCTH_2313902 MYCTH_2037236 MYCTH_2295729 MYCTH_2297565 MYCTH_2297590 MYCTH_2313956 MYCTH_2297826 MYCTH_2314502 MYCTH_2302794 MYCTH_2302797 MYCTH_2…
2.18654e-14	70	209	2.74179	Mitochondrial membrane	http://amigo.geneontology.org/amigo/term/GO:0031966	MYCTH_2297873 MYCTH_2294215 MYCTH_2313301 MYCTH_2298129 MYCTH_2298230 MYCTH_2296450 MYCTH_2074790 MYCTH_2294734 MYCTH_2294811 MYCTH_2296798 MYCTH_2298652 MYCTH_2297004 MYCTH_2295174 MYCTH_97642 MYCTH_2313872 MYCTH_2299299 MYCTH_2295684 MYCTH_2297526 MYCTH_2313902 MYCTH_2297541 MYCTH_2037236 MYCTH_2297565 MYCTH_2297590 MYCTH_2294001 MYCTH_2302298 MYCTH_2302794 MYCTH_2091473 MYCTH_2302986 MYCTH_230…
3.9701e-14	43	94	3.74475	Oxidative phosphorylation, and mitochondrial respiratory chain complex assembly		MYCTH_2294215 MYCTH_2313301 MYCTH_2296265 MYCTH_2298230 MYCTH_2296450 MYCTH_2296513 MYCTH_2294734 MYCTH_2297004 MYCTH_2295174 MYCTH_2297526 MYCTH_2313902 MYCTH_2295729 MYCTH_2297565 MYCTH_2297590 MYCTH_2313956 MYCTH_2297826 MYCTH_2314502 MYCTH_2302797 MYCTH_2091473 MYCTH_2301316 MYCTH_2303180 MYCTH_2117900 MYCTH_2305597 MYCTH_2079768 MYCTH_2315637 MYCTH_2081891 MYCTH_111770 MYCTH_2315552 MYCTH_23…
5.40075e-14	60	166	2.95887	Mitochondrial gene expression, and trna aminoacylation for protein translation		MYCTH_59106 MYCTH_2294218 MYCTH_74969 MYCTH_2298203 MYCTH_2298226 MYCTH_77277 MYCTH_2296912 MYCTH_2295039 MYCTH_2295089 MYCTH_2086470 MYCTH_2297437 MYCTH_2297489 MYCTH_2299521 MYCTH_2299621 MYCTH_2314338 MYCTH_2300396 MYCTH_2302283 MYCTH_2302298 MYCTH_2133586 MYCTH_78218 MYCTH_66068 MYCTH_2300945 MYCTH_2058620 MYCTH_2301210 MYCTH_2078031 MYCTH_2301594 MYCTH_2300054 MYCTH_2091001 MYCTH_2304929 MYC…
5.40075e-14	58	157	3.0242	Mixed, incl. mitochondrial translation, and trna aminoacylation for protein translation		MYCTH_59106 MYCTH_2294218 MYCTH_74969 MYCTH_2298203 MYCTH_2298226 MYCTH_77277 MYCTH_2296912 MYCTH_2295039 MYCTH_2295089 MYCTH_2086470 MYCTH_2297437 MYCTH_2297489 MYCTH_2299521 MYCTH_2299621 MYCTH_2314338 MYCTH_2300396 MYCTH_2302283 MYCTH_2133586 MYCTH_78218 MYCTH_66068 MYCTH_2300945 MYCTH_2058620 MYCTH_2301210 MYCTH_2078031 MYCTH_2301594 MYCTH_2300054 MYCTH_2091001 MYCTH_2304929 MYCTH_2091689 MYC…
2.16641e-13	41	90	3.72927	Organellar ribosome, and translation regulator activity		MYCTH_2294218 MYCTH_74969 MYCTH_2298203 MYCTH_77277 MYCTH_2295039 MYCTH_2295089 MYCTH_2086470 MYCTH_2297437 MYCTH_2299621 MYCTH_2314338 MYCTH_2300396 MYCTH_2302283 MYCTH_78218 MYCTH_66068 MYCTH_2300945 MYCTH_2058620 MYCTH_2078031 MYCTH_2300054 MYCTH_2091001 MYCTH_2304929 MYCTH_2091689 MYCTH_2303153 MYCTH_2127139 MYCTH_2126562 MYCTH_2304055 MYCTH_2304195 MYCTH_2307426 MYCTH_2305931 MYCTH_2306316 M…
2.67996e-13	87	305	2.33508	Organelle envelope	http://amigo.geneontology.org/amigo/term/GO:0031967	MYCTH_2121955 MYCTH_2297873 MYCTH_2294215 MYCTH_2296086 MYCTH_2313301 MYCTH_2298129 MYCTH_2298230 MYCTH_2296450 MYCTH_2074790 MYCTH_2294734 MYCTH_2294811 MYCTH_2296798 MYCTH_2298652 MYCTH_98992 MYCTH_2297004 MYCTH_2295174 MYCTH_97642 MYCTH_2313872 MYCTH_2299299 MYCTH_2295684 MYCTH_2297526 MYCTH_2313902 MYCTH_2297541 MYCTH_2037236 MYCTH_2295729 MYCTH_2297565 MYCTH_2297590 MYCTH_2294001 MYCTH_22978…
2.67996e-13	87	305	2.33508	Envelope	http://amigo.geneontology.org/amigo/term/GO:0031975	MYCTH_2121955 MYCTH_2297873 MYCTH_2294215 MYCTH_2296086 MYCTH_2313301 MYCTH_2298129 MYCTH_2298230 MYCTH_2296450 MYCTH_2074790 MYCTH_2294734 MYCTH_2294811 MYCTH_2296798 MYCTH_2298652 MYCTH_98992 MYCTH_2297004 MYCTH_2295174 MYCTH_97642 MYCTH_2313872 MYCTH_2299299 MYCTH_2295684 MYCTH_2297526 MYCTH_2313902 MYCTH_2297541 MYCTH_2037236 MYCTH_2295729 MYCTH_2297565 MYCTH_2297590 MYCTH_2294001 MYCTH_22978…
7.73227e-13	29	50	4.748	Inner mitochondrial membrane protein complex	http://amigo.geneontology.org/amigo/term/GO:0098800	MYCTH_2294215 MYCTH_2313301 MYCTH_2298129 MYCTH_2298230 MYCTH_2296450 MYCTH_2294734 MYCTH_2297004 MYCTH_2295174 MYCTH_2313872 MYCTH_2297526 MYCTH_2302797 MYCTH_2091473 MYCTH_2302986 MYCTH_2301316 MYCTH_2305128 MYCTH_2079768 MYCTH_2079864 MYCTH_2307110 MYCTH_2315552 MYCTH_2316017 MYCTH_2095744 MYCTH_112204 MYCTH_2308783 MYCTH_2309800 MYCTH_2316407 MYCTH_2316726 MYCTH_2311966 MYCTH_2316642 MYCTH_23…
7.78919e-13	69	218	2.59104	Mitochondrial inner membrane	http://amigo.geneontology.org/amigo/term/GO:0005743	MYCTH_2121955 MYCTH_2294215 MYCTH_2313301 MYCTH_2296265 MYCTH_2298129 MYCTH_2298230 MYCTH_2296450 MYCTH_2074790 MYCTH_2294734 MYCTH_2294811 MYCTH_2297004 MYCTH_2295174 MYCTH_2313872 MYCTH_2295684 MYCTH_2297526 MYCTH_2313902 MYCTH_2297541 MYCTH_2037236 MYCTH_2297565 MYCTH_2297590 MYCTH_2294001 MYCTH_2313956 MYCTH_2302298 MYCTH_2302794 MYCTH_2302797 MYCTH_114734 MYCTH_2091473 MYCTH_2116929 MYCTH_23…
8.21502e-13	42	97	3.54454	Organellar ribosome, and proton-transporting atp synthase complex assembly		MYCTH_2294218 MYCTH_74969 MYCTH_2298203 MYCTH_77277 MYCTH_2295039 MYCTH_2295089 MYCTH_2086470 MYCTH_2297437 MYCTH_2299621 MYCTH_2314338 MYCTH_2300396 MYCTH_2302283 MYCTH_78218 MYCTH_66068 MYCTH_2300945 MYCTH_2058620 MYCTH_2078031 MYCTH_2300054 MYCTH_2091001 MYCTH_2304929 MYCTH_2091689 MYCTH_2303153 MYCTH_2127139 MYCTH_2126562 MYCTH_2304055 MYCTH_2304195 MYCTH_2307426 MYCTH_2305931 MYCTH_2306316 M…
1.00036e-12	38	82	3.7936	Organellar ribosome, and mitochondrial translational termination		MYCTH_2294218 MYCTH_74969 MYCTH_77277 MYCTH_2295039 MYCTH_2295089 MYCTH_2086470 MYCTH_2297437 MYCTH_2299621 MYCTH_2314338 MYCTH_2300396 MYCTH_2302283 MYCTH_78218 MYCTH_66068 MYCTH_2300945 MYCTH_2058620 MYCTH_2078031 MYCTH_2300054 MYCTH_2091001 MYCTH_2304929 MYCTH_2091689 MYCTH_2303153 MYCTH_2127139 MYCTH_2126562 MYCTH_2304055 MYCTH_2307426 MYCTH_2305931 MYCTH_2306316 MYCTH_88392 MYCTH_2309142 MYC…
1.22346e-12	70	225	2.54682	Organelle inner membrane	http://amigo.geneontology.org/amigo/term/GO:0019866	MYCTH_2121955 MYCTH_2294215 MYCTH_2313301 MYCTH_2296265 MYCTH_2298129 MYCTH_2298230 MYCTH_2296450 MYCTH_2298479 MYCTH_2074790 MYCTH_2294734 MYCTH_2294811 MYCTH_2297004 MYCTH_2295174 MYCTH_2313872 MYCTH_2295684 MYCTH_2297526 MYCTH_2313902 MYCTH_2297541 MYCTH_2037236 MYCTH_2297565 MYCTH_2297590 MYCTH_2294001 MYCTH_2313956 MYCTH_2302298 MYCTH_2302794 MYCTH_2302797 MYCTH_114734 MYCTH_2091473 MYCTH_21…
7.9689e-12	44	111	3.24498	Mixed, incl. organellar ribosome, and proton-transporting atp synthase complex assembly		MYCTH_2294218 MYCTH_74969 MYCTH_2298203 MYCTH_77277 MYCTH_2296912 MYCTH_2295039 MYCTH_2295089 MYCTH_2086470 MYCTH_2297437 MYCTH_2299621 MYCTH_2314338 MYCTH_2300396 MYCTH_2302283 MYCTH_78218 MYCTH_66068 MYCTH_2300945 MYCTH_2058620 MYCTH_2078031 MYCTH_2300054 MYCTH_2091001 MYCTH_2304929 MYCTH_2091689 MYCTH_2303153 MYCTH_2127139 MYCTH_2126562 MYCTH_2304055 MYCTH_2304195 MYCTH_2307426 MYCTH_2305931 M…
1.03451e-10	21	32	5.37219	rRNA binding	http://amigo.geneontology.org/amigo/term/GO:0019843	MYCTH_2295945 MYCTH_2297948 MYCTH_2294218 MYCTH_2088473 MYCTH_105405 MYCTH_2298252 MYCTH_2313759 MYCTH_2297052 MYCTH_2075489 MYCTH_2299621 MYCTH_2314338 MYCTH_2314521 MYCTH_78218 MYCTH_111425 MYCTH_2091689 MYCTH_2303426 MYCTH_2304055 MYCTH_2306316 MYCTH_71369 MYCTH_2312771 MYCTH_2312962
2.52328e-10	28	56	4.0931	Purine ribonucleotide biosynthetic process	http://amigo.geneontology.org/amigo/term/GO:0009152	MYCTH_2085895 MYCTH_2313301 MYCTH_2296210 MYCTH_2296450 MYCTH_2294734 MYCTH_2297004 MYCTH_2295174 MYCTH_2297526 MYCTH_2299715 MYCTH_2302569 MYCTH_2301051 MYCTH_2078128 MYCTH_2304768 MYCTH_2305086 MYCTH_2303180 MYCTH_2303832 MYCTH_2304164 MYCTH_2079768 MYCTH_2134806 MYCTH_112204 MYCTH_2309800 MYCTH_2096434 MYCTH_2310786 MYCTH_2316407 MYCTH_2311243 MYCTH_2316731 MYCTH_2316525 MYCTH_2316642
3.96839e-10	31	68	3.73194	Ribonucleotide biosynthetic process	http://amigo.geneontology.org/amigo/term/GO:0009260	MYCTH_2085895 MYCTH_2313301 MYCTH_2296210 MYCTH_2296450 MYCTH_2294734 MYCTH_2297004 MYCTH_2295174 MYCTH_2299207 MYCTH_2297526 MYCTH_2299715 MYCTH_2302569 MYCTH_2301051 MYCTH_2301203 MYCTH_2078128 MYCTH_2304768 MYCTH_2305086 MYCTH_2303180 MYCTH_2303832 MYCTH_2304164 MYCTH_2079768 MYCTH_2134806 MYCTH_53055 MYCTH_112204 MYCTH_2309800 MYCTH_2096434 MYCTH_2310786 MYCTH_2316407 MYCTH_2311243 MYCTH_2316…
5.01742e-10	29	61	3.8918	Organellar ribosome	http://amigo.geneontology.org/amigo/term/GO:0000313	MYCTH_2294218 MYCTH_2295039 MYCTH_2295089 MYCTH_2086470 MYCTH_2297437 MYCTH_2299621 MYCTH_2314338 MYCTH_2300396 MYCTH_2078031 MYCTH_2300054 MYCTH_2091001 MYCTH_2304929 MYCTH_2091689 MYCTH_2303153 MYCTH_2127139 MYCTH_2126562 MYCTH_2307426 MYCTH_2305931 MYCTH_2306316 MYCTH_88392 MYCTH_2082154 MYCTH_2309008 MYCTH_2096341 MYCTH_57338 MYCTH_2312771 MYCTH_2312809 MYCTH_2311295 MYCTH_2311726 MYCTH_23123…
5.01742e-10	29	61	3.8918	Mitochondrial ribosome	http://amigo.geneontology.org/amigo/term/GO:0005761	MYCTH_2294218 MYCTH_2295039 MYCTH_2295089 MYCTH_2086470 MYCTH_2297437 MYCTH_2299621 MYCTH_2314338 MYCTH_2300396 MYCTH_2078031 MYCTH_2300054 MYCTH_2091001 MYCTH_2304929 MYCTH_2091689 MYCTH_2303153 MYCTH_2127139 MYCTH_2126562 MYCTH_2307426 MYCTH_2305931 MYCTH_2306316 MYCTH_88392 MYCTH_2082154 MYCTH_2309008 MYCTH_2096341 MYCTH_57338 MYCTH_2312771 MYCTH_2312809 MYCTH_2311295 MYCTH_2311726 MYCTH_23123…
5.6124e-10	30	65	3.77825	Respirasome, and mitochondrial respiratory chain complex assembly		MYCTH_2294215 MYCTH_2296265 MYCTH_2298230 MYCTH_2296450 MYCTH_2313902 MYCTH_2295729 MYCTH_2297565 MYCTH_2297590 MYCTH_2313956 MYCTH_2297826 MYCTH_2302797 MYCTH_2091473 MYCTH_2301316 MYCTH_2303180 MYCTH_2117900 MYCTH_2305597 MYCTH_2315637 MYCTH_111770 MYCTH_2315552 MYCTH_2316017 MYCTH_2309275 MYCTH_2095744 MYCTH_2308783 MYCTH_73070 MYCTH_2096708 MYCTH_2311092 MYCTH_57338 MYCTH_2316497 MYCTH_231196…
6.37058e-10	39	102	3.13002	Nucleotide biosynthetic process	http://amigo.geneontology.org/amigo/term/GO:0009165	MYCTH_2294240 MYCTH_2085895 MYCTH_2313301 MYCTH_2296210 MYCTH_2296450 MYCTH_2294734 MYCTH_2297004 MYCTH_2295174 MYCTH_2299207 MYCTH_2297423 MYCTH_2297526 MYCTH_2299715 MYCTH_79619 MYCTH_2302569 MYCTH_2301051 MYCTH_2301203 MYCTH_2057861 MYCTH_2078128 MYCTH_2304768 MYCTH_2305086 MYCTH_2303180 MYCTH_2303360 MYCTH_2303832 MYCTH_2304164 MYCTH_2079768 MYCTH_2134806 MYCTH_2306323 MYCTH_53055 MYCTH_23084…
6.37058e-10	39	102	3.13002	Nucleoside phosphate biosynthetic process	http://amigo.geneontology.org/amigo/term/GO:1901293	MYCTH_2294240 MYCTH_2085895 MYCTH_2313301 MYCTH_2296210 MYCTH_2296450 MYCTH_2294734 MYCTH_2297004 MYCTH_2295174 MYCTH_2299207 MYCTH_2297423 MYCTH_2297526 MYCTH_2299715 MYCTH_79619 MYCTH_2302569 MYCTH_2301051 MYCTH_2301203 MYCTH_2057861 MYCTH_2078128 MYCTH_2304768 MYCTH_2305086 MYCTH_2303180 MYCTH_2303360 MYCTH_2303832 MYCTH_2304164 MYCTH_2079768 MYCTH_2134806 MYCTH_2306323 MYCTH_53055 MYCTH_23084…
6.78579e-10	28	58	3.95196	Purine nucleotide biosynthetic process	http://amigo.geneontology.org/amigo/term/GO:0006164	MYCTH_2085895 MYCTH_2313301 MYCTH_2296210 MYCTH_2296450 MYCTH_2294734 MYCTH_2297004 MYCTH_2295174 MYCTH_2297526 MYCTH_2299715 MYCTH_2302569 MYCTH_2301051 MYCTH_2078128 MYCTH_2304768 MYCTH_2305086 MYCTH_2303180 MYCTH_2303832 MYCTH_2304164 MYCTH_2079768 MYCTH_2134806 MYCTH_112204 MYCTH_2309800 MYCTH_2096434 MYCTH_2310786 MYCTH_2316407 MYCTH_2311243 MYCTH_2316731 MYCTH_2316525 MYCTH_2316642
8.61021e-10	30	66	3.721	ATP metabolic process	http://amigo.geneontology.org/amigo/term/GO:0046034	MYCTH_2294215 MYCTH_2313301 MYCTH_2298230 MYCTH_2296450 MYCTH_2294734 MYCTH_2297004 MYCTH_2295174 MYCTH_2297364 MYCTH_2297526 MYCTH_2302797 MYCTH_2091473 MYCTH_2301316 MYCTH_2300033 MYCTH_2304931 MYCTH_2303180 MYCTH_2303832 MYCTH_2079768 MYCTH_111770 MYCTH_2315552 MYCTH_2316017 MYCTH_2066697 MYCTH_2315941 MYCTH_112204 MYCTH_2309800 MYCTH_2311092 MYCTH_2316407 MYCTH_2316525 MYCTH_2311966 MYCTH_231…
1.36664e-09	54	175	2.52603	Mitochondrial matrix	http://amigo.geneontology.org/amigo/term/GO:0005759	MYCTH_2294218 MYCTH_2296086 MYCTH_2314027 MYCTH_2296305 MYCTH_2294664 MYCTH_2298586 MYCTH_2296757 MYCTH_2086391 MYCTH_2295039 MYCTH_2295089 MYCTH_2086470 MYCTH_2295514 MYCTH_2297437 MYCTH_59302 MYCTH_2299621 MYCTH_2314338 MYCTH_2300396 MYCTH_2302253 MYCTH_2300751 MYCTH_2116929 MYCTH_2301113 MYCTH_2078031 MYCTH_78977 MYCTH_2300054 MYCTH_2091001 MYCTH_2304929 MYCTH_2091689 MYCTH_2303153 MYCTH_21271…
1.91071e-09	15	19	6.46279	Purine nucleoside triphosphate metabolic process	http://amigo.geneontology.org/amigo/term/GO:0009144	MYCTH_2313301 MYCTH_2296210 MYCTH_2296450 MYCTH_2294734 MYCTH_2297004 MYCTH_2295174 MYCTH_2297526 MYCTH_2301051 MYCTH_2303180 MYCTH_2079768 MYCTH_2307954 MYCTH_112204 MYCTH_2309800 MYCTH_2316407 MYCTH_2316642
3.14348e-09	31	73	3.47633	Ribose phosphate biosynthetic process	http://amigo.geneontology.org/amigo/term/GO:0046390	MYCTH_2085895 MYCTH_2313301 MYCTH_2296210 MYCTH_2296450 MYCTH_2294734 MYCTH_2297004 MYCTH_2295174 MYCTH_2299207 MYCTH_2297526 MYCTH_2299715 MYCTH_2302569 MYCTH_2301051 MYCTH_2301203 MYCTH_2078128 MYCTH_2304768 MYCTH_2305086 MYCTH_2303180 MYCTH_2303832 MYCTH_2304164 MYCTH_2079768 MYCTH_2134806 MYCTH_53055 MYCTH_112204 MYCTH_2309800 MYCTH_2096434 MYCTH_2310786 MYCTH_2316407 MYCTH_2311243 MYCTH_2316…
3.17084e-09	48	149	2.63716	Nucleotide metabolic process	http://amigo.geneontology.org/amigo/term/GO:0009117	MYCTH_2294240 MYCTH_2085895 MYCTH_2313301 MYCTH_2296210 MYCTH_2296450 MYCTH_2294734 MYCTH_2297004 MYCTH_2295174 MYCTH_2299207 MYCTH_2297364 MYCTH_2297423 MYCTH_2297526 MYCTH_2299715 MYCTH_79619 MYCTH_2302569 MYCTH_2301051 MYCTH_2301203 MYCTH_2301223 MYCTH_2057861 MYCTH_2078128 MYCTH_2300033 MYCTH_2304768 MYCTH_2304931 MYCTH_2305086 MYCTH_2303180 MYCTH_2303360 MYCTH_2303832 MYCTH_2304164 MYCTH_207…
5.16541e-09	48	151	2.60224	Nucleoside phosphate metabolic process	http://amigo.geneontology.org/amigo/term/GO:0006753	MYCTH_2294240 MYCTH_2085895 MYCTH_2313301 MYCTH_2296210 MYCTH_2296450 MYCTH_2294734 MYCTH_2297004 MYCTH_2295174 MYCTH_2299207 MYCTH_2297364 MYCTH_2297423 MYCTH_2297526 MYCTH_2299715 MYCTH_79619 MYCTH_2302569 MYCTH_2301051 MYCTH_2301203 MYCTH_2301223 MYCTH_2057861 MYCTH_2078128 MYCTH_2300033 MYCTH_2304768 MYCTH_2304931 MYCTH_2305086 MYCTH_2303180 MYCTH_2303360 MYCTH_2303832 MYCTH_2304164 MYCTH_207…
6.4835e-09	22	41	4.39259	Ribosome assembly	http://amigo.geneontology.org/amigo/term/GO:0042255	MYCTH_2295945 MYCTH_2294218 MYCTH_2313766 MYCTH_2107102 MYCTH_2075489 MYCTH_2313891 MYCTH_2297548 MYCTH_2299621 MYCTH_2314521 MYCTH_78218 MYCTH_2314934 MYCTH_2304703 MYCTH_2304883 MYCTH_2303413 MYCTH_2303426 MYCTH_2304055 MYCTH_36979 MYCTH_2309809 MYCTH_2312962 MYCTH_2311295 MYCTH_72333 MYCTH_2312253
7.05543e-09	35	92	3.11431	Purine nucleotide metabolic process	http://amigo.geneontology.org/amigo/term/GO:0006163	MYCTH_2085895 MYCTH_2313301 MYCTH_2296210 MYCTH_2296450 MYCTH_2294734 MYCTH_2297004 MYCTH_2295174 MYCTH_2297364 MYCTH_2297526 MYCTH_2299715 MYCTH_2302569 MYCTH_2301051 MYCTH_2078128 MYCTH_2300033 MYCTH_2304768 MYCTH_2304931 MYCTH_2305086 MYCTH_2303180 MYCTH_2303832 MYCTH_2304164 MYCTH_2079768 MYCTH_2307125 MYCTH_2134806 MYCTH_2307954 MYCTH_2066697 MYCTH_2315941 MYCTH_112204 MYCTH_2309800 MYCTH_20…
8.6956e-09	80	325	2.01506	Ribonucleoprotein complex biogenesis	http://amigo.geneontology.org/amigo/term/GO:0022613	MYCTH_2295945 MYCTH_2294218 MYCTH_2088473 MYCTH_2298252 MYCTH_2050348 MYCTH_75824 MYCTH_2106971 MYCTH_2115074 MYCTH_2313379 MYCTH_77277 MYCTH_2313766 MYCTH_74015 MYCTH_2314150 MYCTH_2294878 MYCTH_2141486 MYCTH_2107102 MYCTH_2295112 MYCTH_59853 MYCTH_2137175 MYCTH_2298987 MYCTH_2295275 MYCTH_2299284 MYCTH_2075489 MYCTH_2313891 MYCTH_2297518 MYCTH_2297548 MYCTH_2299573 MYCTH_2299621 MYCTH_109530 MY…
1.03244e-08	37	102	2.9695	Ribonucleotide metabolic process	http://amigo.geneontology.org/amigo/term/GO:0009259	MYCTH_2085895 MYCTH_2313301 MYCTH_2296210 MYCTH_2296450 MYCTH_2294734 MYCTH_2297004 MYCTH_2295174 MYCTH_2299207 MYCTH_2297364 MYCTH_2297526 MYCTH_2299715 MYCTH_2302569 MYCTH_2301051 MYCTH_2301203 MYCTH_2078128 MYCTH_2300033 MYCTH_2304768 MYCTH_2304931 MYCTH_2305086 MYCTH_2303180 MYCTH_2303832 MYCTH_2304164 MYCTH_2079768 MYCTH_2307125 MYCTH_2134806 MYCTH_53055 MYCTH_2066697 MYCTH_2315941 MYCTH_112…
1.07681e-08	14	18	6.36704	Purine nucleoside triphosphate biosynthetic process	http://amigo.geneontology.org/amigo/term/GO:0009145	MYCTH_2313301 MYCTH_2296210 MYCTH_2296450 MYCTH_2294734 MYCTH_2297004 MYCTH_2295174 MYCTH_2297526 MYCTH_2301051 MYCTH_2303180 MYCTH_2079768 MYCTH_112204 MYCTH_2309800 MYCTH_2316407 MYCTH_2316642
1.07681e-08	34	89	3.12731	Purine ribonucleotide metabolic process	http://amigo.geneontology.org/amigo/term/GO:0009150	MYCTH_2085895 MYCTH_2313301 MYCTH_2296210 MYCTH_2296450 MYCTH_2294734 MYCTH_2297004 MYCTH_2295174 MYCTH_2297364 MYCTH_2297526 MYCTH_2299715 MYCTH_2302569 MYCTH_2301051 MYCTH_2078128 MYCTH_2300033 MYCTH_2304768 MYCTH_2304931 MYCTH_2305086 MYCTH_2303180 MYCTH_2303832 MYCTH_2304164 MYCTH_2079768 MYCTH_2307125 MYCTH_2134806 MYCTH_2066697 MYCTH_2315941 MYCTH_112204 MYCTH_2309800 MYCTH_2096434 MYCTH_23…
1.07681e-08	14	18	6.36704	Purine ribonucleoside triphosphate metabolic process	http://amigo.geneontology.org/amigo/term/GO:0009205	MYCTH_2313301 MYCTH_2296210 MYCTH_2296450 MYCTH_2294734 MYCTH_2297004 MYCTH_2295174 MYCTH_2297526 MYCTH_2301051 MYCTH_2303180 MYCTH_2079768 MYCTH_112204 MYCTH_2309800 MYCTH_2316407 MYCTH_2316642
1.07681e-08	14	18	6.36704	Purine ribonucleoside triphosphate biosynthetic process	http://amigo.geneontology.org/amigo/term/GO:0009206	MYCTH_2313301 MYCTH_2296210 MYCTH_2296450 MYCTH_2294734 MYCTH_2297004 MYCTH_2295174 MYCTH_2297526 MYCTH_2301051 MYCTH_2303180 MYCTH_2079768 MYCTH_112204 MYCTH_2309800 MYCTH_2316407 MYCTH_2316642
1.51569e-08	28	65	3.52636	Purine-containing compound biosynthetic process	http://amigo.geneontology.org/amigo/term/GO:0072522	MYCTH_2085895 MYCTH_2313301 MYCTH_2296210 MYCTH_2296450 MYCTH_2294734 MYCTH_2297004 MYCTH_2295174 MYCTH_2297526 MYCTH_2299715 MYCTH_2302569 MYCTH_2301051 MYCTH_2078128 MYCTH_2304768 MYCTH_2305086 MYCTH_2303180 MYCTH_2303832 MYCTH_2304164 MYCTH_2079768 MYCTH_2134806 MYCTH_112204 MYCTH_2309800 MYCTH_2096434 MYCTH_2310786 MYCTH_2316407 MYCTH_2311243 MYCTH_2316731 MYCTH_2316525 MYCTH_2316642
1.7666e-08	20	36	4.54789	Mixed, incl. cytochrome complex, and respiratory chain complex iv assembly		MYCTH_2294215 MYCTH_2298230 MYCTH_2296450 MYCTH_2313902 MYCTH_2295729 MYCTH_2297590 MYCTH_2297826 MYCTH_2302797 MYCTH_2091473 MYCTH_2301316 MYCTH_2303180 MYCTH_2117900 MYCTH_2305597 MYCTH_2315637 MYCTH_111770 MYCTH_2315552 MYCTH_57338 MYCTH_2316497 MYCTH_2311966 MYCTH_2312390
2.57803e-08	10	10	8.1862	Cytosolic small ribosomal subunit, and protein tag		MYCTH_2088473 MYCTH_2313790 MYCTH_2313891 MYCTH_87600 MYCTH_110817 MYCTH_2314609 MYCTH_2304568 MYCTH_36979 MYCTH_2308236 MYCTH_2312962
2.78229e-08	38	110	2.82796	Ribose phosphate metabolic process	http://amigo.geneontology.org/amigo/term/GO:0019693	MYCTH_2085895 MYCTH_2313301 MYCTH_2296210 MYCTH_2296450 MYCTH_2294734 MYCTH_2297004 MYCTH_2295174 MYCTH_2050031 MYCTH_2299207 MYCTH_2297364 MYCTH_2297526 MYCTH_2299715 MYCTH_2302569 MYCTH_2301051 MYCTH_2301203 MYCTH_2078128 MYCTH_2300033 MYCTH_2304768 MYCTH_2304931 MYCTH_2305086 MYCTH_2303180 MYCTH_2303832 MYCTH_2304164 MYCTH_2079768 MYCTH_2307125 MYCTH_2134806 MYCTH_53055 MYCTH_2066697 MYCTH_231…
3.32274e-08	70	277	2.06871	Protein-containing complex assembly	http://amigo.geneontology.org/amigo/term/GO:0065003	MYCTH_2295945 MYCTH_2294215 MYCTH_2294218 MYCTH_2296086 MYCTH_2132560 MYCTH_2074790 MYCTH_2087521 MYCTH_2313766 MYCTH_2314150 MYCTH_2313405 MYCTH_2107102 MYCTH_2296918 MYCTH_2296924 MYCTH_2295174 MYCTH_2298987 MYCTH_2050660 MYCTH_2075489 MYCTH_2313891 MYCTH_2313902 MYCTH_2297541 MYCTH_2297548 MYCTH_2295729 MYCTH_2297590 MYCTH_2299573 MYCTH_2297826 MYCTH_2299621 MYCTH_109530 MYCTH_2314521 MYCTH_78…
3.41328e-08	68	266	2.09271	Cellular protein-containing complex assembly	http://amigo.geneontology.org/amigo/term/GO:0034622	MYCTH_2295945 MYCTH_2294215 MYCTH_2294218 MYCTH_2296086 MYCTH_2132560 MYCTH_2074790 MYCTH_2087521 MYCTH_2313766 MYCTH_2314150 MYCTH_2313405 MYCTH_2107102 MYCTH_2296918 MYCTH_2296924 MYCTH_2295174 MYCTH_2298987 MYCTH_2050660 MYCTH_2075489 MYCTH_2313891 MYCTH_2313902 MYCTH_2297541 MYCTH_2297548 MYCTH_2295729 MYCTH_2297590 MYCTH_2299573 MYCTH_2297826 MYCTH_2299621 MYCTH_109530 MYCTH_2314521 MYCTH_78…
5.30493e-08	16	25	5.23917	Nucleoside triphosphate metabolic process	http://amigo.geneontology.org/amigo/term/GO:0009141	MYCTH_2313301 MYCTH_2296210 MYCTH_2296450 MYCTH_2294734 MYCTH_2297004 MYCTH_2295174 MYCTH_2297526 MYCTH_2301051 MYCTH_2301223 MYCTH_2303180 MYCTH_2079768 MYCTH_2307954 MYCTH_112204 MYCTH_2309800 MYCTH_2316407 MYCTH_2316642
6.20669e-08	67	264	2.07756	Ribosome biogenesis	http://amigo.geneontology.org/amigo/term/GO:0042254	MYCTH_2295945 MYCTH_2294218 MYCTH_2088473 MYCTH_2298252 MYCTH_2050348 MYCTH_75824 MYCTH_2106971 MYCTH_2115074 MYCTH_2313379 MYCTH_77277 MYCTH_2313766 MYCTH_74015 MYCTH_2294878 MYCTH_2141486 MYCTH_2107102 MYCTH_2295112 MYCTH_59853 MYCTH_2137175 MYCTH_2295275 MYCTH_2299284 MYCTH_2075489 MYCTH_2313891 MYCTH_2297518 MYCTH_2297548 MYCTH_2299573 MYCTH_2299621 MYCTH_2299692 MYCTH_2300637 MYCTH_2314521 M…
7.56961e-08	19	35	4.44394	Organellar large ribosomal subunit	http://amigo.geneontology.org/amigo/term/GO:0000315	MYCTH_2295039 MYCTH_2295089 MYCTH_2086470 MYCTH_2299621 MYCTH_2314338 MYCTH_2300396 MYCTH_2078031 MYCTH_2300054 MYCTH_2304929 MYCTH_2303153 MYCTH_2127139 MYCTH_2126562 MYCTH_2305931 MYCTH_2306316 MYCTH_88392 MYCTH_2309008 MYCTH_2312771 MYCTH_2312809 MYCTH_2311726
7.56961e-08	19	35	4.44394	Mitochondrial large ribosomal subunit	http://amigo.geneontology.org/amigo/term/GO:0005762	MYCTH_2295039 MYCTH_2295089 MYCTH_2086470 MYCTH_2299621 MYCTH_2314338 MYCTH_2300396 MYCTH_2078031 MYCTH_2300054 MYCTH_2304929 MYCTH_2303153 MYCTH_2127139 MYCTH_2126562 MYCTH_2305931 MYCTH_2306316 MYCTH_88392 MYCTH_2309008 MYCTH_2312771 MYCTH_2312809 MYCTH_2311726
8.85714e-08	104	487	1.74818	RNA binding	http://amigo.geneontology.org/amigo/term/GO:0003723	MYCTH_2295945 MYCTH_2295976 MYCTH_2297948 MYCTH_59106 MYCTH_86520 MYCTH_2294218 MYCTH_74969 MYCTH_2088473 MYCTH_2296291 MYCTH_2298136 MYCTH_2298199 MYCTH_105405 MYCTH_2296410 MYCTH_2298252 MYCTH_2050348 MYCTH_2115074 MYCTH_2298464 MYCTH_77195 MYCTH_2313759 MYCTH_77277 MYCTH_2313766 MYCTH_74015 MYCTH_2314150 MYCTH_2294878 MYCTH_2123230 MYCTH_2107102 MYCTH_2296912 MYCTH_2295112 MYCTH_2296955 MYCTH_…
9.4186e-08	14	20	5.73034	Ribonucleoside triphosphate metabolic process	http://amigo.geneontology.org/amigo/term/GO:0009199	MYCTH_2313301 MYCTH_2296210 MYCTH_2296450 MYCTH_2294734 MYCTH_2297004 MYCTH_2295174 MYCTH_2297526 MYCTH_2301051 MYCTH_2303180 MYCTH_2079768 MYCTH_112204 MYCTH_2309800 MYCTH_2316407 MYCTH_2316642
9.4186e-08	14	20	5.73034	Ribonucleoside triphosphate biosynthetic process	http://amigo.geneontology.org/amigo/term/GO:0009201	MYCTH_2313301 MYCTH_2296210 MYCTH_2296450 MYCTH_2294734 MYCTH_2297004 MYCTH_2295174 MYCTH_2297526 MYCTH_2301051 MYCTH_2303180 MYCTH_2079768 MYCTH_112204 MYCTH_2309800 MYCTH_2316407 MYCTH_2316642
1.72411e-07	11	13	6.92678	Cytochrome complex	http://amigo.geneontology.org/amigo/term/GO:0070069	MYCTH_2294215 MYCTH_2298230 MYCTH_2296450 MYCTH_2302797 MYCTH_2091473 MYCTH_2301316 MYCTH_2303180 MYCTH_111770 MYCTH_2315552 MYCTH_2311966 MYCTH_2312390
1.98921e-07	42	137	2.50964	Ubiquitin-dependent protein catabolic process, and chaperonin-containing t-complex		MYCTH_105650 MYCTH_2074876 MYCTH_2296573 MYCTH_2073656 MYCTH_2294813 MYCTH_2055659 MYCTH_2294820 MYCTH_2296781 MYCTH_2296798 MYCTH_2313405 MYCTH_2296918 MYCTH_2296924 MYCTH_2297201 MYCTH_2050660 MYCTH_2299195 MYCTH_2141635 MYCTH_2313931 MYCTH_2302839 MYCTH_2302907 MYCTH_2301064 MYCTH_2301503 MYCTH_2301813 MYCTH_2301817 MYCTH_2133968 MYCTH_2304045 MYCTH_2306141 MYCTH_2306385 MYCTH_2309273 MYCTH_23…
1.98921e-07	53	194	2.23644	Nucleobase-containing small molecule metabolic process	http://amigo.geneontology.org/amigo/term/GO:0055086	MYCTH_2294240 MYCTH_2085895 MYCTH_2313301 MYCTH_2296210 MYCTH_2296450 MYCTH_2294734 MYCTH_2297004 MYCTH_2295174 MYCTH_2050929 MYCTH_2299207 MYCTH_2297364 MYCTH_2297423 MYCTH_2297526 MYCTH_2299715 MYCTH_79619 MYCTH_2302569 MYCTH_2301051 MYCTH_2303016 MYCTH_2301203 MYCTH_2301223 MYCTH_2057861 MYCTH_2078128 MYCTH_2300033 MYCTH_2304768 MYCTH_2304931 MYCTH_2305086 MYCTH_2303180 MYCTH_2303360 MYCTH_230…
2.3583e-07	14	21	5.45747	Nucleoside triphosphate biosynthetic process	http://amigo.geneontology.org/amigo/term/GO:0009142	MYCTH_2313301 MYCTH_2296210 MYCTH_2296450 MYCTH_2294734 MYCTH_2297004 MYCTH_2295174 MYCTH_2297526 MYCTH_2301051 MYCTH_2303180 MYCTH_2079768 MYCTH_112204 MYCTH_2309800 MYCTH_2316407 MYCTH_2316642
3.23785e-07	35	105	2.72873	Ribonucleoprotein complex assembly	http://amigo.geneontology.org/amigo/term/GO:0022618	MYCTH_2295945 MYCTH_2294218 MYCTH_2313766 MYCTH_2314150 MYCTH_2107102 MYCTH_2298987 MYCTH_2075489 MYCTH_2313891 MYCTH_2297548 MYCTH_2299573 MYCTH_2299621 MYCTH_109530 MYCTH_2314521 MYCTH_78218 MYCTH_79440 MYCTH_2314934 MYCTH_2301009 MYCTH_2300192 MYCTH_2304883 MYCTH_2303413 MYCTH_2303426 MYCTH_2303429 MYCTH_2305356 MYCTH_2304055 MYCTH_36979 MYCTH_2139409 MYCTH_2119714 MYCTH_2309809 MYCTH_2310069 …
3.47398e-07	12	16	6.13965	Mixed, incl. organellar large ribosomal subunit, and 5s rrna binding		MYCTH_77277 MYCTH_2300396 MYCTH_78218 MYCTH_66068 MYCTH_2058620 MYCTH_2091001 MYCTH_2091689 MYCTH_2126562 MYCTH_2304055 MYCTH_2306316 MYCTH_2309008 MYCTH_2311726
3.47398e-07	12	16	6.13965	ATP biosynthetic process	http://amigo.geneontology.org/amigo/term/GO:0006754	MYCTH_2313301 MYCTH_2296450 MYCTH_2294734 MYCTH_2297004 MYCTH_2295174 MYCTH_2297526 MYCTH_2303180 MYCTH_2079768 MYCTH_112204 MYCTH_2309800 MYCTH_2316407 MYCTH_2316642
3.47398e-07	12	16	6.13965	Energy coupled proton transport, down electrochemical gradient	http://amigo.geneontology.org/amigo/term/GO:0015985	MYCTH_2313301 MYCTH_2296450 MYCTH_2294734 MYCTH_2297004 MYCTH_2295174 MYCTH_2297526 MYCTH_2303180 MYCTH_2079768 MYCTH_112204 MYCTH_2309800 MYCTH_2316407 MYCTH_2316642
3.47398e-07	12	16	6.13965	ATP synthesis coupled proton transport	http://amigo.geneontology.org/amigo/term/GO:0015986	MYCTH_2313301 MYCTH_2296450 MYCTH_2294734 MYCTH_2297004 MYCTH_2295174 MYCTH_2297526 MYCTH_2303180 MYCTH_2079768 MYCTH_112204 MYCTH_2309800 MYCTH_2316407 MYCTH_2316642
3.71043e-07	24	57	3.44682	Proteasome complex, and chaperonin-containing t-complex		MYCTH_2296573 MYCTH_2055659 MYCTH_2313405 MYCTH_2296918 MYCTH_2296924 MYCTH_2050660 MYCTH_2299195 MYCTH_2313931 MYCTH_2302907 MYCTH_2301064 MYCTH_2301817 MYCTH_2133968 MYCTH_2306141 MYCTH_2306385 MYCTH_2309273 MYCTH_2094933 MYCTH_2308301 MYCTH_2308733 MYCTH_2308929 MYCTH_2308969 MYCTH_2310867 MYCTH_2084256 MYCTH_2311633 MYCTH_2084627
4.55101e-07	16	28	4.67783	Mixed, incl. cytochrome complex, and aerobic electron transport chain		MYCTH_2294215 MYCTH_2298230 MYCTH_2296450 MYCTH_2313902 MYCTH_2295729 MYCTH_2297590 MYCTH_2302797 MYCTH_2091473 MYCTH_2301316 MYCTH_2303180 MYCTH_111770 MYCTH_2315552 MYCTH_57338 MYCTH_2316497 MYCTH_2311966 MYCTH_2312390
5.27185e-07	14	22	5.2094	Organellar large ribosomal subunit, and mitochondrial translational termination		MYCTH_77277 MYCTH_2299621 MYCTH_2300396 MYCTH_78218 MYCTH_66068 MYCTH_2058620 MYCTH_2091001 MYCTH_2091689 MYCTH_2303153 MYCTH_2126562 MYCTH_2304055 MYCTH_2306316 MYCTH_2309008 MYCTH_2311726
8.83342e-07	35	109	2.6286	Ribonucleoprotein complex subunit organization	http://amigo.geneontology.org/amigo/term/GO:0071826	MYCTH_2295945 MYCTH_2294218 MYCTH_2313766 MYCTH_2314150 MYCTH_2107102 MYCTH_2298987 MYCTH_2075489 MYCTH_2313891 MYCTH_2297548 MYCTH_2299573 MYCTH_2299621 MYCTH_109530 MYCTH_2314521 MYCTH_78218 MYCTH_79440 MYCTH_2314934 MYCTH_2301009 MYCTH_2300192 MYCTH_2304883 MYCTH_2303413 MYCTH_2303426 MYCTH_2303429 MYCTH_2305356 MYCTH_2304055 MYCTH_36979 MYCTH_2139409 MYCTH_2119714 MYCTH_2309809 MYCTH_2310069 …
1.03271e-06	10	12	6.82183	Mitochondrial proton-transporting atp synthase complex	http://amigo.geneontology.org/amigo/term/GO:0005753	MYCTH_2313301 MYCTH_2294734 MYCTH_2297004 MYCTH_2295174 MYCTH_2297526 MYCTH_2079768 MYCTH_112204 MYCTH_2309800 MYCTH_2316407 MYCTH_2316642
1.14124e-06	85	392	1.77507	Cellular component assembly	http://amigo.geneontology.org/amigo/term/GO:0022607	MYCTH_2295945 MYCTH_2294215 MYCTH_2294218 MYCTH_2296080 MYCTH_2296086 MYCTH_2314027 MYCTH_2298183 MYCTH_2132560 MYCTH_2074790 MYCTH_99556 MYCTH_2298590 MYCTH_2087521 MYCTH_2313766 MYCTH_2314150 MYCTH_2313405 MYCTH_2296852 MYCTH_2107102 MYCTH_2296918 MYCTH_2296924 MYCTH_97707 MYCTH_2295174 MYCTH_2298987 MYCTH_2050660 MYCTH_2075489 MYCTH_2313891 MYCTH_2313902 MYCTH_2297541 MYCTH_2297548 MYCTH_22957…
1.15987e-06	13	20	5.32103	Mitochondrial respirasome	http://amigo.geneontology.org/amigo/term/GO:0005746	MYCTH_2294215 MYCTH_2298230 MYCTH_2296450 MYCTH_2074790 MYCTH_2302797 MYCTH_2091473 MYCTH_2302986 MYCTH_2301316 MYCTH_2315552 MYCTH_2316017 MYCTH_2095744 MYCTH_2311966 MYCTH_2312390
1.24726e-06	73	320	1.86748	Protein-containing complex subunit organization	http://amigo.geneontology.org/amigo/term/GO:0043933	MYCTH_2295945 MYCTH_2294215 MYCTH_2294218 MYCTH_2296086 MYCTH_75824 MYCTH_2132560 MYCTH_2074790 MYCTH_2087521 MYCTH_2313766 MYCTH_2314150 MYCTH_2313405 MYCTH_2107102 MYCTH_2296918 MYCTH_2296924 MYCTH_2295174 MYCTH_2298987 MYCTH_2050660 MYCTH_2075489 MYCTH_2313891 MYCTH_2313902 MYCTH_2297541 MYCTH_2297548 MYCTH_2295729 MYCTH_2297590 MYCTH_2299573 MYCTH_2297826 MYCTH_2299621 MYCTH_109530 MYCTH_2300…
1.38724e-06	28	78	2.93864	Mitochondrial translation	http://amigo.geneontology.org/amigo/term/GO:0032543	MYCTH_2294218 MYCTH_2295039 MYCTH_2295089 MYCTH_2086470 MYCTH_2299621 MYCTH_2314338 MYCTH_2300396 MYCTH_2058620 MYCTH_2078031 MYCTH_2300054 MYCTH_2304929 MYCTH_2091689 MYCTH_2303153 MYCTH_2127139 MYCTH_2126562 MYCTH_2307426 MYCTH_2305931 MYCTH_2306029 MYCTH_2306316 MYCTH_88392 MYCTH_2082154 MYCTH_2309008 MYCTH_2096341 MYCTH_2312771 MYCTH_2312809 MYCTH_2311295 MYCTH_2311726 MYCTH_2312323
1.39242e-06	35	111	2.58123	Purine-containing compound metabolic process	http://amigo.geneontology.org/amigo/term/GO:0072521	MYCTH_2085895 MYCTH_2313301 MYCTH_2296210 MYCTH_2296450 MYCTH_2294734 MYCTH_2297004 MYCTH_2295174 MYCTH_2297364 MYCTH_2297526 MYCTH_2299715 MYCTH_2302569 MYCTH_2301051 MYCTH_2078128 MYCTH_2300033 MYCTH_2304768 MYCTH_2304931 MYCTH_2305086 MYCTH_2303180 MYCTH_2303832 MYCTH_2304164 MYCTH_2079768 MYCTH_2307125 MYCTH_2134806 MYCTH_2307954 MYCTH_2066697 MYCTH_2315941 MYCTH_112204 MYCTH_2309800 MYCTH_20…
1.71164e-06	19	41	3.7936	Respirasome	http://amigo.geneontology.org/amigo/term/GO:0070469	MYCTH_2294215 MYCTH_2296265 MYCTH_2298230 MYCTH_2296450 MYCTH_2074790 MYCTH_2297565 MYCTH_2313956 MYCTH_2302797 MYCTH_2091473 MYCTH_2302986 MYCTH_2301316 MYCTH_2315552 MYCTH_2316017 MYCTH_2309275 MYCTH_2095744 MYCTH_73070 MYCTH_2311092 MYCTH_2311966 MYCTH_2312390
1.95869e-06	15	27	4.54789	Mixed, incl. organellar large ribosomal subunit, and mitochondrial translational termination		MYCTH_74969 MYCTH_77277 MYCTH_2299621 MYCTH_2300396 MYCTH_78218 MYCTH_66068 MYCTH_2058620 MYCTH_2091001 MYCTH_2091689 MYCTH_2303153 MYCTH_2126562 MYCTH_2304055 MYCTH_2306316 MYCTH_2309008 MYCTH_2311726
3.08405e-06	30	90	2.72873	Mitochondrial gene expression	http://amigo.geneontology.org/amigo/term/GO:0140053	MYCTH_2294218 MYCTH_2295039 MYCTH_2295089 MYCTH_2086470 MYCTH_2299621 MYCTH_2314338 MYCTH_2300396 MYCTH_2302298 MYCTH_2058620 MYCTH_2078031 MYCTH_2300054 MYCTH_2304929 MYCTH_2091689 MYCTH_2303153 MYCTH_2127139 MYCTH_2126562 MYCTH_2307426 MYCTH_2305931 MYCTH_2306029 MYCTH_2306316 MYCTH_88392 MYCTH_2082154 MYCTH_2309008 MYCTH_2096341 MYCTH_2310822 MYCTH_2312771 MYCTH_2312809 MYCTH_2311295 MYCTH_231…
3.65921e-06	10	13	6.29708	Proton-transporting atp synthase complex	http://amigo.geneontology.org/amigo/term/GO:0045259	MYCTH_2313301 MYCTH_2294734 MYCTH_2297004 MYCTH_2295174 MYCTH_2297526 MYCTH_2079768 MYCTH_112204 MYCTH_2309800 MYCTH_2316407 MYCTH_2316642
4.27168e-06	75	342	1.79522	Membrane protein complex	http://amigo.geneontology.org/amigo/term/GO:0098796	MYCTH_2294215 MYCTH_2296080 MYCTH_2298093 MYCTH_2313301 MYCTH_2313651 MYCTH_2298129 MYCTH_2298230 MYCTH_2294394 MYCTH_2298276 MYCTH_2296450 MYCTH_2296513 MYCTH_2294734 MYCTH_63536 MYCTH_2296713 MYCTH_2313775 MYCTH_2296798 MYCTH_98992 MYCTH_2297004 MYCTH_2295174 MYCTH_2295196 MYCTH_2313872 MYCTH_2297489 MYCTH_2297526 MYCTH_2295729 MYCTH_2297565 MYCTH_2295870 MYCTH_2299683 MYCTH_66289 MYCTH_2302506…
4.88304e-06	16	32	4.0931	Proteasome complex		MYCTH_2296573 MYCTH_2055659 MYCTH_2296924 MYCTH_2050660 MYCTH_2299195 MYCTH_2313931 MYCTH_2302907 MYCTH_2301064 MYCTH_2301817 MYCTH_2133968 MYCTH_2306141 MYCTH_2309273 MYCTH_2308969 MYCTH_2310867 MYCTH_2084256 MYCTH_2084627
5.00768e-06	70	313	1.83078	Organonitrogen compound catabolic process	http://amigo.geneontology.org/amigo/term/GO:1901565	MYCTH_2297891 MYCTH_2294240 MYCTH_2298093 MYCTH_2294394 MYCTH_105650 MYCTH_2296305 MYCTH_2294554 MYCTH_2074876 MYCTH_2296573 MYCTH_2073656 MYCTH_2294813 MYCTH_2055659 MYCTH_2294820 MYCTH_2115123 MYCTH_2296781 MYCTH_2296798 MYCTH_2088965 MYCTH_2295196 MYCTH_2297201 MYCTH_2050660 MYCTH_2299195 MYCTH_2141635 MYCTH_2297423 MYCTH_2075498 MYCTH_2313931 MYCTH_2302253 MYCTH_2300602 MYCTH_2302478 MYCTH_23…
5.68616e-06	12	19	5.17023	Respiratory chain complex	http://amigo.geneontology.org/amigo/term/GO:0098803	MYCTH_2294215 MYCTH_2298230 MYCTH_2296450 MYCTH_2302797 MYCTH_2091473 MYCTH_2302986 MYCTH_2301316 MYCTH_2315552 MYCTH_2316017 MYCTH_2095744 MYCTH_2311966 MYCTH_2312390
9.61601e-06	7	7	8.1862	Mixed, incl. endonucleolytic cleavage to generate mature 3-end of ssu-rrna from (ssu-rrna, 5.8s rrna, lsu-rrna), and mrna 5-utr binding		MYCTH_2297548 MYCTH_2302143 MYCTH_2304829 MYCTH_2315290 MYCTH_2303426 MYCTH_2315781 MYCTH_2312170
1.05657e-05	29	90	2.63778	Mixed, incl. proteasome complex, and cullin-ring ubiquitin ligase complex		MYCTH_2296573 MYCTH_2294813 MYCTH_2055659 MYCTH_2313405 MYCTH_2296918 MYCTH_2296924 MYCTH_2050660 MYCTH_2299195 MYCTH_2313931 MYCTH_2302907 MYCTH_2301064 MYCTH_2301503 MYCTH_2301817 MYCTH_2133968 MYCTH_2304045 MYCTH_2306141 MYCTH_2306385 MYCTH_2309273 MYCTH_2094933 MYCTH_2308301 MYCTH_2308733 MYCTH_2308929 MYCTH_2308969 MYCTH_2135496 MYCTH_2310867 MYCTH_2084256 MYCTH_2316489 MYCTH_2311633 MYCTH_2…
1.48108e-05	37	132	2.29462	Generation of precursor metabolites and energy	http://amigo.geneontology.org/amigo/term/GO:0006091	MYCTH_97365 MYCTH_2294215 MYCTH_2296247 MYCTH_2298230 MYCTH_2296450 MYCTH_2313703 MYCTH_2298586 MYCTH_2074905 MYCTH_2132657 MYCTH_2296974 MYCTH_2295344 MYCTH_2295514 MYCTH_2297364 MYCTH_2297820 MYCTH_2302797 MYCTH_2091473 MYCTH_2301316 MYCTH_78977 MYCTH_2300033 MYCTH_2304931 MYCTH_2303180 MYCTH_2303832 MYCTH_2307328 MYCTH_111770 MYCTH_2315552 MYCTH_2316017 MYCTH_2309210 MYCTH_55576 MYCTH_2066697 …
1.65664e-05	45	176	2.09306	Ubiquitin-dependent protein catabolic process, and protein modification by small protein conjugation or removal		MYCTH_105650 MYCTH_2074876 MYCTH_2296573 MYCTH_2073656 MYCTH_2294813 MYCTH_2055659 MYCTH_2294820 MYCTH_2296781 MYCTH_2296798 MYCTH_2313405 MYCTH_2296918 MYCTH_2296924 MYCTH_2050220 MYCTH_2297201 MYCTH_2050660 MYCTH_2299195 MYCTH_2141635 MYCTH_2313931 MYCTH_2302318 MYCTH_2302839 MYCTH_2302907 MYCTH_2301064 MYCTH_2301503 MYCTH_2301813 MYCTH_2301817 MYCTH_2133968 MYCTH_2304045 MYCTH_2306141 MYCTH_23…
1.65664e-05	28	87	2.63464	Monovalent inorganic cation transport	http://amigo.geneontology.org/amigo/term/GO:0015672	MYCTH_2313301 MYCTH_2298230 MYCTH_2296450 MYCTH_2296513 MYCTH_2294734 MYCTH_2297004 MYCTH_2295174 MYCTH_2297526 MYCTH_2314502 MYCTH_2301316 MYCTH_2076976 MYCTH_2302240 MYCTH_2303180 MYCTH_2079768 MYCTH_2305732 MYCTH_2127519 MYCTH_2081891 MYCTH_111770 MYCTH_2309054 MYCTH_2307982 MYCTH_71222 MYCTH_2308157 MYCTH_112204 MYCTH_2309800 MYCTH_2316407 MYCTH_2316642 MYCTH_2312390 MYCTH_112491
2.17658e-05	18	43	3.42678	Protein biosynthesis		MYCTH_74969 MYCTH_2298136 MYCTH_2298226 MYCTH_59591 MYCTH_2299521 MYCTH_109530 MYCTH_2133586 MYCTH_66068 MYCTH_2301594 MYCTH_2302076 MYCTH_2304883 MYCTH_2303429 MYCTH_2307473 MYCTH_2139409 MYCTH_2306029 MYCTH_2309018 MYCTH_2310421 MYCTH_2311378
2.68761e-05	10	15	5.45747	Respiratory chain complex iv assembly	http://amigo.geneontology.org/amigo/term/GO:0008535	MYCTH_2074790 MYCTH_2313902 MYCTH_2295729 MYCTH_2297590 MYCTH_2297826 MYCTH_2304541 MYCTH_2315637 MYCTH_2307571 MYCTH_2308806 MYCTH_2311966
3.36073e-05	21	57	3.01597	Unfolded protein binding	http://amigo.geneontology.org/amigo/term/GO:0051082	MYCTH_109510 MYCTH_75824 MYCTH_110532 MYCTH_2313405 MYCTH_2086391 MYCTH_2296918 MYCTH_2313899 MYCTH_110717 MYCTH_59302 MYCTH_2056896 MYCTH_2304541 MYCTH_52839 MYCTH_2306385 MYCTH_2309354 MYCTH_2094933 MYCTH_2308301 MYCTH_2308748 MYCTH_2308929 MYCTH_2316726 MYCTH_112686 MYCTH_2311633
4.35826e-05	14	29	3.95196	Oxidative phosphorylation	http://amigo.geneontology.org/amigo/term/GO:0006119	MYCTH_2294215 MYCTH_2298230 MYCTH_2296450 MYCTH_2302797 MYCTH_2091473 MYCTH_2301316 MYCTH_2303180 MYCTH_111770 MYCTH_2315552 MYCTH_2316017 MYCTH_2311092 MYCTH_2311966 MYCTH_2316642 MYCTH_2312390
4.52488e-05	34	122	2.2814	Proteasomal protein catabolic process	http://amigo.geneontology.org/amigo/term/GO:0010498	MYCTH_105650 MYCTH_2074876 MYCTH_2296573 MYCTH_2073656 MYCTH_2055659 MYCTH_2294820 MYCTH_2295196 MYCTH_2297201 MYCTH_2050660 MYCTH_2299195 MYCTH_2141635 MYCTH_2075498 MYCTH_2313931 MYCTH_2302839 MYCTH_2302907 MYCTH_2301064 MYCTH_2301813 MYCTH_2301817 MYCTH_2133968 MYCTH_2304045 MYCTH_2304118 MYCTH_2306141 MYCTH_2309342 MYCTH_2309354 MYCTH_2308969 MYCTH_98107 MYCTH_2310867 MYCTH_2084256 MYCTH_2311…
4.52488e-05	51	217	1.92395	Organophosphate biosynthetic process	http://amigo.geneontology.org/amigo/term/GO:0090407	MYCTH_2294240 MYCTH_2085895 MYCTH_2313301 MYCTH_2296210 MYCTH_2296450 MYCTH_2294734 MYCTH_2297004 MYCTH_2295174 MYCTH_2299207 MYCTH_2297423 MYCTH_2297526 MYCTH_2299507 MYCTH_2299715 MYCTH_79619 MYCTH_2302569 MYCTH_2301051 MYCTH_2116929 MYCTH_2301203 MYCTH_2057861 MYCTH_2301437 MYCTH_2078128 MYCTH_2302150 MYCTH_2304768 MYCTH_2304931 MYCTH_2305086 MYCTH_2303180 MYCTH_2303360 MYCTH_2315009 MYCTH_230…
4.76853e-05	24	72	2.72873	Proton transmembrane transport	http://amigo.geneontology.org/amigo/term/GO:1902600	MYCTH_2313301 MYCTH_2298230 MYCTH_2296450 MYCTH_2296513 MYCTH_2294734 MYCTH_2297004 MYCTH_2295174 MYCTH_2297526 MYCTH_2314502 MYCTH_2301316 MYCTH_2076976 MYCTH_2303180 MYCTH_2079768 MYCTH_2127519 MYCTH_2081891 MYCTH_111770 MYCTH_2309054 MYCTH_2308157 MYCTH_112204 MYCTH_2309800 MYCTH_2316407 MYCTH_2316642 MYCTH_2312390 MYCTH_112491
5.66561e-05	9	13	5.66737	Ribosomal small subunit assembly	http://amigo.geneontology.org/amigo/term/GO:0000028	MYCTH_2294218 MYCTH_2107102 MYCTH_2313891 MYCTH_2303413 MYCTH_2303426 MYCTH_36979 MYCTH_2312962 MYCTH_2311295 MYCTH_72333
5.99561e-05	7	8	7.16292	Cytosolic small ribosomal subunit, and rrna-binding		MYCTH_105405 MYCTH_2297052 MYCTH_79440 MYCTH_116020 MYCTH_2309046 MYCTH_71631 MYCTH_72333
5.99561e-05	7	8	7.16292	U6 snRNP	http://amigo.geneontology.org/amigo/term/GO:0005688	MYCTH_2296291 MYCTH_2050348 MYCTH_2115074 MYCTH_2137175 MYCTH_2298987 MYCTH_2302246 MYCTH_2303370
5.99561e-05	7	8	7.16292	Spliceosome		MYCTH_2296291 MYCTH_2115074 MYCTH_2137175 MYCTH_2298987 MYCTH_2302246 MYCTH_2303370 MYCTH_2119714
6.36675e-05	30	103	2.38433	Regulation of translation	http://amigo.geneontology.org/amigo/term/GO:0006417	MYCTH_2295976 MYCTH_74969 MYCTH_2298136 MYCTH_2298199 MYCTH_2298252 MYCTH_2298356 MYCTH_2123230 MYCTH_2296955 MYCTH_2299099 MYCTH_59591 MYCTH_109530 MYCTH_2302808 MYCTH_66068 MYCTH_100654 MYCTH_2314728 MYCTH_2300192 MYCTH_2304883 MYCTH_2117839 MYCTH_2303429 MYCTH_2304195 MYCTH_2139409 MYCTH_2307651 MYCTH_2306388 MYCTH_2309018 MYCTH_2309152 MYCTH_2308582 MYCTH_98107 MYCTH_2310421 MYCTH_2312941 MYC…
6.36675e-05	25	78	2.62378	Monovalent inorganic cation transmembrane transporter activity	http://amigo.geneontology.org/amigo/term/GO:0015077	MYCTH_2313301 MYCTH_2298230 MYCTH_2296513 MYCTH_2294734 MYCTH_2297004 MYCTH_2297526 MYCTH_2314502 MYCTH_2301316 MYCTH_2076976 MYCTH_2302240 MYCTH_2303180 MYCTH_2079768 MYCTH_2305732 MYCTH_2127519 MYCTH_2081891 MYCTH_111770 MYCTH_2309054 MYCTH_71222 MYCTH_2308157 MYCTH_112204 MYCTH_2316407 MYCTH_2311966 MYCTH_2316642 MYCTH_2312390 MYCTH_112491
6.46978e-05	6	6	8.1862	Large ribosomal subunit rrna binding, and cytosolic large ribosomal subunit		MYCTH_2295945 MYCTH_2295112 MYCTH_62593 MYCTH_2314934 MYCTH_111425 MYCTH_2315051
6.46978e-05	6	6	8.1862	Cytochrome-c oxidase activity	http://amigo.geneontology.org/amigo/term/GO:0004129	MYCTH_2298230 MYCTH_2301316 MYCTH_2303180 MYCTH_111770 MYCTH_2311966 MYCTH_2312390
6.46978e-05	6	6	8.1862	Heme-copper terminal oxidase activity	http://amigo.geneontology.org/amigo/term/GO:0015002	MYCTH_2298230 MYCTH_2301316 MYCTH_2303180 MYCTH_111770 MYCTH_2311966 MYCTH_2312390
6.46978e-05	6	6	8.1862	Oxidoreductase activity, acting on a heme group of donors	http://amigo.geneontology.org/amigo/term/GO:0016675	MYCTH_2298230 MYCTH_2301316 MYCTH_2303180 MYCTH_111770 MYCTH_2311966 MYCTH_2312390
6.46978e-05	6	6	8.1862	Oxidoreductase activity, acting on a heme group of donors, oxygen as acceptor	http://amigo.geneontology.org/amigo/term/GO:0016676	MYCTH_2298230 MYCTH_2301316 MYCTH_2303180 MYCTH_111770 MYCTH_2311966 MYCTH_2312390
6.46978e-05	6	6	8.1862	Lsm1-7-Pat1 complex	http://amigo.geneontology.org/amigo/term/GO:1990726	MYCTH_2050348 MYCTH_2115074 MYCTH_2137175 MYCTH_2302246 MYCTH_2303370 MYCTH_57908
6.46978e-05	6	6	8.1862	Mitochondrial respiratory chain complex iv	http://amigo.geneontology.org/amigo/term/GO:0005751	MYCTH_2298230 MYCTH_2301316 MYCTH_2303180 MYCTH_111770 MYCTH_2311966 MYCTH_2312390
6.46978e-05	6	6	8.1862	Respiratory chain complex iv	http://amigo.geneontology.org/amigo/term/GO:0045277	MYCTH_2298230 MYCTH_2301316 MYCTH_2303180 MYCTH_111770 MYCTH_2311966 MYCTH_2312390
7.47484e-05	30	104	2.3614	Regulation of cellular amide metabolic process	http://amigo.geneontology.org/amigo/term/GO:0034248	MYCTH_2295976 MYCTH_74969 MYCTH_2298136 MYCTH_2298199 MYCTH_2298252 MYCTH_2298356 MYCTH_2123230 MYCTH_2296955 MYCTH_2299099 MYCTH_59591 MYCTH_109530 MYCTH_2302808 MYCTH_66068 MYCTH_100654 MYCTH_2314728 MYCTH_2300192 MYCTH_2304883 MYCTH_2117839 MYCTH_2303429 MYCTH_2304195 MYCTH_2139409 MYCTH_2307651 MYCTH_2306388 MYCTH_2309018 MYCTH_2309152 MYCTH_2308582 MYCTH_98107 MYCTH_2310421 MYCTH_2312941 MYC…
8.33202e-05	32	115	2.2779	Posttranscriptional regulation of gene expression	http://amigo.geneontology.org/amigo/term/GO:0010608	MYCTH_2295976 MYCTH_74969 MYCTH_2298136 MYCTH_2298199 MYCTH_2298252 MYCTH_2298356 MYCTH_2123230 MYCTH_2296912 MYCTH_2296955 MYCTH_2299099 MYCTH_59591 MYCTH_109530 MYCTH_2302808 MYCTH_66068 MYCTH_100654 MYCTH_2314728 MYCTH_2300192 MYCTH_2304883 MYCTH_2117839 MYCTH_2303429 MYCTH_2304195 MYCTH_2139409 MYCTH_2307651 MYCTH_2306388 MYCTH_2309018 MYCTH_2309152 MYCTH_2308582 MYCTH_98107 MYCTH_2310421 MYC…
9.2957e-05	13	27	3.9415	Proton-transporting two-sector atpase complex	http://amigo.geneontology.org/amigo/term/GO:0016469	MYCTH_2313301 MYCTH_2296513 MYCTH_2294734 MYCTH_2297004 MYCTH_2295174 MYCTH_2297526 MYCTH_2314502 MYCTH_2079768 MYCTH_2081891 MYCTH_112204 MYCTH_2309800 MYCTH_2316407 MYCTH_2316642
0.000108094	8	11	5.9536	Organellar large ribosomal subunit, and 5s rrna binding		MYCTH_77277 MYCTH_2300396 MYCTH_78218 MYCTH_2091001 MYCTH_2091689 MYCTH_2126562 MYCTH_2304055 MYCTH_2311726
0.000110048	22	66	2.72873	Proton transmembrane transporter activity	http://amigo.geneontology.org/amigo/term/GO:0015078	MYCTH_2313301 MYCTH_2298230 MYCTH_2296513 MYCTH_2294734 MYCTH_2297004 MYCTH_2297526 MYCTH_2314502 MYCTH_2301316 MYCTH_2076976 MYCTH_2303180 MYCTH_2079768 MYCTH_2127519 MYCTH_2081891 MYCTH_111770 MYCTH_2309054 MYCTH_2308157 MYCTH_112204 MYCTH_2316407 MYCTH_2311966 MYCTH_2316642 MYCTH_2312390 MYCTH_112491
0.000120144	32	117	2.23896	Proteasome-mediated ubiquitin-dependent protein catabolic process	http://amigo.geneontology.org/amigo/term/GO:0043161	MYCTH_105650 MYCTH_2074876 MYCTH_2296573 MYCTH_2073656 MYCTH_2055659 MYCTH_2294820 MYCTH_2295196 MYCTH_2297201 MYCTH_2050660 MYCTH_2299195 MYCTH_2141635 MYCTH_2075498 MYCTH_2313931 MYCTH_2302839 MYCTH_2302907 MYCTH_2301064 MYCTH_2301813 MYCTH_2133968 MYCTH_2304045 MYCTH_2304118 MYCTH_2306141 MYCTH_2309342 MYCTH_2308969 MYCTH_98107 MYCTH_2310867 MYCTH_2084256 MYCTH_2311299 MYCTH_2311300 MYCTH_2313…
0.00012308	9	14	5.26256	Threonine-type endopeptidase activity	http://amigo.geneontology.org/amigo/term/GO:0004298	MYCTH_2296573 MYCTH_2055659 MYCTH_2299195 MYCTH_2302907 MYCTH_2301064 MYCTH_2133968 MYCTH_2306141 MYCTH_2308969 MYCTH_2312235
0.00012308	9	14	5.26256	Mitochondrial cytochrome c oxidase assembly	http://amigo.geneontology.org/amigo/term/GO:0033617	MYCTH_2074790 MYCTH_2313902 MYCTH_2295729 MYCTH_2297826 MYCTH_2304541 MYCTH_2315637 MYCTH_2307571 MYCTH_2308806 MYCTH_2311966
0.000126108	12	24	4.0931	Mixed, incl. tim23 mitochondrial import inner membrane translocase complex, and translocation		MYCTH_2121955 MYCTH_2294811 MYCTH_2086391 MYCTH_2313872 MYCTH_2302794 MYCTH_2303579 MYCTH_2304053 MYCTH_2061176 MYCTH_2079864 MYCTH_2316726 MYCTH_2316753 MYCTH_2311354
0.000126108	12	24	4.0931	Mitochondrial atp synthesis coupled electron transport	http://amigo.geneontology.org/amigo/term/GO:0042775	MYCTH_2294215 MYCTH_2298230 MYCTH_2296450 MYCTH_2302797 MYCTH_2091473 MYCTH_2301316 MYCTH_2303180 MYCTH_111770 MYCTH_2315552 MYCTH_2316017 MYCTH_2311092 MYCTH_2312390
0.000141164	45	191	1.92869	Proteolysis involved in cellular protein catabolic process	http://amigo.geneontology.org/amigo/term/GO:0051603	MYCTH_2297891 MYCTH_2294394 MYCTH_105650 MYCTH_2294554 MYCTH_2074876 MYCTH_2296573 MYCTH_2073656 MYCTH_2294813 MYCTH_2055659 MYCTH_2294820 MYCTH_2296781 MYCTH_2296798 MYCTH_2295196 MYCTH_2297201 MYCTH_2050660 MYCTH_2299195 MYCTH_2141635 MYCTH_2075498 MYCTH_2313931 MYCTH_2300751 MYCTH_2302839 MYCTH_2302907 MYCTH_2301064 MYCTH_2301813 MYCTH_2301817 MYCTH_2133968 MYCTH_2304045 MYCTH_2304118 MYCTH_23…
0.000142633	16	40	3.27448	Protein targeting to mitochondrion, and inner mitochondrial membrane organization		MYCTH_2121955 MYCTH_2298129 MYCTH_2294811 MYCTH_2086391 MYCTH_2313872 MYCTH_2302794 MYCTH_79116 MYCTH_2305128 MYCTH_2303579 MYCTH_2304053 MYCTH_2061176 MYCTH_2304137 MYCTH_2079864 MYCTH_2316726 MYCTH_2316753 MYCTH_2311354
0.000143746	13	28	3.80074	Cytochrome complex assembly	http://amigo.geneontology.org/amigo/term/GO:0017004	MYCTH_2294215 MYCTH_2074790 MYCTH_2313902 MYCTH_2297541 MYCTH_2295729 MYCTH_2297590 MYCTH_2297826 MYCTH_2091473 MYCTH_2304541 MYCTH_2315637 MYCTH_2307571 MYCTH_2308806 MYCTH_2311966
0.000146725	65	313	1.70001	Organophosphate metabolic process	http://amigo.geneontology.org/amigo/term/GO:0019637	MYCTH_2294240 MYCTH_2085895 MYCTH_2313301 MYCTH_2296210 MYCTH_2296247 MYCTH_2296450 MYCTH_2294734 MYCTH_2074905 MYCTH_2296974 MYCTH_2297004 MYCTH_2295174 MYCTH_2050031 MYCTH_2299207 MYCTH_2297364 MYCTH_2297423 MYCTH_2297526 MYCTH_2299507 MYCTH_2297820 MYCTH_2299715 MYCTH_79619 MYCTH_2302569 MYCTH_2301051 MYCTH_2116929 MYCTH_2301203 MYCTH_2301223 MYCTH_2057861 MYCTH_2301437 MYCTH_2078128 MYCTH_230…
0.000186567	46	199	1.89229	Cellular protein catabolic process	http://amigo.geneontology.org/amigo/term/GO:0044257	MYCTH_2297891 MYCTH_2294394 MYCTH_105650 MYCTH_2294554 MYCTH_2074876 MYCTH_2296573 MYCTH_2073656 MYCTH_2294813 MYCTH_2055659 MYCTH_2294820 MYCTH_2296781 MYCTH_2296798 MYCTH_2295196 MYCTH_2297201 MYCTH_2050660 MYCTH_2299195 MYCTH_2141635 MYCTH_2075498 MYCTH_2313931 MYCTH_2300751 MYCTH_2302839 MYCTH_2302907 MYCTH_2301064 MYCTH_2301813 MYCTH_2301817 MYCTH_2133968 MYCTH_2304045 MYCTH_2304118 MYCTH_23…
0.000200713	36	142	2.07537	Mitochondrion organization	http://amigo.geneontology.org/amigo/term/GO:0007005	MYCTH_2121955 MYCTH_2294215 MYCTH_2296086 MYCTH_2298129 MYCTH_2074790 MYCTH_2298652 MYCTH_2295174 MYCTH_2050660 MYCTH_2313872 MYCTH_2299299 MYCTH_2313902 MYCTH_2297541 MYCTH_2295729 MYCTH_59302 MYCTH_2297826 MYCTH_2302794 MYCTH_2091473 MYCTH_79116 MYCTH_2058204 MYCTH_2305128 MYCTH_2305597 MYCTH_2061176 MYCTH_2304137 MYCTH_2079864 MYCTH_2304541 MYCTH_2307110 MYCTH_2315637 MYCTH_2307571 MYCTH_23090…
0.000201828	7	9	6.36704	Mitochondrial proton-transporting atp synthase complex, coupling factor f(o)	http://amigo.geneontology.org/amigo/term/GO:0000276	MYCTH_2313301 MYCTH_2297004 MYCTH_2295174 MYCTH_2297526 MYCTH_112204 MYCTH_2309800 MYCTH_2316407
0.000201828	7	9	6.36704	Proton-transporting atp synthase complex, coupling factor f(o)	http://amigo.geneontology.org/amigo/term/GO:0045263	MYCTH_2313301 MYCTH_2297004 MYCTH_2295174 MYCTH_2297526 MYCTH_112204 MYCTH_2309800 MYCTH_2316407
0.000211235	28	99	2.31529	Oxidoreductase activity, acting on the ch-oh group of donors, nad or nadp as acceptor	http://amigo.geneontology.org/amigo/term/GO:0016616	MYCTH_2296210 MYCTH_2296247 MYCTH_77059 MYCTH_2074905 MYCTH_2132657 MYCTH_2295514 MYCTH_2295902 MYCTH_2301113 MYCTH_2314616 MYCTH_110931 MYCTH_2302150 MYCTH_2305468 MYCTH_2307328 MYCTH_112014 MYCTH_2309051 MYCTH_2309055 MYCTH_55576 MYCTH_2309572 MYCTH_2307949 MYCTH_2307982 MYCTH_2310492 MYCTH_2310645 MYCTH_113236 MYCTH_110022 MYCTH_38939 MYCTH_112471 MYCTH_84302 MYCTH_2312054
0.000227557	30	110	2.2326	Mitochondrion		MYCTH_2121955 MYCTH_2298230 MYCTH_2294811 MYCTH_98929 MYCTH_2132657 MYCTH_2298982 MYCTH_2299299 MYCTH_2295514 MYCTH_2295684 MYCTH_2297526 MYCTH_2037236 MYCTH_2294001 MYCTH_2302794 MYCTH_2091473 MYCTH_2301499 MYCTH_2305128 MYCTH_2127139 MYCTH_2303579 MYCTH_2304053 MYCTH_2061176 MYCTH_2307426 MYCTH_111770 MYCTH_2307775 MYCTH_2082154 MYCTH_2308449 MYCTH_2311092 MYCTH_2316726 MYCTH_2311811 MYCTH_2316…
0.000253782	9	15	4.91172	mRNA splicing		MYCTH_2296291 MYCTH_2115074 MYCTH_2137175 MYCTH_2298987 MYCTH_2301009 MYCTH_2302246 MYCTH_2303370 MYCTH_2305356 MYCTH_2119714
0.000287338	11	22	4.0931	Chaperone		MYCTH_2294664 MYCTH_98929 MYCTH_59302 MYCTH_2304053 MYCTH_2061176 MYCTH_2306385 MYCTH_2094933 MYCTH_2308733 MYCTH_2308929 MYCTH_2316726 MYCTH_2311633
0.00029126	23	75	2.51043	Protein folding	http://amigo.geneontology.org/amigo/term/GO:0006457	MYCTH_75824 MYCTH_2296456 MYCTH_2294664 MYCTH_63536 MYCTH_2294811 MYCTH_2313405 MYCTH_2086391 MYCTH_2296918 MYCTH_2313485 MYCTH_59302 MYCTH_2302794 MYCTH_2301963 MYCTH_2305597 MYCTH_2306260 MYCTH_2306385 MYCTH_2094933 MYCTH_2308301 MYCTH_2308733 MYCTH_2308748 MYCTH_2308929 MYCTH_2316726 MYCTH_112686 MYCTH_2311633
0.00029126	24	80	2.45586	Mitochondrial transport	http://amigo.geneontology.org/amigo/term/GO:0006839	MYCTH_2121955 MYCTH_2296450 MYCTH_2298652 MYCTH_98992 MYCTH_2313872 MYCTH_2295684 MYCTH_2037236 MYCTH_59302 MYCTH_114734 MYCTH_79116 MYCTH_2058204 MYCTH_2303180 MYCTH_2305433 MYCTH_2305597 MYCTH_2061176 MYCTH_2304137 MYCTH_2079864 MYCTH_2081554 MYCTH_2307110 MYCTH_2308783 MYCTH_2316726 MYCTH_2316753 MYCTH_2316642 MYCTH_2316652
0.000329599	14	34	3.37079	Mitochondrial intermembrane space	http://amigo.geneontology.org/amigo/term/GO:0005758	MYCTH_2121955 MYCTH_2296086 MYCTH_2295729 MYCTH_2297816 MYCTH_2297826 MYCTH_2300751 MYCTH_2301051 MYCTH_2303579 MYCTH_2305597 MYCTH_2304053 MYCTH_2061176 MYCTH_2315637 MYCTH_2308806 MYCTH_2316525
0.000329599	14	34	3.37079	Organelle envelope lumen	http://amigo.geneontology.org/amigo/term/GO:0031970	MYCTH_2121955 MYCTH_2296086 MYCTH_2295729 MYCTH_2297816 MYCTH_2297826 MYCTH_2300751 MYCTH_2301051 MYCTH_2303579 MYCTH_2305597 MYCTH_2304053 MYCTH_2061176 MYCTH_2315637 MYCTH_2308806 MYCTH_2316525
0.000442437	20	62	2.64071	Ribosomal large subunit biogenesis	http://amigo.geneontology.org/amigo/term/GO:0042273	MYCTH_2295945 MYCTH_2313379 MYCTH_77277 MYCTH_2313766 MYCTH_2299284 MYCTH_2075489 MYCTH_2297518 MYCTH_2297548 MYCTH_2299621 MYCTH_2314521 MYCTH_78218 MYCTH_2314934 MYCTH_2304883 MYCTH_2315290 MYCTH_2062887 MYCTH_2304055 MYCTH_2315602 MYCTH_2309809 MYCTH_2316445 MYCTH_2312253
0.000443965	47	212	1.81486	Protein catabolic process	http://amigo.geneontology.org/amigo/term/GO:0030163	MYCTH_2297891 MYCTH_2298093 MYCTH_2294394 MYCTH_105650 MYCTH_2294554 MYCTH_2074876 MYCTH_2296573 MYCTH_2073656 MYCTH_2294813 MYCTH_2055659 MYCTH_2294820 MYCTH_2296781 MYCTH_2296798 MYCTH_2295196 MYCTH_2297201 MYCTH_2050660 MYCTH_2299195 MYCTH_2141635 MYCTH_2075498 MYCTH_2313931 MYCTH_2300751 MYCTH_2302839 MYCTH_2302907 MYCTH_2301064 MYCTH_2301813 MYCTH_2301817 MYCTH_2133968 MYCTH_2304045 MYCTH_23…
0.000469258	11	23	3.91514	Ribosomal large subunit assembly	http://amigo.geneontology.org/amigo/term/GO:0000027	MYCTH_2295945 MYCTH_2313766 MYCTH_2075489 MYCTH_2297548 MYCTH_2299621 MYCTH_2314521 MYCTH_78218 MYCTH_2314934 MYCTH_2304055 MYCTH_2309809 MYCTH_2312253
0.000469258	11	23	3.91514	Integral component of mitochondrial inner membrane	http://amigo.geneontology.org/amigo/term/GO:0031305	MYCTH_2298129 MYCTH_2074790 MYCTH_2295684 MYCTH_2313902 MYCTH_2037236 MYCTH_2305128 MYCTH_2079864 MYCTH_2304541 MYCTH_2308783 MYCTH_2311354 MYCTH_2316652
0.000487127	41	177	1.89624	Modification-dependent protein catabolic process	http://amigo.geneontology.org/amigo/term/GO:0019941	MYCTH_2297891 MYCTH_2294394 MYCTH_105650 MYCTH_2074876 MYCTH_2296573 MYCTH_2073656 MYCTH_2294813 MYCTH_2055659 MYCTH_2294820 MYCTH_2296781 MYCTH_2296798 MYCTH_2295196 MYCTH_2297201 MYCTH_2050660 MYCTH_2299195 MYCTH_2141635 MYCTH_2075498 MYCTH_2313931 MYCTH_2302839 MYCTH_2302907 MYCTH_2301064 MYCTH_2301813 MYCTH_2133968 MYCTH_2304045 MYCTH_2304118 MYCTH_2306141 MYCTH_2309273 MYCTH_2309342 MYCTH_23…
0.000488016	9	16	4.60474	Precatalytic spliceosome	http://amigo.geneontology.org/amigo/term/GO:0071011	MYCTH_2296291 MYCTH_2054541 MYCTH_2137175 MYCTH_2301009 MYCTH_2303370 MYCTH_2305356 MYCTH_2119714 MYCTH_2310069 MYCTH_2311045
0.000501003	12	27	3.63831	ATP synthesis coupled electron transport	http://amigo.geneontology.org/amigo/term/GO:0042773	MYCTH_2294215 MYCTH_2298230 MYCTH_2296450 MYCTH_2302797 MYCTH_2091473 MYCTH_2301316 MYCTH_2303180 MYCTH_111770 MYCTH_2315552 MYCTH_2316017 MYCTH_2311092 MYCTH_2312390
0.000516805	16	44	2.9768	Citrate cycle (TCA cycle), and glutamate metabolic process		MYCTH_2296724 MYCTH_2055700 MYCTH_2132657 MYCTH_2295514 MYCTH_2299715 MYCTH_2304566 MYCTH_2303832 MYCTH_2315623 MYCTH_2307328 MYCTH_2307429 MYCTH_2309210 MYCTH_2310492 MYCTH_2312570 MYCTH_2316731 MYCTH_2312808 MYCTH_2313014
0.000516805	16	44	2.9768	Endopeptidase complex	http://amigo.geneontology.org/amigo/term/GO:1905369	MYCTH_2296573 MYCTH_2055659 MYCTH_2050660 MYCTH_2299195 MYCTH_2313931 MYCTH_2302907 MYCTH_2301064 MYCTH_2301813 MYCTH_2301817 MYCTH_2133968 MYCTH_2306141 MYCTH_2309273 MYCTH_2308969 MYCTH_2310867 MYCTH_2084256 MYCTH_2084627
0.000557979	8	13	5.03766	Chaperonin-containing t-complex, and prefoldin complex		MYCTH_2313405 MYCTH_2296918 MYCTH_2306385 MYCTH_2094933 MYCTH_2308301 MYCTH_2308733 MYCTH_2308929 MYCTH_2311633
0.000557979	8	13	5.03766	Proteasome core complex	http://amigo.geneontology.org/amigo/term/GO:0005839	MYCTH_2296573 MYCTH_2055659 MYCTH_2299195 MYCTH_2302907 MYCTH_2301064 MYCTH_2133968 MYCTH_2306141 MYCTH_2308969
0.000582619	38	161	1.93215	Mixed, incl. nucleobase-containing small molecule metabolic process, and riboflavin metabolism		MYCTH_73270 MYCTH_2298082 MYCTH_2296210 MYCTH_2050929 MYCTH_2299207 MYCTH_2297423 MYCTH_79619 MYCTH_2301051 MYCTH_2302986 MYCTH_2301203 MYCTH_2301223 MYCTH_2057861 MYCTH_111107 MYCTH_2301561 MYCTH_2299969 MYCTH_2302217 MYCTH_2304768 MYCTH_2305086 MYCTH_2303360 MYCTH_2303459 MYCTH_2305592 MYCTH_2304164 MYCTH_2304176 MYCTH_2134806 MYCTH_102295 MYCTH_2306007 MYCTH_2306203 MYCTH_2306323 MYCTH_2139555…
0.000582619	15	40	3.06982	Mitochondrial transmembrane transport	http://amigo.geneontology.org/amigo/term/GO:1990542	MYCTH_2296450 MYCTH_98992 MYCTH_2313872 MYCTH_2295684 MYCTH_2037236 MYCTH_59302 MYCTH_79116 MYCTH_2303180 MYCTH_2305597 MYCTH_2079864 MYCTH_2307110 MYCTH_2308783 MYCTH_2316726 MYCTH_2316753 MYCTH_2316642
0.000609113	35	144	1.9897	Cytoplasm		MYCTH_2296210 MYCTH_114376 MYCTH_2296955 MYCTH_2142488 MYCTH_2299195 MYCTH_2299553 MYCTH_2299573 MYCTH_2295870 MYCTH_109530 MYCTH_2302405 MYCTH_2302478 MYCTH_2302907 MYCTH_2301064 MYCTH_2314609 MYCTH_2057861 MYCTH_110931 MYCTH_2304768 MYCTH_2304883 MYCTH_2117839 MYCTH_2303429 MYCTH_2133968 MYCTH_2304273 MYCTH_2306919 MYCTH_2307321 MYCTH_2139409 MYCTH_2306141 MYCTH_2306385 MYCTH_2309279 MYCTH_2315…
0.000630561	10	20	4.0931	Translational elongation	http://amigo.geneontology.org/amigo/term/GO:0006414	MYCTH_2298136 MYCTH_75824 MYCTH_2313790 MYCTH_59591 MYCTH_66068 MYCTH_110817 MYCTH_2302076 MYCTH_2307651 MYCTH_2309018 MYCTH_98107
0.000630561	10	20	4.0931	Purine nucleoside monophosphate metabolic process	http://amigo.geneontology.org/amigo/term/GO:0009126	MYCTH_2296210 MYCTH_2078128 MYCTH_2304768 MYCTH_2305086 MYCTH_2304164 MYCTH_2134806 MYCTH_2096434 MYCTH_2310786 MYCTH_2311243 MYCTH_2316525
0.000630561	10	20	4.0931	Purine ribonucleoside monophosphate metabolic process	http://amigo.geneontology.org/amigo/term/GO:0009167	MYCTH_2296210 MYCTH_2078128 MYCTH_2304768 MYCTH_2305086 MYCTH_2304164 MYCTH_2134806 MYCTH_2096434 MYCTH_2310786 MYCTH_2311243 MYCTH_2316525
0.000644047	14	36	3.18352	Electron transfer activity	http://amigo.geneontology.org/amigo/term/GO:0009055	MYCTH_2294215 MYCTH_2298230 MYCTH_2296450 MYCTH_2313703 MYCTH_2298586 MYCTH_2302797 MYCTH_2091473 MYCTH_2301316 MYCTH_78977 MYCTH_2303180 MYCTH_111770 MYCTH_2315552 MYCTH_2311966 MYCTH_2312390
0.000656452	19	59	2.63623	Translation regulator activity	http://amigo.geneontology.org/amigo/term/GO:0045182	MYCTH_2295976 MYCTH_74969 MYCTH_2298136 MYCTH_2298199 MYCTH_2296955 MYCTH_2299099 MYCTH_59591 MYCTH_109530 MYCTH_2302808 MYCTH_66068 MYCTH_100654 MYCTH_2300192 MYCTH_2304883 MYCTH_2303429 MYCTH_2304195 MYCTH_2139409 MYCTH_2309018 MYCTH_2308582 MYCTH_2310421
0.00071041	11	24	3.75201	Intrinsic component of mitochondrial inner membrane	http://amigo.geneontology.org/amigo/term/GO:0031304	MYCTH_2298129 MYCTH_2074790 MYCTH_2295684 MYCTH_2313902 MYCTH_2037236 MYCTH_2305128 MYCTH_2079864 MYCTH_2304541 MYCTH_2308783 MYCTH_2311354 MYCTH_2316652
0.000725577	12	28	3.50837	tRNA aminoacylation for protein translation		MYCTH_2298226 MYCTH_2299521 MYCTH_2133586 MYCTH_2301210 MYCTH_2301594 MYCTH_2304529 MYCTH_2307473 MYCTH_2306029 MYCTH_2306339 MYCTH_2309291 MYCTH_2310667 MYCTH_2311378
0.000731994	25	90	2.27394	Organelle assembly	http://amigo.geneontology.org/amigo/term/GO:0070925	MYCTH_2295945 MYCTH_2294218 MYCTH_2296080 MYCTH_2313766 MYCTH_2107102 MYCTH_2075489 MYCTH_2313891 MYCTH_2297548 MYCTH_2299621 MYCTH_2314521 MYCTH_78218 MYCTH_2314934 MYCTH_2304703 MYCTH_2304883 MYCTH_2303370 MYCTH_2303413 MYCTH_2303426 MYCTH_2304055 MYCTH_36979 MYCTH_2309809 MYCTH_2312962 MYCTH_2311295 MYCTH_104380 MYCTH_72333 MYCTH_2312253
0.000748568	84	456	1.50798	Organic acid metabolic process	http://amigo.geneontology.org/amigo/term/GO:0006082	MYCTH_2297873 MYCTH_59106 MYCTH_2299886 MYCTH_2294240 MYCTH_2296086 MYCTH_2313641 MYCTH_2298093 MYCTH_2296247 MYCTH_2298226 MYCTH_2296305 MYCTH_77059 MYCTH_2075999 MYCTH_2123079 MYCTH_2298437 MYCTH_2298614 MYCTH_2296757 MYCTH_2054249 MYCTH_2298982 MYCTH_2295514 MYCTH_2297364 MYCTH_2297423 MYCTH_2299521 MYCTH_2299715 MYCTH_2302253 MYCTH_2133586 MYCTH_45273 MYCTH_2302660 MYCTH_2300787 MYCTH_2301113…
0.000790147	60	299	1.64272	Carbohydrate derivative metabolic process	http://amigo.geneontology.org/amigo/term/GO:1901135	MYCTH_2085895 MYCTH_2313301 MYCTH_2296210 MYCTH_2296247 MYCTH_2296378 MYCTH_2294554 MYCTH_2296450 MYCTH_97899 MYCTH_2294734 MYCTH_2074905 MYCTH_2296974 MYCTH_2297004 MYCTH_2295174 MYCTH_2050031 MYCTH_2299207 MYCTH_2297364 MYCTH_2297526 MYCTH_2297820 MYCTH_2299715 MYCTH_2302569 MYCTH_2301051 MYCTH_2303016 MYCTH_2301203 MYCTH_2078128 MYCTH_2300033 MYCTH_2302150 MYCTH_2304768 MYCTH_2304931 MYCTH_230…
0.000841583	9	17	4.33387	Threonine-type peptidase activity	http://amigo.geneontology.org/amigo/term/GO:0070003	MYCTH_2296573 MYCTH_2055659 MYCTH_2299195 MYCTH_2302907 MYCTH_2301064 MYCTH_2133968 MYCTH_2306141 MYCTH_2308969 MYCTH_2312235
0.00084976	83	451	1.50655	Oxoacid metabolic process	http://amigo.geneontology.org/amigo/term/GO:0043436	MYCTH_2297873 MYCTH_59106 MYCTH_2299886 MYCTH_2294240 MYCTH_2296086 MYCTH_2313641 MYCTH_2298093 MYCTH_2296247 MYCTH_2298226 MYCTH_2296305 MYCTH_77059 MYCTH_2075999 MYCTH_2123079 MYCTH_2298437 MYCTH_2298614 MYCTH_2296757 MYCTH_2054249 MYCTH_2298982 MYCTH_2295514 MYCTH_2297364 MYCTH_2297423 MYCTH_2299521 MYCTH_2299715 MYCTH_2302253 MYCTH_2133586 MYCTH_45273 MYCTH_2302660 MYCTH_2301113 MYCTH_2301210…
0.000875823	81	438	1.51389	Carboxylic acid metabolic process	http://amigo.geneontology.org/amigo/term/GO:0019752	MYCTH_2297873 MYCTH_59106 MYCTH_2299886 MYCTH_2294240 MYCTH_2296086 MYCTH_2298093 MYCTH_2296247 MYCTH_2298226 MYCTH_2296305 MYCTH_77059 MYCTH_2075999 MYCTH_2123079 MYCTH_2298437 MYCTH_2298614 MYCTH_2296757 MYCTH_2054249 MYCTH_2298982 MYCTH_2295514 MYCTH_2297364 MYCTH_2297423 MYCTH_2299521 MYCTH_2299715 MYCTH_2302253 MYCTH_2133586 MYCTH_45273 MYCTH_2302660 MYCTH_2301113 MYCTH_2301210 MYCTH_2314616…
0.000877983	31	124	2.04655	Mixed, incl. nucleobase-containing small molecule metabolic process, and nicotinate and nicotinamide metabolism		MYCTH_73270 MYCTH_2298082 MYCTH_2296210 MYCTH_2050929 MYCTH_2299207 MYCTH_2297423 MYCTH_79619 MYCTH_2301051 MYCTH_2301203 MYCTH_2301223 MYCTH_2057861 MYCTH_111107 MYCTH_2301561 MYCTH_2299969 MYCTH_2302217 MYCTH_2304768 MYCTH_2305086 MYCTH_2304164 MYCTH_2134806 MYCTH_102295 MYCTH_2306007 MYCTH_2306203 MYCTH_2306323 MYCTH_2139555 MYCTH_2307954 MYCTH_2066697 MYCTH_2096434 MYCTH_2310632 MYCTH_2310786…
0.000877983	14	37	3.09748	aminoacyl-tRNA ligase activity	http://amigo.geneontology.org/amigo/term/GO:0004812	MYCTH_59106 MYCTH_2298226 MYCTH_2299521 MYCTH_2133586 MYCTH_2301210 MYCTH_2301594 MYCTH_2304525 MYCTH_2304529 MYCTH_2307473 MYCTH_2306029 MYCTH_2306339 MYCTH_2309291 MYCTH_2310667 MYCTH_2311378
0.000877983	14	37	3.09748	Ligase activity, forming carbon-oxygen bonds	http://amigo.geneontology.org/amigo/term/GO:0016875	MYCTH_59106 MYCTH_2298226 MYCTH_2299521 MYCTH_2133586 MYCTH_2301210 MYCTH_2301594 MYCTH_2304525 MYCTH_2304529 MYCTH_2307473 MYCTH_2306029 MYCTH_2306339 MYCTH_2309291 MYCTH_2310667 MYCTH_2311378
0.00103463	8	14	4.67783	AMP metabolic process, and GMP metabolic process		MYCTH_2301223 MYCTH_2304768 MYCTH_2305086 MYCTH_2304164 MYCTH_2134806 MYCTH_2096434 MYCTH_2310786 MYCTH_2316525
0.00103463	8	14	4.67783	Proteasomal ubiquitin-independent protein catabolic process	http://amigo.geneontology.org/amigo/term/GO:0010499	MYCTH_2296573 MYCTH_2055659 MYCTH_2299195 MYCTH_2302907 MYCTH_2301064 MYCTH_2133968 MYCTH_2306141 MYCTH_2308969
0.00103463	12	29	3.38739	U4/U6 x U5 tri-snRNP complex	http://amigo.geneontology.org/amigo/term/GO:0046540	MYCTH_2296291 MYCTH_2050348 MYCTH_2115074 MYCTH_2137175 MYCTH_2298987 MYCTH_2300637 MYCTH_2301009 MYCTH_2302246 MYCTH_2303370 MYCTH_2305356 MYCTH_2119714 MYCTH_2310069
0.00103463	12	29	3.38739	Spliceosomal tri-snrnp complex	http://amigo.geneontology.org/amigo/term/GO:0097526	MYCTH_2296291 MYCTH_2050348 MYCTH_2115074 MYCTH_2137175 MYCTH_2298987 MYCTH_2300637 MYCTH_2301009 MYCTH_2302246 MYCTH_2303370 MYCTH_2305356 MYCTH_2119714 MYCTH_2310069
0.00116244	7	11	5.2094	Lsm1-7-Pat1 complex, and RNA decapping		MYCTH_2050348 MYCTH_2115074 MYCTH_2137175 MYCTH_2298987 MYCTH_2302246 MYCTH_2303370 MYCTH_57908
0.00116244	7	11	5.2094	Pentose catabolic process	http://amigo.geneontology.org/amigo/term/GO:0019323	MYCTH_43671 MYCTH_2296974 MYCTH_2297820 MYCTH_2302150 MYCTH_113236 MYCTH_110022 MYCTH_112471
0.00116244	14	38	3.01597	Integral component of mitochondrial membrane	http://amigo.geneontology.org/amigo/term/GO:0032592	MYCTH_2298129 MYCTH_2074790 MYCTH_2295684 MYCTH_2313902 MYCTH_2037236 MYCTH_2058204 MYCTH_2305128 MYCTH_2079864 MYCTH_2304541 MYCTH_2307429 MYCTH_2308783 MYCTH_2311354 MYCTH_2311811 MYCTH_2316652
0.00116244	14	38	3.01597	Mitochondrial respiratory chain complex assembly	http://amigo.geneontology.org/amigo/term/GO:0033108	MYCTH_2294215 MYCTH_2296086 MYCTH_2074790 MYCTH_2313902 MYCTH_2297541 MYCTH_2295729 MYCTH_2297826 MYCTH_2091473 MYCTH_2304541 MYCTH_2315637 MYCTH_2307571 MYCTH_2316017 MYCTH_2308806 MYCTH_2311966
0.0011779	22	77	2.33891	Valine, leucine and isoleucine degradation, and Citrate cycle (TCA cycle)		MYCTH_2298586 MYCTH_2298614 MYCTH_2296724 MYCTH_2296757 MYCTH_2055700 MYCTH_2132657 MYCTH_2295514 MYCTH_2299715 MYCTH_2301113 MYCTH_2304566 MYCTH_2303832 MYCTH_2315623 MYCTH_2307328 MYCTH_2307429 MYCTH_111934 MYCTH_2309210 MYCTH_2310435 MYCTH_2310492 MYCTH_2312570 MYCTH_2316731 MYCTH_2312808 MYCTH_2313014
0.0011779	42	191	1.80011	Modification-dependent macromolecule catabolic process	http://amigo.geneontology.org/amigo/term/GO:0043632	MYCTH_2297891 MYCTH_2294394 MYCTH_105650 MYCTH_2074876 MYCTH_2296573 MYCTH_2073656 MYCTH_2294813 MYCTH_2055659 MYCTH_2294820 MYCTH_2296781 MYCTH_2296798 MYCTH_74015 MYCTH_2295196 MYCTH_2297201 MYCTH_2050660 MYCTH_2299195 MYCTH_2141635 MYCTH_2075498 MYCTH_2313931 MYCTH_2302839 MYCTH_2302907 MYCTH_2301064 MYCTH_2301813 MYCTH_2133968 MYCTH_2304045 MYCTH_2304118 MYCTH_2306141 MYCTH_2309273 MYCTH_2309…
0.00118127	17	52	2.67626	Mixed, incl. protein targeting to mitochondrion, and integral component of mitochondrial membrane		MYCTH_2121955 MYCTH_2298129 MYCTH_2294811 MYCTH_2086391 MYCTH_2313872 MYCTH_2299299 MYCTH_2302794 MYCTH_79116 MYCTH_2305128 MYCTH_2303579 MYCTH_2304053 MYCTH_2061176 MYCTH_2304137 MYCTH_2079864 MYCTH_2316726 MYCTH_2316753 MYCTH_2311354
0.00118127	39	173	1.84544	Ubiquitin-dependent protein catabolic process	http://amigo.geneontology.org/amigo/term/GO:0006511	MYCTH_2297891 MYCTH_2294394 MYCTH_105650 MYCTH_2074876 MYCTH_2296573 MYCTH_2073656 MYCTH_2055659 MYCTH_2294820 MYCTH_2296781 MYCTH_2296798 MYCTH_2295196 MYCTH_2297201 MYCTH_2050660 MYCTH_2299195 MYCTH_2141635 MYCTH_2075498 MYCTH_2313931 MYCTH_2302839 MYCTH_2302907 MYCTH_2301064 MYCTH_2301813 MYCTH_2133968 MYCTH_2304045 MYCTH_2304118 MYCTH_2306141 MYCTH_2309273 MYCTH_2309342 MYCTH_2308969 MYCTH_98…
0.00130872	13	34	3.13002	Mixed, incl. ubiquitin conjugating enzyme activity, and ubiquitin-dependent erad pathway		MYCTH_105650 MYCTH_2074876 MYCTH_2073656 MYCTH_2294820 MYCTH_2296781 MYCTH_2296798 MYCTH_2297201 MYCTH_2141635 MYCTH_2302839 MYCTH_2301813 MYCTH_2309342 MYCTH_2311528 MYCTH_2121561
0.00131863	15	43	2.85565	Pentose phosphate pathway, and pyruvate metabolic process		MYCTH_2296247 MYCTH_2296536 MYCTH_2074905 MYCTH_2054249 MYCTH_2296974 MYCTH_2297364 MYCTH_2297820 MYCTH_2300033 MYCTH_2304931 MYCTH_112014 MYCTH_2309686 MYCTH_2315941 MYCTH_113236 MYCTH_110022 MYCTH_84302
0.00144436	12	30	3.27448	Nucleoside monophosphate metabolic process, and ribonucleoside-diphosphate reductase complex		MYCTH_2296210 MYCTH_2301051 MYCTH_2301223 MYCTH_2057861 MYCTH_2304768 MYCTH_2305086 MYCTH_2304164 MYCTH_2134806 MYCTH_2066697 MYCTH_2096434 MYCTH_2310786 MYCTH_2316525
0.00156252	14	39	2.93864	Intrinsic component of mitochondrial membrane	http://amigo.geneontology.org/amigo/term/GO:0098573	MYCTH_2298129 MYCTH_2074790 MYCTH_2295684 MYCTH_2313902 MYCTH_2037236 MYCTH_2058204 MYCTH_2305128 MYCTH_2079864 MYCTH_2304541 MYCTH_2307429 MYCTH_2308783 MYCTH_2311354 MYCTH_2311811 MYCTH_2316652
0.00168302	62	321	1.58114	ncRNA metabolic process	http://amigo.geneontology.org/amigo/term/GO:0034660	MYCTH_59106 MYCTH_2294218 MYCTH_2298198 MYCTH_2298226 MYCTH_2050348 MYCTH_2294522 MYCTH_75824 MYCTH_2106971 MYCTH_2115074 MYCTH_2298479 MYCTH_77277 MYCTH_74015 MYCTH_2295112 MYCTH_59853 MYCTH_2137175 MYCTH_2299521 MYCTH_2299692 MYCTH_2302298 MYCTH_2133586 MYCTH_2300544 MYCTH_2302405 MYCTH_2300637 MYCTH_2300670 MYCTH_2314933 MYCTH_2303040 MYCTH_2301210 MYCTH_2057861 MYCTH_2301250 MYCTH_115052 MYCT…
0.00168302	35	152	1.88498	Small molecule catabolic process	http://amigo.geneontology.org/amigo/term/GO:0044282	MYCTH_2297873 MYCTH_2299886 MYCTH_2294240 MYCTH_43671 MYCTH_2296305 MYCTH_2298614 MYCTH_2054249 MYCTH_2296974 MYCTH_2297423 MYCTH_2297820 MYCTH_2302253 MYCTH_45273 MYCTH_2301113 MYCTH_111314 MYCTH_2300265 MYCTH_110931 MYCTH_2302150 MYCTH_2304566 MYCTH_2304931 MYCTH_2304442 MYCTH_2306994 MYCTH_2307086 MYCTH_95158 MYCTH_2309088 MYCTH_2309375 MYCTH_2315754 MYCTH_2066697 MYCTH_2308449 MYCTH_2067613 M…
0.00179603	13	35	3.04059	Protein targeting to mitochondrion	http://amigo.geneontology.org/amigo/term/GO:0006626	MYCTH_2121955 MYCTH_2298652 MYCTH_2313872 MYCTH_59302 MYCTH_79116 MYCTH_2058204 MYCTH_2305597 MYCTH_2061176 MYCTH_2304137 MYCTH_2079864 MYCTH_2307110 MYCTH_2308783 MYCTH_2316726
0.00179603	13	35	3.04059	Ribonucleoside monophosphate metabolic process	http://amigo.geneontology.org/amigo/term/GO:0009161	MYCTH_2296210 MYCTH_2299207 MYCTH_2301203 MYCTH_2078128 MYCTH_2304768 MYCTH_2305086 MYCTH_2304164 MYCTH_2134806 MYCTH_53055 MYCTH_2096434 MYCTH_2310786 MYCTH_2311243 MYCTH_2316525
0.00182381	8	15	4.36597	Aminoacyl-tRNA synthetase		MYCTH_59106 MYCTH_2298226 MYCTH_2299521 MYCTH_2133586 MYCTH_2301594 MYCTH_2307473 MYCTH_2306029 MYCTH_2311378
0.0018328	5	6	6.82183	NADH dehydrogenase (quinone) activity, and respirasome		MYCTH_2296265 MYCTH_2313956 MYCTH_2095744 MYCTH_2308783 MYCTH_2096708
0.0018328	5	6	6.82183	Mitochondrial respiratory chain complex iii	http://amigo.geneontology.org/amigo/term/GO:0005750	MYCTH_2294215 MYCTH_2296450 MYCTH_2302797 MYCTH_2091473 MYCTH_2315552
0.0018328	5	6	6.82183	Mitochondrial electron transport, cytochrome c to oxygen	http://amigo.geneontology.org/amigo/term/GO:0006123	MYCTH_2298230 MYCTH_2301316 MYCTH_2303180 MYCTH_111770 MYCTH_2312390
0.0018328	34	147	1.89341	tRNA metabolic process	http://amigo.geneontology.org/amigo/term/GO:0006399	MYCTH_59106 MYCTH_2298198 MYCTH_2298226 MYCTH_2050348 MYCTH_2294522 MYCTH_2115074 MYCTH_2298479 MYCTH_74015 MYCTH_2299521 MYCTH_2302298 MYCTH_2133586 MYCTH_2300544 MYCTH_2302405 MYCTH_2300670 MYCTH_2301210 MYCTH_2301250 MYCTH_2301594 MYCTH_2300121 MYCTH_2302246 MYCTH_48976 MYCTH_2304525 MYCTH_2304529 MYCTH_2306919 MYCTH_2307321 MYCTH_2307473 MYCTH_2306029 MYCTH_2306339 MYCTH_2309291 MYCTH_2307850…
0.0018328	5	6	6.82183	Aerobic electron transport chain	http://amigo.geneontology.org/amigo/term/GO:0019646	MYCTH_2298230 MYCTH_2301316 MYCTH_2303180 MYCTH_111770 MYCTH_2312390
0.0018328	5	6	6.82183	Respiratory chain complex iii	http://amigo.geneontology.org/amigo/term/GO:0045275	MYCTH_2294215 MYCTH_2296450 MYCTH_2302797 MYCTH_2091473 MYCTH_2315552
0.0018328	5	6	6.82183	Tricarboxylic acid metabolic process	http://amigo.geneontology.org/amigo/term/GO:0072350	MYCTH_2295514 MYCTH_2307328 MYCTH_2312570 MYCTH_2312789 MYCTH_2316731
0.0018824	18	59	2.49748	Sm-like protein family complex	http://amigo.geneontology.org/amigo/term/GO:0120114	MYCTH_2296291 MYCTH_2054541 MYCTH_2050348 MYCTH_2115074 MYCTH_2314150 MYCTH_2137175 MYCTH_2298987 MYCTH_2089163 MYCTH_2300637 MYCTH_2301009 MYCTH_2302246 MYCTH_2303370 MYCTH_2305356 MYCTH_2119714 MYCTH_2310069 MYCTH_2311045 MYCTH_2312602 MYCTH_57908
0.00200608	14	40	2.86517	Amino acid activation	http://amigo.geneontology.org/amigo/term/GO:0043038	MYCTH_59106 MYCTH_2298226 MYCTH_2299521 MYCTH_2133586 MYCTH_2301210 MYCTH_2301594 MYCTH_2304525 MYCTH_2304529 MYCTH_2307473 MYCTH_2306029 MYCTH_2306339 MYCTH_2309291 MYCTH_2310667 MYCTH_2311378
0.00200608	14	40	2.86517	tRNA aminoacylation	http://amigo.geneontology.org/amigo/term/GO:0043039	MYCTH_59106 MYCTH_2298226 MYCTH_2299521 MYCTH_2133586 MYCTH_2301210 MYCTH_2301594 MYCTH_2304525 MYCTH_2304529 MYCTH_2307473 MYCTH_2306029 MYCTH_2306339 MYCTH_2309291 MYCTH_2310667 MYCTH_2311378
0.00213327	9	19	3.87767	Purine nucleoside monophosphate metabolic process, and nucleoside-diphosphatase activity		MYCTH_2296210 MYCTH_2301223 MYCTH_2304768 MYCTH_2305086 MYCTH_2304164 MYCTH_2134806 MYCTH_2096434 MYCTH_2310786 MYCTH_2316525
0.00220031	7	12	4.77528	Mixed, incl. vcp-npl4-ufd1 aaa atpase complex, and ubiquitin-dependent erad pathway		MYCTH_2294820 MYCTH_2296798 MYCTH_2297201 MYCTH_2141635 MYCTH_2302839 MYCTH_2309342 MYCTH_2121561
0.00220031	10	23	3.55922	Monosaccharide catabolic process	http://amigo.geneontology.org/amigo/term/GO:0046365	MYCTH_43671 MYCTH_2296974 MYCTH_2297820 MYCTH_2302150 MYCTH_2304931 MYCTH_2066697 MYCTH_2315941 MYCTH_113236 MYCTH_110022 MYCTH_112471
0.0026326	14	41	2.79529	Mixed, incl. nucleobase-containing small molecule biosynthetic process, and nucleoside monophosphate metabolic process		MYCTH_2296210 MYCTH_2301051 MYCTH_2301223 MYCTH_2057861 MYCTH_2304768 MYCTH_2305086 MYCTH_2304164 MYCTH_2134806 MYCTH_2306007 MYCTH_2066697 MYCTH_2096434 MYCTH_2310632 MYCTH_2310786 MYCTH_2316525
0.0026326	14	41	2.79529	Nucleoside monophosphate metabolic process	http://amigo.geneontology.org/amigo/term/GO:0009123	MYCTH_2296210 MYCTH_2299207 MYCTH_2301203 MYCTH_2057861 MYCTH_2078128 MYCTH_2304768 MYCTH_2305086 MYCTH_2304164 MYCTH_2134806 MYCTH_53055 MYCTH_2096434 MYCTH_2310786 MYCTH_2311243 MYCTH_2316525
0.00270509	12	32	3.06982	Mixed, incl. nicotinate and nicotinamide metabolism, and oxidized purine nucleobase lesion dna n-glycosylase activity		MYCTH_2298082 MYCTH_2050929 MYCTH_2297423 MYCTH_79619 MYCTH_111107 MYCTH_2299969 MYCTH_2302217 MYCTH_102295 MYCTH_2306323 MYCTH_2139555 MYCTH_2307954 MYCTH_2311300
0.00291668	17	56	2.4851	Translation regulator activity, nucleic acid binding	http://amigo.geneontology.org/amigo/term/GO:0090079	MYCTH_2295976 MYCTH_74969 MYCTH_2298136 MYCTH_2298199 MYCTH_2296955 MYCTH_2299099 MYCTH_59591 MYCTH_109530 MYCTH_2302808 MYCTH_66068 MYCTH_2300192 MYCTH_2304883 MYCTH_2303429 MYCTH_2139409 MYCTH_2309018 MYCTH_2308582 MYCTH_2310421
0.00297872	8	16	4.0931	Purine nucleoside monophosphate biosynthetic process	http://amigo.geneontology.org/amigo/term/GO:0009127	MYCTH_2296210 MYCTH_2078128 MYCTH_2304768 MYCTH_2305086 MYCTH_2304164 MYCTH_2134806 MYCTH_2096434 MYCTH_2311243
0.00297872	8	16	4.0931	Purine ribonucleoside monophosphate biosynthetic process	http://amigo.geneontology.org/amigo/term/GO:0009168	MYCTH_2296210 MYCTH_2078128 MYCTH_2304768 MYCTH_2305086 MYCTH_2304164 MYCTH_2134806 MYCTH_2096434 MYCTH_2311243
0.00297872	8	16	4.0931	Proton-transporting two-sector atpase complex, proton-transporting domain	http://amigo.geneontology.org/amigo/term/GO:0033177	MYCTH_2313301 MYCTH_2297004 MYCTH_2295174 MYCTH_2297526 MYCTH_2314502 MYCTH_112204 MYCTH_2309800 MYCTH_2316407
0.003255	10	24	3.41092	mRNA processing		MYCTH_2296291 MYCTH_2115074 MYCTH_2137175 MYCTH_2298987 MYCTH_2301009 MYCTH_2302246 MYCTH_2303370 MYCTH_2305356 MYCTH_2119714 MYCTH_57908
0.00362875	17	57	2.4415	Mixed, incl. protein targeting to mitochondrion, and inner mitochondrial membrane organization		MYCTH_2121955 MYCTH_2298129 MYCTH_2294811 MYCTH_2086391 MYCTH_2313872 MYCTH_2299299 MYCTH_2302794 MYCTH_79116 MYCTH_2305128 MYCTH_2303579 MYCTH_2304053 MYCTH_2061176 MYCTH_2304137 MYCTH_2079864 MYCTH_2316726 MYCTH_2316753 MYCTH_2311354
0.0036319	16	52	2.51883	Mixed, incl. pyruvate metabolic process, and pentose phosphate pathway		MYCTH_2296247 MYCTH_2296536 MYCTH_2074905 MYCTH_2054249 MYCTH_2296974 MYCTH_2297364 MYCTH_2297820 MYCTH_2300033 MYCTH_2304931 MYCTH_112014 MYCTH_2309686 MYCTH_2308120 MYCTH_2315941 MYCTH_113236 MYCTH_110022 MYCTH_84302
0.0036319	16	52	2.51883	Electron transport chain	http://amigo.geneontology.org/amigo/term/GO:0022900	MYCTH_2294215 MYCTH_2298230 MYCTH_2296450 MYCTH_2313703 MYCTH_2298586 MYCTH_2302797 MYCTH_2091473 MYCTH_2301316 MYCTH_78977 MYCTH_2303180 MYCTH_111770 MYCTH_2315552 MYCTH_2316017 MYCTH_73070 MYCTH_2311092 MYCTH_2312390
0.00370885	42	202	1.70208	Carbohydrate derivative biosynthetic process	http://amigo.geneontology.org/amigo/term/GO:1901137	MYCTH_2085895 MYCTH_2313301 MYCTH_2296210 MYCTH_2296378 MYCTH_2296450 MYCTH_2294734 MYCTH_2297004 MYCTH_2295174 MYCTH_2299207 MYCTH_2297526 MYCTH_2299715 MYCTH_2302569 MYCTH_2301051 MYCTH_2303016 MYCTH_2301203 MYCTH_2078128 MYCTH_2302150 MYCTH_2304768 MYCTH_2304931 MYCTH_2305086 MYCTH_2303180 MYCTH_2315009 MYCTH_2303832 MYCTH_2304164 MYCTH_2079768 MYCTH_2134806 MYCTH_2307423 MYCTH_53055 MYCTH_230…
0.00406479	7	13	4.40795	Mitochondrial electron transport, ubiquinol to cytochrome c, and mitochondrial processing peptidase complex		MYCTH_2294215 MYCTH_2296450 MYCTH_2302797 MYCTH_2091473 MYCTH_2303180 MYCTH_2315552 MYCTH_2312390
0.00422193	11	29	3.10511	Symporter activity	http://amigo.geneontology.org/amigo/term/GO:0015293	MYCTH_2296472 MYCTH_2297070 MYCTH_2300587 MYCTH_2076976 MYCTH_2302240 MYCTH_2305732 MYCTH_2127519 MYCTH_2309054 MYCTH_71222 MYCTH_2308157 MYCTH_112491
0.00430262	18	63	2.33891	Ribosomal small subunit biogenesis	http://amigo.geneontology.org/amigo/term/GO:0042274	MYCTH_2294218 MYCTH_2050348 MYCTH_2115074 MYCTH_2107102 MYCTH_2295112 MYCTH_59853 MYCTH_2313891 MYCTH_2300637 MYCTH_2303413 MYCTH_2303426 MYCTH_36979 MYCTH_2064349 MYCTH_2306516 MYCTH_2315781 MYCTH_2312962 MYCTH_2311295 MYCTH_72333 MYCTH_2145592
0.00454587	16	53	2.47131	Translation factor activity, rna binding	http://amigo.geneontology.org/amigo/term/GO:0008135	MYCTH_2295976 MYCTH_74969 MYCTH_2298136 MYCTH_2298199 MYCTH_2296955 MYCTH_2299099 MYCTH_59591 MYCTH_109530 MYCTH_2302808 MYCTH_66068 MYCTH_2300192 MYCTH_2304883 MYCTH_2303429 MYCTH_2139409 MYCTH_2309018 MYCTH_2310421
0.00482839	8	17	3.85233	Mixed, incl. dsc e3 ubiquitin ligase complex, and vcp-npl4-ufd1 aaa atpase complex		MYCTH_2294820 MYCTH_2296798 MYCTH_2297201 MYCTH_2141635 MYCTH_2302839 MYCTH_2309342 MYCTH_2311528 MYCTH_2121561
0.00482839	8	17	3.85233	TIM23 mitochondrial import inner membrane translocase complex, and protein insertion into mitochondrial inner membrane		MYCTH_2121955 MYCTH_2086391 MYCTH_2313872 MYCTH_2303579 MYCTH_2304053 MYCTH_2061176 MYCTH_2079864 MYCTH_2316726
0.00482839	8	17	3.85233	rRNA-containing ribonucleoprotein complex export from nucleus	http://amigo.geneontology.org/amigo/term/GO:0071428	MYCTH_75824 MYCTH_2141486 MYCTH_2107102 MYCTH_2301840 MYCTH_2304883 MYCTH_2305001 MYCTH_2135338 MYCTH_2312962
0.00489852	12	34	2.88925	Respiratory electron transport chain	http://amigo.geneontology.org/amigo/term/GO:0022904	MYCTH_2294215 MYCTH_2298230 MYCTH_2296450 MYCTH_2302797 MYCTH_2091473 MYCTH_2301316 MYCTH_2303180 MYCTH_111770 MYCTH_2315552 MYCTH_2316017 MYCTH_2311092 MYCTH_2312390
0.00501383	6	10	4.91172	Tubulin complex assembly	http://amigo.geneontology.org/amigo/term/GO:0007021	MYCTH_2313405 MYCTH_2296918 MYCTH_2308301 MYCTH_2308733 MYCTH_2308748 MYCTH_2311633
0.00501383	6	10	4.91172	Threonine protease		MYCTH_2299195 MYCTH_2302907 MYCTH_2301064 MYCTH_2133968 MYCTH_2306141 MYCTH_2308969
0.00511375	5	7	5.84729	Respiratory chain complex iii, and cytochrome-c oxidase activity		MYCTH_2296450 MYCTH_2302797 MYCTH_2091473 MYCTH_2303180 MYCTH_2312390
0.00511375	5	7	5.84729	Mitochondrial electron transport, ubiquinol to cytochrome c	http://amigo.geneontology.org/amigo/term/GO:0006122	MYCTH_2294215 MYCTH_2296450 MYCTH_2302797 MYCTH_2091473 MYCTH_2315552
0.0052897	29	126	1.88413	Mixed, incl. valine, leucine and isoleucine degradation, and pyruvate metabolism		MYCTH_2297873 MYCTH_2298586 MYCTH_2298614 MYCTH_2296724 MYCTH_2296757 MYCTH_2055700 MYCTH_2132657 MYCTH_2295514 MYCTH_2299715 MYCTH_2300602 MYCTH_2302660 MYCTH_2301113 MYCTH_110931 MYCTH_2304566 MYCTH_2303832 MYCTH_2315623 MYCTH_2307328 MYCTH_2307429 MYCTH_95158 MYCTH_111934 MYCTH_2309210 MYCTH_2310435 MYCTH_2310492 MYCTH_38939 MYCTH_2311243 MYCTH_2312570 MYCTH_2316731 MYCTH_2312808 MYCTH_2313014
0.00553528	14	44	2.6047	RNA export from nucleus	http://amigo.geneontology.org/amigo/term/GO:0006405	MYCTH_86520 MYCTH_2296410 MYCTH_75824 MYCTH_77195 MYCTH_2141486 MYCTH_2107102 MYCTH_2300457 MYCTH_2301840 MYCTH_2304677 MYCTH_2304883 MYCTH_2305001 MYCTH_2135338 MYCTH_2308539 MYCTH_2312962
0.00563276	26	109	1.95267	Mixed, incl. valine, leucine and isoleucine degradation, and citrate cycle (tca cycle)		MYCTH_2298586 MYCTH_2298614 MYCTH_2296724 MYCTH_2296757 MYCTH_2055700 MYCTH_2132657 MYCTH_2295514 MYCTH_2299715 MYCTH_2300602 MYCTH_2302660 MYCTH_2301113 MYCTH_2304566 MYCTH_2303832 MYCTH_2315623 MYCTH_2307328 MYCTH_2307429 MYCTH_95158 MYCTH_111934 MYCTH_2309210 MYCTH_2310435 MYCTH_2310492 MYCTH_38939 MYCTH_2312570 MYCTH_2316731 MYCTH_2312808 MYCTH_2313014
0.00605698	24	98	2.00478	Mixed, incl. sulfur compound metabolic process, and response to toxic substance		MYCTH_2313641 MYCTH_2314027 MYCTH_2313703 MYCTH_2298590 MYCTH_2115123 MYCTH_2294991 MYCTH_2314244 MYCTH_2299397 MYCTH_2075498 MYCTH_2297816 MYCTH_2300475 MYCTH_2300737 MYCTH_78977 MYCTH_2301985 MYCTH_2303418 MYCTH_2306994 MYCTH_2119403 MYCTH_2307775 MYCTH_2127855 MYCTH_2119779 MYCTH_2308056 MYCTH_2308654 MYCTH_2310462 MYCTH_2310989
0.00620325	57	305	1.52988	Cellular macromolecule catabolic process	http://amigo.geneontology.org/amigo/term/GO:0044265	MYCTH_2297891 MYCTH_2294394 MYCTH_105650 MYCTH_2050348 MYCTH_2294554 MYCTH_2074876 MYCTH_2296573 MYCTH_2073656 MYCTH_2294813 MYCTH_2055659 MYCTH_2294820 MYCTH_2296781 MYCTH_2296798 MYCTH_74015 MYCTH_2123230 MYCTH_2295196 MYCTH_2297201 MYCTH_2050660 MYCTH_2299195 MYCTH_2141635 MYCTH_2075498 MYCTH_2313931 MYCTH_2300751 MYCTH_2302839 MYCTH_2302907 MYCTH_2301064 MYCTH_78090 MYCTH_2301250 MYCTH_230181…
0.00632532	12	35	2.8067	Cellular oxidant detoxification, and glutathione metabolism		MYCTH_2313641 MYCTH_2115123 MYCTH_2299397 MYCTH_2075498 MYCTH_2297816 MYCTH_2300475 MYCTH_2300737 MYCTH_2301985 MYCTH_2127855 MYCTH_2308056 MYCTH_2310462 MYCTH_2310989
0.00632532	12	35	2.8067	Nucleobase-containing small molecule biosynthetic process, and nucleoside monophosphate metabolic process		MYCTH_2296210 MYCTH_2301051 MYCTH_2301223 MYCTH_2057861 MYCTH_2304768 MYCTH_2305086 MYCTH_2304164 MYCTH_2134806 MYCTH_2066697 MYCTH_2096434 MYCTH_2310786 MYCTH_2316525
0.00639591	10	26	3.14854	Mixed, incl. n-terminal protein acetyltransferase complex, and protein initiator methionine removal		MYCTH_2294298 MYCTH_2294430 MYCTH_2295851 MYCTH_112850 MYCTH_114738 MYCTH_2058263 MYCTH_2314711 MYCTH_2118780 MYCTH_2309148 MYCTH_2315892
0.00643902	17	60	2.31942	Peptidase complex	http://amigo.geneontology.org/amigo/term/GO:1905368	MYCTH_2296573 MYCTH_2055659 MYCTH_2050660 MYCTH_2299195 MYCTH_2313931 MYCTH_2302907 MYCTH_2301064 MYCTH_2301391 MYCTH_2301817 MYCTH_2133968 MYCTH_50532 MYCTH_2306141 MYCTH_2309273 MYCTH_2308969 MYCTH_2310867 MYCTH_2084256 MYCTH_2084627
0.00664676	28	122	1.8788	Oxidoreductase activity, acting on ch-oh group of donors	http://amigo.geneontology.org/amigo/term/GO:0016614	MYCTH_2296210 MYCTH_2296247 MYCTH_77059 MYCTH_2074905 MYCTH_2132657 MYCTH_2295514 MYCTH_2295902 MYCTH_2301113 MYCTH_2314616 MYCTH_110931 MYCTH_2302150 MYCTH_2305468 MYCTH_2307328 MYCTH_112014 MYCTH_2309051 MYCTH_2309055 MYCTH_55576 MYCTH_2309572 MYCTH_2307949 MYCTH_2307982 MYCTH_2310492 MYCTH_2310645 MYCTH_113236 MYCTH_110022 MYCTH_38939 MYCTH_112471 MYCTH_84302 MYCTH_2312054
0.00666981	7	14	4.0931	Aldo-keto reductase (nadp) activity	http://amigo.geneontology.org/amigo/term/GO:0004033	MYCTH_2295902 MYCTH_2305468 MYCTH_112014 MYCTH_2307982 MYCTH_113236 MYCTH_110022 MYCTH_84302
0.00683924	14	45	2.54682	Nuclear export	http://amigo.geneontology.org/amigo/term/GO:0051168	MYCTH_86520 MYCTH_2296410 MYCTH_75824 MYCTH_77195 MYCTH_2141486 MYCTH_2107102 MYCTH_2300457 MYCTH_2301840 MYCTH_2304677 MYCTH_2304883 MYCTH_2305001 MYCTH_2135338 MYCTH_2308539 MYCTH_2312962
0.00749893	11	31	2.90478	Ribonucleoside monophosphate biosynthetic process	http://amigo.geneontology.org/amigo/term/GO:0009156	MYCTH_2296210 MYCTH_2299207 MYCTH_2301203 MYCTH_2078128 MYCTH_2304768 MYCTH_2305086 MYCTH_2304164 MYCTH_2134806 MYCTH_53055 MYCTH_2096434 MYCTH_2311243
0.00778586	17	61	2.2814	Mixed, incl. pentose phosphate pathway, and pyruvate metabolic process		MYCTH_2296247 MYCTH_2296536 MYCTH_2074905 MYCTH_2054249 MYCTH_2296974 MYCTH_2050031 MYCTH_2297364 MYCTH_2297820 MYCTH_2300033 MYCTH_2304931 MYCTH_112014 MYCTH_2309686 MYCTH_2308120 MYCTH_2315941 MYCTH_113236 MYCTH_110022 MYCTH_84302
0.00819246	12	36	2.72873	Aerobic respiration	http://amigo.geneontology.org/amigo/term/GO:0009060	MYCTH_2294215 MYCTH_2298230 MYCTH_2132657 MYCTH_2295514 MYCTH_2091473 MYCTH_2301316 MYCTH_2303180 MYCTH_2307328 MYCTH_111770 MYCTH_2315552 MYCTH_2312570 MYCTH_2312390
0.00819246	12	36	2.72873	Oxidoreductase complex	http://amigo.geneontology.org/amigo/term/GO:1990204	MYCTH_2294215 MYCTH_2296450 MYCTH_2302797 MYCTH_2091473 MYCTH_2302986 MYCTH_2301499 MYCTH_110931 MYCTH_2303832 MYCTH_95158 MYCTH_2315552 MYCTH_2316017 MYCTH_2095744
0.00875881	10	27	3.03193	Organellar small ribosomal subunit, and organellar large ribosomal subunit		MYCTH_2294218 MYCTH_2297437 MYCTH_2302283 MYCTH_2304929 MYCTH_2307426 MYCTH_88392 MYCTH_2082154 MYCTH_2096341 MYCTH_2312771 MYCTH_2311295
0.00909096	6	11	4.4652	Mixed, incl. ribosomal large subunit binding, and ribosomal large subunit assembly		MYCTH_2295275 MYCTH_2299553 MYCTH_2304883 MYCTH_2305001 MYCTH_2093740 MYCTH_2135338
0.00933194	17	62	2.2446	Monosaccharide metabolic process	http://amigo.geneontology.org/amigo/term/GO:0005996	MYCTH_2296086 MYCTH_43671 MYCTH_2296536 MYCTH_2074905 MYCTH_2296974 MYCTH_2297364 MYCTH_2297820 MYCTH_2300033 MYCTH_2302150 MYCTH_2304931 MYCTH_2306943 MYCTH_2315623 MYCTH_2066697 MYCTH_2315941 MYCTH_113236 MYCTH_110022 MYCTH_112471
0.0105424	12	37	2.65498	Mitochondrion inner membrane		MYCTH_2298230 MYCTH_2294811 MYCTH_98929 MYCTH_2295684 MYCTH_2297526 MYCTH_2037236 MYCTH_2302794 MYCTH_2091473 MYCTH_2305128 MYCTH_111770 MYCTH_2311092 MYCTH_2311811
0.0106574	7	15	3.82023	Mixed, incl. response to superoxide, and oxidoreductase activity, acting on a sulfur group of donors, disulfide as acceptor		MYCTH_2299397 MYCTH_2075498 MYCTH_2297816 MYCTH_2300475 MYCTH_2127855 MYCTH_2308056 MYCTH_2310462
0.0106574	7	15	3.82023	Inner mitochondrial membrane organization	http://amigo.geneontology.org/amigo/term/GO:0007007	MYCTH_2121955 MYCTH_2298129 MYCTH_2295174 MYCTH_2313872 MYCTH_2302794 MYCTH_2305128 MYCTH_2061176
0.0106574	13	42	2.53382	Ribonucleoprotein complex localization	http://amigo.geneontology.org/amigo/term/GO:0071166	MYCTH_86520 MYCTH_2296410 MYCTH_75824 MYCTH_77195 MYCTH_2141486 MYCTH_2107102 MYCTH_2300457 MYCTH_2301840 MYCTH_2304883 MYCTH_2305001 MYCTH_2135338 MYCTH_2308539 MYCTH_2312962
0.0106574	13	42	2.53382	Ribonucleoprotein complex export from nucleus	http://amigo.geneontology.org/amigo/term/GO:0071426	MYCTH_86520 MYCTH_2296410 MYCTH_75824 MYCTH_77195 MYCTH_2141486 MYCTH_2107102 MYCTH_2300457 MYCTH_2301840 MYCTH_2304883 MYCTH_2305001 MYCTH_2135338 MYCTH_2308539 MYCTH_2312962
0.0109951	5	8	5.11637	Proteasome core complex, and proteasome accessory complex		MYCTH_2055659 MYCTH_2299195 MYCTH_2306141 MYCTH_2084256 MYCTH_2084627
0.0109951	17	63	2.20897	Nucleoside monophosphate metabolic process, and purine metabolism		MYCTH_2296210 MYCTH_2299207 MYCTH_2301051 MYCTH_2301203 MYCTH_2301223 MYCTH_2057861 MYCTH_2301561 MYCTH_2304768 MYCTH_2305086 MYCTH_2304164 MYCTH_2134806 MYCTH_2306007 MYCTH_2066697 MYCTH_2096434 MYCTH_2310632 MYCTH_2310786 MYCTH_2316525
0.0109951	5	8	5.11637	D-xylose metabolic process	http://amigo.geneontology.org/amigo/term/GO:0042732	MYCTH_43671 MYCTH_2297820 MYCTH_113236 MYCTH_110022 MYCTH_112471
0.0121792	37	183	1.65513	Monocarboxylic acid metabolic process	http://amigo.geneontology.org/amigo/term/GO:0032787	MYCTH_2297873 MYCTH_2294240 MYCTH_2298093 MYCTH_2296247 MYCTH_77059 MYCTH_2298437 MYCTH_2298614 MYCTH_2054249 MYCTH_2297364 MYCTH_2299715 MYCTH_45273 MYCTH_2301113 MYCTH_2300033 MYCTH_110931 MYCTH_67390 MYCTH_2304931 MYCTH_50837 MYCTH_2303832 MYCTH_2304184 MYCTH_2304442 MYCTH_2306994 MYCTH_2307125 MYCTH_2307328 MYCTH_2309051 MYCTH_2309054 MYCTH_2309055 MYCTH_2307949 MYCTH_2119779 MYCTH_2066697 MY…
0.0124314	15	53	2.31685	Small nuclear ribonucleoprotein complex	http://amigo.geneontology.org/amigo/term/GO:0030532	MYCTH_2296291 MYCTH_2054541 MYCTH_2050348 MYCTH_2115074 MYCTH_2314150 MYCTH_2137175 MYCTH_2298987 MYCTH_2300637 MYCTH_2301009 MYCTH_2302246 MYCTH_2303370 MYCTH_2305356 MYCTH_2119714 MYCTH_2310069 MYCTH_2311045
0.0124314	15	53	2.31685	Spliceosomal snrnp complex	http://amigo.geneontology.org/amigo/term/GO:0097525	MYCTH_2296291 MYCTH_2054541 MYCTH_2050348 MYCTH_2115074 MYCTH_2314150 MYCTH_2137175 MYCTH_2298987 MYCTH_2300637 MYCTH_2301009 MYCTH_2302246 MYCTH_2303370 MYCTH_2305356 MYCTH_2119714 MYCTH_2310069 MYCTH_2311045
0.0127185	11	33	2.72873	Glycolytic process, and pentose-phosphate shunt		MYCTH_2296247 MYCTH_2296536 MYCTH_2074905 MYCTH_2054249 MYCTH_2296974 MYCTH_2297364 MYCTH_2297820 MYCTH_2300033 MYCTH_2304931 MYCTH_2309686 MYCTH_2315941
0.0135154	9	24	3.06982	Organellar small ribosomal subunit	http://amigo.geneontology.org/amigo/term/GO:0000314	MYCTH_2294218 MYCTH_2297437 MYCTH_2091001 MYCTH_2091689 MYCTH_2307426 MYCTH_2082154 MYCTH_2096341 MYCTH_2311295 MYCTH_2312323
0.0135154	9	24	3.06982	Mitochondrial small ribosomal subunit	http://amigo.geneontology.org/amigo/term/GO:0005763	MYCTH_2294218 MYCTH_2297437 MYCTH_2091001 MYCTH_2091689 MYCTH_2307426 MYCTH_2082154 MYCTH_2096341 MYCTH_2311295 MYCTH_2312323
0.0135154	9	24	3.06982	Nucleoside diphosphate metabolic process	http://amigo.geneontology.org/amigo/term/GO:0009132	MYCTH_2297364 MYCTH_2301051 MYCTH_2300033 MYCTH_2304931 MYCTH_2303832 MYCTH_2066697 MYCTH_2315941 MYCTH_2310786 MYCTH_2316525
0.0137009	20	81	2.02128	Mixed, incl. pentose phosphate pathway, and starch and sucrose metabolism		MYCTH_75490 MYCTH_2296247 MYCTH_2296536 MYCTH_2074905 MYCTH_2054249 MYCTH_2296974 MYCTH_2050031 MYCTH_2297364 MYCTH_2297820 MYCTH_2300033 MYCTH_2304931 MYCTH_2305783 MYCTH_112014 MYCTH_2309686 MYCTH_2308120 MYCTH_2315941 MYCTH_2309843 MYCTH_113236 MYCTH_110022 MYCTH_84302
0.0150475	28	129	1.77685	Ligase activity	http://amigo.geneontology.org/amigo/term/GO:0016874	MYCTH_59106 MYCTH_2085895 MYCTH_2298226 MYCTH_2298479 MYCTH_2294734 MYCTH_2299521 MYCTH_2299715 MYCTH_2133586 MYCTH_79619 MYCTH_2301210 MYCTH_2301594 MYCTH_2304768 MYCTH_2079768 MYCTH_2304525 MYCTH_2304529 MYCTH_2119403 MYCTH_2307473 MYCTH_2306029 MYCTH_111987 MYCTH_2306339 MYCTH_2309291 MYCTH_112204 MYCTH_2310064 MYCTH_2096434 MYCTH_2310667 MYCTH_2312789 MYCTH_2311378 MYCTH_2316642
0.0151729	6	12	4.0931	Nucleobase-containing compound kinase activity	http://amigo.geneontology.org/amigo/term/GO:0019205	MYCTH_2298479 MYCTH_2301051 MYCTH_2057861 MYCTH_2305086 MYCTH_2310786 MYCTH_2316525
0.0151729	6	12	4.0931	Proteasome		MYCTH_2299195 MYCTH_2302907 MYCTH_2301064 MYCTH_2133968 MYCTH_2306141 MYCTH_2308969
0.0152589	10	29	2.82283	NADH dehydrogenase (quinone) activity, and NADH dehydrogenase complex assembly		MYCTH_2296265 MYCTH_2297565 MYCTH_2313956 MYCTH_2316017 MYCTH_2309275 MYCTH_2095744 MYCTH_2308783 MYCTH_73070 MYCTH_2096708 MYCTH_2311092
0.0161428	13	44	2.41865	Protein export from nucleus	http://amigo.geneontology.org/amigo/term/GO:0006611	MYCTH_86520 MYCTH_2296410 MYCTH_75824 MYCTH_77195 MYCTH_2141486 MYCTH_2107102 MYCTH_2300457 MYCTH_2301840 MYCTH_2304883 MYCTH_2305001 MYCTH_2135338 MYCTH_2308539 MYCTH_2312962
0.0161428	11	34	2.64848	Nucleoside monophosphate biosynthetic process	http://amigo.geneontology.org/amigo/term/GO:0009124	MYCTH_2296210 MYCTH_2299207 MYCTH_2301203 MYCTH_2078128 MYCTH_2304768 MYCTH_2305086 MYCTH_2304164 MYCTH_2134806 MYCTH_53055 MYCTH_2096434 MYCTH_2311243
0.0161428	13	44	2.41865	Protein localization to mitochondrion	http://amigo.geneontology.org/amigo/term/GO:0070585	MYCTH_2121955 MYCTH_2298652 MYCTH_2313872 MYCTH_59302 MYCTH_79116 MYCTH_2058204 MYCTH_2305597 MYCTH_2061176 MYCTH_2304137 MYCTH_2079864 MYCTH_2307110 MYCTH_2308783 MYCTH_2316726
0.0161428	13	44	2.41865	Establishment of protein localization to mitochondrion	http://amigo.geneontology.org/amigo/term/GO:0072655	MYCTH_2121955 MYCTH_2298652 MYCTH_2313872 MYCTH_59302 MYCTH_79116 MYCTH_2058204 MYCTH_2305597 MYCTH_2061176 MYCTH_2304137 MYCTH_2079864 MYCTH_2307110 MYCTH_2308783 MYCTH_2316726
0.0163507	12	39	2.51883	Translation initiation factor activity	http://amigo.geneontology.org/amigo/term/GO:0003743	MYCTH_2295976 MYCTH_74969 MYCTH_2298199 MYCTH_2296955 MYCTH_2299099 MYCTH_109530 MYCTH_2302808 MYCTH_2300192 MYCTH_2304883 MYCTH_2303429 MYCTH_2139409 MYCTH_2310421
0.0165108	16	60	2.18299	Cellular respiration	http://amigo.geneontology.org/amigo/term/GO:0045333	MYCTH_2294215 MYCTH_2298230 MYCTH_2296450 MYCTH_2132657 MYCTH_2295514 MYCTH_2302797 MYCTH_2091473 MYCTH_2301316 MYCTH_2303180 MYCTH_2307328 MYCTH_111770 MYCTH_2315552 MYCTH_2316017 MYCTH_2311092 MYCTH_2312570 MYCTH_2312390
0.0179918	9	25	2.94703	Glucose metabolic process	http://amigo.geneontology.org/amigo/term/GO:0006006	MYCTH_2296086 MYCTH_2296536 MYCTH_2074905 MYCTH_2300033 MYCTH_2304931 MYCTH_2306943 MYCTH_2315623 MYCTH_2066697 MYCTH_2315941
0.0193429	44	234	1.53929	Regulation of protein metabolic process	http://amigo.geneontology.org/amigo/term/GO:0051246	MYCTH_2295976 MYCTH_74969 MYCTH_2298136 MYCTH_2298199 MYCTH_2298252 MYCTH_2298356 MYCTH_2294813 MYCTH_2055659 MYCTH_2296781 MYCTH_2123230 MYCTH_2296955 MYCTH_2299099 MYCTH_59591 MYCTH_109530 MYCTH_2138041 MYCTH_2302808 MYCTH_66068 MYCTH_110817 MYCTH_2301064 MYCTH_2301155 MYCTH_100654 MYCTH_2314728 MYCTH_2301817 MYCTH_2300192 MYCTH_2314458 MYCTH_2304883 MYCTH_2117839 MYCTH_2303429 MYCTH_2304195 MY…
0.0197626	10	30	2.72873	Mostly uncharacterized, incl. cenp-a containing nucleosome, and growth factor activity		MYCTH_2298437 MYCTH_2294805 MYCTH_2299551 MYCTH_2314458 MYCTH_81959 MYCTH_2307803 MYCTH_2307949 MYCTH_2313019 MYCTH_104380 MYCTH_2311826
0.0203638	12	40	2.45586	Ligase		MYCTH_59106 MYCTH_2298226 MYCTH_2298479 MYCTH_2299521 MYCTH_2299715 MYCTH_2133586 MYCTH_79619 MYCTH_2301594 MYCTH_2304768 MYCTH_2307473 MYCTH_2306029 MYCTH_2311378
0.0204557	5	9	4.54789	Regulation of translational elongation	http://amigo.geneontology.org/amigo/term/GO:0006448	MYCTH_2298356 MYCTH_59591 MYCTH_2309152 MYCTH_2312941 MYCTH_2312174
0.0204557	5	9	4.54789	Alcohol dehydrogenase (nadp+) activity	http://amigo.geneontology.org/amigo/term/GO:0008106	MYCTH_2305468 MYCTH_112014 MYCTH_113236 MYCTH_110022 MYCTH_84302
0.0204557	5	9	4.54789	Cytoplasmic ubiquitin ligase complex	http://amigo.geneontology.org/amigo/term/GO:0000153	MYCTH_2296798 MYCTH_2295196 MYCTH_2304118 MYCTH_2316489 MYCTH_2121561
0.0205855	8	21	3.11855	Purine nucleoside diphosphate metabolic process	http://amigo.geneontology.org/amigo/term/GO:0009135	MYCTH_2297364 MYCTH_2300033 MYCTH_2304931 MYCTH_2303832 MYCTH_2066697 MYCTH_2315941 MYCTH_2310786 MYCTH_2316525
0.0205855	8	21	3.11855	Purine ribonucleoside diphosphate metabolic process	http://amigo.geneontology.org/amigo/term/GO:0009179	MYCTH_2297364 MYCTH_2300033 MYCTH_2304931 MYCTH_2303832 MYCTH_2066697 MYCTH_2315941 MYCTH_2310786 MYCTH_2316525
0.0211548	22	96	1.876	Carboxylic acid catabolic process	http://amigo.geneontology.org/amigo/term/GO:0046395	MYCTH_2297873 MYCTH_2299886 MYCTH_2294240 MYCTH_2296305 MYCTH_2298614 MYCTH_2054249 MYCTH_2297423 MYCTH_2302253 MYCTH_45273 MYCTH_2301113 MYCTH_110931 MYCTH_2304566 MYCTH_2304442 MYCTH_2307086 MYCTH_95158 MYCTH_2309088 MYCTH_2309375 MYCTH_2315754 MYCTH_2308449 MYCTH_2067613 MYCTH_2310492 MYCTH_85068
0.0228646	19	79	1.96883	Catalytic activity, acting on a trna	http://amigo.geneontology.org/amigo/term/GO:0140101	MYCTH_59106 MYCTH_2298198 MYCTH_2298226 MYCTH_2299521 MYCTH_2133586 MYCTH_2300670 MYCTH_2301210 MYCTH_2301250 MYCTH_2301594 MYCTH_2304525 MYCTH_2304529 MYCTH_2307321 MYCTH_2307473 MYCTH_2306029 MYCTH_2306339 MYCTH_2309291 MYCTH_2310216 MYCTH_2310667 MYCTH_2311378
0.0229573	7	17	3.37079	Mixed, incl. lsm1-7-pat1 complex, and p-body assembly		MYCTH_2050348 MYCTH_2115074 MYCTH_2137175 MYCTH_2298987 MYCTH_2302246 MYCTH_2303370 MYCTH_57908
0.02305	4	6	5.45747	Peptidyl-diphthamide metabolic process		MYCTH_2298356 MYCTH_2309152 MYCTH_2312941 MYCTH_2312174
0.02305	4	6	5.45747	Protein import into nucleus, and structural constituent of nuclear pore		MYCTH_2141486 MYCTH_2295155 MYCTH_2304677 MYCTH_2306840
0.02305	4	6	5.45747	Proteasome core complex, and protein k63-linked deubiquitination		MYCTH_2296573 MYCTH_2050660 MYCTH_2302907 MYCTH_2133968
0.02305	4	6	5.45747	DASH complex		MYCTH_2299067 MYCTH_2306824 MYCTH_2308513 MYCTH_17562
0.02305	4	6	5.45747	Ribosomal large subunit binding, and large ribosomal subunit rrna binding		MYCTH_2299553 MYCTH_2304883 MYCTH_2305001 MYCTH_2135338
0.02305	13	46	2.31349	Translational initiation	http://amigo.geneontology.org/amigo/term/GO:0006413	MYCTH_2295976 MYCTH_74969 MYCTH_2298199 MYCTH_2296955 MYCTH_2299099 MYCTH_2299573 MYCTH_109530 MYCTH_2302808 MYCTH_2300192 MYCTH_2304883 MYCTH_2303429 MYCTH_2139409 MYCTH_2310421
0.02305	6	13	3.77825	Nucleoside biosynthetic process	http://amigo.geneontology.org/amigo/term/GO:0009163	MYCTH_2296210 MYCTH_2299207 MYCTH_2301051 MYCTH_2305086 MYCTH_2096434 MYCTH_2310786
0.02305	22	97	1.85666	Organic acid catabolic process	http://amigo.geneontology.org/amigo/term/GO:0016054	MYCTH_2297873 MYCTH_2299886 MYCTH_2294240 MYCTH_2296305 MYCTH_2298614 MYCTH_2054249 MYCTH_2297423 MYCTH_2302253 MYCTH_45273 MYCTH_2301113 MYCTH_110931 MYCTH_2304566 MYCTH_2304442 MYCTH_2307086 MYCTH_95158 MYCTH_2309088 MYCTH_2309375 MYCTH_2315754 MYCTH_2308449 MYCTH_2067613 MYCTH_2310492 MYCTH_85068
0.02305	4	6	5.45747	Peptidyl-diphthamide biosynthetic process from peptidyl-histidine	http://amigo.geneontology.org/amigo/term/GO:0017183	MYCTH_2298356 MYCTH_2309152 MYCTH_2312941 MYCTH_2312174
0.02305	4	6	5.45747	N-terminal protein acetyltransferase complex	http://amigo.geneontology.org/amigo/term/GO:0031414	MYCTH_2295851 MYCTH_112850 MYCTH_114738 MYCTH_2309148
0.02305	43	230	1.53046	Regulation of cellular protein metabolic process	http://amigo.geneontology.org/amigo/term/GO:0032268	MYCTH_2295976 MYCTH_74969 MYCTH_2298136 MYCTH_2298199 MYCTH_2298252 MYCTH_2298356 MYCTH_2055659 MYCTH_2296781 MYCTH_2123230 MYCTH_2296955 MYCTH_2299099 MYCTH_59591 MYCTH_109530 MYCTH_2138041 MYCTH_2302808 MYCTH_66068 MYCTH_110817 MYCTH_2301064 MYCTH_2301155 MYCTH_100654 MYCTH_2314728 MYCTH_2301817 MYCTH_2300192 MYCTH_2314458 MYCTH_2304883 MYCTH_2117839 MYCTH_2303429 MYCTH_2304195 MYCTH_2307336 MY…
0.02305	6	13	3.77825	Ribonucleoside biosynthetic process	http://amigo.geneontology.org/amigo/term/GO:0042455	MYCTH_2296210 MYCTH_2299207 MYCTH_2301051 MYCTH_2305086 MYCTH_2096434 MYCTH_2310786
0.02305	4	6	5.45747	Ribosomal large subunit binding	http://amigo.geneontology.org/amigo/term/GO:0043023	MYCTH_2299553 MYCTH_2304883 MYCTH_2135338 MYCTH_98107
0.02305	55	311	1.44772	Small molecule biosynthetic process	http://amigo.geneontology.org/amigo/term/GO:0044283	MYCTH_112802 MYCTH_2294240 MYCTH_2296086 MYCTH_2296210 MYCTH_2296378 MYCTH_2075999 MYCTH_2123079 MYCTH_2298437 MYCTH_2298982 MYCTH_2299056 MYCTH_2299207 MYCTH_2297820 MYCTH_2299715 MYCTH_45273 MYCTH_2302660 MYCTH_2301051 MYCTH_2301223 MYCTH_2314616 MYCTH_78977 MYCTH_2300033 MYCTH_67390 MYCTH_2304931 MYCTH_2305043 MYCTH_2305086 MYCTH_50837 MYCTH_2303459 MYCTH_2304176 MYCTH_2304273 MYCTH_2306943 MY…
0.02305	4	6	5.45747	AMP metabolic process	http://amigo.geneontology.org/amigo/term/GO:0046033	MYCTH_2304768 MYCTH_2305086 MYCTH_2304164 MYCTH_2316525
0.02305	4	6	5.45747	Regulation of cytoplasmic translational elongation	http://amigo.geneontology.org/amigo/term/GO:1900247	MYCTH_2298356 MYCTH_2309152 MYCTH_2312941 MYCTH_2312174
0.02305	4	6	5.45747	Proteasome core complex, beta-subunit complex	http://amigo.geneontology.org/amigo/term/GO:0019774	MYCTH_2296573 MYCTH_2055659 MYCTH_2301064 MYCTH_2308969
0.02305	4	6	5.45747	SMN-Sm protein complex	http://amigo.geneontology.org/amigo/term/GO:0034719	MYCTH_2089163 MYCTH_2301009 MYCTH_2119714 MYCTH_2312602
0.02305	4	6	5.45747	Purine biosynthesis		MYCTH_2296210 MYCTH_2304768 MYCTH_2304164 MYCTH_2096434
0.0234482	12	41	2.39596	Alpha-amino acid catabolic process	http://amigo.geneontology.org/amigo/term/GO:1901606	MYCTH_2294240 MYCTH_2296305 MYCTH_2302253 MYCTH_2304566 MYCTH_2307086 MYCTH_2309088 MYCTH_2309375 MYCTH_2315754 MYCTH_2308449 MYCTH_2067613 MYCTH_2310492 MYCTH_85068
0.0239367	11	36	2.50134	Ribonucleoprotein complex binding	http://amigo.geneontology.org/amigo/term/GO:0043021	MYCTH_2298199 MYCTH_2299099 MYCTH_59591 MYCTH_2297489 MYCTH_2299553 MYCTH_2294001 MYCTH_110817 MYCTH_2304883 MYCTH_2307651 MYCTH_2135338 MYCTH_98107
0.0268177	8	22	2.9768	Ribonucleoside diphosphate metabolic process	http://amigo.geneontology.org/amigo/term/GO:0009185	MYCTH_2297364 MYCTH_2300033 MYCTH_2304931 MYCTH_2303832 MYCTH_2066697 MYCTH_2315941 MYCTH_2310786 MYCTH_2316525
0.0268177	8	22	2.9768	Nucleobase-containing small molecule biosynthetic process	http://amigo.geneontology.org/amigo/term/GO:0034404	MYCTH_2296210 MYCTH_2299207 MYCTH_2301051 MYCTH_2301223 MYCTH_2305086 MYCTH_2307954 MYCTH_2096434 MYCTH_2310786
0.0272837	13	47	2.26427	Ubiquitin-dependent protein catabolic process, and dsc e3 ubiquitin ligase complex		MYCTH_105650 MYCTH_2074876 MYCTH_2073656 MYCTH_2294820 MYCTH_2296781 MYCTH_2296798 MYCTH_2297201 MYCTH_2141635 MYCTH_2302839 MYCTH_2301813 MYCTH_2309342 MYCTH_2311528 MYCTH_2121561
0.0277078	46	253	1.4884	Intracellular protein transport	http://amigo.geneontology.org/amigo/term/GO:0006886	MYCTH_2121955 MYCTH_86520 MYCTH_2313651 MYCTH_2294394 MYCTH_2296410 MYCTH_2298276 MYCTH_75824 MYCTH_2294574 MYCTH_77195 MYCTH_2296713 MYCTH_2313775 MYCTH_2298652 MYCTH_2141486 MYCTH_2296840 MYCTH_2107102 MYCTH_2313872 MYCTH_2297489 MYCTH_59302 MYCTH_2300457 MYCTH_2302478 MYCTH_2300844 MYCTH_2301391 MYCTH_79116 MYCTH_2301840 MYCTH_2058204 MYCTH_2314800 MYCTH_2302111 MYCTH_2089827 MYCTH_2304677 MYC…
0.0311035	7	18	3.18352	Pentose metabolic process	http://amigo.geneontology.org/amigo/term/GO:0019321	MYCTH_43671 MYCTH_2296974 MYCTH_2297820 MYCTH_2302150 MYCTH_113236 MYCTH_110022 MYCTH_112471
0.0311035	34	175	1.59046	Cellular response to chemical stimulus	http://amigo.geneontology.org/amigo/term/GO:0070887	MYCTH_109510 MYCTH_112802 MYCTH_2313641 MYCTH_110532 MYCTH_2074876 MYCTH_2299397 MYCTH_2075498 MYCTH_2297816 MYCTH_2086957 MYCTH_2300475 MYCTH_2300602 MYCTH_2302506 MYCTH_2300737 MYCTH_2300265 MYCTH_106768 MYCTH_2118447 MYCTH_52839 MYCTH_2306043 MYCTH_2307803 MYCTH_2127855 MYCTH_2309342 MYCTH_2309354 MYCTH_2308056 MYCTH_2308457 MYCTH_2067613 MYCTH_2310462 MYCTH_113236 MYCTH_2112958 MYCTH_110022 M…
0.0313128	29	143	1.66014	Inorganic cation transmembrane transport	http://amigo.geneontology.org/amigo/term/GO:0098662	MYCTH_2313301 MYCTH_2298230 MYCTH_2296450 MYCTH_2296513 MYCTH_2294734 MYCTH_2297004 MYCTH_2295174 MYCTH_2297526 MYCTH_2299683 MYCTH_2314502 MYCTH_2301316 MYCTH_2076976 MYCTH_2302240 MYCTH_2303180 MYCTH_2079768 MYCTH_2305732 MYCTH_2127519 MYCTH_2081891 MYCTH_111770 MYCTH_2309054 MYCTH_2307982 MYCTH_71222 MYCTH_2308157 MYCTH_112204 MYCTH_2309800 MYCTH_2316407 MYCTH_2316642 MYCTH_2312390 MYCTH_112491
0.0320876	18	76	1.93884	Energy derivation by oxidation of organic compounds	http://amigo.geneontology.org/amigo/term/GO:0015980	MYCTH_2294215 MYCTH_2298230 MYCTH_2296450 MYCTH_2132657 MYCTH_2295514 MYCTH_2297820 MYCTH_2302797 MYCTH_2091473 MYCTH_2301316 MYCTH_2303180 MYCTH_2307328 MYCTH_111770 MYCTH_2315552 MYCTH_2316017 MYCTH_2309843 MYCTH_2311092 MYCTH_2312570 MYCTH_2312390
0.0327193	5	10	4.0931	Mixed, incl. conidium formation, and ubl conjugation pathway		MYCTH_2296064 MYCTH_60238 MYCTH_2315464 MYCTH_2063631 MYCTH_2310279
0.0327193	5	10	4.0931	Mixed, incl. thioredoxin-disulfide reductase activity, and oxidoreductase activity, acting on a sulfur group of donors, disulfide as acceptor		MYCTH_2299397 MYCTH_2075498 MYCTH_2300475 MYCTH_2127855 MYCTH_2310462
0.0327193	5	10	4.0931	TIM23 mitochondrial import inner membrane translocase complex	http://amigo.geneontology.org/amigo/term/GO:0005744	MYCTH_2313872 MYCTH_2079864 MYCTH_2307110 MYCTH_2308783 MYCTH_2316726
0.0327193	5	10	4.0931	Gluconeogenesis	http://amigo.geneontology.org/amigo/term/GO:0006094	MYCTH_2296086 MYCTH_2300033 MYCTH_2304931 MYCTH_2306943 MYCTH_2315623
0.0327193	5	10	4.0931	Hexose biosynthetic process	http://amigo.geneontology.org/amigo/term/GO:0019319	MYCTH_2296086 MYCTH_2300033 MYCTH_2304931 MYCTH_2306943 MYCTH_2315623
0.0335425	6	14	3.50837	NADPH regeneration	http://amigo.geneontology.org/amigo/term/GO:0006740	MYCTH_97365 MYCTH_2296247 MYCTH_2074905 MYCTH_2296974 MYCTH_2295344 MYCTH_2297820
0.0335425	6	14	3.50837	Ribonucleoside metabolic process	http://amigo.geneontology.org/amigo/term/GO:0009119	MYCTH_2296210 MYCTH_2299207 MYCTH_2301051 MYCTH_2305086 MYCTH_2096434 MYCTH_2310786
0.0353243	8	23	2.84737	Glycolytic process, and transferase activity, transferring aldehyde or ketonic groups		MYCTH_2296536 MYCTH_2074905 MYCTH_2297364 MYCTH_2297820 MYCTH_2300033 MYCTH_2304931 MYCTH_2309686 MYCTH_2315941
0.0353243	8	23	2.84737	Nicotinate and nicotinamide metabolism, and oxidized purine nucleobase lesion DNA N-glycosylase activity		MYCTH_2298082 MYCTH_2050929 MYCTH_2297423 MYCTH_79619 MYCTH_2306323 MYCTH_2139555 MYCTH_2307954 MYCTH_2311300
0.0353243	8	23	2.84737	Cytoplasmic translational initiation	http://amigo.geneontology.org/amigo/term/GO:0002183	MYCTH_74969 MYCTH_2299099 MYCTH_2299573 MYCTH_109530 MYCTH_2300192 MYCTH_2303429 MYCTH_2139409 MYCTH_2310421
0.0365202	22	101	1.78313	Mixed, incl. oxidoreductase activity, acting on the ch-oh group of donors, nad or nadp as acceptor, and oxidoreductase activity, acting on single donors with incorporation of molecular oxygen		MYCTH_59137 MYCTH_112802 MYCTH_109499 MYCTH_2299886 MYCTH_73194 MYCTH_2294226 MYCTH_2298693 MYCTH_2305669 MYCTH_2307086 MYCTH_2307125 MYCTH_2307321 MYCTH_102965 MYCTH_81869 MYCTH_52082 MYCTH_2309051 MYCTH_2309055 MYCTH_2309572 MYCTH_2308280 MYCTH_2310672 MYCTH_85068 MYCTH_2312054 MYCTH_2312450
0.0387174	13	49	2.17185	Cellular amino acid catabolic process	http://amigo.geneontology.org/amigo/term/GO:0009063	MYCTH_2294240 MYCTH_2296305 MYCTH_2302253 MYCTH_2304566 MYCTH_2307086 MYCTH_95158 MYCTH_2309088 MYCTH_2309375 MYCTH_2315754 MYCTH_2308449 MYCTH_2067613 MYCTH_2310492 MYCTH_85068
0.0416599	26	127	1.67591	Integral component of organelle membrane	http://amigo.geneontology.org/amigo/term/GO:0031301	MYCTH_2296080 MYCTH_2313651 MYCTH_2298129 MYCTH_2296472 MYCTH_2074790 MYCTH_63536 MYCTH_2124049 MYCTH_2295684 MYCTH_2313902 MYCTH_2037236 MYCTH_2300946 MYCTH_2058204 MYCTH_67390 MYCTH_2305128 MYCTH_50532 MYCTH_2304137 MYCTH_2079864 MYCTH_2304442 MYCTH_2304541 MYCTH_2307429 MYCTH_2308783 MYCTH_2068812 MYCTH_2310419 MYCTH_2311354 MYCTH_2311811 MYCTH_2316652
0.0423376	7	19	3.01597	Nucleoside diphosphate phosphorylation	http://amigo.geneontology.org/amigo/term/GO:0006165	MYCTH_2297364 MYCTH_2301051 MYCTH_2300033 MYCTH_2304931 MYCTH_2303832 MYCTH_2066697 MYCTH_2315941
0.0423376	7	19	3.01597	ADP metabolic process	http://amigo.geneontology.org/amigo/term/GO:0046031	MYCTH_2297364 MYCTH_2300033 MYCTH_2304931 MYCTH_2303832 MYCTH_2066697 MYCTH_2315941 MYCTH_2316525
0.0447374	4	7	4.67783	Mixed, incl. vcp-npl4-ufd1 aaa atpase complex, and ubiquitin recycling		MYCTH_2296798 MYCTH_2297201 MYCTH_2309342 MYCTH_2121561
0.0447374	4	7	4.67783	Proton channel activity	http://amigo.geneontology.org/amigo/term/GO:0015252	MYCTH_2294734 MYCTH_2079768 MYCTH_112204 MYCTH_2316642
0.0447374	4	7	4.67783	Proteasome core complex, alpha-subunit complex	http://amigo.geneontology.org/amigo/term/GO:0019773	MYCTH_2299195 MYCTH_2302907 MYCTH_2133968 MYCTH_2306141
0.0447374	4	7	4.67783	Protein tag	http://amigo.geneontology.org/amigo/term/GO:0031386	MYCTH_2296465 MYCTH_2294813 MYCTH_2302405 MYCTH_2308236
0.0447374	4	7	4.67783	Proton-transporting atp synthase activity, rotational mechanism	http://amigo.geneontology.org/amigo/term/GO:0046933	MYCTH_2294734 MYCTH_2079768 MYCTH_112204 MYCTH_2316642
0.0447374	4	7	4.67783	Regulation of cytoplasmic translation	http://amigo.geneontology.org/amigo/term/GO:2000765	MYCTH_2298356 MYCTH_2309152 MYCTH_2312941 MYCTH_2312174
0.0450147	22	103	1.74851	Carbohydrate metabolic process, and dtdp-glucose 4,6-dehydratase activity		MYCTH_75490 MYCTH_2296247 MYCTH_2296536 MYCTH_2074905 MYCTH_2054249 MYCTH_2296974 MYCTH_2050031 MYCTH_2297364 MYCTH_2297820 MYCTH_2300033 MYCTH_2304931 MYCTH_108416 MYCTH_2305783 MYCTH_112014 MYCTH_83475 MYCTH_2309686 MYCTH_2308120 MYCTH_2315941 MYCTH_2309843 MYCTH_113236 MYCTH_110022 MYCTH_84302
0.0450147	26	128	1.66282	Inorganic cation transmembrane transporter activity	http://amigo.geneontology.org/amigo/term/GO:0022890	MYCTH_2313301 MYCTH_2298230 MYCTH_2296513 MYCTH_2294734 MYCTH_2297004 MYCTH_2297526 MYCTH_2299683 MYCTH_2314502 MYCTH_2301316 MYCTH_2076976 MYCTH_2302240 MYCTH_2303180 MYCTH_2079768 MYCTH_2305732 MYCTH_2127519 MYCTH_2081891 MYCTH_111770 MYCTH_2309054 MYCTH_71222 MYCTH_2308157 MYCTH_112204 MYCTH_2316407 MYCTH_2311966 MYCTH_2316642 MYCTH_2312390 MYCTH_112491
0.0450147	26	128	1.66282	Intrinsic component of organelle membrane	http://amigo.geneontology.org/amigo/term/GO:0031300	MYCTH_2296080 MYCTH_2313651 MYCTH_2298129 MYCTH_2296472 MYCTH_2074790 MYCTH_63536 MYCTH_2124049 MYCTH_2295684 MYCTH_2313902 MYCTH_2037236 MYCTH_2300946 MYCTH_2058204 MYCTH_67390 MYCTH_2305128 MYCTH_50532 MYCTH_2304137 MYCTH_2079864 MYCTH_2304442 MYCTH_2304541 MYCTH_2307429 MYCTH_2308783 MYCTH_2068812 MYCTH_2310419 MYCTH_2311354 MYCTH_2311811 MYCTH_2316652
0.0463534	45	254	1.45031	Response to chemical	http://amigo.geneontology.org/amigo/term/GO:0042221	MYCTH_109510 MYCTH_112802 MYCTH_2313641 MYCTH_110532 MYCTH_2298380 MYCTH_2074876 MYCTH_2294820 MYCTH_2295196 MYCTH_2299397 MYCTH_2075498 MYCTH_2297816 MYCTH_2086957 MYCTH_2045737 MYCTH_2300475 MYCTH_2300602 MYCTH_2302506 MYCTH_2300737 MYCTH_2301813 MYCTH_2301856 MYCTH_2300265 MYCTH_106768 MYCTH_2118447 MYCTH_2304118 MYCTH_52839 MYCTH_2306043 MYCTH_2307803 MYCTH_2127855 MYCTH_2066475 MYCTH_2309342…
0.0465172	9	29	2.54054	Oxidoreductase activity, acting on a sulfur group of donors	http://amigo.geneontology.org/amigo/term/GO:0016667	MYCTH_2313703 MYCTH_2299397 MYCTH_2075498 MYCTH_2300475 MYCTH_2305597 MYCTH_2127855 MYCTH_2315946 MYCTH_2310462 MYCTH_2312450
0.0471953	6	15	3.27448	Ribosomal subunit export from nucleus	http://amigo.geneontology.org/amigo/term/GO:0000054	MYCTH_75824 MYCTH_2141486 MYCTH_2301840 MYCTH_2304883 MYCTH_2305001 MYCTH_2135338
0.0471953	6	15	3.27448	Regulation of translational fidelity	http://amigo.geneontology.org/amigo/term/GO:0006450	MYCTH_2298226 MYCTH_2298252 MYCTH_75824 MYCTH_2307321 MYCTH_2310667 MYCTH_2311378
0.0471953	6	15	3.27448	NAD biosynthetic process	http://amigo.geneontology.org/amigo/term/GO:0009435	MYCTH_2294240 MYCTH_2297423 MYCTH_79619 MYCTH_2306323 MYCTH_2308449 MYCTH_2311300
0.0471953	6	15	3.27448	Protein disulfide oxidoreductase activity	http://amigo.geneontology.org/amigo/term/GO:0015035	MYCTH_2313703 MYCTH_2075498 MYCTH_2305597 MYCTH_2315946 MYCTH_2310462 MYCTH_2312450
0.0471953	6	15	3.27448	Ribosome localization	http://amigo.geneontology.org/amigo/term/GO:0033750	MYCTH_75824 MYCTH_2141486 MYCTH_2301840 MYCTH_2304883 MYCTH_2305001 MYCTH_2135338
0.0499805	5	11	3.721	Mostly uncharacterized, incl. dipeptidase, and cholesterol binding		MYCTH_97365 MYCTH_2298494 MYCTH_2294878 MYCTH_98992 MYCTH_2297853
0.0499805	5	11	3.721	Signaling receptor binding	http://amigo.geneontology.org/amigo/term/GO:0005102	MYCTH_2296852 MYCTH_2089163 MYCTH_2302506 MYCTH_2314458 MYCTH_2308510
0.0499805	5	11	3.721	Monosaccharide biosynthetic process	http://amigo.geneontology.org/amigo/term/GO:0046364	MYCTH_2296086 MYCTH_2300033 MYCTH_2304931 MYCTH_2306943 MYCTH_2315623
0.0499805	30	155	1.58443	Inorganic ion transmembrane transport	http://amigo.geneontology.org/amigo/term/GO:0098660	MYCTH_2313301 MYCTH_2298230 MYCTH_2296450 MYCTH_2296513 MYCTH_2294734 MYCTH_2297004 MYCTH_2295174 MYCTH_2297526 MYCTH_2299683 MYCTH_2314502 MYCTH_2301316 MYCTH_2076976 MYCTH_2302240 MYCTH_2303180 MYCTH_2079768 MYCTH_2305732 MYCTH_2127519 MYCTH_2081891 MYCTH_111770 MYCTH_2309054 MYCTH_2307982 MYCTH_71222 MYCTH_2308157 MYCTH_112204 MYCTH_2309800 MYCTH_2316407 MYCTH_2316642 MYCTH_2312390 MYCTH_23166…
0.0499805	5	11	3.721	Translation preinitiation complex	http://amigo.geneontology.org/amigo/term/GO:0070993	MYCTH_74969 MYCTH_2298199 MYCTH_2299099 MYCTH_109530 MYCTH_2139409
0.0514664	17	74	1.88061	Nucleocytoplasmic transport	http://amigo.geneontology.org/amigo/term/GO:0006913	MYCTH_86520 MYCTH_2296410 MYCTH_75824 MYCTH_77195 MYCTH_2141486 MYCTH_2296840 MYCTH_2107102 MYCTH_2300457 MYCTH_2301840 MYCTH_2304677 MYCTH_2304883 MYCTH_2305001 MYCTH_2306840 MYCTH_2306514 MYCTH_2135338 MYCTH_2308539 MYCTH_2312962
0.0514664	17	74	1.88061	Nuclear transport	http://amigo.geneontology.org/amigo/term/GO:0051169	MYCTH_86520 MYCTH_2296410 MYCTH_75824 MYCTH_77195 MYCTH_2141486 MYCTH_2296840 MYCTH_2107102 MYCTH_2300457 MYCTH_2301840 MYCTH_2304677 MYCTH_2304883 MYCTH_2305001 MYCTH_2306840 MYCTH_2306514 MYCTH_2135338 MYCTH_2308539 MYCTH_2312962
0.0518426	11	40	2.2512	NAD		MYCTH_2296210 MYCTH_2296305 MYCTH_2299664 MYCTH_79619 MYCTH_2301113 MYCTH_2314616 MYCTH_110931 MYCTH_2304566 MYCTH_2306323 MYCTH_2309210 MYCTH_2310492
0.0519912	13	51	2.08668	Protein-containing complex localization	http://amigo.geneontology.org/amigo/term/GO:0031503	MYCTH_86520 MYCTH_2296410 MYCTH_75824 MYCTH_77195 MYCTH_2141486 MYCTH_2107102 MYCTH_2300457 MYCTH_2301840 MYCTH_2304883 MYCTH_2305001 MYCTH_2135338 MYCTH_2308539 MYCTH_2312962
0.0547124	7	20	2.86517	Disulfide oxidoreductase activity	http://amigo.geneontology.org/amigo/term/GO:0015036	MYCTH_2313703 MYCTH_2299397 MYCTH_2075498 MYCTH_2305597 MYCTH_2315946 MYCTH_2310462 MYCTH_2312450
0.0548571	14	57	2.01065	Response to toxic substance	http://amigo.geneontology.org/amigo/term/GO:0009636	MYCTH_2313641 MYCTH_2299397 MYCTH_2075498 MYCTH_2297816 MYCTH_2300602 MYCTH_2300737 MYCTH_2301856 MYCTH_2300265 MYCTH_2307803 MYCTH_2066475 MYCTH_2308056 MYCTH_2310462 MYCTH_38939 MYCTH_2312450
0.0560083	21	99	1.73647	Protein targeting	http://amigo.geneontology.org/amigo/term/GO:0006605	MYCTH_2121955 MYCTH_2313651 MYCTH_2298276 MYCTH_2313775 MYCTH_2298652 MYCTH_2313872 MYCTH_2297489 MYCTH_59302 MYCTH_2302478 MYCTH_2301391 MYCTH_79116 MYCTH_2058204 MYCTH_2305597 MYCTH_50532 MYCTH_2061176 MYCTH_2304137 MYCTH_2079864 MYCTH_2307110 MYCTH_2308783 MYCTH_2316726 MYCTH_72822
0.0574355	8	25	2.61958	Solute:cation symporter activity	http://amigo.geneontology.org/amigo/term/GO:0015294	MYCTH_2076976 MYCTH_2302240 MYCTH_2305732 MYCTH_2127519 MYCTH_2309054 MYCTH_71222 MYCTH_2308157 MYCTH_112491
0.0639949	14	58	1.97598	Protein import	http://amigo.geneontology.org/amigo/term/GO:0017038	MYCTH_2141486 MYCTH_2296840 MYCTH_2313872 MYCTH_59302 MYCTH_79116 MYCTH_2058204 MYCTH_2304677 MYCTH_2305597 MYCTH_2304137 MYCTH_2079864 MYCTH_2306840 MYCTH_2307110 MYCTH_2308783 MYCTH_2316726
0.0653663	6	16	3.06982	Protein import into mitochondrial matrix	http://amigo.geneontology.org/amigo/term/GO:0030150	MYCTH_2313872 MYCTH_79116 MYCTH_2079864 MYCTH_2307110 MYCTH_2308783 MYCTH_2316726
0.0653663	6	16	3.06982	Hydrogen ion transport		MYCTH_2296513 MYCTH_2294734 MYCTH_2297526 MYCTH_2314502 MYCTH_2081891 MYCTH_112204
0.0679903	39	219	1.45782	Inorganic molecular entity transmembrane transporter activity	http://amigo.geneontology.org/amigo/term/GO:0015318	MYCTH_2297920 MYCTH_2313301 MYCTH_2298230 MYCTH_2296513 MYCTH_2294734 MYCTH_2297004 MYCTH_2297070 MYCTH_2295321 MYCTH_2295684 MYCTH_2297526 MYCTH_2037236 MYCTH_2299683 MYCTH_2299723 MYCTH_2300587 MYCTH_2314502 MYCTH_2301316 MYCTH_2076976 MYCTH_2302240 MYCTH_2303180 MYCTH_2305433 MYCTH_2079768 MYCTH_2081554 MYCTH_2305732 MYCTH_2127519 MYCTH_2081891 MYCTH_111770 MYCTH_2309054 MYCTH_2309554 MYCTH_71…
0.0718694	7	21	2.72873	Nucleotide phosphorylation	http://amigo.geneontology.org/amigo/term/GO:0046939	MYCTH_2297364 MYCTH_2301051 MYCTH_2300033 MYCTH_2304931 MYCTH_2303832 MYCTH_2066697 MYCTH_2315941
0.0718694	7	21	2.72873	Mitochondrial respiratory chain complex i	http://amigo.geneontology.org/amigo/term/GO:0005747	MYCTH_2297565 MYCTH_2302986 MYCTH_2316017 MYCTH_2309275 MYCTH_2095744 MYCTH_73070 MYCTH_2311092
0.0718694	7	21	2.72873	Respiratory chain complex i	http://amigo.geneontology.org/amigo/term/GO:0045271	MYCTH_2297565 MYCTH_2302986 MYCTH_2316017 MYCTH_2309275 MYCTH_2095744 MYCTH_73070 MYCTH_2311092
0.0732419	4	8	4.0931	Mixed, incl. cenp-a containing nucleosome, and peptidase inhibitor activity		MYCTH_81959 MYCTH_2313019 MYCTH_104380 MYCTH_2311826
0.0732419	17	77	1.80734	Mixed, incl. nucleoside monophosphate metabolic process, and purine-containing compound catabolic process		MYCTH_2296210 MYCTH_2299207 MYCTH_2301051 MYCTH_2301203 MYCTH_2301223 MYCTH_2057861 MYCTH_2301561 MYCTH_2304768 MYCTH_2305086 MYCTH_2304164 MYCTH_2134806 MYCTH_2306007 MYCTH_2066697 MYCTH_2096434 MYCTH_2310632 MYCTH_2310786 MYCTH_2316525
0.0732419	5	12	3.41092	Mostly uncharacterized, incl. putrescine catabolic process, and tissue development		MYCTH_2294298 MYCTH_2058263 MYCTH_2314711 MYCTH_2118780 MYCTH_2315892
0.0732419	4	8	4.0931	Condensed chromosome outer kinetochore	http://amigo.geneontology.org/amigo/term/GO:0000940	MYCTH_2299067 MYCTH_2306824 MYCTH_2308513 MYCTH_17562
0.0732419	4	8	4.0931	Condensed nuclear chromosome outer kinetochore	http://amigo.geneontology.org/amigo/term/GO:0000942	MYCTH_2299067 MYCTH_2306824 MYCTH_2308513 MYCTH_17562
0.0732419	4	8	4.0931	Glutamine family amino acid catabolic process	http://amigo.geneontology.org/amigo/term/GO:0009065	MYCTH_2296305 MYCTH_2304566 MYCTH_2309375 MYCTH_2315754
0.0732419	4	8	4.0931	Oxidoreductase activity, acting on diphenols and related substances as donors	http://amigo.geneontology.org/amigo/term/GO:0016679	MYCTH_2294215 MYCTH_2302797 MYCTH_2091473 MYCTH_2315552
0.0732419	5	12	3.41092	Purine nucleoside biosynthetic process	http://amigo.geneontology.org/amigo/term/GO:0042451	MYCTH_2296210 MYCTH_2301051 MYCTH_2305086 MYCTH_2096434 MYCTH_2310786
0.0732419	5	12	3.41092	Purine ribonucleoside metabolic process	http://amigo.geneontology.org/amigo/term/GO:0046128	MYCTH_2296210 MYCTH_2301051 MYCTH_2305086 MYCTH_2096434 MYCTH_2310786
0.0732419	5	12	3.41092	Purine ribonucleoside biosynthetic process	http://amigo.geneontology.org/amigo/term/GO:0046129	MYCTH_2296210 MYCTH_2301051 MYCTH_2305086 MYCTH_2096434 MYCTH_2310786
0.0732419	5	12	3.41092	Protein insertion into mitochondrial membrane	http://amigo.geneontology.org/amigo/term/GO:0051204	MYCTH_2121955 MYCTH_2313872 MYCTH_2058204 MYCTH_2061176 MYCTH_2304137
0.0732419	4	8	4.0931	ER ubiquitin ligase complex	http://amigo.geneontology.org/amigo/term/GO:0000835	MYCTH_2296798 MYCTH_2295196 MYCTH_2304118 MYCTH_2121561
0.0732419	4	8	4.0931	Hrd1p ubiquitin ligase complex	http://amigo.geneontology.org/amigo/term/GO:0000836	MYCTH_2296798 MYCTH_2295196 MYCTH_2304118 MYCTH_2121561
0.0735346	33	180	1.5008	Cation transport	http://amigo.geneontology.org/amigo/term/GO:0006812	MYCTH_2313301 MYCTH_2298230 MYCTH_2296450 MYCTH_2296513 MYCTH_2294734 MYCTH_2297004 MYCTH_2295174 MYCTH_2297526 MYCTH_2295729 MYCTH_2297590 MYCTH_2299683 MYCTH_2314502 MYCTH_2301316 MYCTH_2076976 MYCTH_2302240 MYCTH_2303180 MYCTH_2117900 MYCTH_2079768 MYCTH_2305732 MYCTH_2127519 MYCTH_2081891 MYCTH_111770 MYCTH_2309054 MYCTH_2309554 MYCTH_2307982 MYCTH_71222 MYCTH_2308157 MYCTH_112204 MYCTH_23098…
0.0769271	12	48	2.04655	Cellular response to toxic substance	http://amigo.geneontology.org/amigo/term/GO:0097237	MYCTH_2313641 MYCTH_2299397 MYCTH_2075498 MYCTH_2297816 MYCTH_2300602 MYCTH_2300737 MYCTH_2300265 MYCTH_2307803 MYCTH_2308056 MYCTH_2310462 MYCTH_38939 MYCTH_2312450
0.0769271	12	48	2.04655	Cellular detoxification	http://amigo.geneontology.org/amigo/term/GO:1990748	MYCTH_2313641 MYCTH_2299397 MYCTH_2075498 MYCTH_2297816 MYCTH_2300602 MYCTH_2300737 MYCTH_2300265 MYCTH_2307803 MYCTH_2308056 MYCTH_2310462 MYCTH_38939 MYCTH_2312450
0.0790349	19	90	1.7282	Mixed, incl. pyrimidine metabolism, and purine metabolism		MYCTH_73270 MYCTH_2296210 MYCTH_2299207 MYCTH_2301051 MYCTH_2301203 MYCTH_2301223 MYCTH_2057861 MYCTH_2301561 MYCTH_2304768 MYCTH_2305086 MYCTH_2304164 MYCTH_2134806 MYCTH_2306007 MYCTH_2306203 MYCTH_2066697 MYCTH_2096434 MYCTH_2310632 MYCTH_2310786 MYCTH_2316525
0.0800881	13	54	1.97075	Protein maturation	http://amigo.geneontology.org/amigo/term/GO:0051604	MYCTH_2296852 MYCTH_2295729 MYCTH_112850 MYCTH_114738 MYCTH_2300946 MYCTH_2301391 MYCTH_2301499 MYCTH_2303418 MYCTH_2117900 MYCTH_2305597 MYCTH_50532 MYCTH_2309148 MYCTH_2312235
0.0842586	9	32	2.30237	Cellular response to oxygen-containing compound	http://amigo.geneontology.org/amigo/term/GO:1901701	MYCTH_109510 MYCTH_112802 MYCTH_110532 MYCTH_2297816 MYCTH_2300265 MYCTH_2118447 MYCTH_2308056 MYCTH_2308457 MYCTH_2067613
0.0853046	6	17	2.88925	tRNA wobble uridine modification, and peptidyl-diphthamide metabolic process		MYCTH_2298356 MYCTH_2302405 MYCTH_2306919 MYCTH_2309152 MYCTH_2312941 MYCTH_2312174
0.0853046	6	17	2.88925	Mixed, incl. organellar large ribosomal subunit, and mitochondrial translational initiation		MYCTH_2295039 MYCTH_2295089 MYCTH_2078031 MYCTH_2300054 MYCTH_2305931 MYCTH_2312533
0.0853046	6	17	2.88925	Mostly uncharacterized, incl. cell volume homeostasis, and dipeptidase		MYCTH_97365 MYCTH_2298494 MYCTH_2294878 MYCTH_98992 MYCTH_2297853 MYCTH_2304603
0.0853046	6	17	2.88925	Proteasome regulatory particle	http://amigo.geneontology.org/amigo/term/GO:0005838	MYCTH_2050660 MYCTH_2313931 MYCTH_2301817 MYCTH_2309273 MYCTH_2084256 MYCTH_2084627
0.0853046	6	17	2.88925	Proteasome accessory complex	http://amigo.geneontology.org/amigo/term/GO:0022624	MYCTH_2050660 MYCTH_2313931 MYCTH_2301817 MYCTH_2309273 MYCTH_2084256 MYCTH_2084627
0.098229	52	316	1.3471	Ion transport	http://amigo.geneontology.org/amigo/term/GO:0006811	MYCTH_109499 MYCTH_2297920 MYCTH_2313301 MYCTH_2298230 MYCTH_2296450 MYCTH_2296472 MYCTH_2296513 MYCTH_2294734 MYCTH_2297004 MYCTH_2295174 MYCTH_2297070 MYCTH_2295321 MYCTH_2295684 MYCTH_2297526 MYCTH_2037236 MYCTH_2142599 MYCTH_2295729 MYCTH_2297590 MYCTH_2299683 MYCTH_2299723 MYCTH_2300587 MYCTH_2314502 MYCTH_2301316 MYCTH_79116 MYCTH_2076976 MYCTH_2302240 MYCTH_2303180 MYCTH_2117900 MYCTH_2305…
0.100031	11	44	2.04655	Mixed, incl. oxidoreductase activity, acting on single donors with incorporation of molecular oxygen, and quinate metabolic process		MYCTH_2294226 MYCTH_2305669 MYCTH_2307086 MYCTH_102965 MYCTH_52082 MYCTH_2309051 MYCTH_2309055 MYCTH_2309572 MYCTH_2310672 MYCTH_85068 MYCTH_2312450
0.100031	11	44	2.04655	Dicarboxylic acid metabolic process	http://amigo.geneontology.org/amigo/term/GO:0043648	MYCTH_2294240 MYCTH_2296086 MYCTH_2296305 MYCTH_2075999 MYCTH_2297423 MYCTH_2304566 MYCTH_2309051 MYCTH_2309055 MYCTH_2315754 MYCTH_2308449 MYCTH_2067613
0.101289	61	381	1.31065	Intracellular transport	http://amigo.geneontology.org/amigo/term/GO:0046907	MYCTH_2121955 MYCTH_86520 MYCTH_2298102 MYCTH_2313651 MYCTH_2294394 MYCTH_2296410 MYCTH_2298276 MYCTH_75824 MYCTH_2294574 MYCTH_2296450 MYCTH_2122256 MYCTH_77195 MYCTH_2294791 MYCTH_2296713 MYCTH_2313775 MYCTH_2298652 MYCTH_2141486 MYCTH_2296840 MYCTH_2107102 MYCTH_2313872 MYCTH_2297489 MYCTH_2142599 MYCTH_59302 MYCTH_2300457 MYCTH_66289 MYCTH_2302478 MYCTH_2300844 MYCTH_2301391 MYCTH_79116 MYCTH…
0.102033	5	13	3.14854	Mixed, incl. ubiquitin conjugating enzyme activity, and protein autoubiquitination		MYCTH_105650 MYCTH_2074876 MYCTH_2073656 MYCTH_2296781 MYCTH_2301813
0.102033	5	13	3.14854	Quinate metabolic process, and tyrosine catabolic process		MYCTH_2307086 MYCTH_102965 MYCTH_2309051 MYCTH_2309055 MYCTH_85068
0.102033	5	13	3.14854	Phosphotransferase activity, phosphate group as acceptor	http://amigo.geneontology.org/amigo/term/GO:0016776	MYCTH_2301051 MYCTH_2057861 MYCTH_2303459 MYCTH_2310786 MYCTH_2316525
0.103321	12	50	1.96469	Outer membrane	http://amigo.geneontology.org/amigo/term/GO:0019867	MYCTH_2298652 MYCTH_98992 MYCTH_97642 MYCTH_110674 MYCTH_2299299 MYCTH_79116 MYCTH_2058204 MYCTH_2303378 MYCTH_2304137 MYCTH_2307429 MYCTH_2306514 MYCTH_2308449
0.104121	16	74	1.76999	Secondary active transmembrane transporter activity	http://amigo.geneontology.org/amigo/term/GO:0015291	MYCTH_2296472 MYCTH_2297070 MYCTH_2295321 MYCTH_2300587 MYCTH_2076976 MYCTH_2302240 MYCTH_2305433 MYCTH_2305732 MYCTH_2127519 MYCTH_2309054 MYCTH_2309554 MYCTH_71222 MYCTH_2308157 MYCTH_2316753 MYCTH_2316652 MYCTH_112491
0.110359	10	39	2.09903	Sporulation resulting in formation of a cellular spore	http://amigo.geneontology.org/amigo/term/GO:0030435	MYCTH_2297891 MYCTH_2296064 MYCTH_2298183 MYCTH_2073656 MYCTH_2294820 MYCTH_97707 MYCTH_2299507 MYCTH_108416 MYCTH_2310279 MYCTH_75329
0.111218	6	18	2.72873	Spliceosomal snrnp assembly	http://amigo.geneontology.org/amigo/term/GO:0000387	MYCTH_2298987 MYCTH_2301009 MYCTH_2305356 MYCTH_2119714 MYCTH_2310069 MYCTH_2312602
0.111218	6	18	2.72873	Glycolytic process	http://amigo.geneontology.org/amigo/term/GO:0006096	MYCTH_2297364 MYCTH_2300033 MYCTH_2304931 MYCTH_2303832 MYCTH_2066697 MYCTH_2315941
0.111218	6	18	2.72873	NADP metabolic process	http://amigo.geneontology.org/amigo/term/GO:0006739	MYCTH_97365 MYCTH_2296247 MYCTH_2074905 MYCTH_2296974 MYCTH_2295344 MYCTH_2297820
0.111218	6	18	2.72873	ATP generation from ADP	http://amigo.geneontology.org/amigo/term/GO:0006757	MYCTH_2297364 MYCTH_2300033 MYCTH_2304931 MYCTH_2303832 MYCTH_2066697 MYCTH_2315941
0.111218	6	18	2.72873	Nicotinamide nucleotide biosynthetic process	http://amigo.geneontology.org/amigo/term/GO:0019359	MYCTH_2294240 MYCTH_2297423 MYCTH_79619 MYCTH_2306323 MYCTH_2308449 MYCTH_2311300
0.111218	6	18	2.72873	Glycosyl compound biosynthetic process	http://amigo.geneontology.org/amigo/term/GO:1901659	MYCTH_2296210 MYCTH_2299207 MYCTH_2301051 MYCTH_2305086 MYCTH_2096434 MYCTH_2310786
0.111521	7	23	2.49145	Mostly uncharacterized, incl. conidium formation, and cell-substrate adhesion		MYCTH_2296064 MYCTH_60238 MYCTH_112824 MYCTH_2315464 MYCTH_2063631 MYCTH_2310279 MYCTH_2312602
0.111883	4	9	3.63831	Transferase activity, transferring acyl groups, acyl groups converted into alkyl on transfer	http://amigo.geneontology.org/amigo/term/GO:0046912	MYCTH_111934 MYCTH_2312570 MYCTH_2316731 MYCTH_2312808
0.111883	4	9	3.63831	Proteasome regulatory particle, lid subcomplex	http://amigo.geneontology.org/amigo/term/GO:0008541	MYCTH_2050660 MYCTH_2313931 MYCTH_2309273 MYCTH_2084627
0.112912	62	391	1.29807	Macromolecule catabolic process	http://amigo.geneontology.org/amigo/term/GO:0009057	MYCTH_2297891 MYCTH_2298093 MYCTH_2294394 MYCTH_105650 MYCTH_2050348 MYCTH_2294554 MYCTH_2074876 MYCTH_2296573 MYCTH_2073656 MYCTH_2294813 MYCTH_2055659 MYCTH_2294820 MYCTH_2296781 MYCTH_2296798 MYCTH_74015 MYCTH_2123230 MYCTH_2295196 MYCTH_2297201 MYCTH_2050660 MYCTH_2299195 MYCTH_2141635 MYCTH_86753 MYCTH_2075498 MYCTH_2313931 MYCTH_2300751 MYCTH_2302839 MYCTH_2302907 MYCTH_2301064 MYCTH_78090 …
0.113205	30	166	1.47943	Cation transmembrane transport	http://amigo.geneontology.org/amigo/term/GO:0098655	MYCTH_2313301 MYCTH_2298230 MYCTH_2296450 MYCTH_2296513 MYCTH_2294734 MYCTH_2297004 MYCTH_2295174 MYCTH_2297526 MYCTH_2299683 MYCTH_2314502 MYCTH_2301316 MYCTH_2076976 MYCTH_2302240 MYCTH_2303180 MYCTH_2079768 MYCTH_2305732 MYCTH_2127519 MYCTH_2081891 MYCTH_111770 MYCTH_2309054 MYCTH_2309554 MYCTH_2307982 MYCTH_71222 MYCTH_2308157 MYCTH_112204 MYCTH_2309800 MYCTH_2316407 MYCTH_2316642 MYCTH_23123…
0.115249	46	277	1.35944	ncRNA processing	http://amigo.geneontology.org/amigo/term/GO:0034470	MYCTH_2294218 MYCTH_2298198 MYCTH_2050348 MYCTH_2294522 MYCTH_75824 MYCTH_2106971 MYCTH_2115074 MYCTH_2298479 MYCTH_77277 MYCTH_74015 MYCTH_2295112 MYCTH_59853 MYCTH_2137175 MYCTH_2299692 MYCTH_2302298 MYCTH_2300544 MYCTH_2302405 MYCTH_2300637 MYCTH_2300670 MYCTH_2314933 MYCTH_2303040 MYCTH_2057861 MYCTH_2301250 MYCTH_115052 MYCTH_2300121 MYCTH_2302246 MYCTH_2304883 MYCTH_2315290 MYCTH_2303370 MY…
0.116551	25	133	1.53876	Establishment of protein localization to organelle	http://amigo.geneontology.org/amigo/term/GO:0072594	MYCTH_2121955 MYCTH_2313651 MYCTH_2294394 MYCTH_2313775 MYCTH_2298652 MYCTH_2141486 MYCTH_2296840 MYCTH_2313872 MYCTH_2297489 MYCTH_59302 MYCTH_2302478 MYCTH_2301391 MYCTH_79116 MYCTH_2058204 MYCTH_2304677 MYCTH_2305597 MYCTH_50532 MYCTH_2061176 MYCTH_2304137 MYCTH_2079864 MYCTH_2306840 MYCTH_2307110 MYCTH_2308783 MYCTH_2316726 MYCTH_72822
0.116551	12	51	1.92616	Detoxification	http://amigo.geneontology.org/amigo/term/GO:0098754	MYCTH_2313641 MYCTH_2299397 MYCTH_2075498 MYCTH_2297816 MYCTH_2300602 MYCTH_2300737 MYCTH_2300265 MYCTH_2307803 MYCTH_2308056 MYCTH_2310462 MYCTH_38939 MYCTH_2312450
0.118197	9	34	2.16694	Channel activity	http://amigo.geneontology.org/amigo/term/GO:0015267	MYCTH_2294734 MYCTH_2299683 MYCTH_79116 MYCTH_2079768 MYCTH_2307982 MYCTH_2308149 MYCTH_112204 MYCTH_90632 MYCTH_2316642
0.118197	9	34	2.16694	Passive transmembrane transporter activity	http://amigo.geneontology.org/amigo/term/GO:0022803	MYCTH_2294734 MYCTH_2299683 MYCTH_79116 MYCTH_2079768 MYCTH_2307982 MYCTH_2308149 MYCTH_112204 MYCTH_90632 MYCTH_2316642
0.126281	33	188	1.43694	rRNA metabolic process	http://amigo.geneontology.org/amigo/term/GO:0016072	MYCTH_2294218 MYCTH_2050348 MYCTH_75824 MYCTH_2106971 MYCTH_2115074 MYCTH_77277 MYCTH_74015 MYCTH_2295112 MYCTH_59853 MYCTH_2137175 MYCTH_2299692 MYCTH_2300637 MYCTH_2314933 MYCTH_2303040 MYCTH_2057861 MYCTH_2301250 MYCTH_115052 MYCTH_2302246 MYCTH_2304883 MYCTH_2315290 MYCTH_2117839 MYCTH_2303370 MYCTH_2062887 MYCTH_2303426 MYCTH_2315602 MYCTH_36979 MYCTH_2307459 MYCTH_2064349 MYCTH_2306516 MYCT…
0.126549	10	40	2.04655	Transporter complex	http://amigo.geneontology.org/amigo/term/GO:1990351	MYCTH_2121955 MYCTH_98992 MYCTH_2295729 MYCTH_2299683 MYCTH_2303579 MYCTH_2304053 MYCTH_2061176 MYCTH_2309554 MYCTH_2307982 MYCTH_2120748
0.12814	8	29	2.25826	Nucleoside metabolic process	http://amigo.geneontology.org/amigo/term/GO:0009116	MYCTH_2296210 MYCTH_2299207 MYCTH_2301051 MYCTH_2301203 MYCTH_2305086 MYCTH_2134806 MYCTH_2096434 MYCTH_2310786
0.12814	8	29	2.25826	Amine metabolic process	http://amigo.geneontology.org/amigo/term/GO:0009308	MYCTH_2294240 MYCTH_2297423 MYCTH_2300602 MYCTH_2302498 MYCTH_2118780 MYCTH_2304273 MYCTH_2308449 MYCTH_2313212
0.12814	8	29	2.25826	Plastid	http://amigo.geneontology.org/amigo/term/GO:0009536	MYCTH_2296378 MYCTH_2295729 MYCTH_2300602 MYCTH_2315051 MYCTH_111934 MYCTH_2309051 MYCTH_2309055 MYCTH_2308426
0.132352	27	148	1.49343	Cation transmembrane transporter activity	http://amigo.geneontology.org/amigo/term/GO:0008324	MYCTH_2313301 MYCTH_2298230 MYCTH_2296513 MYCTH_2294734 MYCTH_2297004 MYCTH_2297526 MYCTH_2299683 MYCTH_2314502 MYCTH_2301316 MYCTH_2076976 MYCTH_2302240 MYCTH_2303180 MYCTH_2079768 MYCTH_2305732 MYCTH_2127519 MYCTH_2081891 MYCTH_111770 MYCTH_2309054 MYCTH_2309554 MYCTH_71222 MYCTH_2308157 MYCTH_112204 MYCTH_2316407 MYCTH_2311966 MYCTH_2316642 MYCTH_2312390 MYCTH_112491
0.132804	12	52	1.88912	Mostly uncharacterized, incl. ergothioneine metabolic process, and cenp-a containing nucleosome		MYCTH_2298437 MYCTH_2294805 MYCTH_2299551 MYCTH_2301171 MYCTH_2314458 MYCTH_81959 MYCTH_2306045 MYCTH_2307803 MYCTH_2307949 MYCTH_2313019 MYCTH_104380 MYCTH_2311826
0.132865	13	58	1.83484	tRNA modification		MYCTH_2298198 MYCTH_2298356 MYCTH_2294522 MYCTH_2302405 MYCTH_2300121 MYCTH_48976 MYCTH_2306919 MYCTH_2309152 MYCTH_2307850 MYCTH_2310216 MYCTH_84670 MYCTH_2312941 MYCTH_2312174
0.134047	5	14	2.92364	Acetate metabolic process, and beta-alanine metabolism		MYCTH_2296724 MYCTH_2055700 MYCTH_2307429 MYCTH_2310492 MYCTH_2313014
0.134047	5	14	2.92364	Carbon-nitrogen lyase activity	http://amigo.geneontology.org/amigo/term/GO:0016840	MYCTH_2115123 MYCTH_2302253 MYCTH_2300787 MYCTH_2304164 MYCTH_2309088
0.134047	5	14	2.92364	Chaperone binding	http://amigo.geneontology.org/amigo/term/GO:0051087	MYCTH_59302 MYCTH_2306260 MYCTH_2308301 MYCTH_2316726 MYCTH_2311633
0.134047	5	14	2.92364	Glucose 6-phosphate metabolic process	http://amigo.geneontology.org/amigo/term/GO:0051156	MYCTH_2296247 MYCTH_2074905 MYCTH_2296974 MYCTH_2297364 MYCTH_2297820
0.134047	5	14	2.92364	U1 snRNP	http://amigo.geneontology.org/amigo/term/GO:0005685	MYCTH_2314150 MYCTH_2301009 MYCTH_2305356 MYCTH_2119714 MYCTH_2310069
0.138622	6	19	2.58512	U2 snRNP	http://amigo.geneontology.org/amigo/term/GO:0005686	MYCTH_2054541 MYCTH_2301009 MYCTH_2305356 MYCTH_2119714 MYCTH_2310069 MYCTH_2311045
0.138622	6	19	2.58512	Pyridine nucleotide biosynthetic process	http://amigo.geneontology.org/amigo/term/GO:0019363	MYCTH_2294240 MYCTH_2297423 MYCTH_79619 MYCTH_2306323 MYCTH_2308449 MYCTH_2311300
0.138622	6	19	2.58512	2 iron, 2 sulfur cluster binding	http://amigo.geneontology.org/amigo/term/GO:0051537	MYCTH_2297873 MYCTH_2313703 MYCTH_78977 MYCTH_2303418 MYCTH_2307775 MYCTH_2119779
0.141127	64	411	1.27474	Establishment of localization in cell	http://amigo.geneontology.org/amigo/term/GO:0051649	MYCTH_2121955 MYCTH_86520 MYCTH_2298102 MYCTH_2313651 MYCTH_2294394 MYCTH_2296410 MYCTH_2298276 MYCTH_75824 MYCTH_2294574 MYCTH_2296450 MYCTH_2122256 MYCTH_77195 MYCTH_2294791 MYCTH_2296713 MYCTH_2313775 MYCTH_2298652 MYCTH_2141486 MYCTH_2296840 MYCTH_2107102 MYCTH_2313872 MYCTH_2297489 MYCTH_2142599 MYCTH_59302 MYCTH_2299683 MYCTH_2300457 MYCTH_66289 MYCTH_2302478 MYCTH_2300844 MYCTH_2302854 MYC…
0.14466	25	136	1.50482	Active transmembrane transporter activity	http://amigo.geneontology.org/amigo/term/GO:0022804	MYCTH_2049780 MYCTH_2296472 MYCTH_2296513 MYCTH_2297070 MYCTH_2295321 MYCTH_2300587 MYCTH_2314502 MYCTH_2076976 MYCTH_2302240 MYCTH_81753 MYCTH_50335 MYCTH_2305433 MYCTH_2079864 MYCTH_2307257 MYCTH_2305732 MYCTH_2127519 MYCTH_2081891 MYCTH_2309054 MYCTH_2309554 MYCTH_71222 MYCTH_2308157 MYCTH_2316753 MYCTH_2316642 MYCTH_2316652 MYCTH_112491
0.14466	10	41	1.99663	Sporulation	http://amigo.geneontology.org/amigo/term/GO:0043934	MYCTH_2297891 MYCTH_2296064 MYCTH_2298183 MYCTH_2073656 MYCTH_2294820 MYCTH_97707 MYCTH_2299507 MYCTH_108416 MYCTH_2310279 MYCTH_75329
0.14466	10	41	1.99663	Anatomical structure formation involved in morphogenesis	http://amigo.geneontology.org/amigo/term/GO:0048646	MYCTH_2297891 MYCTH_2296064 MYCTH_2298183 MYCTH_2073656 MYCTH_2294820 MYCTH_97707 MYCTH_2299507 MYCTH_108416 MYCTH_2310279 MYCTH_75329
0.147975	11	47	1.91592	Maturation of ssu-rrna	http://amigo.geneontology.org/amigo/term/GO:0030490	MYCTH_2294218 MYCTH_2050348 MYCTH_2115074 MYCTH_2295112 MYCTH_59853 MYCTH_2300637 MYCTH_2303426 MYCTH_36979 MYCTH_2306516 MYCTH_2315781 MYCTH_2145592
0.149636	43	261	1.34868	Ion transmembrane transport	http://amigo.geneontology.org/amigo/term/GO:0034220	MYCTH_2297920 MYCTH_2313301 MYCTH_2298230 MYCTH_2296450 MYCTH_2296472 MYCTH_2296513 MYCTH_2294734 MYCTH_2297004 MYCTH_2295174 MYCTH_2295321 MYCTH_2295684 MYCTH_2297526 MYCTH_2037236 MYCTH_2299683 MYCTH_2299723 MYCTH_2300587 MYCTH_2314502 MYCTH_2301316 MYCTH_2076976 MYCTH_2302240 MYCTH_2303180 MYCTH_2305433 MYCTH_2079768 MYCTH_2081554 MYCTH_2305732 MYCTH_2127519 MYCTH_2081891 MYCTH_111770 MYCTH_23…
0.150908	8	30	2.18299	SNARE complex, and COPI-coated vesicle		MYCTH_2313651 MYCTH_2122256 MYCTH_2294791 MYCTH_2302111 MYCTH_2089827 MYCTH_2315255 MYCTH_2081821 MYCTH_2312768
0.150908	8	30	2.18299	Protein localization to endoplasmic reticulum	http://amigo.geneontology.org/amigo/term/GO:0070972	MYCTH_2294574 MYCTH_2122256 MYCTH_2313775 MYCTH_2297489 MYCTH_2301391 MYCTH_50532 MYCTH_2312768 MYCTH_72822
0.156381	4	10	3.27448	N-terminal protein acetyltransferase complex, and protein initiator methionine removal		MYCTH_2295851 MYCTH_112850 MYCTH_114738 MYCTH_2309148
0.156381	4	10	3.27448	Translation elongation factor activity	http://amigo.geneontology.org/amigo/term/GO:0003746	MYCTH_2298136 MYCTH_59591 MYCTH_66068 MYCTH_2309018
0.156381	4	10	3.27448	Pentose-phosphate shunt	http://amigo.geneontology.org/amigo/term/GO:0006098	MYCTH_2296247 MYCTH_2074905 MYCTH_2296974 MYCTH_2297820
0.156381	55	348	1.2938	Proteolysis	http://amigo.geneontology.org/amigo/term/GO:0006508	MYCTH_2297891 MYCTH_2294394 MYCTH_105650 MYCTH_2294554 MYCTH_2074876 MYCTH_2296573 MYCTH_2073656 MYCTH_2294813 MYCTH_2055659 MYCTH_2294820 MYCTH_114376 MYCTH_2296781 MYCTH_2296798 MYCTH_2295196 MYCTH_2297201 MYCTH_2050660 MYCTH_2299195 MYCTH_2141635 MYCTH_2075498 MYCTH_2313931 MYCTH_2302478 MYCTH_2300751 MYCTH_2300946 MYCTH_2302839 MYCTH_2302907 MYCTH_2301064 MYCTH_2301391 MYCTH_2301813 MYCTH_230…
0.156381	18	91	1.61925	Fatty acid metabolic process	http://amigo.geneontology.org/amigo/term/GO:0006631	MYCTH_2297873 MYCTH_2298093 MYCTH_77059 MYCTH_2298437 MYCTH_2298614 MYCTH_2299715 MYCTH_45273 MYCTH_2301113 MYCTH_67390 MYCTH_50837 MYCTH_2304442 MYCTH_2307125 MYCTH_2307949 MYCTH_88639 MYCTH_2310645 MYCTH_2316731 MYCTH_2313014 MYCTH_2312054
0.156381	4	10	3.27448	N-terminal protein amino acid modification	http://amigo.geneontology.org/amigo/term/GO:0031365	MYCTH_112850 MYCTH_114738 MYCTH_2309148 MYCTH_2308395
0.156381	4	10	3.27448	Proton-transporting two-sector atpase complex, catalytic domain	http://amigo.geneontology.org/amigo/term/GO:0033178	MYCTH_2296513 MYCTH_2294734 MYCTH_2079768 MYCTH_2316642
0.156381	4	10	3.27448	Translocation		MYCTH_2121955 MYCTH_2303579 MYCTH_2304053 MYCTH_2061176
0.159061	9	36	2.04655	Mitochondrial membrane organization	http://amigo.geneontology.org/amigo/term/GO:0007006	MYCTH_2121955 MYCTH_2298129 MYCTH_2295174 MYCTH_2313872 MYCTH_2302794 MYCTH_2058204 MYCTH_2305128 MYCTH_2061176 MYCTH_2304137
0.159061	9	36	2.04655	ERAD pathway	http://amigo.geneontology.org/amigo/term/GO:0036503	MYCTH_2294820 MYCTH_2295196 MYCTH_2301813 MYCTH_2304118 MYCTH_2309342 MYCTH_2309354 MYCTH_2311300 MYCTH_2313145 MYCTH_2121561
0.159391	52	327	1.30178	Cellular protein localization	http://amigo.geneontology.org/amigo/term/GO:0034613	MYCTH_2121955 MYCTH_86520 MYCTH_2313651 MYCTH_2294394 MYCTH_2296410 MYCTH_2298276 MYCTH_75824 MYCTH_2294574 MYCTH_2122256 MYCTH_77195 MYCTH_2296713 MYCTH_2313775 MYCTH_2298652 MYCTH_2141486 MYCTH_2296840 MYCTH_2107102 MYCTH_97707 MYCTH_2142488 MYCTH_2313872 MYCTH_2297489 MYCTH_59302 MYCTH_2300457 MYCTH_2302478 MYCTH_2300844 MYCTH_2301391 MYCTH_79116 MYCTH_2301840 MYCTH_2058204 MYCTH_2314800 MYCTH…
0.160387	3	6	4.0931	Mixed, incl. cationic antimicrobial peptide (camp) resistance, and oxidoreductase activity, acting on nad(p)h, nitrogenous group as acceptor		MYCTH_106768 MYCTH_2315946 MYCTH_2310997
0.160387	7	25	2.29214	Mostly uncharacterized, incl. olfactory behavior, and response to farnesol		MYCTH_110532 MYCTH_2298380 MYCTH_2045737 MYCTH_2314896 MYCTH_2305952 MYCTH_55928 MYCTH_2311457
0.160387	3	6	4.0931	Methionyl glutamyl trna synthetase complex, and glutamine-trna ligase activity		MYCTH_2299521 MYCTH_2301594 MYCTH_2311378
0.160387	3	6	4.0931	U4 snRNP, and precatalytic spliceosome		MYCTH_2301009 MYCTH_2305356 MYCTH_2310069
0.160387	3	6	4.0931	RQC complex, and Dom34-Hbs1 complex		MYCTH_2117839 MYCTH_2306388 MYCTH_98107
0.160387	3	6	4.0931	Proteasome regulatory particle, lid subcomplex, and proteasome-activating atpase activity		MYCTH_2296924 MYCTH_2313931 MYCTH_2309273
0.160387	3	6	4.0931	Mixed, incl. cullin family protein binding, and elongin complex		MYCTH_2301503 MYCTH_2304045 MYCTH_2316489
0.160387	3	6	4.0931	AMP metabolic process, and guanosine-diphosphatase activity		MYCTH_2305086 MYCTH_2304164 MYCTH_2316525
0.160387	3	6	4.0931	Mixed, incl. alpha-keto amide reductase activity, and regulation of microtubule-based process		MYCTH_97365 MYCTH_2298494 MYCTH_2294878
0.160387	3	6	4.0931	Mixed, incl. dipeptidyl-peptidase activity, and vacuolar lumen		MYCTH_114376 MYCTH_2058974 MYCTH_60316
0.160387	3	6	4.0931	Mixed, incl. endoribonuclease activity, and host cell		MYCTH_2058263 MYCTH_2314711 MYCTH_2315892
0.160387	3	6	4.0931	Glutathione transferase activity	http://amigo.geneontology.org/amigo/term/GO:0004364	MYCTH_2299397 MYCTH_2310989 MYCTH_2312450
0.160387	3	6	4.0931	U4 snRNP	http://amigo.geneontology.org/amigo/term/GO:0005687	MYCTH_2301009 MYCTH_2119714 MYCTH_2310069
0.160387	32	186	1.40838	rRNA processing	http://amigo.geneontology.org/amigo/term/GO:0006364	MYCTH_2294218 MYCTH_2050348 MYCTH_75824 MYCTH_2106971 MYCTH_2115074 MYCTH_77277 MYCTH_74015 MYCTH_2295112 MYCTH_59853 MYCTH_2137175 MYCTH_2299692 MYCTH_2300637 MYCTH_2314933 MYCTH_2303040 MYCTH_2057861 MYCTH_2301250 MYCTH_115052 MYCTH_2302246 MYCTH_2304883 MYCTH_2315290 MYCTH_2303370 MYCTH_2062887 MYCTH_2303426 MYCTH_2315602 MYCTH_36979 MYCTH_2307459 MYCTH_2064349 MYCTH_2306516 MYCTH_2309102 MYCT…
0.160387	7	25	2.29214	Cellular biogenic amine metabolic process	http://amigo.geneontology.org/amigo/term/GO:0006576	MYCTH_2294240 MYCTH_2297423 MYCTH_2302498 MYCTH_2118780 MYCTH_2304273 MYCTH_2308449 MYCTH_2313212
0.160387	3	6	4.0931	NADH dehydrogenase complex	http://amigo.geneontology.org/amigo/term/GO:0030964	MYCTH_2302986 MYCTH_2316017 MYCTH_2095744
0.160387	3	6	4.0931	Response to lipid	http://amigo.geneontology.org/amigo/term/GO:0033993	MYCTH_109510 MYCTH_110532 MYCTH_2118447
0.160387	3	6	4.0931	Cristae formation	http://amigo.geneontology.org/amigo/term/GO:0042407	MYCTH_2298129 MYCTH_2295174 MYCTH_2305128
0.160387	3	6	4.0931	Nucleoside monophosphate phosphorylation	http://amigo.geneontology.org/amigo/term/GO:0046940	MYCTH_2057861 MYCTH_2310786 MYCTH_2316525
0.160387	3	6	4.0931	Nucleoside monophosphate kinase activity	http://amigo.geneontology.org/amigo/term/GO:0050145	MYCTH_2057861 MYCTH_2310786 MYCTH_2316525
0.160387	3	6	4.0931	Eukaryotic 43s preinitiation complex	http://amigo.geneontology.org/amigo/term/GO:0016282	MYCTH_74969 MYCTH_109530 MYCTH_2139409
0.160387	3	6	4.0931	Spore wall	http://amigo.geneontology.org/amigo/term/GO:0031160	MYCTH_2298183 MYCTH_2303375 MYCTH_108416
0.160387	3	6	4.0931	RQC complex	http://amigo.geneontology.org/amigo/term/GO:1990112	MYCTH_2296798 MYCTH_98107 MYCTH_2121561
0.162891	5	15	2.72873	COPI-coated vesicle, and protein retention in ER lumen		MYCTH_2122256 MYCTH_2294791 MYCTH_2089827 MYCTH_2081821 MYCTH_2312768
0.162891	5	15	2.72873	NADH dehydrogenase activity		MYCTH_2297565 MYCTH_2316017 MYCTH_2309275 MYCTH_73070 MYCTH_2311092
0.162891	6	20	2.45586	Translation preinitiation complex, and eukaryotic translation initiation factor 4f complex		MYCTH_2295976 MYCTH_2298199 MYCTH_2299099 MYCTH_109530 MYCTH_2303429 MYCTH_2139409
0.162891	5	15	2.72873	Tryptophan metabolic process	http://amigo.geneontology.org/amigo/term/GO:0006568	MYCTH_2294240 MYCTH_2297423 MYCTH_2304273 MYCTH_2308449 MYCTH_2313212
0.162891	5	15	2.72873	Indolalkylamine metabolic process	http://amigo.geneontology.org/amigo/term/GO:0006586	MYCTH_2294240 MYCTH_2297423 MYCTH_2304273 MYCTH_2308449 MYCTH_2313212
0.162891	5	15	2.72873	Ubiquitin protein ligase binding	http://amigo.geneontology.org/amigo/term/GO:0031625	MYCTH_2294813 MYCTH_2296798 MYCTH_2306452 MYCTH_2308236 MYCTH_60316
0.162891	5	15	2.72873	Purine nucleoside metabolic process	http://amigo.geneontology.org/amigo/term/GO:0042278	MYCTH_2296210 MYCTH_2301051 MYCTH_2305086 MYCTH_2096434 MYCTH_2310786
0.162891	5	15	2.72873	Indole-containing compound metabolic process	http://amigo.geneontology.org/amigo/term/GO:0042430	MYCTH_2294240 MYCTH_2297423 MYCTH_2304273 MYCTH_2308449 MYCTH_2313212
0.162891	5	15	2.72873	Ubiquitin-like protein ligase binding	http://amigo.geneontology.org/amigo/term/GO:0044389	MYCTH_2294813 MYCTH_2296798 MYCTH_2306452 MYCTH_2308236 MYCTH_60316
0.162891	6	20	2.45586	Initiation factor		MYCTH_74969 MYCTH_109530 MYCTH_2304883 MYCTH_2303429 MYCTH_2139409 MYCTH_2310421
0.166607	39	236	1.3528	Cellular amino acid metabolic process	http://amigo.geneontology.org/amigo/term/GO:0006520	MYCTH_59106 MYCTH_2294240 MYCTH_2298226 MYCTH_2296305 MYCTH_2075999 MYCTH_2123079 MYCTH_2298982 MYCTH_2297423 MYCTH_2299521 MYCTH_2302253 MYCTH_2133586 MYCTH_2302660 MYCTH_2301210 MYCTH_2314616 MYCTH_2301594 MYCTH_2304566 MYCTH_2305043 MYCTH_2304273 MYCTH_2304525 MYCTH_2304529 MYCTH_2307086 MYCTH_2307473 MYCTH_2306007 MYCTH_2306029 MYCTH_95158 MYCTH_2306339 MYCTH_2309088 MYCTH_2309291 MYCTH_23093…
0.166878	8	31	2.11257	Protein transmembrane import into intracellular organelle	http://amigo.geneontology.org/amigo/term/GO:0044743	MYCTH_2313872 MYCTH_59302 MYCTH_79116 MYCTH_2305597 MYCTH_2079864 MYCTH_2307110 MYCTH_2308783 MYCTH_2316726
0.17611	18	93	1.58443	tRNA processing	http://amigo.geneontology.org/amigo/term/GO:0008033	MYCTH_2298198 MYCTH_2050348 MYCTH_2294522 MYCTH_2115074 MYCTH_2298479 MYCTH_2302298 MYCTH_2300544 MYCTH_2302405 MYCTH_2300670 MYCTH_2301250 MYCTH_2300121 MYCTH_2302246 MYCTH_48976 MYCTH_2306919 MYCTH_2307850 MYCTH_2310216 MYCTH_84670 MYCTH_2312941
0.17611	29	167	1.42156	Protein localization to organelle	http://amigo.geneontology.org/amigo/term/GO:0033365	MYCTH_2121955 MYCTH_2313651 MYCTH_2294394 MYCTH_2294574 MYCTH_2122256 MYCTH_2313775 MYCTH_2298652 MYCTH_2141486 MYCTH_2296840 MYCTH_97707 MYCTH_2313872 MYCTH_2297489 MYCTH_59302 MYCTH_2302478 MYCTH_2301391 MYCTH_79116 MYCTH_2058204 MYCTH_2304677 MYCTH_2305597 MYCTH_50532 MYCTH_2061176 MYCTH_2304137 MYCTH_2079864 MYCTH_2306840 MYCTH_2307110 MYCTH_2308783 MYCTH_2312768 MYCTH_2316726 MYCTH_72822
0.178728	11	49	1.83772	Mitochondrial outer membrane	http://amigo.geneontology.org/amigo/term/GO:0005741	MYCTH_2298652 MYCTH_98992 MYCTH_97642 MYCTH_2299299 MYCTH_79116 MYCTH_2058204 MYCTH_2303378 MYCTH_2304137 MYCTH_2307429 MYCTH_2306514 MYCTH_2308449
0.178728	11	49	1.83772	Organelle outer membrane	http://amigo.geneontology.org/amigo/term/GO:0031968	MYCTH_2298652 MYCTH_98992 MYCTH_97642 MYCTH_2299299 MYCTH_79116 MYCTH_2058204 MYCTH_2303378 MYCTH_2304137 MYCTH_2307429 MYCTH_2306514 MYCTH_2308449
0.183682	7	26	2.20398	P-body, and CCR4-NOT complex		MYCTH_2050348 MYCTH_2115074 MYCTH_2137175 MYCTH_2298987 MYCTH_2302246 MYCTH_2303370 MYCTH_57908
0.183682	7	26	2.20398	Cellular amine metabolic process	http://amigo.geneontology.org/amigo/term/GO:0044106	MYCTH_2294240 MYCTH_2297423 MYCTH_2302498 MYCTH_2118780 MYCTH_2304273 MYCTH_2308449 MYCTH_2313212
0.196243	8	32	2.04655	Mixed, incl. u2 snrnp, and res complex		MYCTH_2054541 MYCTH_2314150 MYCTH_2301009 MYCTH_2305356 MYCTH_2119714 MYCTH_2308539 MYCTH_2310069 MYCTH_2311045
0.196243	8	32	2.04655	Fatty acid biosynthetic process	http://amigo.geneontology.org/amigo/term/GO:0006633	MYCTH_2299715 MYCTH_45273 MYCTH_67390 MYCTH_50837 MYCTH_88639 MYCTH_2310645 MYCTH_2316731 MYCTH_2312054
0.198447	6	21	2.33891	Nicotinamide nucleotide metabolic process	http://amigo.geneontology.org/amigo/term/GO:0046496	MYCTH_2294240 MYCTH_2297423 MYCTH_79619 MYCTH_2306323 MYCTH_2308449 MYCTH_2311300
0.198447	55	355	1.26828	Nucleotide-binding		MYCTH_2295976 MYCTH_74927 MYCTH_2296197 MYCTH_2298136 MYCTH_2298226 MYCTH_105650 MYCTH_2294522 MYCTH_75824 MYCTH_2049780 MYCTH_2294664 MYCTH_2073656 MYCTH_2054249 MYCTH_2298652 MYCTH_2141486 MYCTH_2296840 MYCTH_2086391 MYCTH_2295275 MYCTH_2297364 MYCTH_2299521 MYCTH_2295870 MYCTH_2299715 MYCTH_2138041 MYCTH_2300457 MYCTH_2133586 MYCTH_2302506 MYCTH_79619 MYCTH_66068 MYCTH_2301051 MYCTH_2057861 MY…
0.198929	4	11	2.9768	Tetrahydrofolate interconversion, and purine nucleobase biosynthetic process		MYCTH_2078128 MYCTH_2067613 MYCTH_2310064 MYCTH_2313212
0.198929	4	11	2.9768	Transsulfuration, and ammonia-lyase activity		MYCTH_2299664 MYCTH_2302253 MYCTH_2305043 MYCTH_2309088
0.198929	4	11	2.9768	Mixed, incl. histidine catabolic process, and response to antibiotic		MYCTH_2298981 MYCTH_110674 MYCTH_81466 MYCTH_2094250
0.198929	4	11	2.9768	Glucose transmembrane transporter activity	http://amigo.geneontology.org/amigo/term/GO:0005355	MYCTH_2076976 MYCTH_2127519 MYCTH_2308157 MYCTH_112491
0.198929	4	11	2.9768	Monosaccharide transmembrane transporter activity	http://amigo.geneontology.org/amigo/term/GO:0015145	MYCTH_2076976 MYCTH_2127519 MYCTH_2308157 MYCTH_112491
0.198929	4	11	2.9768	Hexose transmembrane transporter activity	http://amigo.geneontology.org/amigo/term/GO:0015149	MYCTH_2076976 MYCTH_2127519 MYCTH_2308157 MYCTH_112491
0.198929	10	44	1.8605	Transferase activity, transferring alkyl or aryl (other than methyl) groups	http://amigo.geneontology.org/amigo/term/GO:0016765	MYCTH_2296378 MYCTH_2075999 MYCTH_2299397 MYCTH_2302498 MYCTH_2304176 MYCTH_2309051 MYCTH_2310989 MYCTH_2311525 MYCTH_2311811 MYCTH_2312450
0.198929	10	44	1.8605	Hexose metabolic process	http://amigo.geneontology.org/amigo/term/GO:0019318	MYCTH_2296086 MYCTH_2296536 MYCTH_2074905 MYCTH_2297364 MYCTH_2300033 MYCTH_2304931 MYCTH_2306943 MYCTH_2315623 MYCTH_2066697 MYCTH_2315941
0.198929	4	11	2.9768	Sugar transmembrane transporter activity	http://amigo.geneontology.org/amigo/term/GO:0051119	MYCTH_2076976 MYCTH_2127519 MYCTH_2308157 MYCTH_112491
0.198929	4	11	2.9768	Negative regulation of cell death	http://amigo.geneontology.org/amigo/term/GO:0060548	MYCTH_2296781 MYCTH_2295851 MYCTH_2314458 MYCTH_2118447
0.198929	4	11	2.9768	Chaperone complex	http://amigo.geneontology.org/amigo/term/GO:0101031	MYCTH_2307383 MYCTH_2306385 MYCTH_2094933 MYCTH_2308929
0.198929	9	38	1.93884	Response to oxygen-containing compound	http://amigo.geneontology.org/amigo/term/GO:1901700	MYCTH_109510 MYCTH_112802 MYCTH_110532 MYCTH_2297816 MYCTH_2300265 MYCTH_2118447 MYCTH_2308056 MYCTH_2308457 MYCTH_2067613
0.198929	10	44	1.8605	Ribonucleoprotein granule	http://amigo.geneontology.org/amigo/term/GO:0035770	MYCTH_74969 MYCTH_2137175 MYCTH_2298987 MYCTH_2301210 MYCTH_2057861 MYCTH_2301594 MYCTH_2302076 MYCTH_2303370 MYCTH_57908 MYCTH_2312328
0.198929	10	44	1.8605	Cytoplasmic ribonucleoprotein granule	http://amigo.geneontology.org/amigo/term/GO:0036464	MYCTH_74969 MYCTH_2137175 MYCTH_2298987 MYCTH_2301210 MYCTH_2057861 MYCTH_2301594 MYCTH_2302076 MYCTH_2303370 MYCTH_57908 MYCTH_2312328

## Sheet: WTvsDres-1 20h_down
		down-regulated genes GO enrichment
Enrichment FDR	nGenes	Pathway Genes	Fold Enrichment	Pathway	URL	Genes
9.31214e-05	55	126	2.01138	Mixed, incl. coiled coil, and chloride channel activity		MYCTH_2053489 MYCTH_2296160 MYCTH_42359 MYCTH_2294860 MYCTH_2294928 MYCTH_113066 MYCTH_2313457 MYCTH_2295152 MYCTH_2297082 MYCTH_2299142 MYCTH_2299428 MYCTH_2299520 MYCTH_2297594 MYCTH_2297639 MYCTH_2293962 MYCTH_2293995 MYCTH_2295879 MYCTH_2297808 MYCTH_2302529 MYCTH_2302605 MYCTH_2302745 MYCTH_2089588 MYCTH_2300136 MYCTH_2301911 MYCTH_2304734 MYCTH_2062582 MYCTH_2305337 MYCTH_2303731 MYCTH_2303…
0.0166185	13	19	3.15277	Mostly uncharacterized, incl. lys48-specific deubiquitinase activity, and cytoskeleton organization		MYCTH_2295979 MYCTH_2295983 MYCTH_2294300 MYCTH_2297673 MYCTH_2300662 MYCTH_2302851 MYCTH_2301994 MYCTH_2300351 MYCTH_2308258 MYCTH_2308347 MYCTH_2310183 MYCTH_2316337 MYCTH_2311710
0.0166185	28	60	2.15035	Mostly uncharacterized, incl. protein histidine kinase activity, and vacuole-er tethering		MYCTH_2053489 MYCTH_2296160 MYCTH_42359 MYCTH_2294860 MYCTH_2294928 MYCTH_113066 MYCTH_2295152 MYCTH_2297082 MYCTH_2299428 MYCTH_2297639 MYCTH_2293962 MYCTH_2293995 MYCTH_2297808 MYCTH_2302605 MYCTH_2302745 MYCTH_2089588 MYCTH_2300136 MYCTH_2301911 MYCTH_2062582 MYCTH_2306964 MYCTH_82189 MYCTH_2063443 MYCTH_2307148 MYCTH_2306564 MYCTH_74816 MYCTH_2310254 MYCTH_2312683 MYCTH_2312088
0.0166185	9	10	4.1471	Kinesin complex	http://amigo.geneontology.org/amigo/term/GO:0005871	MYCTH_2293965 MYCTH_2299718 MYCTH_2302476 MYCTH_66088 MYCTH_2301930 MYCTH_83111 MYCTH_2308140 MYCTH_2308360 MYCTH_2309747
[truncated: 84 more rows]

## Sheet: WTvsDres-1 48h_up
	up-regulated genes GO enrichment
Enrichment FDR	nGenes	Pathway Genes	Fold Enrichment	Pathway	URL	Genes
[truncated: 609 more rows]

## Sheet: WTvsDres-1 48h_down
			down-regulated genes GO enrichment
								URL	Genes
[truncated: 53 more rows]
