# Supplementary material for: Transcriptomic and genetic analysis reveals a Zn2Cys6 transcription factor specifically required for conidiation in submerged cultures of Thermothelomyces thermophilus
Source: mBio. 2024 Nov 27;16(1):e03111-24. doi: 10.1128/mbio.03111-24 (PMC11708020; doi:10.1128/mbio.03111-24)
Supplement: Data set S7 — Res1 target genes determined by ChIP-seq. [file mbio.03111-24-s0007.xlsx]

## Sheet: ChIP-seq peaks
				peak (bp)	gene(s)	TSS (bp)	distance peak to TSS (bp)	function/name	N. crassa homologue	phenotype in N. crassa ko collection	E-value	Percent Identity	expression in res1 OE RNAseq
			chr1	443400	MYCTH_75490	441730	1670	Trehalase.	NCU00943, trehalase		0	0.6981	up
				1626800	MYCTH_2294768	1627454	654	family of small proteins conserved in fungi	NCU09108, uncharacterized protein		1e-90	0.5102	up
				2013700	MYCTH_2141513	2011753	1947	acw-4 homologue	NCU09263, anchored cell wall protein 4	Abnormal growth pattern (Plates) diminished pigmentation (Plates) normal pigmentation (Plates) reduced conidiation (Slants)	3e-28	0.431
				2513000	MYCTH_2122561	2514013	1013	unknown	no homologe
					MYCTH_2136712	2510984	2016	Protein kinase domain, camk-4 homologe	NCU09212, camk-4		0	0.7257	up
				3052000	MYCTH_2295606	3054059	2059	unknown	NCU00740 hypothetical protein		2e-22	0.328
				3718100	MYCTH_2295992	3719625	1525	Aminopeptidase	NCU09228, aminopeptidase		0	0.8509
				8693500	MYCTH_2298863	8699924	6424	clr1 homologue	NCU07705, C6 finger domain-containing protein	abnormal macroconidia pigmentation (Plates) 37C supplemented medium	0	0.8752
				9213500	MYCTH_104887	9214840	1340	unknown	no homologe
			chr2	484000	MYCTH_2300139	483042	958	unknown	NCU04604, hypothetical protein		2e-129	0.4489	up
				1783500	MYCTH_2314555	1783270	230	ccg-1 homologue	NCU03753, clock controlled protein CCG-1		2e-26	0.662	up
				1917000	MYCTH_2300995	1914488	2512	unknown	NCU01391, hypothetical protein		6e-15	0.4831	up
				3881700	MYCTH_2301998	3880880	820	unknown	NCU03685, uncharacterized protein		0	0.5439	up
				4895300	MYCTH_46266	4896808	1508	transcription factor	NCU04295, transcription factor		0	62.53%	down
				4989600	MYCTH_2302804	4989360	240	unknown, NCU08949 homologue	NCU08949, hypothetical protein		4e-93	0.7692	up
			chr3	558000	MYCTH_2303328	558592	592	WSC domain (carbohydrate binding)	NCU03646, uncharacterized protein		2e-36	0.3982	up
				1755800	MYCTH_2304063	1756478	678	serine/threonine protein kinase	NCU06230, serine/threonine protein kinase		0	0.6306
				4960700	MYCTH_2305657	4956999	3701	acon-3	NCU07617, ACON-3	abnormal conidiation (Slants) abnormal pigmentation (Slants) 25 C minimal medium	0	0.5337
			chr 4	1448000	MYCTH_52496	1449724	1724	covalently-linked cell wall protein	NCU04033, covalently-linked cell wall protein		2e-77	0.5767	up
				1525700	MYCTH_53288	1526570	870	Tyrosinase-like protein	NCU10031, monooxygenase		8e-38	0.3221	up
					MYCTH_2306233	1523520	2180	bZIP domain-containing protein	NCU05617, hypothetical protein		1e-19	0.5	up
				1961000	MYCTH_2306461	1962477	1477	Clr5 domain-containing protein	NCU03969, hypothetical protein		3e-14	0.6667
				2,341,00	MYCTH_2315566	2341419	419	bZIP domain-containing protein	NCU04050, cross-pathway control protein		1e-83	0.541
				3094000	MYCTH_2094250	3094408	408	unknown	NCU05535, hypothetical protein		1e-107	51.75%
			chr 5	2230000	MYCTH_2308558	2221651	8349	Eukaryotic translation initiation factor 2A	NCU06099 , hypothetical protein		0	0.7604
				2729600	MYCTH_2308875	2730752	1152	NAD(P)-binding domain-containing protein	NCU01138, CipA protein		4e-73	0.4187
				3761600	MYCTH_2129400	3759066	2534	Squalene epoxidase domain-containing protein	NCU08280, squalene epoxidase		8e-07	53.85%
				4302000	MYCTH_95473	4300417	1583	Cytochrome P450-like	NCU05001, ent-kaurene oxidase		0	0.5504	up
					MYCTH_2309668	4302950	950	Zn(2)-C6 fungal-type domain-containing protein	NCU10597, hypothetical protein		4e-48	0.3037
			chr6	454000	MYCTH_2316158	453478	522	unknown	no homologe				up
					MYCTH_2309871	457552	3552	KRR1 small subunit processome component	NCU07041, 90S preribosome/SSU processome component KRR1		0	0.8844	up
				3355600	MYCTH_90516	3359149	3549	unknown	no homologe
				4075000	MYCTH_61507	4074970	30	ABC multidrug transporter	NCU03776, ABC multidrug transporter		0	0.3259	up
			chr 7	1765900	MYCTH_2311995	1754977	10923	General transcription and DNA repair factor IIH	NCU01831, RNA polymerase TFIIH complex subunit Ssl1		0	0.6053
					MYCTH_56561	1774565	8665	unknown	NCU01818, hypothetical protein		5e-101	0.5818	down

## Sheet: SXTREME binding sites
			peak (bp)	gene(s)	TSS (bp)	function/name	peak (bp)	MEME binding motif	MEME motif E-value	STREME binding motif	STREME motif E-value
		chr1	443400	MYCTH_75490	441730	Trehalase.	443400	TATGTACTGTACCCACGT	2.54e-07	TATGTACAGTACATACRTG	2.6e-10
			1626800	MYCTH_2294768	1627454	family of small proteins conserved in fungi	1626800	TCAGAAATATTCATATAA	2.19e-06
			2013700	MYCTH_2141513	2011753	acw-4 homologue	2013700	TATGTAACGTATACACAT	5.32e-08	TATGTACAGTACATACRTG	2.6e-10
			2513000	MYCTH_2122561	2514013	unknown	2513000	ACTGTACTGTACATACAA	3.16e-08	TATGTACAGTACATACRTG	2.6e-10
				MYCTH_2136712	2510984	Protein kinase domain, camk-4 homologe
			3052000	MYCTH_2295606	3054059	unknown	3052000
			3718100	MYCTH_2295992	3719625	Aminopeptidase	3718100
			8693500	MYCTH_2298863	8699924	clr1 homologue	8693500
			9213500	MYCTH_104887	9214840	unknown	9213500
		chr2	484000	MYCTH_2300139	483042	unknown	484000	TATACCTGATATAAACAT	1.41e-06
			1783500	MYCTH_2314555	1783270	ccg-1 homologue	1783500	TAAGCATTGTACTAATTA	2.19e-06
			1917000	MYCTH_2300995	1914488	unknown	1917000
			3881700	MYCTH_2301998	3880880	unknown	3881700	TAAGTTTGATATACACAA	1.15e-07
			4895300	MYCTH_46266	4896808	transcription factor	4895300	TATGTACAGTACATACAT	5.29e-09	TATGTACAGTACATACRTG	2.6e-10
			4989600	MYCTH_2302804	4989360	unknown, NCU08949 homologue	4989600	TCATTTTGGTATTTACAA	7.04e-07
		chr3	558000	MYCTH_2303328	558592	WSC domain (carbohydrate binding)	558000	TATACTATGTACATACAT	3.5e-09	TATGTACAGTACATACRTG	2.6e-10
			1755800	MYCTH_2304063	1756478	serine/threonine protein kinase	1755800
			4960700	MYCTH_2305657	4956999	acon-3	4960700	TATGTACTGTACATACAG	6.08e-09	TATGTACAGTACATACRTG	2.6e-10
		chr 4	1448000	MYCTH_52496	1449724	covalently-linked cell wall protein	1448000
			1525700	MYCTH_53288	1526570	Tyrosinase-like protein	1525700
				MYCTH_2306233	1523520	bZIP domain-containing protein
			1961000	MYCTH_2306461	1962477	Clr5 domain-containing protein	1961000	TATGCATTGTACAAACAA	1.04e-09	TATGTACAGTACATACRTG	2.6e-10
			2,341,00	MYCTH_2315566	2341419	bZIP domain-containing protein	2,341,00
			3094000	MYCTH_2094250	3094408	unknown	3094000
		chr 5	2230000	MYCTH_2308558	2221651	Eukaryotic translation initiation factor 2A	2230000
			2729600	MYCTH_2308875	2730752	NAD(P)-binding domain-containing protein	2729600
			3761600	MYCTH_2129400	3759066	Squalene epoxidase domain-containing protein	3761600	TATTTTAGGTACCTAAGT	1.94e-06
			4302000	MYCTH_95473	4300417	Cytochrome P450-like	4302000	TATGAAAGGAACAAACAA	2.34e-07
				MYCTH_2309668	4302950	Zn(2)-C6 fungal-type domain-containing protein
		chr6	454000	MYCTH_2316158	453478	unknown	454000	TATGTATTGTACATACAT	9.29e-12	TATGTACAGTACATACRTG	2.6e-10
				MYCTH_2309871	457552	KRR1 small subunit processome component
			3355600	MYCTH_90516	3359149	unknown	3355600	ACATGTATATACATACAT	1.41e-06
			4075000	MYCTH_61507	4074970	ABC multidrug transporter NCU03776	4075000	GAATCTATATACATACAT	2.34e-07
		chr 7	1765900	MYCTH_2311995	1754977	General transcription and DNA repair factor IIH	1765900
				MYCTH_56561	1774565	co-repressor sulfur metabolism
