# Supplementary material for: Transcriptomic and genetic analysis reveals a Zn2Cys6 transcription factor specifically required for conidiation in submerged cultures of Thermothelomyces thermophilus
Source: mBio. 2024 Nov 27;16(1):e03111-24. doi: 10.1128/mbio.03111-24 (PMC11708020; doi:10.1128/mbio.03111-24)
Supplement: Data set S8 — Oligonucleotides used in the study. [file mbio.03111-24-s0008.xlsx]

## Sheet: mutant construction
	mutants were constructed via double joint PCR, or for ∆fl with a amdS split marker, for direct construct transformation
	Table 1: mutant construction oligonucleotide
	target gene	name	sequence	product
		hph/F	cggagacagaagatgatattgaaggagc	hph cassette
		hph/R	GTTGGAgatttcagtaacgttaagtggat
	FluG/MYCTH_78277	FluG-1F	AGTTGGTCCATGGTCTGGCTGAT	upstream flank
		FluG-2R	GCTCCTTCAATATCATCTTCTGTCTCCCGCTGACCTGCCTACTACATACAC
		FluG-3F	ATCCACTTAACGTTACTGAAATCTCCAACGTCAAGAGAGAGGGTTGTGTGTGT	downstream flank
		FluG-4R	CCGACAAACAGCAAAGGCAAAACC
		FluG-5F	GAAGCCCTTCCTTCCACATTCTTC	fuse flanks and resistance cassette
		FluG-6R	GTTCATCTCGCTGATCCTGTTTTGG
	MYCTH_2296328	MYCTH_2296328-1F	AGAGCGATTCTGATGACCGACACA	upstream flank
		MYCTH_2296328-2R	GCTCCTTCAATATCATCTTCTGTCTCCGGGAAGATATACCACGCTCCTTTCG
		MYCTH_2296328-3F	ATCCACTTAACGTTACTGAAATCTCCAACAGAGAGGACCCCACTGCAGTTTA	downstream flank
		MYCTH_2296328-4R	ACATTCCAAAGGAGGTCTGTACGG
		MYCTH_2296328-5F	TGCCTCTCAGCTACTTGATCAGATG	fuse flanks and resistance cassette
		MYCTH_2296328-6R	CTGGTTGTGGTTGGGTGAGTAGTG
	res1/MYCTH_2302052	res1-1F	GGAAATCGATGCTTGGCTTGCTG	upstream flank
		res1-2R	GCTCCTTCAATATCATCTTCTGTCTCCGGTTGTCGAGAAGTGGGTTGGTT
		res1-3F	ATCCACTTAACGTTACTGAAATCTCCAACGTGAAGGGATCTCTCATCTGCTGC	downstream flank
		res1-4R	GTAAAGGTGGGCAAAAGAGGCCTT
		res1-5F	GGAAACGTAGCAGAGAGAGCAACA	fuse flanks and resistance cassette
		res1-6R	GTGCGTGTTTGGATAAGCTGTTGA
	fl/MYCTH_2071661	Fl-1F	ctcaaggtctgctggatgtggctt	upstream flank
		Fl-2R	GGCTTGCTCGGTCCTGGCGTAGATCTAGggcgagcggctcagaagagatgtc
		AmdS-1F	gacatctcttctgagccgctcgccCTAGATCTACGCCAGGACCGAGCAAGCC	5' part split marker
		AmdS-2R	aggcgaaggactcaccctc
		AmdS-3F	tgcccctaagtcgttagatgtccc	3' part split marker
		AmdS--4R	tagggcgagtggcggacctcGGTACCATGGGTTGAGTGGTATGGGG
		Fl-3F	CCCCATACCACTCAACCCATGGTACCgaggtccgccactcgcccta	3' fluffy flank
		Fl-4R	CGTTGGAACCGGCGCGGTAA
	Table 2: oligonucleotides to confirm gene deletions
	target gene	name	sequence	product
	FluG/MYCTH_78277	FluG-CF	CTCAAGCCCGAAGCTCTCAACAA	gene internal
		FluG-CR	CTTCTTCCTCCTGGAGGGACTGT
	MYCTH_2296328	MYCTH_2296328-CF	ATGGACTATCTCGACCCTTACCAG
		MYCTH_2296328-CR	ACGGTTGAGCAGTCATGTCGAGA
	res1/MYCTH_2302052	res1-CF	GGATCGAGTCCTTCAACCAACCC
		res1-CR	GGTAGTTGCCATTGTGCATGAACG
	hph/hygromycin resistance	hph-5'-rev	TGCAATAGGTCAGGCTCT	hph gene
		hph-3-fw	tggaccgatggctgtgtagaagta
	FluG/MYCTH_78277	FluG-7F	GAATATCGTTTCGAGTGGGTCATCC	5' flank
		hph-5'-rev	TGCAATAGGTCAGGCTCT
	MYCTH_2296328	MYCTH_2296328-7F	TGTGCACCTCGTCCGATGTCAA
		hph-5'-rev	TGCAATAGGTCAGGCTCT
	res1/MYCTH_2302052	res1-7F	CGGTTTCAACACCACAACACTGAC
		hph-5'-rev	TGCAATAGGTCAGGCTCT	3' flank
	FluG/MYCTH_78277	hph-3-fw	tggaccgatggctgtgtagaagta
		FluG-8R	TTCCTCCTTCTGTCATTTCGTCCG
	MYCTH_2296328	hph-3-fw	tggaccgatggctgtgtagaagta
		MYCTH_2296328-8R	TCACCCAGGTGTCGAAACAGAC
	res1/MYCTH_2302052	hph-3-fw	tggaccgatggctgtgtagaagta
		res1-8R	TGTCTTGTTGTTGACCTCCAAGCT
	fl/MYCTH_2071661	fl 5' flank fw	ctcaaggtctgctggatgtggctt	5’ flank and fl internal
		fl-CR	CGTTGGAACCGGCGCGGTAA
		fl 5' flank ext fw	gctgatctcgcctgggtcc	5' amdS resistance
		amdS 5' rev	ATCAACCGCGAAGACGTCTGG

## Sheet: plasmid construction
		plasmids were constructed using overlapping flanks of different constructs fused by Gibson assembly
		Table 3: Oligonucleotides used to construct plasmids used in this study
		plasmid/gene	name	sequence	product
		pLYMT-1/res1-GFP w. native promoter	pLYmt-1/F1	CACTCTCGGCATGGACGAGCTGTACAAGtagcattcggggtcggagaggcgcaggt	amplify backbone with origin and KanR
			pMT01/R1	ggtttcatacaccgggcaaagcaggagagcggccgcagctaaacgtcggaattgcc
			pLYmt-1/R4	acctgcgcctctccgaccccgaatgctaCTTGTACAGCTCGTCCATGCCGAGAGTG	amplify sfGFP and terminator from pTSL83B2 (Starr et al. 2017, https://doi.org/10.1111/mmi.13879)
			pLYmt-1/F4	CGAGGCACCGCCTGCTGCCGCAGCGCAGGAATTCGCGGCCGCTTCTAGAGGTTCCG
			pLYmt-1/R3	CGGAACCTCTAGAAGCGGCCGCGAATTCCTGCGCTGCGGCAGCAGGCGGTGCCTCG	amplify res1 with native promoter
			pLYmt-1/F2N	tttgcaagcttacgtagtttaaactcgaTCGGGAGTGCGCAGCCGACGCAGCAAGC
			pLYmt-1/R1N	GCTTGCTGCGTCGGCTGCGCACTCCCGAtcgagtttaaactacgtaagcttgcaaattaaagccttcga	amplify Nat1 for res1 native promoter fusion
			pMT01/F2	ggcaattccgacgtttagctgcggccgctctcctgctttgcccggtgtatgaaacc
		pLYMT-4/ res1-GFP w. H2A promoter	pLYmt-1/R3	CGGAACCTCTAGAAGCGGCCGCGAATTCCTGCGCTGCGGCAGCAGGCGGTGCCTCG	amplify res1
			H1-MKO10/F	TTTGACAAGGACCATCAATCAAACCATGGACCTTGGCCTCTCTCCCGAACCATACAGCGG
			MKO10-H1/R	CTGTATGGTTCGGGAGAGAGGCCAAGGTCCATGGTTTGATTGATGGTCCTTGTCAAAGGA	amplify H2A promoter
			pMT01/R2	gatttggctatcgagtttaaactacgtaagcttgcaaattaaagccttcgagcgtc
			pMT01/R2	gatttggctatcgagtttaaactacgtaagcttgcaaattaaagccttcgagcgtc	amplify Nat1 for H2A promoter fusion
			pMT01/F1	gacgctcgaaggctttaatttgcaagcttacgtagtttaaactcgatagccaaatcattcattggttacccc
		Nat1	NAT1-F	tctcctgctttgcccggtgtatgaaac	amplification of Nat1 as template
			NAT1-R	gcttgcaaattaaagccttcgagcgtcc
		pFDMT-1/ res1-V5 w. H2A promoter	V5 pLYMT4 fw	ccccctcctcggcctcgactccaccTAGcattcggggtcggagaggcgcagg	amplify terminator and backbone of pLymt-4
			pYLYMT4 nat rev	ggtttcatacaccgggcaaagcaggagagc
			nat fw	gctctcctgctttgcccggtgtatgaaacc	amplify NAT1, H2A promoter and res1-V5 tag from pLymt-4
			res1-V5 rev	CTAggtggagtcgaggccgaggagggggttggggatgggcttgccgttgatgaggccaccgccaccgccaccgccgccaccgccCTGCGCTGCGGCAGCAGGCGGTGCC
		pFDMT-2/ res1-V5 w. native promoter	pYLMT-4 V5 bb fw	tctcgacaaccATGGACCTTGGCCTCTCTC	amplify plasmid pfdmt-1 without H2A promoter
			pYLMT-4 V5 bb rev	catcgatttcctcgagtttaaactacgtaagcttg
			res1 native promoter fw	tttaaactcgaggaaatcgatgcttggcttg	amplify res1 native promoter
			res1 native promoter rev	CCAAGGTCCATggttgtcgagaagtgggttg
				res-1 V5
				native promoter, native locus
				pimer abr.
				10-1F	MKO10-1F	GGAAATCGATGCTTGGCTTGCTG
				1	res1-V5 rev	CTAggtggagtcgaggccgaggagggggttggggatgggcttgccgttgatgaggccaccgccaccgccaccgccgccaccgccCTGCGCTGCGGCAGCAGGCGGTGCC
				2	V5-Nat fw	ccccctcctcggcctcgactccacCTAGtctcctgctttgcccggtgtatgaaacc
				3	Nat fl res1 rev	cgcacccggcagcagatgagagatccctagCTTGCAAATTAAAGCCTTCGAGCGTCCC
				4	Nat fl res1 fw	GGGACGCTCGAAGGCTTTAATTTGCAAGctagggatctctcatctgctgccggg
				10-4R	MKO10-4R	GTAAAGGTGGGCAAAAGAGGCCTT
					Nat rev check	cgtgaatgtaagcgtgacataac
					MKO10-1F	GGAAATCGATGCTTGGCTTGCTG
					res1 3' rev	CTGCGCTGCGGCAGCAGGCG
			nesting primers of flanks	MKO10-5F	GGAAACGTAGCAGAGAGAGCAACA
				MKO10-6R	GTGCGTGTTTGGATAAGCTGTTGA

## Sheet: RT-qPCR oligonucleotides
	RT-qPCR primers were designed using primer BLAST and span an intron to avoid gDNA amplification
	Table 4: Oligonucleotides used in RT-qPCR
	gene	name	sequence	product length (bp)	note
	res1/MYCTH_2302052	qres-1 fw	GGCTTCGCGAGAAAGTACGA	115
		qres-1 rev	CCCGGTTGAACGACTTCTCC
	actin/MYCTH_2314852	qactin fw	AAGAAGTTGCTGCCCTCGTT	100	actin, forward as in ﻿Li et al. Biotechnol Biofuels (2020) https://doi.org/10.1186/s13068-020-1661-y
		qactin rev	CCGACAATGGACGGGAAAAC
